# Supplementary material for: A model of human neural networks reveals NPTX2 pathology in ALS and FTLD
Source: Nature. 2024 Feb 14;626(8001):1073–83. doi: 10.1038/s41586-024-07042-7 (PMC10901740; doi:10.1038/s41586-024-07042-7)
Supplement: Supplementary file 4 — DEG Cluster 12 vs other neuronal clusters upregulated (scRNA-seq) [file 41586_2024_7042_MOESM4_ESM.xlsx]

## Sheet: DEG_cluster_12_vs_ot
	p.value	FDR	summary.logFC	logFC.0	logFC.1	logFC.2	logFC.3	logFC.4	logFC.5	logFC.6	logFC.7	logFC.8	logFC.9	logFC.10	logFC.11	logFC.13	logFC.14	logFC.15	logFC.16
ENSG00000068305.MEF2A	1.72296e-93	2.4068e-89	1.53487	1.57591	NA	1.53487	1.58881	1.60347	1.5359	NA	1.59958	1.53891	1.60997	1.60259	1.61776	NA	NA	NA	NA
TDP43-HA	7.32663e-88	5.11729e-84	1.7988	1.82334	NA	1.82795	1.82659	1.81833	1.7988	NA	1.82867	1.8105	1.81945	1.82079	1.82974	NA	NA	NA	NA
ENSG00000106236.NPTX2	3.38472e-83	1.57604e-79	2.36664	2.54973	NA	2.81654	2.36664	2.5737	2.35471	NA	2.39102	2.44199	2.48033	2.59811	2.73811	NA	NA	NA	NA
ENSG00000137818.RPLP1	3.75851e-71	1.31257e-67	0.64105	0.64105	NA	0.650854	0.666535	0.750964	0.676817	NA	0.765211	0.70726	0.78594	0.767579	0.850991	NA	NA	NA	NA
ENSG00000164830.OXR1	1.13026e-68	3.15771e-65	1.03879	1.22201	NA	1.20569	1.23727	1.20086	1.22528	NA	1.20461	1.14476	1.17387	1.22744	1.03879	NA	NA	NA	NA
ENSG00000156427.FGF18	1.15336e-59	2.68521e-56	1.82293	1.86796	NA	1.84495	1.85972	1.86468	1.82293	NA	1.88038	1.85616	1.8825	1.87001	1.82095	NA	NA	NA	NA
ENSG00000181163.NPM1	6.19923e-53	1.2371e-49	0.619496	0.651641	NA	0.712355	0.676313	0.752629	0.796859	NA	0.752486	0.619496	0.733828	0.660237	0.746051	NA	NA	NA	NA
ENSG00000132635.PCED1A	2.72489e-52	4.758e-49	1.32306	1.38876	NA	1.3959	1.38091	1.32306	1.38711	NA	1.3816	1.37904	1.32683	1.34253	1.33477	NA	NA	NA	NA
ENSG00000171204.TMEM126B	1.34029e-51	2.08027e-48	0.798411	0.874297	NA	0.882119	0.931263	0.922839	0.949879	NA	0.901604	0.833673	0.995244	0.943801	0.798411	NA	NA	NA	NA
ENSG00000122705.CLTA	8.23211e-51	1.14994e-47	0.585608	0.585608	NA	0.632927	0.63685	0.653524	0.659459	NA	0.643142	0.594165	0.734055	0.755851	0.740884	NA	NA	NA	NA
ENSG00000114120.SLC25A36	9.67467e-50	1.22859e-46	0.752601	0.973188	NA	1.00025	0.978142	0.842513	0.919533	NA	0.88963	0.929043	0.786643	0.817826	0.752601	NA	NA	NA	NA
ENSG00000141504.SAT2	3.69207e-47	4.29788e-44	0.78051	0.948244	NA	0.906766	0.880725	0.917957	0.80164	NA	0.946989	0.828589	0.800169	0.906194	0.78051	NA	NA	NA	NA
ENSG00000174748.RPL15	3.49139e-46	3.75163e-43	0.439887	0.451335	NA	0.558144	0.505322	0.439887	0.645595	NA	0.550023	0.598323	0.518758	0.627947	0.569922	NA	NA	NA	NA
ENSG00000112232.KHDRBS2	3.19595e-45	3.18888e-42	0.735262	0.87476	NA	0.855489	0.852912	0.9162	0.818334	NA	0.861814	0.735262	0.931043	0.891104	0.910996	NA	NA	NA	NA
ENSG00000178567.EPM2AIP1	1.13783e-44	1.05963e-41	0.857863	0.859546	NA	0.891307	0.898567	0.945791	0.904376	NA	0.887007	0.857863	0.968365	0.954089	0.885802	NA	NA	NA	NA
ENSG00000137720.C11orf1	2.21179e-44	1.93103e-41	0.753478	0.830619	NA	0.858318	0.834264	0.775841	0.874398	NA	0.83094	0.853297	0.753478	0.804643	0.812918	NA	NA	NA	NA
ENSG00000116191.RALGPS2	5.23068e-43	4.29808e-40	0.801426	0.870584	NA	0.911378	0.902377	0.816847	0.913561	NA	0.813427	0.909983	0.859607	0.87317	0.801426	NA	NA	NA	NA
ENSG00000163673.DCLK3	2.0408e-40	1.58377e-37	0.841404	0.873778	NA	0.881251	0.875041	0.870857	0.875126	NA	0.841404	0.876322	0.863765	0.867423	0.851347	NA	NA	NA	NA
ENSG00000172115.CYCS	3.26531e-40	2.40069e-37	0.503978	0.835262	NA	0.729618	0.846403	0.791067	0.643052	NA	0.82748	0.555854	0.737974	0.84175	0.503978	NA	NA	NA	NA
ENSG00000167085.PHB	4.71999e-40	3.29668e-37	0.664593	0.736543	NA	0.699747	0.754372	0.739061	0.733642	NA	0.74224	0.705559	0.690771	0.664593	0.744704	NA	NA	NA	NA
ENSG00000129562.DAD1	5.52717e-39	3.67662e-36	0.584212	0.762727	NA	0.655102	0.664987	0.741432	0.640742	NA	0.810008	0.781972	0.683586	0.584212	0.873059	NA	NA	NA	NA
ENSG00000129244.ATP1B2	5.77739e-37	3.66838e-34	0.885418	1.02832	NA	1.02397	1.00451	1.06548	1.01657	NA	1.05241	0.885418	1.0431	1.04799	0.984422	NA	NA	NA	NA
ENSG00000135540.NHSL1	9.90437e-37	6.0154e-34	0.814553	0.87339	NA	0.855579	0.861551	0.873597	0.865515	NA	0.885745	0.814553	0.882726	0.866744	0.87624	NA	NA	NA	NA
ENSG00000110955.ATP5F1B	1.22375e-36	7.12275e-34	0.560218	0.623717	NA	0.705701	0.618998	0.727715	0.675579	NA	0.635073	0.560218	0.665942	0.638677	0.646892	NA	NA	NA	NA
ENSG00000185088.RPS27L	2.39992e-36	1.34098e-33	0.695106	0.793993	NA	0.846103	0.821117	0.72648	0.880987	NA	0.811834	0.745025	0.754287	0.776795	0.695106	NA	NA	NA	NA
ENSG00000116717.GADD45A	2.53453e-35	1.36172e-32	1.06936	1.21032	NA	1.14258	1.1626	1.13416	1.06936	NA	1.18128	1.18862	1.13957	1.09788	1.14377	NA	NA	NA	NA
ENSG00000101361.NOP56	1.05024e-34	5.43365e-32	0.701658	0.718972	NA	0.761627	0.747728	0.799538	0.804941	NA	0.723232	0.701658	0.820711	0.771944	0.769911	NA	NA	NA	NA
ENSG00000100142.POLR2F	6.22003e-33	3.10313e-30	0.46515	0.530406	NA	0.560714	0.571114	0.529946	0.58759	NA	0.580882	0.569853	0.563182	0.46515	0.536462	NA	NA	NA	NA
ENSG00000170088.TMEM192	1.04933e-32	5.05449e-30	0.519197	0.53636	NA	0.543966	0.538394	0.525568	0.57051	NA	0.528023	0.530942	0.534643	0.552432	0.519197	NA	NA	NA	NA
ENSG00000174021.GNG5	6.08968e-32	2.83556e-29	0.706699	0.831576	NA	0.747055	0.706699	0.878143	0.925528	NA	0.87443	0.98045	0.848694	0.793386	0.924973	NA	NA	NA	NA
ENSG00000204237.OXLD1	2.01167e-31	9.06486e-29	0.526198	0.739534	NA	0.731084	0.731843	0.645664	0.709719	NA	0.704645	0.67695	0.591682	0.624657	0.526198	NA	NA	NA	NA
ENSG00000172922.RNASEH2C	8.78158e-31	3.83343e-28	0.515232	0.715747	NA	0.68971	0.666745	0.688941	0.592188	NA	0.718047	0.621978	0.635157	0.515232	0.610946	NA	NA	NA	NA
ENSG00000149806.FAU	1.02476e-30	4.33785e-28	0.34408	0.374965	NA	0.354478	0.379576	0.345348	0.34408	NA	0.46318	0.436063	0.347651	0.364544	0.393683	NA	NA	NA	NA
ENSG00000130203.APOE	1.1547e-29	4.74413e-27	0.999187	1.09037	NA	1.09595	1.08062	0.999187	1.08986	NA	1.06022	1.05813	1.0231	1.08172	1.07357	NA	NA	NA	NA
ENSG00000166012.TAF1D	1.43129e-29	5.71248e-27	0.491384	0.586967	NA	0.584611	0.57412	0.590371	0.582468	NA	0.595194	0.491384	0.581984	0.579928	0.559626	NA	NA	NA	NA
ENSG00000137154.RPS6	2.18948e-29	8.47265e-27	0.47815	0.47815	NA	0.568962	0.535111	0.696489	0.706971	NA	0.75283	0.804564	0.773563	0.698871	0.889551	NA	NA	NA	NA
ENSG00000187244.BCAM	2.24417e-29	8.47265e-27	0.811758	0.856423	NA	0.880606	0.855985	0.837361	0.890101	NA	0.834775	0.877099	0.842766	0.838091	0.811758	NA	NA	NA	NA
ENSG00000183117.CSMD1	6.70653e-29	2.46535e-26	0.440074	0.474237	NA	0.504324	0.465527	0.50039	0.476571	NA	0.482683	0.482828	0.491151	0.440074	0.498428	NA	NA	NA	NA
ENSG00000147684.NDUFB9	9.54662e-29	3.4194e-26	0.46654	0.581538	NA	0.582404	0.657434	0.564505	0.694202	NA	0.552519	0.602569	0.617119	0.595254	0.46654	NA	NA	NA	NA
ENSG00000167088.SNRPD1	2.27732e-28	7.95296e-26	0.494892	0.572315	NA	0.618473	0.580162	0.531038	0.666062	NA	0.588867	0.590071	0.538496	0.542715	0.494892	NA	NA	NA	NA
ENSG00000146938.NLGN4X	4.94834e-28	1.68593e-25	0.654997	0.908553	NA	0.835332	0.895852	0.894718	0.734876	NA	0.90887	0.765332	0.829281	0.800247	0.654997	NA	NA	NA	NA
ENSG00000168234.TTC39C	1.0501e-27	3.49257e-25	0.522641	0.629996	NA	0.64884	0.64303	0.620039	0.664759	NA	0.609424	0.651439	0.591918	0.560989	0.522641	NA	NA	NA	NA
ENSG00000152402.GUCY1A2	1.64411e-27	5.34105e-25	0.566368	0.614764	NA	0.633605	0.669323	0.722329	0.608569	NA	0.589661	0.566368	0.745455	0.760504	0.700896	NA	NA	NA	NA
ENSG00000116704.SLC35D1	5.57414e-27	1.76966e-24	0.520493	0.520493	NA	0.523234	0.525109	0.522342	0.527856	NA	0.523784	0.533175	0.52168	0.529902	0.536858	NA	NA	NA	NA
ENSG00000178053.MLF1	7.02394e-27	2.18039e-24	0.56358	0.677863	NA	0.628646	0.692673	0.595151	0.653525	NA	0.637673	0.717798	0.56358	0.62861	0.607633	NA	NA	NA	NA
ENSG00000156976.EIF4A2	1.24403e-26	3.77778e-24	0.477713	0.477246	NA	0.537225	0.485687	0.492593	0.565425	NA	0.529459	0.477713	0.569024	0.615584	0.625294	NA	NA	NA	NA
ENSG00000214078.CPNE1	1.49874e-26	4.45444e-24	0.555925	0.638184	NA	0.62319	0.62562	0.601283	0.624708	NA	0.694337	0.625202	0.555925	0.629369	0.672674	NA	NA	NA	NA
ENSG00000198743.SLC5A3	1.76552e-26	5.13803e-24	0.537156	0.629755	NA	0.665369	0.622435	0.702952	0.627114	NA	0.638617	0.537156	0.659908	0.64452	0.655731	NA	NA	NA	NA
ENSG00000164111.ANXA5	2.844e-26	8.10772e-24	0.576317	0.79023	NA	0.667639	0.764854	0.742969	0.758529	NA	0.68485	0.576317	0.77928	0.807514	0.89071	NA	NA	NA	NA
ENSG00000164292.RHOBTB3	3.72499e-26	1.04069e-23	0.512625	0.65566	NA	0.535739	0.65556	0.621162	0.636039	NA	0.64788	0.512625	0.597876	0.69675	0.670409	NA	NA	NA	NA
ENSG00000125675.GRIA3	1.98533e-25	5.43786e-23	0.455819	0.516906	NA	0.578652	0.585006	0.578689	0.58759	NA	0.495007	0.455819	0.558795	0.579349	0.581363	NA	NA	NA	NA
ENSG00000179918.SEPHS2	2.5818e-25	6.9356e-23	0.523201	0.630308	NA	0.628577	0.595004	0.611566	0.593442	NA	0.656833	0.583446	0.556587	0.627044	0.523201	NA	NA	NA	NA
ENSG00000152818.UTRN	6.99939e-25	1.8448e-22	0.449488	0.557914	NA	0.576505	0.539747	0.562177	0.530558	NA	0.579072	0.525382	0.568502	0.575792	0.449488	NA	NA	NA	NA
ENSG00000177951.BET1L	1.28338e-24	3.31993e-22	0.417116	0.477561	NA	0.499345	0.476162	0.450811	0.496053	NA	0.464962	0.48266	0.42313	0.419893	0.417116	NA	NA	NA	NA
ENSG00000165527.ARF6	1.56448e-24	3.9735e-22	0.403376	0.422023	NA	0.403376	0.451806	0.433713	0.419366	NA	0.437661	0.487269	0.472143	0.453893	0.432135	NA	NA	NA	NA
ENSG00000047579.DTNBP1	1.60863e-24	4.01267e-22	0.519534	0.519534	NA	0.558054	0.571592	0.583226	0.680268	NA	0.542802	0.56044	0.624324	0.659022	0.607644	NA	NA	NA	NA
ENSG00000101825.MXRA5	2.57544e-24	6.31164e-22	0.574161	0.585051	NA	0.592838	0.574161	0.602938	0.592529	NA	0.600143	0.596745	0.600169	0.60718	0.612634	NA	NA	NA	NA
ENSG00000196581.AJAP1	3.57922e-24	8.62037e-22	0.4974	0.532844	NA	0.539621	0.52601	0.529224	0.521647	NA	0.508355	0.535304	0.4974	0.50617	0.513429	NA	NA	NA	NA
ENSG00000063177.RPL18	8.62151e-24	2.04125e-21	0.254476	0.254476	NA	0.334185	0.267014	0.339267	0.35849	NA	0.42683	0.445638	0.368101	0.360172	0.41404	NA	NA	NA	NA
ENSG00000169714.CNBP	1.62078e-23	3.77346e-21	0.386873	0.589585	NA	0.554782	0.546997	0.50916	0.482904	NA	0.59079	0.499463	0.432161	0.405034	0.386873	NA	NA	NA	NA
ENSG00000132485.ZRANB2	2.31583e-23	5.30326e-21	0.451621	0.500201	NA	0.505585	0.484863	0.551472	0.496508	NA	0.570245	0.451621	0.543241	0.528194	0.516195	NA	NA	NA	NA
ENSG00000115446.UNC50	2.35545e-23	5.30699e-21	0.487427	0.564784	NA	0.573116	0.545483	0.578773	0.548437	NA	0.552208	0.536458	0.549575	0.487427	0.540878	NA	NA	NA	NA
ENSG00000108001.EBF3	4.53981e-23	1.00661e-20	0.656734	1.19376	NA	1.26179	1.21042	0.956612	1.21461	NA	0.830575	1.18628	1.02935	1.0072	0.656734	NA	NA	NA	NA
ENSG00000104368.PLAT	1.27898e-22	2.79158e-20	0.596635	0.804494	NA	0.671334	0.769327	0.752697	0.7285	NA	0.815965	0.79728	0.707007	0.596635	0.852083	NA	NA	NA	NA
ENSG00000159199.ATP5MC1	1.81858e-22	3.90827e-20	0.426745	0.944569	NA	0.835981	0.969517	0.859742	0.851094	NA	0.976591	0.637745	0.761929	0.832143	0.426745	NA	NA	NA	NA
ENSG00000187240.DYNC2H1	2.42048e-22	5.12299e-20	0.958191	0.958191	NA	0.984544	1.00154	1.03371	1.03345	NA	0.961113	1.00479	1.0834	1.03629	1.09396	NA	NA	NA	NA
ENSG00000108298.RPL19	9.04499e-22	1.88581e-19	0.235497	0.235497	NA	0.28493	0.244062	0.333944	0.248483	NA	0.389374	0.297229	0.339672	0.303181	0.347375	NA	NA	NA	NA
ENSG00000110330.BIRC2	1.85964e-21	3.8202e-19	0.407642	0.412999	NA	0.407642	0.45458	0.463761	0.455202	NA	0.438211	0.445571	0.514195	0.488827	0.430535	NA	NA	NA	NA
ENSG00000115053.NCL	3.2915e-21	6.66361e-19	0.367689	0.417282	NA	0.449689	0.487656	0.56686	0.475346	NA	0.582762	0.367689	0.630393	0.610694	0.602808	NA	NA	NA	NA
ENSG00000143799.PARP1	3.70574e-21	7.39507e-19	0.407841	0.484142	NA	0.463543	0.452666	0.436308	0.49627	NA	0.50447	0.503341	0.443257	0.444634	0.407841	NA	NA	NA	NA
ENSG00000111144.LTA4H	6.81909e-21	1.34163e-18	0.355841	0.355841	NA	0.357528	0.377875	0.398757	0.38932	NA	0.37692	0.36979	0.412577	0.409297	0.393321	NA	NA	NA	NA
ENSG00000112514.CUTA	9.07099e-21	1.7599e-18	0.357298	0.502806	NA	0.490696	0.458141	0.37566	0.513484	NA	0.482054	0.520701	0.357298	0.436918	0.560909	NA	NA	NA	NA
ENSG00000105372.RPS19	1.35331e-20	2.58964e-18	0.270528	0.309052	NA	0.341714	0.270528	0.402164	0.310424	NA	0.483985	0.454216	0.368193	0.326735	0.390784	NA	NA	NA	NA
ENSG00000197728.RPS26	1.54333e-20	2.91335e-18	0.285923	0.273432	NA	0.28779	0.313789	0.2852	0.342586	NA	0.345947	0.294601	0.326785	0.329951	0.285923	NA	NA	NA	NA
ENSG00000089157.RPLP0	2.90154e-20	5.40421e-18	0.333105	0.333105	NA	0.366285	0.410734	0.449751	0.455926	NA	0.500111	0.491974	0.513236	0.458344	0.496964	NA	NA	NA	NA
ENSG00000123975.CKS2	3.54903e-20	6.52322e-18	0.603259	0.669467	NA	0.655152	0.641212	0.659358	0.629647	NA	0.699406	0.62886	0.603259	0.652623	0.63674	NA	NA	NA	NA
ENSG00000175197.DDIT3	4.45492e-20	8.08193e-18	0.684954	0.94157	NA	1.07734	0.828193	0.90561	0.946222	NA	0.754373	1.01577	0.684954	0.728321	1.00764	NA	NA	NA	NA
ENSG00000044459.CNTLN	2.04943e-19	3.67032e-17	0.304639	0.334031	NA	0.326117	0.339471	0.322815	0.336908	NA	0.336154	0.337138	0.322436	0.321506	0.304639	NA	NA	NA	NA
ENSG00000155846.PPARGC1B	2.59702e-19	4.59212e-17	0.335112	0.388929	NA	0.389659	0.375489	0.38897	0.380653	NA	0.391434	0.369807	0.37069	0.37723	0.335112	NA	NA	NA	NA
ENSG00000145632.PLK2	3.38657e-19	5.91338e-17	0.394959	0.415177	NA	0.503442	0.502758	0.565358	0.602888	NA	0.394959	0.584357	0.551768	0.636753	0.555389	NA	NA	NA	NA
ENSG00000154370.TRIM11	3.43878e-19	5.93041e-17	0.303346	0.310147	NA	0.316897	0.309885	0.303346	0.323854	NA	0.309958	0.324866	0.307239	0.306582	0.318605	NA	NA	NA	NA
ENSG00000100567.PSMA3	5.22744e-19	8.90513e-17	0.383288	0.387468	NA	0.439153	0.412121	0.453797	0.491309	NA	0.383288	0.410101	0.419222	0.446014	0.44849	NA	NA	NA	NA
ENSG00000156261.CCT8	7.11245e-19	1.19703e-16	0.360592	0.362703	NA	0.435232	0.392199	0.3714	0.510643	NA	0.386897	0.403244	0.360592	0.439377	0.568892	NA	NA	NA	NA
ENSG00000189266.PNRC2	9.13126e-19	1.51851e-16	0.42582	0.439546	NA	0.434504	0.440782	0.475933	0.433569	NA	0.489226	0.42582	0.449521	0.477426	0.494831	NA	NA	NA	NA
ENSG00000116754.SRSF11	1.30402e-18	2.14304e-16	0.443507	0.4986	NA	0.464901	0.496152	0.483412	0.442999	NA	0.535988	0.443507	0.468209	0.47199	0.520385	NA	NA	NA	NA
ENSG00000164951.PDP1	1.73138e-18	2.81228e-16	0.411621	0.586764	NA	0.411621	0.625902	0.612715	0.454517	NA	0.604639	0.604101	0.649606	0.690224	0.634633	NA	NA	NA	NA
ENSG00000116729.WLS	3.11079e-18	4.99479e-16	0.519891	0.661177	NA	0.54142	0.640999	0.732029	0.519891	NA	0.729592	0.641227	0.731822	0.690113	0.739668	NA	NA	NA	NA
ENSG00000105849.TWISTNB	3.401e-18	5.3987e-16	0.457418	0.610423	NA	0.654605	0.611848	0.512642	0.65822	NA	0.561064	0.632705	0.487007	0.457418	0.475191	NA	NA	NA	NA
ENSG00000168003.SLC3A2	3.78506e-18	5.94084e-16	0.625624	0.829825	NA	0.865847	0.73547	0.889104	0.720462	NA	0.792947	0.820682	0.834706	0.625624	0.987508	NA	NA	NA	NA
ENSG00000137547.MRPL15	5.42718e-18	8.42358e-16	0.32729	0.433348	NA	0.446114	0.48495	0.427063	0.532461	NA	0.453006	0.361379	0.434763	0.474016	0.32729	NA	NA	NA	NA
ENSG00000172331.BPGM	6.95715e-18	1.06796e-15	0.40493	0.433222	NA	0.40493	0.46184	0.47413	0.455479	NA	0.470036	0.420424	0.521286	0.497695	0.507539	NA	NA	NA	NA
ENSG00000106615.RHEB	1.2167e-17	1.8474e-15	0.282691	0.470067	NA	0.362131	0.501217	0.464913	0.368805	NA	0.282691	0.383828	0.463765	0.462385	0.37718	NA	NA	NA	NA
ENSG00000149311.ATM	1.9211e-17	2.88558e-15	0.325202	0.330902	NA	0.33839	0.331228	0.3414	0.332121	NA	0.333654	0.336046	0.356627	0.339905	0.325202	NA	NA	NA	NA
ENSG00000142864.SERBP1	2.21381e-17	3.28986e-15	0.329956	0.376172	NA	0.423876	0.39272	0.439694	0.397357	NA	0.420094	0.339153	0.433792	0.472437	0.329956	NA	NA	NA	NA
ENSG00000112851.ERBIN	2.48874e-17	3.65949e-15	0.321257	0.393297	NA	0.429496	0.395425	0.361948	0.413857	NA	0.321257	0.374925	0.328049	0.377113	0.399515	NA	NA	NA	NA
ENSG00000164283.ESM1	2.74285e-17	3.99113e-15	0.504542	0.529388	NA	0.531497	0.528667	0.529621	0.530607	NA	0.525268	0.531258	0.526883	0.520352	0.504542	NA	NA	NA	NA
ENSG00000100836.PABPN1	3.19661e-17	4.60345e-15	0.349743	0.427165	NA	0.381793	0.405866	0.454645	0.37694	NA	0.489756	0.349743	0.410377	0.416784	0.439146	NA	NA	NA	NA
ENSG00000177082.WDR73	3.44003e-17	4.90344e-15	0.324831	0.348858	NA	0.361252	0.3492	0.341846	0.348335	NA	0.360487	0.337004	0.345062	0.338302	0.324831	NA	NA	NA	NA
ENSG00000160191.PDE9A	4.69051e-17	6.61835e-15	0.275554	0.296387	NA	0.289954	0.2979	0.294838	0.304945	NA	0.303511	0.285833	0.299175	0.292479	0.275554	NA	NA	NA	NA
ENSG00000134419.RPS15A	4.92341e-17	6.87751e-15	0.226475	0.259423	NA	0.35911	0.226475	0.382961	0.37107	NA	0.429528	0.474636	0.380677	0.392413	0.479606	NA	NA	NA	NA
ENSG00000113845.TIMMDC1	6.29948e-17	8.64819e-15	0.315745	0.4304	NA	0.418498	0.392954	0.380101	0.393061	NA	0.384104	0.368204	0.342676	0.315745	0.363005	NA	NA	NA	NA
ENSG00000117616.RSRP1	6.31481e-17	8.64819e-15	0.530507	0.630465	NA	0.607031	0.625452	0.664247	0.60444	NA	0.667246	0.590009	0.620419	0.60417	0.530507	NA	NA	NA	NA
ENSG00000204394.VARS	8.14092e-17	1.10408e-14	0.274145	0.30557	NA	0.304653	0.299295	0.281544	0.304646	NA	0.30389	0.308163	0.274145	0.309497	0.295112	NA	NA	NA	NA
ENSG00000101608.MYL12A	8.68353e-17	1.16635e-14	0.376864	0.567757	NA	0.376864	0.692407	0.579162	0.681084	NA	0.580911	0.828821	0.76398	0.656042	0.892189	NA	NA	NA	NA
ENSG00000105193.RPS16	9.56264e-17	1.27219e-14	0.344959	0.478269	NA	0.555711	0.409557	0.478187	0.423553	NA	0.525628	0.499162	0.365332	0.344959	0.404705	NA	NA	NA	NA
ENSG00000145592.RPL37	1.14933e-16	1.51463e-14	0.247991	0.275348	NA	0.329902	0.257806	0.247991	0.336064	NA	0.346796	0.439147	0.275283	0.327796	0.354741	NA	NA	NA	NA
ENSG00000177706.FAM20C	1.60994e-16	2.1018e-14	0.347878	0.386269	NA	0.348943	0.380721	0.400582	0.347921	NA	0.347878	0.391542	0.383398	0.390593	0.368203	NA	NA	NA	NA
ENSG00000173545.ZNF622	1.85109e-16	2.39425e-14	0.337189	0.346588	NA	0.364098	0.358257	0.348277	0.397344	NA	0.331298	0.383955	0.346277	0.348243	0.337189	NA	NA	NA	NA
ENSG00000135040.NAA35	1.90765e-16	2.44477e-14	0.30117	0.349321	NA	0.319259	0.366073	0.307036	0.330992	NA	0.339278	0.30117	0.326906	0.336307	0.332815	NA	NA	NA	NA
ENSG00000145817.YIPF5	2.57775e-16	3.25984e-14	0.33911	0.389003	NA	0.391525	0.370756	0.354371	0.410881	NA	0.360522	0.422618	0.355324	0.33911	0.433001	NA	NA	NA	NA
ENSG00000095380.NANS	2.59622e-16	3.25984e-14	0.327815	0.424651	NA	0.489771	0.483659	0.387077	0.50543	NA	0.327815	0.456108	0.45821	0.436528	0.420953	NA	NA	NA	NA
ENSG00000204256.BRD2	2.61366e-16	3.25984e-14	0.411502	0.491628	NA	0.491476	0.48287	0.456765	0.453526	NA	0.505154	0.487792	0.411502	0.484025	0.48264	NA	NA	NA	NA
ENSG00000162951.LRRTM1	3.19228e-16	3.94628e-14	0.372468	0.631885	NA	0.633885	0.611393	0.421242	0.68248	NA	0.382247	0.719431	0.372468	0.529405	0.382964	NA	NA	NA	NA
ENSG00000113811.SELENOK	3.87763e-16	4.75145e-14	0.361976	0.530751	NA	0.438832	0.468431	0.498412	0.361976	NA	0.503257	0.427927	0.405428	0.373928	0.514619	NA	NA	NA	NA
ENSG00000198899.MT-ATP6	5.04567e-16	6.12896e-14	0.366849	0.7667	NA	0.691585	0.714327	0.841206	0.708294	NA	0.69159	0.357092	0.922913	0.751467	0.366849	NA	NA	NA	NA
ENSG00000100650.SRSF5	5.41073e-16	6.51492e-14	0.421011	0.47889	NA	0.445547	0.471652	0.578848	0.421011	NA	0.593023	0.43646	0.528219	0.427286	0.656724	NA	NA	NA	NA
ENSG00000147533.GOLGA7	5.45669e-16	6.51492e-14	0.307723	0.420281	NA	0.426452	0.404197	0.332047	0.40225	NA	0.353593	0.365471	0.330179	0.41226	0.307723	NA	NA	NA	NA
ENSG00000003056.M6PR	5.64604e-16	6.63402e-14	0.385496	0.481217	NA	0.457362	0.456756	0.446942	0.449173	NA	0.443565	0.44993	0.420871	0.385496	0.443183	NA	NA	NA	NA
ENSG00000184983.NDUFA6	5.65143e-16	6.63402e-14	0.309705	0.563402	NA	0.547259	0.515482	0.385317	0.434242	NA	0.477051	0.453191	0.361405	0.338468	0.309705	NA	NA	NA	NA
ENSG00000105974.CAV1	6.54708e-16	7.62135e-14	0.411337	0.494631	NA	0.472357	0.436815	0.509435	0.423637	NA	0.525895	0.511002	0.495307	0.411337	0.528311	NA	NA	NA	NA
ENSG00000142541.RPL13A	6.9344e-16	8.00551e-14	0.291879	0.326681	NA	0.291879	0.32858	0.391179	0.295394	NA	0.414156	0.331889	0.386924	0.408759	0.390453	NA	NA	NA	NA
ENSG00000167196.FBXO22	7.13207e-16	8.16622e-14	0.349477	0.437328	NA	0.458685	0.425989	0.416951	0.464249	NA	0.411104	0.459954	0.385165	0.404468	0.349477	NA	NA	NA	NA
ENSG00000144161.ZC3H8	7.60726e-16	8.63949e-14	0.303189	0.344989	NA	0.327734	0.358504	0.353046	0.303189	NA	0.385356	0.327482	0.365879	0.354575	0.352931	NA	NA	NA	NA
ENSG00000138629.UBL7	9.43684e-16	1.06309e-13	0.275644	0.281828	NA	0.28341	0.27934	0.291529	0.299087	NA	0.291636	0.310798	0.282736	0.275238	0.275644	NA	NA	NA	NA
ENSG00000102924.CBLN1	9.63059e-16	1.07624e-13	0.300013	0.313139	NA	0.315662	0.316028	0.31103	0.315236	NA	0.311353	0.310281	0.314631	0.300013	0.301299	NA	NA	NA	NA
ENSG00000055044.NOP58	1.09771e-15	1.21697e-13	0.326881	0.347852	NA	0.356097	0.359965	0.36827	0.357967	NA	0.357653	0.326881	0.373438	0.367988	0.355802	NA	NA	NA	NA
ENSG00000084754.HADHA	1.46773e-15	1.61439e-13	0.292923	0.306379	NA	0.332928	0.336715	0.292923	0.376465	NA	0.33073	0.320299	0.327809	0.314687	0.3101	NA	NA	NA	NA
ENSG00000198755.RPL10A	1.79145e-15	1.95506e-13	0.266078	0.266078	NA	0.344956	0.285859	0.379363	0.342578	NA	0.456855	0.416984	0.380784	0.369548	0.485482	NA	NA	NA	NA
ENSG00000143621.ILF2	1.95162e-15	2.11335e-13	0.30039	0.306455	NA	0.30039	0.362181	0.41023	0.373614	NA	0.41408	0.349021	0.443587	0.452998	0.601586	NA	NA	NA	NA
ENSG00000157240.FZD1	2.02938e-15	2.18065e-13	0.211538	0.227072	NA	0.228524	0.223091	0.230578	0.227713	NA	0.222815	0.226558	0.225908	0.214899	0.211538	NA	NA	NA	NA
ENSG00000221883.ARIH2OS	2.71909e-15	2.89947e-13	0.226105	0.230266	NA	0.236568	0.230072	0.231748	0.230649	NA	0.230523	0.227396	0.226105	0.234402	0.230301	NA	NA	NA	NA
ENSG00000276644.DACH1	3.04817e-15	3.20893e-13	0.267595	0.282536	NA	0.390265	0.338085	0.413659	0.351544	NA	0.279421	0.267595	0.420199	0.425069	0.409418	NA	NA	NA	NA
ENSG00000113013.HSPA9	3.05525e-15	3.20893e-13	0.336574	0.388361	NA	0.418019	0.397775	0.387069	0.409974	NA	0.381312	0.336574	0.347504	0.408647	0.349773	NA	NA	NA	NA
ENSG00000112996.MRPS30	3.21442e-15	3.35092e-13	0.255468	0.26965	NA	0.257098	0.279485	0.279774	0.275638	NA	0.279245	0.255468	0.277517	0.299586	0.279727	NA	NA	NA	NA
ENSG00000095209.TMEM38B	4.45179e-15	4.60645e-13	0.331007	0.355772	NA	0.364595	0.346471	0.354345	0.356963	NA	0.331007	0.342352	0.359628	0.356396	0.383218	NA	NA	NA	NA
ENSG00000137947.GTF2B	4.59416e-15	4.71881e-13	0.380106	0.406185	NA	0.399434	0.395608	0.396815	0.42092	NA	0.411639	0.380106	0.386788	0.398855	0.458036	NA	NA	NA	NA
ENSG00000136897.MRPL50	4.85268e-15	4.94796e-13	0.36149	0.405029	NA	0.403288	0.441049	0.434927	0.453636	NA	0.416815	0.36149	0.443432	0.466011	0.391435	NA	NA	NA	NA
ENSG00000122257.RBBP6	4.94829e-15	5.00889e-13	0.328618	0.373982	NA	0.386275	0.363579	0.377674	0.362379	NA	0.379723	0.381932	0.342689	0.328618	0.339698	NA	NA	NA	NA
ENSG00000240021.TEX35	6.78631e-15	6.82e-13	0.223427	0.224425	NA	0.224289	0.22421	0.223633	0.224821	NA	0.223931	0.224486	0.224591	0.224153	0.223427	NA	NA	NA	NA
ENSG00000117592.PRDX6	7.62251e-15	7.60563e-13	0.298634	0.446276	NA	0.298634	0.454783	0.326905	0.409249	NA	0.374986	0.433422	0.313143	0.355869	0.449255	NA	NA	NA	NA
ENSG00000164934.DCAF13	8.9074e-15	8.82464e-13	0.269177	0.274648	NA	0.282697	0.300995	0.269177	0.340913	NA	0.277808	0.288618	0.309382	0.331308	0.326996	NA	NA	NA	NA
ENSG00000166128.RAB8B	1.05425e-14	1.0371e-12	0.292841	0.338692	NA	0.349852	0.368603	0.347951	0.343115	NA	0.354237	0.292841	0.372633	0.361022	0.381669	NA	NA	NA	NA
ENSG00000118939.UCHL3	1.77026e-14	1.72928e-12	0.283797	0.368465	NA	0.34437	0.389141	0.296691	0.360962	NA	0.283797	0.306649	0.337678	0.31253	0.311277	NA	NA	NA	NA
ENSG00000110700.RPS13	1.84498e-14	1.78975e-12	0.220478	0.220478	NA	0.244836	0.262596	0.349613	0.251777	NA	0.343023	0.275992	0.400619	0.449099	0.37181	NA	NA	NA	NA
ENSG00000130726.TRIM28	2.16184e-14	2.08267e-12	0.291242	0.293298	NA	0.321419	0.325521	0.346285	0.325772	NA	0.330045	0.291242	0.357651	0.365879	0.384008	NA	NA	NA	NA
ENSG00000134375.TIMM17A	2.64871e-14	2.53423e-12	0.315081	0.502074	NA	0.511277	0.529414	0.442678	0.545499	NA	0.401538	0.455848	0.427487	0.451849	0.315081	NA	NA	NA	NA
ENSG00000047410.TPR	3.17454e-14	3.01667e-12	0.305637	0.345653	NA	0.384756	0.374969	0.349776	0.42012	NA	0.305637	0.414282	0.377532	0.382455	0.349798	NA	NA	NA	NA
ENSG00000040531.CTNS	3.46058e-14	3.26628e-12	0.213569	0.238179	NA	0.240412	0.236884	0.236104	0.244804	NA	0.239036	0.244502	0.22846	0.223617	0.213569	NA	NA	NA	NA
ENSG00000111832.RWDD1	3.5768e-14	3.35331e-12	0.299852	0.460487	NA	0.457167	0.468892	0.386562	0.494783	NA	0.480665	0.371822	0.361087	0.492845	0.299852	NA	NA	NA	NA
ENSG00000124784.RIOK1	4.80213e-14	4.47207e-12	0.244515	0.264384	NA	0.285339	0.27526	0.264225	0.306795	NA	0.275609	0.266045	0.249573	0.254737	0.244515	NA	NA	NA	NA
ENSG00000170540.ARL6IP1	5.0923e-14	4.71088e-12	0.35798	0.39944	NA	0.395319	0.40802	0.384645	0.404114	NA	0.36203	0.35798	0.366128	0.438499	0.45732	NA	NA	NA	NA
ENSG00000100263.RHBDD3	5.21968e-14	4.79696e-12	0.279213	0.316328	NA	0.317538	0.306063	0.344909	0.300522	NA	0.321779	0.279213	0.31748	0.306471	0.343964	NA	NA	NA	NA
ENSG00000108106.UBE2S	5.51181e-14	5.03232e-12	0.282302	0.496156	NA	0.392486	0.510384	0.374265	0.386069	NA	0.439573	0.282302	0.406901	0.47303	0.440261	NA	NA	NA	NA
ENSG00000128626.MRPS12	5.60297e-14	5.08233e-12	0.317385	0.648756	NA	0.648858	0.630008	0.522745	0.628801	NA	0.604941	0.521395	0.416505	0.518249	0.317385	NA	NA	NA	NA
ENSG00000089009.RPL6	5.78138e-14	5.21033e-12	0.17501	0.17501	NA	0.28193	0.221197	0.226948	0.367293	NA	0.327764	0.397031	0.278255	0.356263	0.361994	NA	NA	NA	NA
ENSG00000181222.POLR2A	6.04047e-14	5.40893e-12	0.403694	0.51795	NA	0.557863	0.546642	0.413518	0.580589	NA	0.49735	0.573166	0.403694	0.54437	0.484316	NA	NA	NA	NA
ENSG00000120860.WASHC3	6.73187e-14	5.98965e-12	0.304743	0.500943	NA	0.436445	0.503477	0.433018	0.417763	NA	0.440716	0.462948	0.471152	0.372803	0.304743	NA	NA	NA	NA
ENSG00000064300.NGFR	7.78729e-14	6.88485e-12	0.211718	0.246202	NA	0.248491	0.237032	0.240144	0.219355	NA	0.241975	0.246229	0.232305	0.211718	0.248468	NA	NA	NA	NA
ENSG00000174173.TRMT10C	1.01112e-13	8.88325e-12	0.300045	0.300045	NA	0.349452	0.326869	0.341322	0.366881	NA	0.341329	0.319339	0.336495	0.380966	0.341042	NA	NA	NA	NA
ENSG00000106153.CHCHD2	1.04093e-13	9.08793e-12	0.176032	0.286149	NA	0.2389	0.316974	0.191778	0.226378	NA	0.323503	0.201138	0.176032	0.224081	0.202144	NA	NA	NA	NA
ENSG00000105926.MPP6	1.10841e-13	9.61696e-12	0.271727	0.414506	NA	0.34601	0.441805	0.459311	0.354492	NA	0.394102	0.271727	0.468763	0.446995	0.364234	NA	NA	NA	NA
ENSG00000133835.HSD17B4	1.30605e-13	1.12618e-11	0.250018	0.266334	NA	0.287057	0.27529	0.274223	0.290835	NA	0.254169	0.250018	0.269883	0.292502	0.277599	NA	NA	NA	NA
ENSG00000169021.UQCRFS1	1.33245e-13	1.1419e-11	0.286452	0.540193	NA	0.468527	0.516554	0.412973	0.462695	NA	0.581304	0.405017	0.286452	0.520849	0.301861	NA	NA	NA	NA
ENSG00000163682.RPL9	1.36727e-13	1.1646e-11	0.189935	0.189935	NA	0.213777	0.207193	0.26947	0.206308	NA	0.309913	0.288644	0.281703	0.33015	0.415512	NA	NA	NA	NA
ENSG00000084623.EIF3I	1.37892e-13	1.1674e-11	0.260741	0.357981	NA	0.301841	0.355709	0.322477	0.262956	NA	0.391929	0.281746	0.260741	0.293881	0.411148	NA	NA	NA	NA
ENSG00000163468.CCT3	1.71017e-13	1.43912e-11	0.258733	0.387114	NA	0.348812	0.37582	0.499456	0.340866	NA	0.483558	0.258733	0.467578	0.365434	0.576488	NA	NA	NA	NA
ENSG00000135446.CDK4	1.75851e-13	1.47093e-11	0.262952	0.31725	NA	0.305573	0.292483	0.302564	0.308962	NA	0.322847	0.272121	0.288777	0.262952	0.353194	NA	NA	NA	NA
ENSG00000106993.CDC37L1	1.81356e-13	1.50796e-11	0.284727	0.315259	NA	0.346516	0.339652	0.303082	0.36397	NA	0.289864	0.332615	0.326164	0.351675	0.284727	NA	NA	NA	NA
ENSG00000157259.GATAD1	2.17261e-13	1.79581e-11	0.292799	0.314923	NA	0.292799	0.298387	0.311277	0.29477	NA	0.297267	0.318884	0.323127	0.321945	0.338166	NA	NA	NA	NA
ENSG00000014641.MDH1	2.34576e-13	1.92753e-11	0.314672	0.369271	NA	0.452495	0.398041	0.504625	0.418007	NA	0.374339	0.314672	0.471111	0.477004	0.440088	NA	NA	NA	NA
ENSG00000198783.ZNF830	2.37075e-13	1.93667e-11	0.261378	0.275089	NA	0.268599	0.275731	0.261378	0.281119	NA	0.26906	0.271285	0.275102	0.296607	0.282379	NA	NA	NA	NA
ENSG00000167468.GPX4	2.38524e-13	1.93717e-11	0.254876	0.591145	NA	0.473946	0.575886	1.01654	0.527599	NA	0.897085	0.254876	0.742117	0.699129	0.453862	NA	NA	NA	NA
ENSG00000124151.NCOA3	2.45507e-13	1.98236e-11	0.305623	0.339274	NA	0.305623	0.38204	0.327092	0.330879	NA	0.344174	0.327033	0.347453	0.394754	0.344755	NA	NA	NA	NA
ENSG00000139644.TMBIM6	2.72979e-13	2.19152e-11	0.281738	0.349256	NA	0.328214	0.316356	0.437747	0.281364	NA	0.360779	0.301215	0.441596	0.281738	0.611484	NA	NA	NA	NA
ENSG00000144381.HSPD1	2.77824e-13	2.21767e-11	0.290628	0.395332	NA	0.428134	0.42133	0.429493	0.461657	NA	0.409807	0.312121	0.36605	0.354372	0.290628	NA	NA	NA	NA
ENSG00000114126.TFDP2	2.98257e-13	2.36725e-11	0.241984	0.287277	NA	0.283398	0.297975	0.284555	0.303357	NA	0.308787	0.241984	0.256909	0.314563	0.289953	NA	NA	NA	NA
ENSG00000188529.SRSF10	3.42543e-13	2.70338e-11	0.293213	0.355546	NA	0.327574	0.360369	0.36418	0.322108	NA	0.405968	0.293213	0.369313	0.364622	0.420489	NA	NA	NA	NA
ENSG00000265241.RBM8A	5.18352e-13	4.0679e-11	0.248019	0.342929	NA	0.310882	0.344776	0.28063	0.248019	NA	0.351561	0.312471	0.27884	0.26686	0.326075	NA	NA	NA	NA
ENSG00000113407.TARS	5.77065e-13	4.50337e-11	0.252643	0.272368	NA	0.289348	0.295055	0.279338	0.331388	NA	0.252643	0.314668	0.329867	0.303044	0.330346	NA	NA	NA	NA
ENSG00000092203.TOX4	5.82054e-13	4.51706e-11	0.298136	0.327825	NA	0.301535	0.334259	0.298136	0.301838	NA	0.327467	0.353383	0.30688	0.354749	0.34835	NA	NA	NA	NA
ENSG00000168438.CDC40	5.92543e-13	4.57306e-11	0.228557	0.28287	NA	0.268498	0.283087	0.2741	0.288731	NA	0.280464	0.251617	0.274002	0.228557	0.258909	NA	NA	NA	NA
ENSG00000075391.RASAL2	5.97583e-13	4.58662e-11	0.326203	0.412795	NA	0.386652	0.432073	0.431009	0.383553	NA	0.406803	0.326203	0.431655	0.415611	0.364522	NA	NA	NA	NA
ENSG00000146278.PNRC1	6.12982e-13	4.6791e-11	0.295378	0.374585	NA	0.370636	0.321496	0.397464	0.295798	NA	0.392436	0.352693	0.341137	0.295378	0.363314	NA	NA	NA	NA
ENSG00000186020.ZNF529	6.76968e-13	5.13943e-11	0.261916	0.274505	NA	0.275958	0.295194	0.269907	0.297408	NA	0.272265	0.274562	0.287406	0.292531	0.261916	NA	NA	NA	NA
ENSG00000171490.RSL1D1	7.59178e-13	5.73241e-11	0.283141	0.308751	NA	0.328492	0.328998	0.282345	0.398604	NA	0.288931	0.33469	0.299761	0.331018	0.283141	NA	NA	NA	NA
ENSG00000006652.IFRD1	8.79605e-13	6.60603e-11	0.347435	0.410628	NA	0.363243	0.372676	0.486894	0.365612	NA	0.415402	0.347435	0.411619	0.358322	0.472386	NA	NA	NA	NA
ENSG00000183891.TTC32	9.21865e-13	6.87911e-11	0.220284	0.227535	NA	0.24762	0.243818	0.23457	0.257713	NA	0.222715	0.226549	0.235463	0.240993	0.220284	NA	NA	NA	NA
ENSG00000168036.CTNNB1	9.25816e-13	6.87911e-11	0.327121	0.361079	NA	0.348634	0.348086	0.396933	0.345409	NA	0.404275	0.350256	0.402927	0.327121	0.403147	NA	NA	NA	NA
ENSG00000088970.KIZ	9.53802e-13	7.04956e-11	0.189591	0.18822	NA	0.204045	0.192269	0.213421	0.196319	NA	0.205134	0.196309	0.202535	0.189591	0.1991	NA	NA	NA	NA
ENSG00000100347.SAMM50	1.09456e-12	8.04734e-11	0.242993	0.257206	NA	0.282883	0.296699	0.247304	0.314146	NA	0.273709	0.274272	0.249564	0.265615	0.242993	NA	NA	NA	NA
ENSG00000169282.KCNAB1	1.16848e-12	8.54577e-11	0.197409	0.232575	NA	0.224774	0.23066	0.247656	0.239507	NA	0.23304	0.216132	0.248125	0.197409	0.244732	NA	NA	NA	NA
ENSG00000096746.HNRNPH3	1.56545e-12	1.13895e-10	0.337743	0.366634	NA	0.334492	0.382981	0.470772	0.377436	NA	0.417345	0.337743	0.507506	0.455239	0.577151	NA	NA	NA	NA
ENSG00000172554.SNTG2	1.61151e-12	1.16638e-10	0.19971	0.217623	NA	0.219879	0.219801	0.216995	0.218419	NA	0.20623	0.217302	0.21514	0.209837	0.19971	NA	NA	NA	NA
ENSG00000105976.MET	1.7648e-12	1.27075e-10	0.229403	0.316239	NA	0.273393	0.304461	0.325395	0.229403	NA	0.350208	0.315056	0.296537	0.3024	0.28334	NA	NA	NA	NA
ENSG00000092199.HNRNPC	1.90333e-12	1.36347e-10	0.268195	0.329999	NA	0.31271	0.328872	0.406306	0.307923	NA	0.370573	0.268195	0.360166	0.373156	0.417543	NA	NA	NA	NA
ENSG00000105640.RPL18A	2.14652e-12	1.52983e-10	0.207193	0.209668	NA	0.271464	0.232084	0.207193	0.322976	NA	0.32614	0.36203	0.220623	0.293335	0.247479	NA	NA	NA	NA
ENSG00000108064.TFAM	2.75344e-12	1.95243e-10	0.252613	0.285489	NA	0.299416	0.283023	0.288507	0.282861	NA	0.299173	0.252613	0.287417	0.308481	0.27622	NA	NA	NA	NA
ENSG00000196711.ALKAL1	3.09151e-12	2.18108e-10	0.185933	0.187002	NA	0.18761	0.189835	0.187868	0.192075	NA	0.1883	0.189597	0.187669	0.190662	0.185933	NA	NA	NA	NA
ENSG00000163584.RPL22L1	3.13313e-12	2.19933e-10	0.28418	0.28485	NA	0.334283	0.32125	0.330086	0.350528	NA	0.358076	0.329482	0.3418	0.28418	0.327035	NA	NA	NA	NA
ENSG00000100883.SRP54	3.42512e-12	2.39228e-10	0.277253	0.277253	NA	0.29106	0.307239	0.324739	0.316718	NA	0.310991	0.318722	0.355787	0.365785	0.373512	NA	NA	NA	NA
ENSG00000092969.TGFB2	3.7722e-12	2.62158e-10	0.247954	0.270136	NA	0.334043	0.247954	0.371104	0.32588	NA	0.320537	0.308713	0.375852	0.309342	0.298167	NA	NA	NA	NA
ENSG00000280077.AL353763.2	3.80096e-12	2.6285e-10	0.168707	0.178264	NA	0.17205	0.173803	0.177799	0.172181	NA	0.181502	0.17694	0.171421	0.168707	0.170764	NA	NA	NA	NA
ENSG00000124383.MPHOSPH10	4.08958e-12	2.81415e-10	0.251761	0.251781	NA	0.264209	0.256259	0.281027	0.279277	NA	0.273998	0.251761	0.281948	0.257796	0.269456	NA	NA	NA	NA
ENSG00000132507.EIF5A	4.20013e-12	2.87606e-10	0.243199	0.37837	NA	0.332771	0.364973	0.320294	0.313378	NA	0.436387	0.335047	0.262787	0.243199	0.296281	NA	NA	NA	NA
ENSG00000173660.UQCRH	4.29407e-12	2.92604e-10	0.261777	0.61404	NA	0.657835	0.588057	0.570064	0.633865	NA	0.634045	0.557604	0.528627	0.566375	0.261777	NA	NA	NA	NA
ENSG00000163312.HELQ	5.00978e-12	3.39717e-10	0.191359	0.198871	NA	0.199384	0.196048	0.193255	0.208306	NA	0.197496	0.200286	0.189154	0.202687	0.191359	NA	NA	NA	NA
ENSG00000204386.NEU1	5.15042e-12	3.47566e-10	0.321143	0.36793	NA	0.374153	0.363233	0.344884	0.3705	NA	0.347847	0.397769	0.357779	0.321143	0.360836	NA	NA	NA	NA
ENSG00000177885.GRB2	5.30856e-12	3.56516e-10	0.227392	0.296465	NA	0.289665	0.316609	0.227392	0.337997	NA	0.278826	0.292995	0.263404	0.361557	0.414245	NA	NA	NA	NA
ENSG00000176410.DNAJC30	5.3424e-12	3.57072e-10	0.23967	0.336109	NA	0.335112	0.348202	0.274229	0.332428	NA	0.325259	0.272359	0.23967	0.312669	0.249699	NA	NA	NA	NA
ENSG00000119421.NDUFA8	5.39209e-12	3.58677e-10	0.282663	0.458352	NA	0.452702	0.440555	0.439559	0.450203	NA	0.422007	0.33496	0.389217	0.390761	0.282663	NA	NA	NA	NA
ENSG00000158201.ABHD3	5.77981e-12	3.82646e-10	0.207528	0.220454	NA	0.215477	0.225271	0.226361	0.217025	NA	0.207528	0.21446	0.230617	0.2173	0.227938	NA	NA	NA	NA
ENSG00000135164.DMTF1	6.57194e-12	4.33035e-10	0.263383	0.302883	NA	0.290977	0.309839	0.263383	0.268621	NA	0.304383	0.283863	0.281107	0.317871	0.320641	NA	NA	NA	NA
ENSG00000130254.SAFB2	6.62512e-12	4.33083e-10	0.261728	0.306949	NA	0.299887	0.325186	0.293398	0.307576	NA	0.295397	0.285229	0.301263	0.320578	0.261728	NA	NA	NA	NA
ENSG00000164104.HMGB2	6.63468e-12	4.33083e-10	0.266597	0.351807	NA	0.334882	0.296041	0.359568	0.266597	NA	0.359589	0.320224	0.310776	0.32382	0.37579	NA	NA	NA	NA
ENSG00000163754.GYG1	6.8844e-12	4.47294e-10	0.219571	0.281699	NA	0.219571	0.314051	0.242835	0.250054	NA	0.261852	0.280439	0.263355	0.295069	0.254392	NA	NA	NA	NA
ENSG00000147419.CCDC25	7.158e-12	4.62917e-10	0.299407	0.404038	NA	0.399659	0.412832	0.326401	0.422371	NA	0.353048	0.373507	0.300249	0.366412	0.299407	NA	NA	NA	NA
ENSG00000159055.MIS18A	7.61735e-12	4.90354e-10	0.194798	0.194798	NA	0.200144	0.199495	0.204105	0.205379	NA	0.210009	0.200271	0.210304	0.203932	0.207126	NA	NA	NA	NA
ENSG00000197019.SERTAD1	8.22636e-12	5.27129e-10	0.238446	0.304336	NA	0.291982	0.285474	0.268491	0.26699	NA	0.313213	0.319853	0.238446	0.255072	0.319186	NA	NA	NA	NA
ENSG00000144659.SLC25A38	9.10193e-12	5.8057e-10	0.179592	0.210148	NA	0.204578	0.192066	0.191412	0.195854	NA	0.198843	0.179592	0.181727	0.18376	0.201646	NA	NA	NA	NA
ENSG00000112031.MTRF1L	1.18059e-11	7.49619e-10	0.272114	0.424877	NA	0.408781	0.421038	0.311597	0.450863	NA	0.333579	0.41009	0.305206	0.361013	0.272114	NA	NA	NA	NA
ENSG00000163026.WDCP	1.24399e-11	7.86303e-10	0.165643	0.167933	NA	0.165643	0.180837	0.167087	0.181575	NA	0.181854	0.172136	0.18052	0.18255	0.169734	NA	NA	NA	NA
ENSG00000204514.ZNF814	1.33855e-11	8.42262e-10	0.217462	0.234094	NA	0.235038	0.24461	0.247562	0.244121	NA	0.232798	0.217462	0.24808	0.236919	0.230149	NA	NA	NA	NA
ENSG00000136521.NDUFB5	1.39387e-11	8.73139e-10	0.238142	0.454815	NA	0.431023	0.448969	0.458379	0.439331	NA	0.460565	0.336674	0.420921	0.403618	0.238142	NA	NA	NA	NA
ENSG00000114956.DGUOK	1.46144e-11	9.11377e-10	0.234459	0.270158	NA	0.278971	0.303143	0.272688	0.295025	NA	0.250225	0.291756	0.239634	0.234459	0.267413	NA	NA	NA	NA
ENSG00000095951.HIVEP1	1.52449e-11	9.46473e-10	0.198719	0.27262	NA	0.266882	0.287491	0.282393	0.277788	NA	0.276385	0.239157	0.292079	0.293863	0.198719	NA	NA	NA	NA
ENSG00000228474.OST4	1.58062e-11	9.76976e-10	0.289616	0.651794	NA	0.569153	0.603457	0.464479	0.465813	NA	0.610276	0.524764	0.40547	0.351801	0.289616	NA	NA	NA	NA
ENSG00000168906.MAT2A	1.67493e-11	1.03071e-09	0.286901	0.324314	NA	0.320796	0.328965	0.343247	0.329114	NA	0.33719	0.311606	0.299954	0.315364	0.286901	NA	NA	NA	NA
ENSG00000031081.ARHGAP31	1.76371e-11	1.08058e-09	0.111533	0.112052	NA	0.111533	0.113	0.112201	0.112227	NA	0.111758	0.112604	0.111893	0.111879	0.113035	NA	NA	NA	NA
ENSG00000106399.RPA3	1.8495e-11	1.1282e-09	0.271943	0.388879	NA	0.376706	0.357276	0.355196	0.314957	NA	0.369568	0.431605	0.313976	0.280951	0.271943	NA	NA	NA	NA
ENSG00000161016.RPL8	1.91363e-11	1.16224e-09	0.206399	0.241056	NA	0.322931	0.236993	0.219589	0.275383	NA	0.301025	0.329692	0.22756	0.212901	0.206399	NA	NA	NA	NA
ENSG00000165819.METTL3	1.96814e-11	1.19017e-09	0.18828	0.200435	NA	0.200447	0.202394	0.205196	0.198858	NA	0.21009	0.18828	0.199521	0.196196	0.203414	NA	NA	NA	NA
ENSG00000149100.EIF3M	1.98538e-11	1.19542e-09	0.249214	0.249214	NA	0.293656	0.286965	0.294766	0.354733	NA	0.287282	0.286932	0.31141	0.320072	0.344847	NA	NA	NA	NA
ENSG00000117399.CDC20	2.15965e-11	1.29477e-09	0.160099	0.160515	NA	0.160875	0.160099	0.160863	0.160992	NA	0.16096	0.161017	0.160857	0.160645	0.160249	NA	NA	NA	NA
ENSG00000182253.SYNM	2.22515e-11	1.32834e-09	0.255234	0.294878	NA	0.307648	0.314805	0.311303	0.320044	NA	0.292365	0.279656	0.314187	0.325509	0.255234	NA	NA	NA	NA
ENSG00000111845.PAK1IP1	2.26515e-11	1.34646e-09	0.242968	0.3065	NA	0.334981	0.331284	0.296513	0.36979	NA	0.293303	0.279793	0.282422	0.309455	0.242968	NA	NA	NA	NA
ENSG00000152234.ATP5F1A	2.30879e-11	1.36659e-09	0.252667	0.312019	NA	0.369698	0.339202	0.351084	0.440167	NA	0.317913	0.252667	0.317831	0.360799	0.286913	NA	NA	NA	NA
ENSG00000087074.PPP1R15A	2.41535e-11	1.42363e-09	0.346625	0.42889	NA	0.42735	0.402534	0.405936	0.389174	NA	0.380679	0.50787	0.377022	0.346625	0.541524	NA	NA	NA	NA
ENSG00000117479.SLC19A2	2.48455e-11	1.45826e-09	0.162061	0.172623	NA	0.170426	0.170261	0.175122	0.162061	NA	0.174396	0.163018	0.17379	0.178698	0.173839	NA	NA	NA	NA
ENSG00000162594.IL23R	2.59002e-11	1.51381e-09	0.180985	0.181637	NA	0.181613	0.18173	0.18173	0.181583	NA	0.181579	0.181408	0.181549	0.18173	0.180985	NA	NA	NA	NA
ENSG00000136270.TBRG4	2.61884e-11	1.52428e-09	0.202214	0.239709	NA	0.249021	0.223977	0.242183	0.240109	NA	0.252397	0.214346	0.22164	0.202214	0.209197	NA	NA	NA	NA
ENSG00000130545.CRB3	2.65759e-11	1.54041e-09	0.177271	0.177693	NA	0.179732	0.17965	0.177271	0.179911	NA	0.178419	0.17923	0.177938	0.177459	0.177709	NA	NA	NA	NA
ENSG00000174953.DHX36	2.69048e-11	1.54967e-09	0.253638	0.338308	NA	0.311897	0.33343	0.340997	0.281115	NA	0.309848	0.253638	0.293751	0.325161	0.275741	NA	NA	NA	NA
ENSG00000131096.PYY	2.69575e-11	1.54967e-09	0.256336	0.25879	NA	0.258092	0.258011	0.258717	0.256336	NA	0.258304	0.257245	0.256949	0.257183	0.258757	NA	NA	NA	NA
ENSG00000103642.LACTB	2.78217e-11	1.59279e-09	0.236677	0.272271	NA	0.297586	0.26903	0.243716	0.296285	NA	0.254687	0.27162	0.234245	0.296769	0.236677	NA	NA	NA	NA
ENSG00000100445.SDR39U1	2.86309e-11	1.63243e-09	0.225945	0.254616	NA	0.285679	0.284081	0.2219	0.319788	NA	0.247261	0.227252	0.247429	0.27499	0.225945	NA	NA	NA	NA
ENSG00000185115.NSMCE3	2.99566e-11	1.70107e-09	0.266772	0.310479	NA	0.30229	0.301146	0.353976	0.28423	NA	0.320971	0.266772	0.360309	0.328836	0.326174	NA	NA	NA	NA
ENSG00000151465.CDC123	3.1379e-11	1.77463e-09	0.224063	0.245897	NA	0.269491	0.256751	0.281342	0.285797	NA	0.265507	0.224063	0.259243	0.248689	0.277239	NA	NA	NA	NA
ENSG00000051009.FAM160A2	3.16211e-11	1.78111e-09	0.204994	0.215639	NA	0.214409	0.21302	0.21362	0.217554	NA	0.224533	0.227272	0.21446	0.20835	0.204994	NA	NA	NA	NA
ENSG00000181274.FRAT2	3.21606e-11	1.80422e-09	0.188326	0.212265	NA	0.207168	0.201681	0.207833	0.188326	NA	0.213043	0.200699	0.200258	0.203306	0.191075	NA	NA	NA	NA
ENSG00000151576.QTRT2	3.25733e-11	1.82006e-09	0.179927	0.180323	NA	0.179927	0.181119	0.182464	0.180616	NA	0.183829	0.18146	0.184482	0.186681	0.183111	NA	NA	NA	NA
ENSG00000197958.RPL12	3.6604e-11	2.03713e-09	0.241674	0.241674	NA	0.297235	0.346407	0.257866	0.440052	NA	0.338185	0.497323	0.378666	0.412942	0.461901	NA	NA	NA	NA
ENSG00000119977.TCTN3	3.77115e-11	2.09045e-09	0.198359	0.209245	NA	0.205373	0.204615	0.210658	0.202295	NA	0.207863	0.198359	0.210705	0.213135	0.211301	NA	NA	NA	NA
ENSG00000147592.LACTB2	3.79443e-11	2.09504e-09	0.185119	0.203285	NA	0.209955	0.213061	0.19771	0.218023	NA	0.2064	0.212404	0.194826	0.20402	0.185119	NA	NA	NA	NA
ENSG00000100632.ERH	3.87075e-11	2.12876e-09	0.207358	0.289034	NA	0.280202	0.315534	0.314554	0.337762	NA	0.367901	0.207358	0.344112	0.329892	0.324091	NA	NA	NA	NA
ENSG00000014123.UFL1	3.91038e-11	2.14212e-09	0.244941	0.280212	NA	0.299956	0.275406	0.291207	0.305895	NA	0.244941	0.286348	0.29532	0.272707	0.292172	NA	NA	NA	NA
ENSG00000088882.CPXM1	3.94111e-11	2.15052e-09	0.372091	0.519215	NA	0.589186	0.474916	0.372091	0.571511	NA	0.504871	0.623808	0.376668	0.424063	0.549343	NA	NA	NA	NA
ENSG00000177791.MYOZ1	4.11846e-11	2.23855e-09	0.174363	0.180854	NA	0.18145	0.181541	0.179905	0.181544	NA	0.179639	0.179785	0.180127	0.178738	0.174363	NA	NA	NA	NA
ENSG00000198840.MT-ND3	4.44486e-11	2.4066e-09	0.271461	0.568898	NA	0.510061	0.592752	0.78579	0.682302	NA	0.568367	0.271461	0.865432	0.81538	0.310077	NA	NA	NA	NA
ENSG00000198604.BAZ1A	4.67926e-11	2.52373e-09	0.165828	0.185	NA	0.165828	0.180467	0.185885	0.167736	NA	0.204079	0.187776	0.187951	0.192483	0.21623	NA	NA	NA	NA
ENSG00000099797.TECR	4.93516e-11	2.65151e-09	0.257345	0.286944	NA	0.335221	0.306642	0.314489	0.34203	NA	0.32294	0.289996	0.347652	0.257345	0.381098	NA	NA	NA	NA
ENSG00000137273.FOXF2	6.46672e-11	3.46106e-09	0.236611	0.237496	NA	0.237519	0.237757	0.237521	0.237757	NA	0.237457	0.236611	0.237757	0.237147	0.237757	NA	NA	NA	NA
ENSG00000149716.LTO1	6.65563e-11	3.54857e-09	0.181478	0.219634	NA	0.201625	0.21571	0.201171	0.204843	NA	0.188543	0.181478	0.185276	0.186753	0.192816	NA	NA	NA	NA
ENSG00000113328.CCNG1	6.92349e-11	3.67735e-09	0.252821	0.318182	NA	0.395879	0.376972	0.252821	0.418944	NA	0.291935	0.473633	0.333344	0.387515	0.300622	NA	NA	NA	NA
ENSG00000140319.SRP14	9.35602e-11	4.95054e-09	0.145822	0.167473	NA	0.178706	0.178895	0.152001	0.174577	NA	0.186937	0.185524	0.186886	0.145822	0.211787	NA	NA	NA	NA
ENSG00000243927.MRPS6	9.40419e-11	4.95725e-09	0.37323	0.530635	NA	0.577781	0.544183	0.702238	0.616328	NA	0.647682	0.37323	0.679094	0.614371	0.61023	NA	NA	NA	NA
ENSG00000161981.SNRNP25	9.44336e-11	4.95918e-09	0.292055	0.483318	NA	0.364534	0.506177	0.404184	0.403958	NA	0.424367	0.346005	0.403189	0.466917	0.292055	NA	NA	NA	NA
ENSG00000171453.POLR1C	1.10443e-10	5.7782e-09	0.185647	0.185829	NA	0.1954	0.192925	0.198472	0.206379	NA	0.196031	0.191259	0.187696	0.195747	0.185647	NA	NA	NA	NA
ENSG00000164032.H2AFZ	1.15057e-10	5.99714e-09	0.284663	0.379746	NA	0.444651	0.337472	0.445406	0.379166	NA	0.558162	0.284663	0.42121	0.319038	0.439551	NA	NA	NA	NA
ENSG00000163636.PSMD6	1.25908e-10	6.53831e-09	0.21627	0.228859	NA	0.229115	0.255571	0.238978	0.256724	NA	0.239988	0.21627	0.238754	0.226768	0.257846	NA	NA	NA	NA
ENSG00000179454.KLHL28	1.28813e-10	6.66438e-09	0.252091	0.302228	NA	0.288	0.307117	0.313581	0.316458	NA	0.300131	0.252091	0.338136	0.355536	0.334797	NA	NA	NA	NA
ENSG00000188229.TUBB4B	1.32686e-10	6.83947e-09	0.33024	0.349065	NA	0.440705	0.457679	0.348687	0.4997	NA	0.33024	0.425393	0.504307	0.47676	0.523938	NA	NA	NA	NA
ENSG00000244219.TMEM225B	1.41279e-10	7.25561e-09	0.175577	0.227942	NA	0.226757	0.224171	0.204663	0.214256	NA	0.221908	0.202878	0.189494	0.181086	0.175577	NA	NA	NA	NA
ENSG00000270647.TAF15	1.44976e-10	7.41821e-09	0.222449	0.246895	NA	0.243993	0.257657	0.2535	0.260564	NA	0.2623	0.222449	0.281237	0.281864	0.252186	NA	NA	NA	NA
ENSG00000143303.RRNAD1	1.48942e-10	7.59332e-09	0.176431	0.20003	NA	0.211199	0.19881	0.20487	0.20852	NA	0.194815	0.176431	0.194782	0.203818	0.193554	NA	NA	NA	NA
ENSG00000091651.ORC6	1.53769e-10	7.81089e-09	0.197965	0.199459	NA	0.200913	0.212676	0.197965	0.215457	NA	0.225866	0.206032	0.208093	0.239566	0.210708	NA	NA	NA	NA
ENSG00000123739.PLA2G12A	1.57247e-10	7.95865e-09	0.210995	0.301092	NA	0.299322	0.300926	0.334461	0.312777	NA	0.312936	0.210995	0.292686	0.295942	0.283938	NA	NA	NA	NA
ENSG00000117395.EBNA1BP2	1.58508e-10	7.99347e-09	0.264288	0.330869	NA	0.327494	0.319678	0.336724	0.32261	NA	0.372125	0.307831	0.326687	0.29705	0.264288	NA	NA	NA	NA
ENSG00000131876.SNRPA1	1.67447e-10	8.41389e-09	0.245458	0.343445	NA	0.352409	0.332265	0.317857	0.339752	NA	0.327935	0.279097	0.245458	0.31711	0.277252	NA	NA	NA	NA
ENSG00000101421.CHMP4B	1.72151e-10	8.61929e-09	0.222805	0.250311	NA	0.245422	0.236778	0.239106	0.25027	NA	0.247886	0.256619	0.236899	0.226156	0.222805	NA	NA	NA	NA
ENSG00000075785.RAB7A	1.90123e-10	9.4851e-09	0.233948	0.271519	NA	0.272605	0.300162	0.226401	0.260545	NA	0.246558	0.245708	0.255612	0.309378	0.233948	NA	NA	NA	NA
ENSG00000161547.SRSF2	1.91225e-10	9.50611e-09	0.310219	0.333523	NA	0.330528	0.351154	0.325917	0.378401	NA	0.343278	0.363857	0.353494	0.345707	0.310219	NA	NA	NA	NA
ENSG00000166508.MCM7	1.95047e-10	9.66176e-09	0.182189	0.211151	NA	0.218648	0.212154	0.220097	0.217038	NA	0.219951	0.222097	0.216488	0.182189	0.235878	NA	NA	NA	NA
ENSG00000159885.ZNF222	2.04697e-10	1.01039e-08	0.174201	0.173282	NA	0.186438	0.174356	0.177208	0.19302	NA	0.180011	0.18107	0.181927	0.184788	0.174201	NA	NA	NA	NA
ENSG00000165494.PCF11	2.07344e-10	1.01985e-08	0.222029	0.21949	NA	0.234557	0.239145	0.248774	0.233347	NA	0.230251	0.222029	0.25858	0.247214	0.232069	NA	NA	NA	NA
ENSG00000091483.FH	2.25651e-10	1.10601e-08	0.200045	0.226279	NA	0.226529	0.24435	0.256767	0.248567	NA	0.228935	0.200045	0.23305	0.253354	0.212608	NA	NA	NA	NA
ENSG00000186439.TRDN	2.60834e-10	1.27398e-08	0.14986	0.158411	NA	0.159022	0.156308	0.15823	0.158896	NA	0.151652	0.157473	0.158311	0.150131	0.14986	NA	NA	NA	NA
ENSG00000144227.NXPH2	2.74203e-10	1.33461e-08	0.242819	0.242819	NA	0.287609	0.281916	0.385006	0.32515	NA	0.393601	0.317434	0.39099	0.401072	0.392283	NA	NA	NA	NA
ENSG00000256060.TRAPPC2B	3.06832e-10	1.48824e-08	0.214634	0.262819	NA	0.257915	0.252319	0.229085	0.257455	NA	0.231026	0.254142	0.219934	0.214634	0.237498	NA	NA	NA	NA
ENSG00000154642.C21orf91	3.24287e-10	1.56716e-08	0.14729	0.148348	NA	0.15866	0.154499	0.161362	0.162484	NA	0.153564	0.14729	0.15762	0.179763	0.159874	NA	NA	NA	NA
ENSG00000217128.FNIP1	3.25347e-10	1.56716e-08	0.226477	0.245004	NA	0.226477	0.250332	0.279652	0.22771	NA	0.253641	0.233406	0.293503	0.298441	0.284026	NA	NA	NA	NA
ENSG00000109111.SUPT6H	3.31301e-10	1.59036e-08	0.223814	0.255708	NA	0.258106	0.256761	0.237169	0.256623	NA	0.261813	0.272832	0.223814	0.226234	0.275252	NA	NA	NA	NA
ENSG00000144228.SPOPL	3.38483e-10	1.61927e-08	0.18471	0.212181	NA	0.203762	0.213785	0.201844	0.216694	NA	0.208397	0.189328	0.211786	0.239629	0.18471	NA	NA	NA	NA
ENSG00000198492.YTHDF2	3.6611e-10	1.74546e-08	0.269883	0.308726	NA	0.308345	0.327659	0.269883	0.377424	NA	0.326481	0.335802	0.322105	0.330782	0.356765	NA	NA	NA	NA
ENSG00000157191.NECAP2	3.96448e-10	1.88367e-08	0.229577	0.280091	NA	0.271864	0.278597	0.270175	0.265851	NA	0.288925	0.246919	0.25915	0.24988	0.229577	NA	NA	NA	NA
ENSG00000082996.RNF13	4.65324e-10	2.20343e-08	0.209775	0.240555	NA	0.209775	0.245879	0.272353	0.223687	NA	0.229813	0.270457	0.259378	0.234078	0.273431	NA	NA	NA	NA
ENSG00000285437.POLR2J3	4.72532e-10	2.23e-08	0.248779	0.268084	NA	0.273161	0.2853	0.273341	0.25892	NA	0.287688	0.248779	0.282898	0.319575	0.279186	NA	NA	NA	NA
ENSG00000167526.RPL13	4.7449e-10	2.2317e-08	0.151345	0.151345	NA	0.272047	0.174612	0.173483	0.304318	NA	0.311466	0.356499	0.230764	0.244929	0.291366	NA	NA	NA	NA
ENSG00000132676.DAP3	4.76341e-10	2.23289e-08	0.231267	0.309322	NA	0.303553	0.298039	0.278992	0.329112	NA	0.293868	0.287471	0.2443	0.247605	0.231267	NA	NA	NA	NA
ENSG00000130202.NECTIN2	4.83e-10	2.25653e-08	0.251231	0.389737	NA	0.335546	0.347057	0.304538	0.306257	NA	0.384997	0.410769	0.251258	0.251231	0.361953	NA	NA	NA	NA
ENSG00000120158.RCL1	4.94584e-10	2.30295e-08	0.139138	0.155216	NA	0.155929	0.159186	0.153184	0.154723	NA	0.153074	0.153375	0.15481	0.157904	0.139138	NA	NA	NA	NA
ENSG00000113732.ATP6V0E1	5.55047e-10	2.5759e-08	0.305785	0.501389	NA	0.492265	0.451461	0.355322	0.450092	NA	0.473252	0.385611	0.314817	0.305785	0.474218	NA	NA	NA	NA
ENSG00000229314.ORM1	5.72093e-10	2.64621e-08	0.189755	0.189762	NA	0.189937	0.189937	0.189812	0.189937	NA	0.189937	0.189755	0.189937	0.189937	0.189937	NA	NA	NA	NA
ENSG00000197756.RPL37A	5.8305e-10	2.688e-08	0.161074	0.182676	NA	0.211364	0.200697	0.161074	0.2142	NA	0.225514	0.317391	0.20907	0.197383	0.255946	NA	NA	NA	NA
ENSG00000168904.LRRC28	5.8668e-10	2.69583e-08	0.175667	0.201834	NA	0.214074	0.218101	0.194038	0.237527	NA	0.209314	0.223117	0.206575	0.22773	0.175667	NA	NA	NA	NA
ENSG00000153561.RMND5A	5.96606e-10	2.73246e-08	0.177558	0.207859	NA	0.218428	0.203383	0.190618	0.205141	NA	0.180497	0.196184	0.182066	0.177558	0.19322	NA	NA	NA	NA
ENSG00000159592.GPBP1L1	6.06349e-10	2.768e-08	0.198931	0.20518	NA	0.217594	0.211667	0.1978	0.21961	NA	0.209181	0.214867	0.209003	0.229728	0.198931	NA	NA	NA	NA
ENSG00000112651.MRPL2	6.23056e-10	2.83501e-08	0.199713	0.258696	NA	0.251195	0.256864	0.24963	0.265444	NA	0.267834	0.241316	0.202052	0.199713	0.209288	NA	NA	NA	NA
ENSG00000177971.IMP3	6.28338e-10	2.84976e-08	0.235558	0.409729	NA	0.440246	0.365011	0.332886	0.415658	NA	0.326859	0.320137	0.228701	0.260853	0.235558	NA	NA	NA	NA
ENSG00000162298.SYVN1	6.34792e-10	2.86971e-08	0.207923	0.229771	NA	0.22922	0.219032	0.220742	0.217246	NA	0.216699	0.220294	0.206002	0.207923	0.238551	NA	NA	NA	NA
ENSG00000204220.PFDN6	6.42756e-10	2.89634e-08	0.224742	0.298633	NA	0.23713	0.311324	0.286482	0.26364	NA	0.322278	0.224742	0.264487	0.31156	0.298466	NA	NA	NA	NA
ENSG00000078401.EDN1	6.52178e-10	2.92935e-08	0.117748	0.119522	NA	0.119656	0.119649	0.120001	0.119343	NA	0.120046	0.118891	0.119924	0.117748	0.119941	NA	NA	NA	NA
ENSG00000105173.CCNE1	7.46249e-10	3.34114e-08	0.158271	0.200974	NA	0.199423	0.203555	0.168575	0.200334	NA	0.179287	0.201917	0.158271	0.193733	0.165163	NA	NA	NA	NA
ENSG00000162231.NXF1	7.50784e-10	3.3507e-08	0.189422	0.192134	NA	0.195899	0.189422	0.191895	0.192407	NA	0.193902	0.204096	0.204056	0.201947	0.195554	NA	NA	NA	NA
ENSG00000119899.SLC17A5	8.31792e-10	3.70042e-08	0.207817	0.253505	NA	0.2496	0.248685	0.227807	0.269491	NA	0.21009	0.256261	0.234047	0.268045	0.207817	NA	NA	NA	NA
ENSG00000000419.DPM1	8.35442e-10	3.70197e-08	0.214419	0.266012	NA	0.261891	0.267102	0.23799	0.26964	NA	0.231757	0.254356	0.214968	0.218744	0.214419	NA	NA	NA	NA
ENSG00000283201.AC092329.3	8.37443e-10	3.70197e-08	0.150665	0.16717	NA	0.171606	0.171328	0.150665	0.17095	NA	0.164583	0.168736	0.151975	0.166694	0.159198	NA	NA	NA	NA
ENSG00000198393.ZNF26	8.41561e-10	3.70844e-08	0.207517	0.212797	NA	0.210614	0.216144	0.208852	0.207517	NA	0.218146	0.214088	0.213676	0.215732	0.227648	NA	NA	NA	NA
ENSG00000115392.FANCL	8.45254e-10	3.713e-08	0.177144	0.197677	NA	0.199677	0.22479	0.236902	0.225652	NA	0.227864	0.177144	0.281432	0.259021	0.26198	NA	NA	NA	NA
ENSG00000177181.RIMKLA	8.88609e-10	3.89121e-08	0.237972	0.449587	NA	0.452652	0.426754	0.327687	0.43211	NA	0.356	0.454715	0.250126	0.339452	0.237972	NA	NA	NA	NA
ENSG00000235034.C19orf81	9.45485e-10	4.12426e-08	0.189687	0.230884	NA	0.205932	0.22731	0.192237	0.199395	NA	0.247068	0.189687	0.220922	0.194984	0.230423	NA	NA	NA	NA
ENSG00000132680.KHDC4	9.47733e-10	4.12426e-08	0.18676	0.20871	NA	0.201767	0.197691	0.211351	0.194639	NA	0.207787	0.18676	0.195936	0.209257	0.204817	NA	NA	NA	NA
ENSG00000178982.EIF3K	9.83006e-10	4.26448e-08	0.296925	0.34382	NA	0.336323	0.323286	0.395366	0.344366	NA	0.478818	0.448392	0.350457	0.296925	0.413669	NA	NA	NA	NA
ENSG00000164548.TRA2A	1.00735e-09	4.34355e-08	0.219246	0.241432	NA	0.219246	0.263819	0.272803	0.23553	NA	0.255256	0.236627	0.27643	0.265405	0.290398	NA	NA	NA	NA
ENSG00000106028.SSBP1	1.00745e-09	4.34355e-08	0.239695	0.322715	NA	0.314463	0.340643	0.293327	0.358635	NA	0.35041	0.317248	0.268658	0.239695	0.295874	NA	NA	NA	NA
ENSG00000101997.CCDC22	1.02761e-09	4.41683e-08	0.162467	0.16382	NA	0.162467	0.168014	0.174838	0.16494	NA	0.168407	0.166911	0.180946	0.172767	0.183478	NA	NA	NA	NA
ENSG00000115816.CEBPZ	1.0444e-09	4.47524e-08	0.231641	0.280835	NA	0.285383	0.29539	0.265835	0.316231	NA	0.277541	0.296311	0.270657	0.304662	0.231641	NA	NA	NA	NA
ENSG00000100600.LGMN	1.15184e-09	4.92048e-08	0.274594	0.306104	NA	0.321598	0.320322	0.28762	0.327173	NA	0.287486	0.274376	0.289841	0.274594	0.321719	NA	NA	NA	NA
ENSG00000227057.WDR46	1.26565e-09	5.39018e-08	0.181962	0.197963	NA	0.204096	0.203655	0.21104	0.20897	NA	0.220019	0.182933	0.194165	0.206144	0.181962	NA	NA	NA	NA
ENSG00000002549.LAP3	1.26973e-09	5.39116e-08	0.21053	0.285447	NA	0.282782	0.301987	0.292157	0.285501	NA	0.267618	0.21053	0.27595	0.24284	0.245262	NA	NA	NA	NA
ENSG00000114388.NPRL2	1.32864e-09	5.62417e-08	0.2021	0.237937	NA	0.237906	0.222368	0.230811	0.231359	NA	0.229977	0.219181	0.204259	0.2021	0.221134	NA	NA	NA	NA
ENSG00000006695.COX10	1.35267e-09	5.70861e-08	0.180838	0.225349	NA	0.231217	0.243449	0.208891	0.250413	NA	0.214018	0.237938	0.208206	0.236745	0.180838	NA	NA	NA	NA
ENSG00000146409.SLC18B1	1.37487e-09	5.78479e-08	0.127748	0.164007	NA	0.146568	0.172986	0.170797	0.16078	NA	0.151231	0.132711	0.163206	0.172062	0.127748	NA	NA	NA	NA
ENSG00000120705.ETF1	1.59122e-09	6.67501e-08	0.207371	0.298285	NA	0.290112	0.29888	0.259583	0.285907	NA	0.259497	0.313235	0.236702	0.262495	0.207371	NA	NA	NA	NA
ENSG00000143337.TOR1AIP1	1.65118e-09	6.90577e-08	0.184065	0.209998	NA	0.208237	0.214842	0.206715	0.20479	NA	0.200234	0.189887	0.218488	0.184065	0.205782	NA	NA	NA	NA
ENSG00000048162.NOP16	1.69973e-09	7.08763e-08	0.185982	0.263272	NA	0.269562	0.265654	0.243562	0.278199	NA	0.252207	0.245126	0.218713	0.242845	0.185982	NA	NA	NA	NA
ENSG00000136240.KDELR2	1.71982e-09	7.15004e-08	0.275253	0.460074	NA	0.445406	0.422989	0.328126	0.402515	NA	0.40598	0.461576	0.325123	0.275253	0.358868	NA	NA	NA	NA
ENSG00000145220.LYAR	1.83684e-09	7.61391e-08	0.20212	0.214658	NA	0.222906	0.220455	0.223312	0.23905	NA	0.228714	0.216686	0.220729	0.207865	0.20212	NA	NA	NA	NA
ENSG00000174851.YIF1A	1.99472e-09	8.24384e-08	0.263827	0.538147	NA	0.473819	0.418782	0.502833	0.342115	NA	0.573484	0.409505	0.370862	0.263827	0.60115	NA	NA	NA	NA
ENSG00000100124.ANKRD54	2.02105e-09	8.32803e-08	0.191323	0.231146	NA	0.238908	0.223335	0.225328	0.246355	NA	0.23417	0.232724	0.217847	0.191323	0.220113	NA	NA	NA	NA
ENSG00000140374.ETFA	2.12016e-09	8.71073e-08	0.200247	0.224117	NA	0.210295	0.233921	0.212312	0.25539	NA	0.200247	0.241314	0.213215	0.289571	0.326906	NA	NA	NA	NA
ENSG00000101474.APMAP	2.20792e-09	9.04472e-08	0.214028	0.214028	NA	0.289453	0.285175	0.326448	0.384933	NA	0.251431	0.347346	0.38652	0.336901	0.373883	NA	NA	NA	NA
ENSG00000168066.SF1	2.2834e-09	9.32654e-08	0.222294	0.223431	NA	0.237848	0.233732	0.222294	0.25522	NA	0.23698	0.24046	0.252051	0.274591	0.287388	NA	NA	NA	NA
ENSG00000204569.PPP1R10	2.3078e-09	9.39872e-08	0.217491	0.222468	NA	0.256504	0.235491	0.28117	0.251086	NA	0.249652	0.217491	0.278456	0.292499	0.27569	NA	NA	NA	NA
ENSG00000132950.ZMYM5	2.53545e-09	1.02958e-07	0.191699	0.20462	NA	0.191699	0.230385	0.225656	0.210629	NA	0.227508	0.216874	0.244212	0.23755	0.243546	NA	NA	NA	NA
ENSG00000115875.SRSF7	2.54287e-09	1.02961e-07	0.299927	0.299927	NA	0.323363	0.358541	0.421662	0.358229	NA	0.437678	0.382809	0.434331	0.398627	0.369868	NA	NA	NA	NA
ENSG00000176095.IP6K1	2.60682e-09	1.05245e-07	0.187604	0.218381	NA	0.223818	0.216109	0.186138	0.212773	NA	0.208167	0.203265	0.187604	0.206224	0.194929	NA	NA	NA	NA
ENSG00000024048.UBR2	2.69907e-09	1.08655e-07	0.181286	0.197451	NA	0.191817	0.193044	0.194132	0.183395	NA	0.201396	0.198865	0.181286	0.204624	0.191536	NA	NA	NA	NA
ENSG00000104980.TIMM44	2.83401e-09	1.13759e-07	0.175673	0.188019	NA	0.213172	0.195046	0.192492	0.215845	NA	0.181795	0.220589	0.179063	0.211539	0.175673	NA	NA	NA	NA
ENSG00000104131.EIF3J	2.96769e-09	1.18784e-07	0.261728	0.356704	NA	0.301561	0.387061	0.287603	0.330112	NA	0.31276	0.315357	0.313627	0.412711	0.261728	NA	NA	NA	NA
ENSG00000256683.ZNF350	3.01589e-09	1.20369e-07	0.141334	0.166638	NA	0.165418	0.147507	0.170023	0.141334	NA	0.168592	0.161425	0.152357	0.144214	0.169538	NA	NA	NA	NA
ENSG00000136527.TRA2B	3.13964e-09	1.2495e-07	0.247209	0.341017	NA	0.317428	0.326215	0.331672	0.306281	NA	0.301872	0.270761	0.282642	0.350691	0.247209	NA	NA	NA	NA
ENSG00000036565.SLC18A1	3.16404e-09	1.25564e-07	0.13445	0.155147	NA	0.15418	0.156483	0.156417	0.15683	NA	0.157751	0.13445	0.157145	0.156664	0.15599	NA	NA	NA	NA
ENSG00000286098.AC008770.4	3.19351e-09	1.26374e-07	0.136163	0.145594	NA	0.136163	0.154223	0.161859	0.1582	NA	0.161423	0.160767	0.169748	0.17851	0.162433	NA	NA	NA	NA
ENSG00000175054.ATR	3.21006e-09	1.26671e-07	0.177846	0.216847	NA	0.214573	0.22561	0.18509	0.225047	NA	0.205946	0.211993	0.205854	0.231028	0.177846	NA	NA	NA	NA
ENSG00000093183.SEC22C	3.33227e-09	1.31123e-07	0.197907	0.241945	NA	0.236421	0.250266	0.202453	0.237687	NA	0.244715	0.251474	0.197907	0.207783	0.216623	NA	NA	NA	NA
ENSG00000179933.C14orf119	3.41337e-09	1.33936e-07	0.1999	0.258061	NA	0.251012	0.275329	0.1999	0.297976	NA	0.214499	0.271755	0.204099	0.258835	0.227781	NA	NA	NA	NA
ENSG00000170791.CHCHD7	3.47186e-09	1.3585e-07	0.184284	0.202927	NA	0.191411	0.200516	0.213557	0.191234	NA	0.22227	0.189563	0.185446	0.187337	0.184284	NA	NA	NA	NA
ENSG00000198000.NOL8	3.50037e-09	1.36583e-07	0.178167	0.178965	NA	0.178167	0.200121	0.197016	0.20624	NA	0.199607	0.186423	0.212249	0.224769	0.193448	NA	NA	NA	NA
ENSG00000112304.ACOT13	3.59117e-09	1.39735e-07	0.21478	0.376112	NA	0.399802	0.345148	0.287461	0.371735	NA	0.307206	0.347414	0.21478	0.291383	0.318352	NA	NA	NA	NA
ENSG00000132773.TOE1	3.6594e-09	1.41995e-07	0.132271	0.134466	NA	0.135635	0.134788	0.14268	0.141673	NA	0.140989	0.132271	0.146319	0.155977	0.155491	NA	NA	NA	NA
ENSG00000172172.MRPL13	3.85614e-09	1.49214e-07	0.245392	0.31572	NA	0.302612	0.335253	0.266731	0.343027	NA	0.307079	0.2485	0.245392	0.300636	0.253193	NA	NA	NA	NA
ENSG00000135617.PRADC1	3.91904e-09	1.51229e-07	0.208091	0.339788	NA	0.302366	0.350803	0.287985	0.346364	NA	0.372454	0.307956	0.310096	0.316448	0.208091	NA	NA	NA	NA
ENSG00000102390.PBDC1	3.93223e-09	1.51321e-07	0.214154	0.22665	NA	0.214154	0.251248	0.227991	0.258911	NA	0.253078	0.250172	0.22382	0.294193	0.325276	NA	NA	NA	NA
ENSG00000126088.UROD	3.99752e-09	1.5341e-07	0.203666	0.267924	NA	0.244937	0.252251	0.24011	0.246354	NA	0.279824	0.23251	0.203666	0.210179	0.229682	NA	NA	NA	NA
ENSG00000279140.AL590326.1	4.02642e-09	1.54096e-07	0.167683	0.183013	NA	0.189225	0.187675	0.191742	0.189279	NA	0.178746	0.167683	0.183409	0.184737	0.16979	NA	NA	NA	NA
ENSG00000101255.TRIB3	4.0679e-09	1.55258e-07	0.213549	0.28361	NA	0.291252	0.266237	0.264968	0.297957	NA	0.244408	0.310043	0.293424	0.213549	0.293817	NA	NA	NA	NA
ENSG00000183808.RBM12B	4.13668e-09	1.57453e-07	0.188575	0.187224	NA	0.189764	0.200945	0.220782	0.193066	NA	0.197104	0.188575	0.223207	0.221718	0.212531	NA	NA	NA	NA
ENSG00000254858.MPV17L2	4.21574e-09	1.60026e-07	0.166346	0.216559	NA	0.215784	0.213676	0.186112	0.210192	NA	0.218157	0.215415	0.166346	0.203696	0.188063	NA	NA	NA	NA
ENSG00000108654.DDX5	4.3199e-09	1.63536e-07	0.30551	0.382995	NA	0.357396	0.407332	0.5168	0.30551	NA	0.436381	0.408422	0.604022	0.488113	0.713223	NA	NA	NA	NA
ENSG00000138442.WDR12	4.36235e-09	1.64697e-07	0.185713	0.265771	NA	0.282867	0.278019	0.263923	0.3125	NA	0.257511	0.258745	0.258939	0.275741	0.185713	NA	NA	NA	NA
ENSG00000167842.MIS12	4.52091e-09	1.70223e-07	0.151259	0.151549	NA	0.155723	0.150748	0.153741	0.161707	NA	0.153756	0.164699	0.151259	0.164362	0.155829	NA	NA	NA	NA
ENSG00000164889.SLC4A2	4.58141e-09	1.72037e-07	0.140064	0.153894	NA	0.140064	0.155927	0.150446	0.15414	NA	0.155891	0.17324	0.168081	0.152335	0.161765	NA	NA	NA	NA
ENSG00000137575.SDCBP	5.26044e-09	1.97006e-07	0.26746	0.442023	NA	0.366687	0.428605	0.26746	0.380394	NA	0.502709	0.477494	0.313719	0.359707	0.477907	NA	NA	NA	NA
ENSG00000100354.TNRC6B	5.55661e-09	2.07541e-07	0.238937	0.271082	NA	0.238937	0.335207	0.414008	0.283769	NA	0.371243	0.247873	0.464574	0.469664	0.338197	NA	NA	NA	NA
ENSG00000126524.SBDS	5.83512e-09	2.17362e-07	0.261036	0.37598	NA	0.354377	0.384901	0.30296	0.343031	NA	0.352147	0.369358	0.317519	0.261036	0.29459	NA	NA	NA	NA
ENSG00000198797.BRINP2	5.89479e-09	2.19001e-07	0.21432	0.285115	NA	0.304485	0.270876	0.284353	0.21432	NA	0.291443	0.255858	0.25141	0.280177	0.308794	NA	NA	NA	NA
ENSG00000177370.TIMM22	6.03769e-09	2.23715e-07	0.193884	0.248965	NA	0.251801	0.280729	0.189283	0.322427	NA	0.200055	0.255032	0.192514	0.253351	0.193884	NA	NA	NA	NA
ENSG00000132205.EMILIN2	6.08872e-09	2.25009e-07	0.114863	0.138864	NA	0.135822	0.138896	0.137247	0.132182	NA	0.137986	0.140751	0.140115	0.136747	0.114863	NA	NA	NA	NA
ENSG00000132646.PCNA	6.4028e-09	2.35991e-07	0.183146	0.197247	NA	0.201796	0.186673	0.20621	0.20286	NA	0.208386	0.183146	0.204962	0.196996	0.210729	NA	NA	NA	NA
ENSG00000106261.ZKSCAN1	6.73188e-09	2.47467e-07	0.231774	0.260339	NA	0.255741	0.279665	0.24113	0.282511	NA	0.266208	0.278786	0.260226	0.28969	0.231774	NA	NA	NA	NA
ENSG00000027697.IFNGR1	7.05145e-09	2.58535e-07	0.188572	0.195276	NA	0.190752	0.202565	0.196347	0.21607	NA	0.188572	0.214564	0.22137	0.212553	0.220182	NA	NA	NA	NA
ENSG00000123395.ATG101	7.20094e-09	2.63324e-07	0.227591	0.29586	NA	0.281297	0.279466	0.264852	0.283704	NA	0.306316	0.227591	0.231188	0.286052	0.236154	NA	NA	NA	NA
ENSG00000167747.C19orf48	7.396e-09	2.69751e-07	0.171069	0.229372	NA	0.225423	0.230491	0.247918	0.218025	NA	0.2557	0.171069	0.226873	0.244114	0.211497	NA	NA	NA	NA
ENSG00000152558.TMEM123	7.51234e-09	2.73281e-07	0.135408	0.143631	NA	0.135408	0.153734	0.152897	0.16031	NA	0.147605	0.150521	0.160602	0.15782	0.157733	NA	NA	NA	NA
ENSG00000120053.GOT1	8.05159e-09	2.92137e-07	0.237919	0.424563	NA	0.449243	0.442086	0.408478	0.46983	NA	0.402828	0.457025	0.388196	0.386764	0.237919	NA	NA	NA	NA
ENSG00000113810.SMC4	8.08442e-09	2.92568e-07	0.133715	0.13731	NA	0.14081	0.140044	0.13521	0.133715	NA	0.143642	0.1482	0.14294	0.138256	0.148736	NA	NA	NA	NA
ENSG00000058729.RIOK2	9.04462e-09	3.26471e-07	0.171482	0.176479	NA	0.171482	0.196437	0.200311	0.2009	NA	0.200854	0.197366	0.202982	0.186364	0.205658	NA	NA	NA	NA
ENSG00000135829.DHX9	9.29936e-09	3.34801e-07	0.213087	0.223962	NA	0.241667	0.249827	0.244902	0.228963	NA	0.224875	0.213087	0.272486	0.282733	0.277659	NA	NA	NA	NA
ENSG00000130935.NOL11	9.42165e-09	3.38332e-07	0.163084	0.163084	NA	0.169409	0.172905	0.201724	0.181961	NA	0.184804	0.167833	0.199453	0.214615	0.227061	NA	NA	NA	NA
ENSG00000165678.GHITM	9.60089e-09	3.43884e-07	0.216301	0.391504	NA	0.489942	0.354869	0.298494	0.394876	NA	0.273871	0.305095	0.221692	0.286728	0.216301	NA	NA	NA	NA
ENSG00000170291.ELP5	9.79718e-09	3.50017e-07	0.189714	0.212052	NA	0.19025	0.204358	0.201898	0.217012	NA	0.241446	0.189714	0.190758	0.217773	0.198581	NA	NA	NA	NA
ENSG00000138385.SSB	1.03611e-08	3.6922e-07	0.23734	0.24017	NA	0.241774	0.313561	0.310426	0.318707	NA	0.286035	0.23734	0.352078	0.314528	0.321443	NA	NA	NA	NA
ENSG00000117318.ID3	1.1198e-08	3.98028e-07	0.130318	0.158489	NA	0.130318	0.155256	0.163139	0.145695	NA	0.163537	0.160319	0.157401	0.164674	0.164224	NA	NA	NA	NA
ENSG00000100823.APEX1	1.18438e-08	4.19913e-07	0.191433	0.202647	NA	0.203629	0.201476	0.202873	0.244587	NA	0.249502	0.206431	0.191433	0.248534	0.292982	NA	NA	NA	NA
ENSG00000130165.ELOF1	1.34073e-08	4.74143e-07	0.221422	0.329269	NA	0.297086	0.348112	0.254783	0.308978	NA	0.303217	0.293956	0.28485	0.296937	0.221422	NA	NA	NA	NA
ENSG00000090263.MRPS33	1.37257e-08	4.84178e-07	0.207576	0.363194	NA	0.383336	0.365114	0.274543	0.393957	NA	0.285647	0.330286	0.236918	0.265268	0.207576	NA	NA	NA	NA
ENSG00000172244.C5orf34	1.38261e-08	4.8649e-07	0.123551	0.132108	NA	0.127396	0.131989	0.129379	0.123551	NA	0.129704	0.12546	0.127215	0.129969	0.128722	NA	NA	NA	NA
ENSG00000005007.UPF1	1.46764e-08	5.15114e-07	0.164063	0.187133	NA	0.187515	0.175309	0.189518	0.17443	NA	0.175761	0.180585	0.164063	0.168091	0.201192	NA	NA	NA	NA
ENSG00000088356.PDRG1	1.5124e-08	5.29251e-07	0.221094	0.294968	NA	0.306608	0.28721	0.225009	0.341779	NA	0.239055	0.330799	0.221094	0.366021	0.342176	NA	NA	NA	NA
ENSG00000177733.HNRNPA0	1.5155e-08	5.29251e-07	0.210946	0.243458	NA	0.218363	0.224499	0.2798	0.210946	NA	0.27438	0.235325	0.25682	0.273624	0.326432	NA	NA	NA	NA
ENSG00000109445.ZNF330	1.55379e-08	5.41268e-07	0.22072	0.256011	NA	0.243897	0.289652	0.244961	0.323687	NA	0.22072	0.233761	0.244869	0.257298	0.246839	NA	NA	NA	NA
ENSG00000115541.HSPE1	1.63369e-08	5.67686e-07	0.234253	0.458347	NA	0.458532	0.455634	0.41135	0.483675	NA	0.43448	0.332111	0.295134	0.365915	0.234253	NA	NA	NA	NA
ENSG00000173145.NOC3L	1.65055e-08	5.72122e-07	0.161105	0.207728	NA	0.199195	0.219465	0.211123	0.194575	NA	0.212996	0.161105	0.222694	0.2296	0.189565	NA	NA	NA	NA
ENSG00000109536.FRG1	1.66568e-08	5.75936e-07	0.192318	0.212859	NA	0.192318	0.234773	0.197887	0.226201	NA	0.238014	0.210143	0.213252	0.23998	0.250648	NA	NA	NA	NA
ENSG00000156697.UTP14A	1.72937e-08	5.96483e-07	0.126781	0.126781	NA	0.130155	0.132928	0.141523	0.139501	NA	0.141197	0.137051	0.144184	0.131389	0.139092	NA	NA	NA	NA
ENSG00000133858.ZFC3H1	1.85438e-08	6.38026e-07	0.174658	0.192304	NA	0.184245	0.1793	0.174658	0.18818	NA	0.183737	0.193525	0.181305	0.178799	0.181225	NA	NA	NA	NA
ENSG00000110031.LPXN	1.99653e-08	6.85246e-07	0.113932	0.115438	NA	0.113932	0.115887	0.118101	0.117362	NA	0.116698	0.115324	0.11815	0.11485	0.115307	NA	NA	NA	NA
ENSG00000101457.DNTTIP1	2.05694e-08	7.04249e-07	0.188231	0.201783	NA	0.187365	0.19165	0.202726	0.190695	NA	0.198296	0.188231	0.191639	0.192518	0.223289	NA	NA	NA	NA
ENSG00000156482.RPL30	2.06408e-08	7.04966e-07	0.159506	0.165226	NA	0.223105	0.159506	0.253528	0.195134	NA	0.297039	0.27405	0.24765	0.28626	0.336533	NA	NA	NA	NA
ENSG00000151093.OXSM	2.07339e-08	7.06418e-07	0.130228	0.147711	NA	0.144378	0.14274	0.143332	0.143923	NA	0.14294	0.15041	0.130228	0.134213	0.135226	NA	NA	NA	NA
ENSG00000159111.MRPL10	2.09025e-08	7.1043e-07	0.173628	0.195313	NA	0.212812	0.19369	0.191465	0.228792	NA	0.203912	0.212609	0.173628	0.205379	0.18961	NA	NA	NA	NA
ENSG00000066583.ISOC1	2.12106e-08	7.17996e-07	0.191253	0.208669	NA	0.225346	0.319939	0.293433	0.308947	NA	0.222638	0.191253	0.368223	0.358911	0.23275	NA	NA	NA	NA
ENSG00000139620.KANSL2	2.12279e-08	7.17996e-07	0.173388	0.177305	NA	0.190738	0.192576	0.187459	0.1922	NA	0.186154	0.173388	0.190498	0.199417	0.186471	NA	NA	NA	NA
ENSG00000140259.MFAP1	2.13311e-08	7.18889e-07	0.200801	0.202189	NA	0.205035	0.209718	0.198503	0.226018	NA	0.218937	0.200801	0.214102	0.209538	0.209474	NA	NA	NA	NA
ENSG00000165632.TAF3	2.13572e-08	7.18889e-07	0.172102	0.170847	NA	0.177961	0.175002	0.183985	0.181339	NA	0.178408	0.172102	0.185247	0.192532	0.174972	NA	NA	NA	NA
ENSG00000100591.AHSA1	2.22217e-08	7.46191e-07	0.208258	0.302835	NA	0.303116	0.274421	0.290792	0.294213	NA	0.261281	0.208258	0.239459	0.225917	0.291973	NA	NA	NA	NA
ENSG00000221944.TIGD1	2.23763e-08	7.48045e-07	0.144555	0.151994	NA	0.164559	0.154176	0.155322	0.16992	NA	0.152402	0.153599	0.158291	0.152052	0.144555	NA	NA	NA	NA
ENSG00000118246.FASTKD2	2.24049e-08	7.48045e-07	0.177093	0.21412	NA	0.208575	0.218571	0.213148	0.22818	NA	0.21893	0.20937	0.217995	0.231525	0.177093	NA	NA	NA	NA
ENSG00000155016.CYP2U1	2.24376e-08	7.48045e-07	0.132162	0.141224	NA	0.148312	0.149963	0.132162	0.149298	NA	0.137089	0.140148	0.137013	0.141923	0.143467	NA	NA	NA	NA
ENSG00000256223.ZNF10	2.26601e-08	7.53664e-07	0.165197	0.16711	NA	0.169444	0.176979	0.177084	0.179593	NA	0.175882	0.166473	0.17825	0.171214	0.165197	NA	NA	NA	NA
ENSG00000111817.DSE	2.27288e-08	7.54154e-07	0.126337	0.128001	NA	0.130284	0.129824	0.140212	0.126337	NA	0.133664	0.127559	0.137022	0.132776	0.130426	NA	NA	NA	NA
ENSG00000163536.SERPINI1	2.28788e-08	7.57332e-07	0.176417	0.189118	NA	0.254708	0.219995	0.248689	0.232345	NA	0.190066	0.176417	0.238255	0.18733	0.183738	NA	NA	NA	NA
ENSG00000149474.KAT14	2.41999e-08	7.99168e-07	0.120857	0.122959	NA	0.124727	0.126957	0.120128	0.130212	NA	0.124219	0.12291	0.124663	0.133156	0.120857	NA	NA	NA	NA
ENSG00000143514.TP53BP2	2.45816e-08	8.09859e-07	0.179093	0.197394	NA	0.179093	0.211253	0.228042	0.203546	NA	0.225064	0.259509	0.253252	0.268842	0.267067	NA	NA	NA	NA
ENSG00000137073.UBAP2	2.50036e-08	8.21823e-07	0.169005	0.169245	NA	0.193603	0.183383	0.169005	0.223191	NA	0.189068	0.198365	0.186448	0.220472	0.177115	NA	NA	NA	NA
ENSG00000119681.LTBP2	2.56934e-08	8.42516e-07	0.0814597	0.0858466	NA	0.0838372	0.0854456	0.0847833	0.0814597	NA	0.086163	0.0855984	0.0820542	0.0823034	0.0835459	NA	NA	NA	NA
ENSG00000169251.NMD3	2.68633e-08	8.78815e-07	0.162812	0.162812	NA	0.17189	0.17784	0.170608	0.202915	NA	0.164422	0.181243	0.189366	0.18889	0.177687	NA	NA	NA	NA
ENSG00000167565.SERTAD3	2.69396e-08	8.79249e-07	0.149151	0.16985	NA	0.167944	0.163426	0.186599	0.149151	NA	0.197793	0.183178	0.173659	0.169729	0.203308	NA	NA	NA	NA
ENSG00000197451.HNRNPAB	2.74322e-08	8.93243e-07	0.222038	0.237995	NA	0.295376	0.240179	0.240326	0.329675	NA	0.319043	0.293389	0.222038	0.267632	0.27802	NA	NA	NA	NA
ENSG00000173905.GOLIM4	2.91951e-08	9.48434e-07	0.133462	0.163249	NA	0.164736	0.145781	0.170507	0.15015	NA	0.174255	0.15783	0.145342	0.133462	0.151545	NA	NA	NA	NA
ENSG00000122140.MRPS2	3.04857e-08	9.88063e-07	0.190633	0.28901	NA	0.298927	0.284622	0.250107	0.305962	NA	0.263415	0.273098	0.190633	0.253032	0.234044	NA	NA	NA	NA
ENSG00000168566.SNRNP48	3.1305e-08	1.01227e-06	0.136235	0.154964	NA	0.156738	0.157345	0.162464	0.142848	NA	0.157962	0.136235	0.155165	0.138681	0.151549	NA	NA	NA	NA
ENSG00000102921.N4BP1	3.1599e-08	1.01919e-06	0.175797	0.187998	NA	0.188567	0.20104	0.17766	0.205663	NA	0.175797	0.197393	0.213034	0.208686	0.188442	NA	NA	NA	NA
ENSG00000251369.ZNF550	3.1665e-08	1.01919e-06	0.158128	0.160544	NA	0.161234	0.167856	0.165545	0.172512	NA	0.166168	0.158128	0.167872	0.169924	0.164105	NA	NA	NA	NA
ENSG00000140830.TXNL4B	3.21637e-08	1.03277e-06	0.136226	0.164247	NA	0.17759	0.149101	0.150347	0.170784	NA	0.171821	0.18497	0.136322	0.151281	0.136226	NA	NA	NA	NA
ENSG00000100219.XBP1	3.22349e-08	1.03277e-06	0.24256	0.247464	NA	0.257563	0.250631	0.273105	0.266205	NA	0.276409	0.38281	0.28834	0.24256	0.398824	NA	NA	NA	NA
ENSG00000158423.RIBC1	3.31045e-08	1.05821e-06	0.103797	0.116017	NA	0.11241	0.119903	0.114425	0.118208	NA	0.115821	0.1284	0.116779	0.103797	0.120134	NA	NA	NA	NA
ENSG00000168374.ARF4	3.38167e-08	1.07851e-06	0.24142	0.283635	NA	0.244853	0.295639	0.33196	0.268037	NA	0.32962	0.24142	0.333462	0.354275	0.470457	NA	NA	NA	NA
ENSG00000134851.TMEM165	3.4226e-08	1.08907e-06	0.203545	0.214843	NA	0.197272	0.198093	0.237197	0.194999	NA	0.214386	0.225303	0.205347	0.205374	0.203545	NA	NA	NA	NA
ENSG00000130766.SESN2	3.50911e-08	1.11406e-06	0.177647	0.196996	NA	0.199089	0.177647	0.216904	0.19604	NA	0.185138	0.224104	0.211537	0.204045	0.240911	NA	NA	NA	NA
ENSG00000083845.RPS5	3.79539e-08	1.20222e-06	0.173541	0.173541	NA	0.216486	0.225385	0.238207	0.297046	NA	0.366575	0.33926	0.29407	0.296544	0.309561	NA	NA	NA	NA
ENSG00000107581.EIF3A	4.10255e-08	1.29657e-06	0.230673	0.29282	NA	0.303548	0.301805	0.248511	0.317875	NA	0.294108	0.27124	0.27846	0.336678	0.230673	NA	NA	NA	NA
ENSG00000144674.GOLGA4	4.12848e-08	1.30182e-06	0.223457	0.308246	NA	0.309654	0.314471	0.223457	0.294988	NA	0.281173	0.263185	0.228701	0.305654	0.267486	NA	NA	NA	NA
ENSG00000140650.PMM2	4.1697e-08	1.31149e-06	0.139304	0.163114	NA	0.156351	0.166272	0.153187	0.170179	NA	0.165979	0.143164	0.136492	0.16855	0.139304	NA	NA	NA	NA
ENSG00000077312.SNRPA	4.17792e-08	1.31149e-06	0.159281	0.182688	NA	0.194741	0.184678	0.217082	0.18774	NA	0.201531	0.198025	0.190575	0.159281	0.191763	NA	NA	NA	NA
ENSG00000276023.DUSP14	4.20107e-08	1.3158e-06	0.134538	0.155697	NA	0.147857	0.155148	0.143928	0.153087	NA	0.140369	0.134538	0.146689	0.146618	0.143298	NA	NA	NA	NA
ENSG00000173933.RBM4	4.2982e-08	1.34321e-06	0.206212	0.24149	NA	0.256576	0.242191	0.206212	0.262463	NA	0.233692	0.243901	0.23917	0.256583	0.273216	NA	NA	NA	NA
ENSG00000214194.SMIM30	4.3772e-08	1.36485e-06	0.158329	0.247991	NA	0.197607	0.249746	0.235524	0.216011	NA	0.254727	0.21196	0.240202	0.209808	0.158329	NA	NA	NA	NA
ENSG00000168016.TRANK1	4.46858e-08	1.38799e-06	0.0984878	0.0990402	NA	0.0984878	0.102082	0.102615	0.104594	NA	0.0988756	0.0995893	0.103874	0.105191	0.103124	NA	NA	NA	NA
ENSG00000204713.TRIM27	4.47129e-08	1.38799e-06	0.174223	0.17829	NA	0.174223	0.177961	0.199518	0.216619	NA	0.18746	0.217443	0.211489	0.225446	0.225592	NA	NA	NA	NA
ENSG00000153015.CWC27	4.66531e-08	1.44447e-06	0.172015	0.179998	NA	0.172015	0.185099	0.199237	0.187472	NA	0.215758	0.19002	0.207784	0.193102	0.234122	NA	NA	NA	NA
ENSG00000204947.ZNF425	4.67392e-08	1.44447e-06	0.125532	0.134621	NA	0.14022	0.139066	0.126498	0.148556	NA	0.129515	0.125532	0.134906	0.143005	0.133289	NA	NA	NA	NA
ENSG00000100941.PNN	4.75041e-08	1.46424e-06	0.26612	0.302013	NA	0.279725	0.31319	0.399259	0.284422	NA	0.37748	0.26612	0.39869	0.37628	0.413947	NA	NA	NA	NA
ENSG00000072274.TFRC	4.75886e-08	1.46424e-06	0.158183	0.200082	NA	0.199165	0.188985	0.227489	0.158183	NA	0.194448	0.199609	0.20961	0.19616	0.203251	NA	NA	NA	NA
ENSG00000169136.ATF5	4.79205e-08	1.47121e-06	0.22059	0.306005	NA	0.22247	0.317358	0.2646	0.22059	NA	0.325344	0.233465	0.240416	0.289362	0.338003	NA	NA	NA	NA
ENSG00000111181.SLC6A12	5.30397e-08	1.62481e-06	0.0860428	0.0914218	NA	0.094112	0.0927157	0.0918381	0.0944104	NA	0.0860428	0.0935074	0.0900385	0.0908404	0.0903494	NA	NA	NA	NA
ENSG00000198440.ZNF583	5.32605e-08	1.628e-06	0.18519	0.192154	NA	0.191168	0.213912	0.203018	0.223016	NA	0.191829	0.194479	0.189062	0.24457	0.18519	NA	NA	NA	NA
ENSG00000173207.CKS1B	5.66382e-08	1.72746e-06	0.155576	0.174785	NA	0.172251	0.178768	0.155576	0.165845	NA	0.204577	0.176231	0.172816	0.176711	0.185789	NA	NA	NA	NA
ENSG00000132467.UTP3	5.73326e-08	1.74483e-06	0.166089	0.189897	NA	0.188465	0.196591	0.172071	0.186875	NA	0.18799	0.198845	0.166089	0.177627	0.174621	NA	NA	NA	NA
ENSG00000154582.ELOC	6.11789e-08	1.85785e-06	0.212441	0.37505	NA	0.291626	0.365611	0.255208	0.270632	NA	0.337062	0.265165	0.258703	0.311793	0.212441	NA	NA	NA	NA
ENSG00000120709.FAM53C	6.16623e-08	1.86846e-06	0.162081	0.18359	NA	0.170623	0.189622	0.163089	0.162081	NA	0.18636	0.184987	0.178987	0.207723	0.185672	NA	NA	NA	NA
ENSG00000126709.IFI6	6.43397e-08	1.94537e-06	0.234143	0.536078	NA	0.290489	0.510101	0.485243	0.234143	NA	0.540849	0.313648	0.510366	0.408007	0.402551	NA	NA	NA	NA
ENSG00000167588.GPD1	6.63493e-08	2.0018e-06	0.113739	0.135406	NA	0.125636	0.138272	0.136699	0.119477	NA	0.137277	0.113739	0.13771	0.138465	0.138125	NA	NA	NA	NA
ENSG00000134900.TPP2	6.85426e-08	2.06352e-06	0.146303	0.174914	NA	0.176956	0.16693	0.162718	0.17949	NA	0.152564	0.15451	0.161479	0.183673	0.146303	NA	NA	NA	NA
ENSG00000279865.AC006511.3	7.1776e-08	2.15621e-06	0.116427	0.116624	NA	0.118629	0.116423	0.118987	0.116427	NA	0.11961	0.119658	0.120401	0.118824	0.120509	NA	NA	NA	NA
ENSG00000135974.C2orf49	7.1997e-08	2.15821e-06	0.187531	0.210971	NA	0.198142	0.202642	0.187531	0.212177	NA	0.216801	0.20403	0.19807	0.223202	0.20653	NA	NA	NA	NA
ENSG00000178952.TUFM	7.3692e-08	2.20429e-06	0.183178	0.262816	NA	0.249173	0.244417	0.276011	0.240812	NA	0.276419	0.183178	0.21152	0.233623	0.212348	NA	NA	NA	NA
ENSG00000100664.EIF5	7.38511e-08	2.20433e-06	0.273387	0.548207	NA	0.470919	0.481171	0.410816	0.391434	NA	0.385551	0.475449	0.273387	0.363295	0.375327	NA	NA	NA	NA
ENSG00000198556.ZNF789	7.4721e-08	2.22554e-06	0.176823	0.191358	NA	0.176823	0.189899	0.196668	0.192096	NA	0.191601	0.198688	0.194693	0.195552	0.186505	NA	NA	NA	NA
ENSG00000166016.ABTB2	7.60184e-08	2.25936e-06	0.10424	0.119638	NA	0.123826	0.121606	0.121282	0.12455	NA	0.121761	0.105488	0.114764	0.10424	0.117016	NA	NA	NA	NA
ENSG00000173915.ATP5MD	9.16832e-08	2.71916e-06	0.215022	0.542416	NA	0.493097	0.546502	0.363715	0.503962	NA	0.474216	0.490583	0.408465	0.39138	0.215022	NA	NA	NA	NA
ENSG00000094914.AAAS	9.34041e-08	2.76433e-06	0.137482	0.14391	NA	0.144126	0.145658	0.157003	0.146539	NA	0.151633	0.140639	0.137482	0.150898	0.162255	NA	NA	NA	NA
ENSG00000055483.USP36	1.02081e-07	3.01006e-06	0.151043	0.169829	NA	0.162784	0.169806	0.158527	0.159307	NA	0.165306	0.153492	0.16061	0.172885	0.151043	NA	NA	NA	NA
ENSG00000108474.PIGL	1.02138e-07	3.01006e-06	0.173698	0.207528	NA	0.208254	0.210535	0.186136	0.226849	NA	0.196423	0.173698	0.172959	0.199784	0.180128	NA	NA	NA	NA
ENSG00000187790.FANCM	1.04282e-07	3.06676e-06	0.113847	0.120123	NA	0.120828	0.123901	0.115296	0.117513	NA	0.120733	0.117536	0.120504	0.126496	0.113847	NA	NA	NA	NA
ENSG00000152669.CCNO	1.05194e-07	3.08708e-06	0.0871816	0.0897902	NA	0.0896065	0.0882639	0.0888516	0.0888922	NA	0.0905104	0.0905003	0.0871816	0.0875832	0.0911853	NA	NA	NA	NA
ENSG00000169087.HSPBAP1	1.08955e-07	3.19076e-06	0.11641	0.118627	NA	0.11641	0.12483	0.124093	0.120701	NA	0.118427	0.122077	0.12444	0.1305	0.129455	NA	NA	NA	NA
ENSG00000157184.CPT2	1.10516e-07	3.2297e-06	0.128802	0.144681	NA	0.143779	0.143144	0.134862	0.150838	NA	0.130217	0.149816	0.128802	0.135026	0.133416	NA	NA	NA	NA
ENSG00000197050.ZNF420	1.12396e-07	3.27778e-06	0.158787	0.168498	NA	0.167021	0.172641	0.168229	0.176637	NA	0.164646	0.162918	0.168156	0.169599	0.158787	NA	NA	NA	NA
ENSG00000134815.DHX34	1.14191e-07	3.31726e-06	0.109715	0.116233	NA	0.116782	0.11606	0.118683	0.118612	NA	0.117149	0.109715	0.117206	0.112881	0.121197	NA	NA	NA	NA
ENSG00000159314.ARHGAP27	1.14225e-07	3.31726e-06	0.115703	0.124105	NA	0.124645	0.120564	0.121215	0.121239	NA	0.122982	0.121564	0.115703	0.12254	0.121183	NA	NA	NA	NA
ENSG00000188735.TMEM120B	1.16183e-07	3.36714e-06	0.123397	0.139137	NA	0.133908	0.138485	0.140746	0.130668	NA	0.138333	0.122051	0.134846	0.132134	0.123397	NA	NA	NA	NA
ENSG00000173451.THAP2	1.16534e-07	3.37032e-06	0.162734	0.224409	NA	0.201126	0.222246	0.236703	0.210344	NA	0.243038	0.162734	0.229216	0.221929	0.210461	NA	NA	NA	NA
ENSG00000164180.TMEM161B	1.19734e-07	3.45571e-06	0.14725	0.158029	NA	0.14725	0.158231	0.179443	0.153625	NA	0.170848	0.150333	0.165811	0.176085	0.177457	NA	NA	NA	NA
ENSG00000164366.CCDC127	1.32446e-07	3.81473e-06	0.157935	0.188693	NA	0.186644	0.195368	0.158763	0.194669	NA	0.167982	0.168042	0.162857	0.188398	0.157935	NA	NA	NA	NA
ENSG00000139624.CERS5	1.3647e-07	3.92253e-06	0.153074	0.163739	NA	0.165816	0.178582	0.156815	0.177181	NA	0.153074	0.191371	0.175334	0.169969	0.202232	NA	NA	NA	NA
ENSG00000128272.ATF4	1.40696e-07	4.03569e-06	0.210542	0.354956	NA	0.363485	0.297806	0.322473	0.324628	NA	0.210542	0.436929	0.32325	0.262733	0.391162	NA	NA	NA	NA
ENSG00000165501.LRR1	1.42439e-07	4.07732e-06	0.107074	0.121094	NA	0.113486	0.118314	0.112104	0.107074	NA	0.119688	0.120463	0.114995	0.118469	0.117811	NA	NA	NA	NA
ENSG00000107937.GTPBP4	1.4528e-07	4.15014e-06	0.184145	0.209117	NA	0.201954	0.23283	0.218339	0.239866	NA	0.220868	0.184145	0.212765	0.221419	0.22758	NA	NA	NA	NA
ENSG00000079616.KIF22	1.47381e-07	4.20155e-06	0.160638	0.192477	NA	0.187753	0.178047	0.187638	0.160638	NA	0.19355	0.169921	0.173729	0.169098	0.192772	NA	NA	NA	NA
ENSG00000164039.BDH2	1.48763e-07	4.23233e-06	0.130165	0.130165	NA	0.144008	0.148093	0.17035	0.154091	NA	0.143531	0.141991	0.176761	0.181435	0.177874	NA	NA	NA	NA
ENSG00000109911.ELP4	1.49836e-07	4.25418e-06	0.147597	0.161542	NA	0.160465	0.176157	0.176026	0.180438	NA	0.165645	0.147597	0.174084	0.173075	0.16476	NA	NA	NA	NA
ENSG00000135535.CD164	1.52093e-07	4.30208e-06	0.173756	0.205034	NA	0.19246	0.198651	0.210339	0.193785	NA	0.173756	0.199997	0.213154	0.213206	0.216505	NA	NA	NA	NA
ENSG00000167525.PROCA1	1.52139e-07	4.30208e-06	0.109799	0.126245	NA	0.132249	0.122594	0.122985	0.123464	NA	0.125581	0.127819	0.109843	0.121009	0.109799	NA	NA	NA	NA
ENSG00000125870.SNRPB2	1.66222e-07	4.69082e-06	0.19537	0.222647	NA	0.210174	0.21424	0.235123	0.252069	NA	0.262468	0.19537	0.221455	0.225923	0.296928	NA	NA	NA	NA
ENSG00000171863.RPS7	1.69868e-07	4.78404e-06	0.158006	0.181771	NA	0.222041	0.158006	0.236083	0.19068	NA	0.258244	0.252175	0.233128	0.202607	0.278496	NA	NA	NA	NA
ENSG00000167658.EEF2	1.70266e-07	4.7856e-06	0.201312	0.204722	NA	0.23517	0.214889	0.201312	0.24613	NA	0.266433	0.275207	0.261605	0.374043	0.315942	NA	NA	NA	NA
ENSG00000188672.RHCE	1.76213e-07	4.94281e-06	0.136786	0.180088	NA	0.186373	0.175068	0.164614	0.171662	NA	0.177407	0.183116	0.136786	0.139946	0.154959	NA	NA	NA	NA
ENSG00000149646.CNBD2	1.7793e-07	4.98097e-06	0.141798	0.141612	NA	0.141056	0.147986	0.155579	0.154623	NA	0.146411	0.143862	0.146657	0.153981	0.141798	NA	NA	NA	NA
ENSG00000136950.ARPC5L	1.80703e-07	5.04849e-06	0.178092	0.392073	NA	0.365254	0.408088	0.178092	0.407986	NA	0.347507	0.324649	0.188482	0.31024	0.216945	NA	NA	NA	NA
ENSG00000132603.NIP7	1.81317e-07	5.05553e-06	0.136729	0.150955	NA	0.148788	0.141572	0.146713	0.155784	NA	0.155485	0.136729	0.138346	0.147178	0.147485	NA	NA	NA	NA
ENSG00000138036.DYNC2LI1	1.83755e-07	5.11329e-06	0.177975	0.223079	NA	0.222266	0.235051	0.227164	0.227686	NA	0.212857	0.246712	0.230588	0.177975	0.21573	NA	NA	NA	NA
ENSG00000108010.GLRX3	1.87638e-07	5.21097e-06	0.205611	0.254835	NA	0.270617	0.324238	0.212593	0.376107	NA	0.205611	0.34102	0.314836	0.355669	0.367847	NA	NA	NA	NA
ENSG00000123595.RAB9A	1.98962e-07	5.51449e-06	0.141726	0.168247	NA	0.154764	0.192184	0.169147	0.168495	NA	0.149553	0.141726	0.192493	0.201965	0.185725	NA	NA	NA	NA
ENSG00000160214.RRP1	2.00874e-07	5.55646e-06	0.161698	0.182142	NA	0.185183	0.204605	0.188999	0.206224	NA	0.191643	0.161698	0.218332	0.211576	0.177376	NA	NA	NA	NA
ENSG00000197943.PLCG2	2.07628e-07	5.73193e-06	0.28185	0.372263	NA	0.363149	0.349102	0.380634	0.322212	NA	0.379473	0.317758	0.318913	0.28185	0.332326	NA	NA	NA	NA
ENSG00000136758.YME1L1	2.10659e-07	5.80414e-06	0.210965	0.338959	NA	0.316634	0.33802	0.283571	0.330352	NA	0.281328	0.331905	0.297083	0.270197	0.210965	NA	NA	NA	NA
ENSG00000160179.ABCG1	2.15334e-07	5.92126e-06	0.116825	0.128609	NA	0.13777	0.126588	0.13265	0.126648	NA	0.131034	0.116825	0.125456	0.120977	0.127941	NA	NA	NA	NA
ENSG00000169976.SF3B5	2.19073e-07	6.01223e-06	0.195272	0.351195	NA	0.292544	0.32477	0.316834	0.265283	NA	0.353777	0.243558	0.259627	0.195272	0.202521	NA	NA	NA	NA
ENSG00000164463.CREBRF	2.25344e-07	6.17222e-06	0.192273	0.213948	NA	0.224547	0.209349	0.218043	0.192273	NA	0.219609	0.228901	0.21121	0.231451	0.244897	NA	NA	NA	NA
ENSG00000108107.RPL28	2.35125e-07	6.42752e-06	0.153179	0.236466	NA	0.2548	0.242452	0.153179	0.280615	NA	0.32574	0.392311	0.191433	0.229632	0.292921	NA	NA	NA	NA
ENSG00000121897.LIAS	2.40943e-07	6.57369e-06	0.120696	0.123321	NA	0.120851	0.120057	0.130484	0.123311	NA	0.135693	0.120696	0.124576	0.130913	0.13251	NA	NA	NA	NA
ENSG00000179051.RCC2	2.4767e-07	6.74405e-06	0.12137	0.144521	NA	0.143725	0.135887	0.153148	0.147653	NA	0.152432	0.12137	0.138917	0.145707	0.146125	NA	NA	NA	NA
ENSG00000173409.ARV1	2.50714e-07	6.81367e-06	0.161273	0.180359	NA	0.170664	0.196888	0.184072	0.182781	NA	0.201459	0.168319	0.161273	0.182878	0.180541	NA	NA	NA	NA
ENSG00000151135.TMEM263	2.58762e-07	7.01874e-06	0.21557	0.346863	NA	0.294815	0.336771	0.346107	0.251528	NA	0.343553	0.21557	0.350752	0.305424	0.32846	NA	NA	NA	NA
ENSG00000135972.MRPS9	2.83957e-07	7.68721e-06	0.125956	0.125956	NA	0.165402	0.138255	0.175054	0.19063	NA	0.139524	0.159166	0.161355	0.169452	0.148924	NA	NA	NA	NA
ENSG00000108848.LUC7L3	2.87608e-07	7.77099e-06	0.208987	0.257658	NA	0.233741	0.274402	0.350777	0.24424	NA	0.415215	0.208987	0.380885	0.32227	0.332944	NA	NA	NA	NA
ENSG00000182481.KPNA2	2.91773e-07	7.86831e-06	0.232042	0.274655	NA	0.335268	0.302538	0.274246	0.411706	NA	0.282192	0.475947	0.257828	0.232042	0.396329	NA	NA	NA	NA
ENSG00000277161.PIGW	2.97135e-07	7.99746e-06	0.125598	0.133364	NA	0.129965	0.138488	0.133416	0.136072	NA	0.133903	0.132142	0.130513	0.135956	0.125598	NA	NA	NA	NA
ENSG00000147677.EIF3H	3.02375e-07	8.12284e-06	0.168418	0.168418	NA	0.276645	0.191458	0.219768	0.29088	NA	0.195862	0.23334	0.218091	0.294257	0.265114	NA	NA	NA	NA
ENSG00000182552.RWDD4	3.04882e-07	8.17446e-06	0.183296	0.251848	NA	0.216987	0.260281	0.199267	0.223014	NA	0.23302	0.212462	0.183296	0.27071	0.222367	NA	NA	NA	NA
ENSG00000156110.ADK	3.08763e-07	8.26267e-06	0.183113	0.230519	NA	0.255822	0.232569	0.183113	0.267321	NA	0.231726	0.211813	0.192362	0.261434	0.27167	NA	NA	NA	NA
ENSG00000105793.GTPBP10	3.1192e-07	8.33119e-06	0.134535	0.155653	NA	0.165454	0.165877	0.172912	0.161104	NA	0.16504	0.134535	0.168502	0.175068	0.156133	NA	NA	NA	NA
ENSG00000184786.TCTE3	3.27148e-07	8.72123e-06	0.128166	0.128166	NA	0.129017	0.135483	0.131882	0.132086	NA	0.132782	0.129321	0.132235	0.137158	0.131605	NA	NA	NA	NA
ENSG00000111364.DDX55	3.37643e-07	8.98387e-06	0.151537	0.16918	NA	0.177699	0.167969	0.170918	0.182523	NA	0.162456	0.155947	0.152934	0.182823	0.151537	NA	NA	NA	NA
ENSG00000133641.C12orf29	3.42877e-07	9.10579e-06	0.13315	0.185105	NA	0.182533	0.200694	0.181663	0.182986	NA	0.18996	0.164194	0.13315	0.146057	0.170963	NA	NA	NA	NA
ENSG00000117877.CD3EAP	3.54888e-07	9.40688e-06	0.126572	0.140987	NA	0.138192	0.147471	0.142605	0.152195	NA	0.150255	0.129118	0.143755	0.154639	0.126572	NA	NA	NA	NA
ENSG00000147274.RBMX	3.55755e-07	9.41201e-06	0.175668	0.211327	NA	0.210651	0.212296	0.195045	0.230421	NA	0.220038	0.179168	0.175668	0.21943	0.215785	NA	NA	NA	NA
ENSG00000102738.MRPS31	3.67318e-07	9.69955e-06	0.164256	0.164256	NA	0.187981	0.194827	0.201406	0.208849	NA	0.191229	0.189868	0.213828	0.208191	0.188875	NA	NA	NA	NA
ENSG00000116459.ATP5PB	3.78155e-07	9.95733e-06	0.190568	0.332386	NA	0.323968	0.375468	0.266915	0.372837	NA	0.272568	0.285196	0.231976	0.338635	0.190568	NA	NA	NA	NA
ENSG00000196542.SPTSSB	3.78505e-07	9.95733e-06	0.115087	0.140651	NA	0.145436	0.145395	0.146427	0.149646	NA	0.124348	0.147023	0.149154	0.148282	0.115087	NA	NA	NA	NA
ENSG00000182405.PGBD4	3.85973e-07	1.01347e-05	0.119825	0.124776	NA	0.128164	0.12399	0.127267	0.126483	NA	0.127089	0.119838	0.125315	0.127322	0.119825	NA	NA	NA	NA
ENSG00000121931.LRIF1	4.01605e-07	1.05254e-05	0.192752	0.220293	NA	0.214895	0.225051	0.199346	0.210982	NA	0.220965	0.199607	0.203565	0.201166	0.192752	NA	NA	NA	NA
ENSG00000121406.ZNF549	4.17385e-07	1.09184e-05	0.116455	0.126984	NA	0.117892	0.130477	0.120963	0.127757	NA	0.133195	0.116455	0.1284	0.128378	0.12945	NA	NA	NA	NA
ENSG00000138835.RGS3	4.2565e-07	1.11139e-05	0.148591	0.192509	NA	0.195041	0.197486	0.186705	0.194965	NA	0.193914	0.194709	0.1522	0.181073	0.148591	NA	NA	NA	NA
ENSG00000197147.LRRC8B	4.5538e-07	1.18679e-05	0.116885	0.131076	NA	0.126809	0.122288	0.135106	0.148455	NA	0.150826	0.116885	0.140976	0.152954	0.141562	NA	NA	NA	NA
ENSG00000111605.CPSF6	4.68653e-07	1.21911e-05	0.169548	0.168758	NA	0.194428	0.214818	0.220879	0.243081	NA	0.18556	0.169548	0.263397	0.271249	0.20302	NA	NA	NA	NA
ENSG00000109861.CTSC	4.78176e-07	1.24157e-05	0.0698149	0.0816255	NA	0.0833674	0.0807736	0.0812466	0.0775631	NA	0.0808749	0.0786775	0.0698149	0.0742191	0.0782624	NA	NA	NA	NA
ENSG00000168615.ADAM9	4.93805e-07	1.27977e-05	0.163526	0.249573	NA	0.193624	0.242118	0.21386	0.167164	NA	0.249387	0.163526	0.213863	0.235217	0.246736	NA	NA	NA	NA
ENSG00000060762.MPC1	5.01114e-07	1.29631e-05	0.213163	0.475478	NA	0.459725	0.47108	0.546056	0.392361	NA	0.503649	0.297767	0.472673	0.45071	0.213163	NA	NA	NA	NA
ENSG00000197498.RPF2	5.09269e-07	1.31497e-05	0.174912	0.250708	NA	0.256829	0.255229	0.223504	0.275198	NA	0.218394	0.226904	0.204776	0.226373	0.174912	NA	NA	NA	NA
ENSG00000175213.ZNF408	5.11062e-07	1.31716e-05	0.124881	0.144164	NA	0.139842	0.146173	0.146761	0.141057	NA	0.139504	0.124881	0.144982	0.148344	0.163947	NA	NA	NA	NA
ENSG00000141510.TP53	5.30736e-07	1.36535e-05	0.106325	0.11346	NA	0.115837	0.116437	0.116497	0.116088	NA	0.119403	0.111495	0.114672	0.106325	0.120662	NA	NA	NA	NA
ENSG00000159082.SYNJ1	5.48533e-07	1.40854e-05	0.151922	0.193475	NA	0.205678	0.21109	0.194536	0.193479	NA	0.173069	0.18247	0.184311	0.219016	0.151922	NA	NA	NA	NA
ENSG00000145331.TRMT10A	5.52923e-07	1.41721e-05	0.11703	0.131128	NA	0.141504	0.133779	0.118738	0.148583	NA	0.117464	0.144939	0.121736	0.127988	0.11703	NA	NA	NA	NA
ENSG00000166444.ST5	5.55219e-07	1.42049e-05	0.111168	0.150408	NA	0.11036	0.146546	0.160822	0.119493	NA	0.16285	0.111168	0.172764	0.146866	0.17675	NA	NA	NA	NA
ENSG00000156502.SUPV3L1	5.57431e-07	1.42354e-05	0.124272	0.130592	NA	0.1221	0.132949	0.126234	0.136394	NA	0.136843	0.127115	0.129019	0.142403	0.124272	NA	NA	NA	NA
ENSG00000147604.RPL7	5.64546e-07	1.43908e-05	0.166611	0.237019	NA	0.268463	0.183117	0.318431	0.166611	NA	0.363133	0.320592	0.288305	0.286448	0.383897	NA	NA	NA	NA
ENSG00000065183.WDR3	5.7703e-07	1.46822e-05	0.152142	0.18937	NA	0.195203	0.19641	0.1831	0.20416	NA	0.183759	0.164611	0.186799	0.175158	0.152142	NA	NA	NA	NA
ENSG00000164331.ANKRA2	5.90244e-07	1.49911e-05	0.164818	0.177346	NA	0.194779	0.188199	0.176615	0.194534	NA	0.170214	0.164818	0.171192	0.178664	0.196941	NA	NA	NA	NA
ENSG00000181038.METTL23	5.91599e-07	1.49983e-05	0.155896	0.276536	NA	0.273018	0.260912	0.198785	0.2502	NA	0.259253	0.247818	0.166203	0.155896	0.186024	NA	NA	NA	NA
ENSG00000164022.AIMP1	5.96488e-07	1.50948e-05	0.167314	0.234379	NA	0.22862	0.241481	0.272768	0.194701	NA	0.24126	0.167314	0.254988	0.229177	0.228959	NA	NA	NA	NA
ENSG00000124688.MAD2L1BP	6.06139e-07	1.53113e-05	0.136611	0.145885	NA	0.158452	0.136611	0.146815	0.15665	NA	0.148057	0.146386	0.149845	0.148959	0.162286	NA	NA	NA	NA
ENSG00000168273.SMIM4	6.2903e-07	1.58609e-05	0.167846	0.301566	NA	0.322032	0.318061	0.228779	0.325588	NA	0.248723	0.272024	0.240144	0.258036	0.167846	NA	NA	NA	NA
ENSG00000185760.KCNQ5	6.30397e-07	1.58667e-05	0.0816209	0.0896333	NA	0.108286	0.0847217	0.112836	0.110857	NA	0.0822255	0.110051	0.112213	0.0833128	0.0816209	NA	NA	NA	NA
ENSG00000138796.HADH	6.31894e-07	1.58758e-05	0.129982	0.172749	NA	0.180231	0.180278	0.194493	0.190496	NA	0.165241	0.129982	0.194909	0.198919	0.188173	NA	NA	NA	NA
ENSG00000160908.ZNF394	6.34248e-07	1.59063e-05	0.12519	0.135688	NA	0.134217	0.129432	0.132519	0.132597	NA	0.134988	0.143326	0.130265	0.12519	0.13863	NA	NA	NA	NA
ENSG00000104763.ASAH1	6.41746e-07	1.60571e-05	0.219819	0.244341	NA	0.343622	0.377837	0.267162	0.507082	NA	0.233996	0.390332	0.219819	0.350806	0.358802	NA	NA	NA	NA
ENSG00000197857.ZNF44	6.42559e-07	1.60571e-05	0.0989963	0.10469	NA	0.110397	0.110876	0.101102	0.102527	NA	0.0987414	0.103314	0.0989963	0.120619	0.104003	NA	NA	NA	NA
ENSG00000115946.PNO1	6.49144e-07	1.61927e-05	0.147642	0.187044	NA	0.180867	0.188926	0.165108	0.180722	NA	0.178223	0.176063	0.156888	0.165445	0.147642	NA	NA	NA	NA
ENSG00000165732.DDX21	6.6938e-07	1.66389e-05	0.185164	0.276074	NA	0.274735	0.275536	0.256905	0.265905	NA	0.263082	0.238391	0.231324	0.284538	0.185164	NA	NA	NA	NA
ENSG00000011007.ELOA	6.69414e-07	1.66389e-05	0.127354	0.130089	NA	0.131784	0.127354	0.133997	0.145236	NA	0.135707	0.130781	0.140494	0.134221	0.140283	NA	NA	NA	NA
ENSG00000086189.DIMT1	6.84823e-07	1.69916e-05	0.128973	0.156242	NA	0.153032	0.163473	0.144825	0.183622	NA	0.170516	0.128973	0.154729	0.188578	0.150199	NA	NA	NA	NA
ENSG00000047315.POLR2B	7.15653e-07	1.77251e-05	0.189908	0.200554	NA	0.22063	0.203185	0.226445	0.219714	NA	0.207805	0.189908	0.227398	0.251538	0.241323	NA	NA	NA	NA
ENSG00000128311.TST	7.42509e-07	1.83577e-05	0.11061	0.133613	NA	0.132008	0.126796	0.131437	0.126993	NA	0.135616	0.127391	0.11061	0.123216	0.129219	NA	NA	NA	NA
ENSG00000106554.CHCHD3	7.55827e-07	1.8654e-05	0.180994	0.278794	NA	0.262248	0.282717	0.258803	0.290301	NA	0.245104	0.249988	0.230884	0.222849	0.180994	NA	NA	NA	NA
ENSG00000254093.PINX1	7.59853e-07	1.87203e-05	0.138462	0.174786	NA	0.168227	0.171666	0.173598	0.1706	NA	0.178698	0.169337	0.153467	0.167017	0.138462	NA	NA	NA	NA
ENSG00000127837.AAMP	7.72049e-07	1.89609e-05	0.166338	0.186765	NA	0.191305	0.202957	0.177067	0.188873	NA	0.196001	0.166338	0.188474	0.179439	0.217414	NA	NA	NA	NA
ENSG00000135341.MAP3K7	7.72337e-07	1.89609e-05	0.14737	0.195786	NA	0.194214	0.202496	0.169447	0.199996	NA	0.173979	0.176997	0.169723	0.207245	0.14737	NA	NA	NA	NA
ENSG00000132823.OSER1	7.81853e-07	1.91609e-05	0.166941	0.183212	NA	0.210609	0.192747	0.174731	0.1937	NA	0.198708	0.203419	0.166941	0.204133	0.229789	NA	NA	NA	NA
ENSG00000213593.TMX2	8.01098e-07	1.95981e-05	0.161235	0.223378	NA	0.222333	0.213512	0.199812	0.21477	NA	0.230174	0.188637	0.170892	0.181737	0.161235	NA	NA	NA	NA
ENSG00000092439.TRPM7	8.07467e-07	1.97194e-05	0.120444	0.130469	NA	0.120444	0.128234	0.139835	0.123182	NA	0.122533	0.131628	0.157822	0.146876	0.127773	NA	NA	NA	NA
ENSG00000123545.NDUFAF4	8.22647e-07	2.00551e-05	0.169018	0.346125	NA	0.408229	0.397831	0.318173	0.475043	NA	0.210442	0.305344	0.306639	0.370504	0.169018	NA	NA	NA	NA
ENSG00000106344.RBM28	8.53591e-07	2.07732e-05	0.139905	0.138802	NA	0.143828	0.140346	0.133755	0.159303	NA	0.155991	0.146954	0.137812	0.143406	0.139905	NA	NA	NA	NA
ENSG00000122585.NPY	9.02257e-07	2.19194e-05	0.252143	0.277686	NA	0.264324	0.277347	0.280115	0.26695	NA	0.278529	0.252143	0.280239	0.26415	0.27917	NA	NA	NA	NA
ENSG00000131873.CHSY1	9.88833e-07	2.39809e-05	0.148871	0.244482	NA	0.224285	0.229288	0.175	0.190573	NA	0.200334	0.217331	0.178013	0.205491	0.148871	NA	NA	NA	NA
ENSG00000091482.SMPX	1.01728e-06	2.46282e-05	0.0833089	0.0861256	NA	0.0878073	0.0870701	0.0833089	0.0879361	NA	0.0854479	0.0880169	0.0877655	0.0870946	0.0889185	NA	NA	NA	NA
ENSG00000185608.MRPL40	1.03106e-06	2.49186e-05	0.18853	0.447632	NA	0.430781	0.474243	0.379778	0.445794	NA	0.380098	0.487435	0.364389	0.322882	0.18853	NA	NA	NA	NA
ENSG00000124608.AARS2	1.09638e-06	2.64511e-05	0.0974005	0.0996608	NA	0.0996188	0.105855	0.104371	0.101409	NA	0.105384	0.0973401	0.0981782	0.112964	0.0974005	NA	NA	NA	NA
ENSG00000100416.TRMU	1.09826e-06	2.64511e-05	0.150664	0.255881	NA	0.260169	0.219144	0.209485	0.213971	NA	0.209513	0.233071	0.150664	0.162937	0.168663	NA	NA	NA	NA
ENSG00000070269.TMEM260	1.11726e-06	2.68624e-05	0.134176	0.164256	NA	0.160273	0.15422	0.143441	0.159132	NA	0.143021	0.173517	0.132409	0.150016	0.134176	NA	NA	NA	NA
ENSG00000165637.VDAC2	1.1244e-06	2.69874e-05	0.140585	0.179503	NA	0.186798	0.218763	0.187123	0.171077	NA	0.245559	0.140585	0.174574	0.234646	0.165401	NA	NA	NA	NA
ENSG00000183718.TRIM52	1.13032e-06	2.70831e-05	0.14791	0.179851	NA	0.18878	0.183963	0.175123	0.191439	NA	0.156424	0.197594	0.180843	0.180436	0.14791	NA	NA	NA	NA
ENSG00000151694.ADAM17	1.17423e-06	2.80869e-05	0.1364	0.161162	NA	0.1364	0.174834	0.171283	0.161506	NA	0.157781	0.147056	0.194443	0.185209	0.200339	NA	NA	NA	NA
ENSG00000080371.RAB21	1.20202e-06	2.87026e-05	0.173608	0.258019	NA	0.230355	0.258946	0.235141	0.20071	NA	0.204837	0.213468	0.210177	0.23206	0.173608	NA	NA	NA	NA
ENSG00000186866.POFUT2	1.27494e-06	3.03919e-05	0.112202	0.129265	NA	0.131254	0.131042	0.122784	0.12724	NA	0.111983	0.128888	0.112202	0.117039	0.124824	NA	NA	NA	NA
ENSG00000068697.LAPTM4A	1.28883e-06	3.06706e-05	0.178462	0.279523	NA	0.205728	0.295208	0.178462	0.24244	NA	0.278848	0.337278	0.189614	0.246854	0.392313	NA	NA	NA	NA
ENSG00000167992.VWCE	1.52327e-06	3.6188e-05	0.0800626	0.0910035	NA	0.0910074	0.0906034	0.0870314	0.0911307	NA	0.0800626	0.0886225	0.08987	0.086174	0.0832176	NA	NA	NA	NA
ENSG00000170633.RNF34	1.54043e-06	3.65336e-05	0.13719	0.14789	NA	0.13719	0.17053	0.177629	0.176837	NA	0.193733	0.143615	0.205136	0.212359	0.193328	NA	NA	NA	NA
ENSG00000116954.RRAGC	1.55236e-06	3.6753e-05	0.173211	0.240793	NA	0.227201	0.235065	0.173211	0.24875	NA	0.202101	0.250121	0.201713	0.274692	0.255261	NA	NA	NA	NA
ENSG00000142556.ZNF614	1.55494e-06	3.6753e-05	0.111061	0.114257	NA	0.116739	0.116702	0.120684	0.118422	NA	0.117015	0.111061	0.120945	0.124091	0.131418	NA	NA	NA	NA
ENSG00000125459.MSTO1	1.57438e-06	3.71495e-05	0.109641	0.116386	NA	0.1216	0.119556	0.116299	0.120659	NA	0.108601	0.114614	0.113215	0.131125	0.109641	NA	NA	NA	NA
ENSG00000129292.PHF20L1	1.57929e-06	3.72026e-05	0.159142	0.181904	NA	0.164851	0.174141	0.216534	0.192172	NA	0.201523	0.159142	0.209207	0.205098	0.22316	NA	NA	NA	NA
ENSG00000128052.KDR	1.59951e-06	3.76155e-05	0.0766826	0.0810658	NA	0.0770252	0.0810195	0.0809926	0.0806099	NA	0.0819313	0.0780058	0.0815836	0.0766826	0.0827362	NA	NA	NA	NA
ENSG00000112312.GMNN	1.6599e-06	3.897e-05	0.10725	0.135513	NA	0.141118	0.137316	0.126349	0.143211	NA	0.134537	0.124385	0.116946	0.14246	0.10725	NA	NA	NA	NA
ENSG00000185808.PIGP	1.70058e-06	3.9858e-05	0.200528	0.4569	NA	0.488404	0.396523	0.358716	0.431583	NA	0.392251	0.52446	0.311696	0.200528	0.320102	NA	NA	NA	NA
ENSG00000142444.TIMM29	1.80235e-06	4.21725e-05	0.126992	0.14819	NA	0.152281	0.138619	0.156246	0.154845	NA	0.154597	0.126992	0.128457	0.147353	0.164218	NA	NA	NA	NA
ENSG00000110696.C11orf58	1.82804e-06	4.27022e-05	0.177401	0.230249	NA	0.239737	0.268438	0.229786	0.235392	NA	0.260645	0.177401	0.257266	0.261489	0.283429	NA	NA	NA	NA
ENSG00000136518.ACTL6A	1.88659e-06	4.39963e-05	0.101749	0.101639	NA	0.112032	0.10866	0.101749	0.118547	NA	0.126401	0.127874	0.110613	0.121759	0.134136	NA	NA	NA	NA
ENSG00000213949.ITGA1	1.96346e-06	4.57113e-05	0.0794872	0.0813331	NA	0.0817786	0.0807331	0.0804358	0.0812514	NA	0.0817559	0.0816566	0.0794872	0.0802829	0.0816375	NA	NA	NA	NA
ENSG00000083099.LYRM2	1.96668e-06	4.57113e-05	0.19211	0.30285	NA	0.294067	0.307583	0.22474	0.342647	NA	0.305485	0.304666	0.19211	0.254021	0.208205	NA	NA	NA	NA
ENSG00000198918.RPL39	1.97916e-06	4.59251e-05	0.153915	0.157726	NA	0.238427	0.153915	0.164301	0.262145	NA	0.248597	0.368175	0.157125	0.199014	0.224728	NA	NA	NA	NA
ENSG00000185627.PSMD13	1.98368e-06	4.59535e-05	0.176424	0.192744	NA	0.195292	0.180648	0.223653	0.20594	NA	0.249055	0.220354	0.189336	0.176424	0.264991	NA	NA	NA	NA
ENSG00000115484.CCT4	2.03066e-06	4.69641e-05	0.167594	0.18517	NA	0.203208	0.224002	0.255936	0.229134	NA	0.199999	0.167594	0.19262	0.257688	0.323368	NA	NA	NA	NA
ENSG00000130713.EXOSC2	2.12268e-06	4.90112e-05	0.114947	0.13656	NA	0.147477	0.143941	0.135751	0.149009	NA	0.137063	0.151634	0.127931	0.114947	0.135205	NA	NA	NA	NA
ENSG00000104408.EIF3E	2.18494e-06	5.0359e-05	0.160701	0.165991	NA	0.209799	0.188646	0.161096	0.253614	NA	0.196446	0.228922	0.160701	0.219648	0.175365	NA	NA	NA	NA
ENSG00000148484.RSU1	2.18827e-06	5.0359e-05	0.147262	0.15709	NA	0.147262	0.21819	0.207907	0.265721	NA	0.187479	0.250648	0.233854	0.226159	0.229883	NA	NA	NA	NA
ENSG00000188312.CENPP	2.28688e-06	5.25419e-05	0.0987379	0.10216	NA	0.0987379	0.111663	0.0995541	0.108299	NA	0.106408	0.102596	0.103594	0.120277	0.105229	NA	NA	NA	NA
ENSG00000164379.FOXQ1	2.30373e-06	5.28419e-05	0.162308	0.217296	NA	0.217401	0.217374	0.217083	0.216992	NA	0.162308	0.217078	0.217307	0.217137	0.21749	NA	NA	NA	NA
ENSG00000104738.MCM4	2.3734e-06	5.43508e-05	0.126087	0.151156	NA	0.167304	0.155204	0.147127	0.15819	NA	0.14364	0.126087	0.149445	0.180157	0.135824	NA	NA	NA	NA
ENSG00000188785.ZNF548	2.39491e-06	5.47057e-05	0.10444	0.112151	NA	0.107181	0.116662	0.116723	0.107221	NA	0.117521	0.114961	0.112755	0.10444	0.1174	NA	NA	NA	NA
ENSG00000031003.FAM13B	2.39673e-06	5.47057e-05	0.122559	0.148305	NA	0.122559	0.164921	0.162097	0.14361	NA	0.154297	0.138492	0.184151	0.167823	0.183641	NA	NA	NA	NA
ENSG00000213462.ERV3-1	2.41879e-06	5.51193e-05	0.111237	0.11385	NA	0.111376	0.112968	0.132084	0.128275	NA	0.120801	0.116908	0.115024	0.111237	0.139447	NA	NA	NA	NA
ENSG00000196504.PRPF40A	2.46906e-06	5.61731e-05	0.165609	0.22213	NA	0.209848	0.237565	0.199301	0.247865	NA	0.274714	0.165609	0.181752	0.242364	0.284089	NA	NA	NA	NA
ENSG00000102393.GLA	2.47386e-06	5.61909e-05	0.135158	0.20539	NA	0.214203	0.211878	0.197907	0.205295	NA	0.181242	0.214722	0.161806	0.135158	0.202247	NA	NA	NA	NA
ENSG00000182810.DDX28	2.53786e-06	5.7551e-05	0.0981607	0.102063	NA	0.108594	0.0992702	0.115687	0.109658	NA	0.107656	0.0981607	0.111482	0.116067	0.110964	NA	NA	NA	NA
ENSG00000214756.CSKMT	2.55439e-06	5.78318e-05	0.12274	0.128087	NA	0.137284	0.131872	0.149793	0.135053	NA	0.147359	0.12274	0.146135	0.151991	0.149939	NA	NA	NA	NA
ENSG00000092978.GPATCH2	2.62553e-06	5.93462e-05	0.16346	0.171118	NA	0.16346	0.188626	0.179275	0.188395	NA	0.175451	0.169885	0.206201	0.216617	0.188912	NA	NA	NA	NA
ENSG00000214021.TTLL3	2.6738e-06	6.03397e-05	0.0888805	0.0945894	NA	0.0887852	0.0922133	0.0950908	0.0895675	NA	0.0953602	0.0892308	0.0949062	0.0888805	0.0949179	NA	NA	NA	NA
ENSG00000152359.POC5	2.67906e-06	6.03609e-05	0.114023	0.128157	NA	0.127411	0.131703	0.112306	0.149302	NA	0.130082	0.114023	0.131372	0.162999	0.145559	NA	NA	NA	NA
ENSG00000167522.ANKRD11	2.82661e-06	6.35827e-05	0.220268	0.297961	NA	0.275043	0.314797	0.220268	0.297942	NA	0.286618	0.293583	0.240072	0.303536	0.249696	NA	NA	NA	NA
ENSG00000130558.OLFM1	2.83867e-06	6.37515e-05	0.316362	0.819374	NA	0.80363	0.806541	0.656803	0.919757	NA	0.514929	0.812527	0.549938	0.669899	0.316362	NA	NA	NA	NA
ENSG00000177105.RHOG	2.91687e-06	6.54025e-05	0.0968556	0.100663	NA	0.0968556	0.106503	0.0975066	0.107934	NA	0.102717	0.102116	0.109201	0.10674	0.10818	NA	NA	NA	NA
ENSG00000163110.PDLIM5	2.9326e-06	6.56497e-05	0.0932364	0.102889	NA	0.104693	0.119837	0.109528	0.117858	NA	0.0968893	0.0932364	0.116452	0.121431	0.141874	NA	NA	NA	NA
ENSG00000228253.MT-ATP8	2.94527e-06	6.5826e-05	0.16464	0.306306	NA	0.275994	0.26684	0.335373	0.284157	NA	0.29299	0.16464	0.377855	0.303421	0.178383	NA	NA	NA	NA
ENSG00000149084.HSD17B12	2.94989e-06	6.5826e-05	0.175095	0.264165	NA	0.245788	0.277649	0.18278	0.275063	NA	0.228162	0.218692	0.196374	0.175095	0.188447	NA	NA	NA	NA
ENSG00000052749.RRP12	2.98677e-06	6.65426e-05	0.115595	0.133861	NA	0.117886	0.135157	0.115595	0.122081	NA	0.127579	0.131252	0.11974	0.127474	0.146203	NA	NA	NA	NA
ENSG00000077514.POLD3	3.03833e-06	6.75834e-05	0.113203	0.123086	NA	0.130521	0.126397	0.137085	0.121529	NA	0.120307	0.113203	0.140824	0.130862	0.139143	NA	NA	NA	NA
ENSG00000177954.RPS27	3.0718e-06	6.82194e-05	0.153122	0.16931	NA	0.200093	0.153122	0.305715	0.18822	NA	0.387419	0.352138	0.293582	0.302161	0.37818	NA	NA	NA	NA
ENSG00000173875.ZNF791	3.10178e-06	6.87758e-05	0.173096	0.187993	NA	0.205527	0.189681	0.194962	0.20724	NA	0.198233	0.173096	0.195855	0.192219	0.230015	NA	NA	NA	NA
ENSG00000173960.UBXN2A	3.12762e-06	6.92174e-05	0.152758	0.176144	NA	0.152758	0.199963	0.16166	0.209408	NA	0.171708	0.175386	0.18078	0.232935	0.178194	NA	NA	NA	NA
ENSG00000167985.SDHAF2	3.1316e-06	6.92174e-05	0.158093	0.161874	NA	0.180854	0.173552	0.165494	0.202188	NA	0.198221	0.158093	0.173945	0.183748	0.221997	NA	NA	NA	NA
ENSG00000136891.TEX10	3.14002e-06	6.92937e-05	0.106746	0.116294	NA	0.106569	0.124457	0.117175	0.123005	NA	0.112477	0.113304	0.129426	0.13556	0.106746	NA	NA	NA	NA
ENSG00000132313.MRPL35	3.15593e-06	6.9535e-05	0.14145	0.18593	NA	0.169418	0.201621	0.164905	0.185536	NA	0.201769	0.146433	0.15977	0.185663	0.14145	NA	NA	NA	NA
ENSG00000179119.SPTY2D1	3.1902e-06	7.01793e-05	0.155161	0.184758	NA	0.176616	0.187426	0.168538	0.16589	NA	0.194912	0.162263	0.155161	0.185826	0.182176	NA	NA	NA	NA
ENSG00000204852.TCTN1	3.27256e-06	7.1878e-05	0.164166	0.233794	NA	0.218791	0.238671	0.229614	0.248566	NA	0.240261	0.250513	0.232124	0.164166	0.234038	NA	NA	NA	NA
ENSG00000142207.URB1	3.28876e-06	7.21203e-05	0.108169	0.12878	NA	0.13433	0.127789	0.126807	0.137275	NA	0.127756	0.119929	0.125715	0.138654	0.108169	NA	NA	NA	NA
ENSG00000171295.ZNF440	3.49417e-06	7.64374e-05	0.103118	0.10821	NA	0.107652	0.114428	0.109852	0.114849	NA	0.107364	0.103118	0.109146	0.117622	0.104633	NA	NA	NA	NA
ENSG00000164306.PRIMPOL	3.49656e-06	7.64374e-05	0.0907986	0.0949733	NA	0.0916747	0.0920505	0.0975041	0.0952419	NA	0.102082	0.104017	0.103801	0.0907986	0.108436	NA	NA	NA	NA
ENSG00000148843.PDCD11	3.52435e-06	7.69244e-05	0.121211	0.134822	NA	0.145927	0.147932	0.129463	0.169243	NA	0.14275	0.152819	0.128204	0.141636	0.121211	NA	NA	NA	NA
ENSG00000122483.CCDC18	3.64326e-06	7.93076e-05	0.0908058	0.0932842	NA	0.0940187	0.0980564	0.0908058	0.100586	NA	0.0919417	0.0961965	0.0926571	0.0960306	0.0925706	NA	NA	NA	NA
ENSG00000006468.ETV1	3.64489e-06	7.93076e-05	0.120775	0.244395	NA	0.238705	0.237687	0.253588	0.224706	NA	0.25448	0.120775	0.226433	0.227318	0.226263	NA	NA	NA	NA
ENSG00000234545.FAM133B	3.72197e-06	8.08587e-05	0.146887	0.185359	NA	0.160719	0.148965	0.198045	0.151074	NA	0.22368	0.166393	0.146887	0.178106	0.222138	NA	NA	NA	NA
ENSG00000135424.ITGA7	3.73066e-06	8.09216e-05	0.10813	0.146165	NA	0.1207	0.14842	0.10813	0.160765	NA	0.150551	0.169258	0.125789	0.153482	0.154572	NA	NA	NA	NA
ENSG00000128699.ORMDL1	3.78862e-06	8.20515e-05	0.167493	0.290942	NA	0.244763	0.27428	0.210984	0.251059	NA	0.276289	0.234969	0.167493	0.2496	0.264932	NA	NA	NA	NA
ENSG00000123505.AMD1	3.81879e-06	8.25346e-05	0.211531	0.325638	NA	0.319308	0.329047	0.305289	0.291837	NA	0.273286	0.282607	0.248771	0.30871	0.211531	NA	NA	NA	NA
ENSG00000132388.UBE2G1	3.82699e-06	8.25346e-05	0.155634	0.229436	NA	0.225817	0.231904	0.200598	0.221705	NA	0.239887	0.223554	0.205724	0.237848	0.155634	NA	NA	NA	NA
ENSG00000149016.TUT1	3.83226e-06	8.25346e-05	0.0865598	0.0865598	NA	0.0926146	0.0883187	0.0891163	0.0949191	NA	0.0894165	0.0911847	0.0914745	0.0923799	0.0917431	NA	NA	NA	NA
ENSG00000144648.ACKR2	3.83456e-06	8.25346e-05	0.0738443	0.0830527	NA	0.0854562	0.0825315	0.0802517	0.0846619	NA	0.0811954	0.0850082	0.0738443	0.0796721	0.0796727	NA	NA	NA	NA
ENSG00000165757.JCAD	3.87394e-06	8.3254e-05	0.0800006	0.0863523	NA	0.0887137	0.0917168	0.0852817	0.0929095	NA	0.0800006	0.0841836	0.0902935	0.091073	0.0882942	NA	NA	NA	NA
ENSG00000169045.HNRNPH1	3.92353e-06	8.419e-05	0.202001	0.285399	NA	0.202001	0.29082	0.342874	0.235602	NA	0.380556	0.232199	0.41028	0.340114	0.441925	NA	NA	NA	NA
ENSG00000163617.CCDC191	3.93177e-06	8.42375e-05	0.113804	0.12666	NA	0.126177	0.119268	0.128318	0.129027	NA	0.118257	0.132617	0.127189	0.117418	0.113804	NA	NA	NA	NA
ENSG00000119878.CRIPT	4.06681e-06	8.69973e-05	0.172429	0.243391	NA	0.204858	0.257253	0.186731	0.255183	NA	0.254983	0.25979	0.172429	0.194836	0.249122	NA	NA	NA	NA
ENSG00000183060.LYSMD4	4.1033e-06	8.76437e-05	0.0829101	0.0946453	NA	0.0977872	0.0909507	0.0890683	0.0872429	NA	0.0950684	0.0912195	0.0829101	0.0938091	0.0876691	NA	NA	NA	NA
ENSG00000167615.LENG8	4.11664e-06	8.77818e-05	0.149769	0.186632	NA	0.164184	0.182466	0.183794	0.149769	NA	0.200288	0.175731	0.166862	0.153168	0.196093	NA	NA	NA	NA
ENSG00000088205.DDX18	4.12233e-06	8.77818e-05	0.163213	0.1554	NA	0.170191	0.161876	0.164967	0.179878	NA	0.191188	0.197855	0.169607	0.160682	0.163213	NA	NA	NA	NA
ENSG00000175267.VWA3A	4.19275e-06	8.91454e-05	0.0642277	0.0655923	NA	0.0648682	0.065119	0.0658291	0.0646908	NA	0.0658696	0.0642277	0.0648662	0.0654752	0.0660987	NA	NA	NA	NA
ENSG00000258890.CEP95	4.2634e-06	9.05097e-05	0.139713	0.143832	NA	0.155494	0.139713	0.156854	0.146045	NA	0.157268	0.144112	0.152657	0.149559	0.175583	NA	NA	NA	NA
ENSG00000178252.WDR6	4.35497e-06	9.2267e-05	0.159759	0.159759	NA	0.161532	0.220379	0.169107	0.221797	NA	0.167135	0.18255	0.208992	0.246381	0.178062	NA	NA	NA	NA
ENSG00000117748.RPA2	4.35938e-06	9.2267e-05	0.158508	0.175348	NA	0.17399	0.170922	0.211876	0.158957	NA	0.228563	0.164021	0.192703	0.158508	0.211938	NA	NA	NA	NA
ENSG00000164338.UTP15	4.52539e-06	9.56357e-05	0.0812306	0.0920562	NA	0.0943005	0.0931523	0.0917509	0.100484	NA	0.09509	0.0812306	0.084747	0.0979588	0.0860188	NA	NA	NA	NA
ENSG00000162851.TFB2M	4.54731e-06	9.59537e-05	0.0998455	0.10384	NA	0.10096	0.104492	0.106963	0.106707	NA	0.106385	0.0998455	0.105205	0.10898	0.10992	NA	NA	NA	NA
ENSG00000163738.MTHFD2L	4.57686e-06	9.64316e-05	0.142488	0.182496	NA	0.180404	0.203095	0.20199	0.207436	NA	0.204816	0.164968	0.195108	0.142488	0.183649	NA	NA	NA	NA
ENSG00000185917.SETD4	4.61105e-06	9.70058e-05	0.126831	0.149503	NA	0.144925	0.137399	0.141037	0.156809	NA	0.155172	0.151924	0.126831	0.151741	0.138023	NA	NA	NA	NA
ENSG00000188342.GTF2F2	4.62601e-06	9.7174e-05	0.151305	0.216418	NA	0.222295	0.222978	0.237598	0.261136	NA	0.245504	0.151305	0.254648	0.266958	0.219336	NA	NA	NA	NA
ENSG00000145088.EAF2	4.63388e-06	9.71932e-05	0.06689	0.0727728	NA	0.0733807	0.0701934	0.0701744	0.0713917	NA	0.0717165	0.06689	0.0691687	0.0705753	0.0717663	NA	NA	NA	NA
ENSG00000139163.ETNK1	4.74197e-06	9.93113e-05	0.181201	0.268126	NA	0.252747	0.286782	0.245376	0.228183	NA	0.27204	0.248163	0.261384	0.182761	0.181201	NA	NA	NA	NA
ENSG00000170734.POLH	4.77001e-06	9.97488e-05	0.0815131	0.0836983	NA	0.08242	0.0816146	0.0852482	0.0827759	NA	0.0849017	0.0815131	0.0911549	0.0827658	0.0852396	NA	NA	NA	NA
ENSG00000083520.DIS3	4.81415e-06	0.000100521	0.153131	0.158361	NA	0.164856	0.169404	0.167389	0.157854	NA	0.150551	0.15557	0.158537	0.171897	0.153131	NA	NA	NA	NA
ENSG00000006744.ELAC2	4.83672e-06	0.000100705	0.110753	0.138496	NA	0.138282	0.145243	0.11612	0.142396	NA	0.121234	0.138141	0.12059	0.147031	0.110753	NA	NA	NA	NA
ENSG00000123200.ZC3H13	4.83736e-06	0.000100705	0.167391	0.177743	NA	0.175294	0.193533	0.178365	0.223127	NA	0.225714	0.167391	0.209965	0.270062	0.199758	NA	NA	NA	NA
ENSG00000161813.LARP4	4.85773e-06	0.000100979	0.139021	0.172607	NA	0.148422	0.183977	0.182788	0.172707	NA	0.176753	0.139021	0.196495	0.216696	0.161154	NA	NA	NA	NA
ENSG00000104205.SGK3	4.93817e-06	0.000102498	0.118756	0.146478	NA	0.13573	0.153086	0.136253	0.145427	NA	0.146054	0.128525	0.118756	0.137704	0.124107	NA	NA	NA	NA
ENSG00000000457.SCYL3	5.09758e-06	0.00010565	0.083931	0.0911832	NA	0.0968749	0.0909022	0.083931	0.0871055	NA	0.0903583	0.0893306	0.0867511	0.0867727	0.0902056	NA	NA	NA	NA
ENSG00000144231.POLR2D	5.10729e-06	0.000105694	0.140203	0.176058	NA	0.154786	0.177674	0.148236	0.171898	NA	0.167414	0.155157	0.140203	0.168381	0.150261	NA	NA	NA	NA
ENSG00000006634.DBF4	5.38358e-06	0.000111247	0.101462	0.13038	NA	0.138729	0.133433	0.13045	0.147026	NA	0.137855	0.142931	0.121366	0.139772	0.101462	NA	NA	NA	NA
ENSG00000162086.ZNF75A	5.61589e-06	0.000115876	0.124507	0.124507	NA	0.125349	0.13142	0.139744	0.13827	NA	0.139735	0.129433	0.143063	0.15777	0.167135	NA	NA	NA	NA
ENSG00000147679.UTP23	5.63982e-06	0.000116199	0.131728	0.164166	NA	0.17157	0.166117	0.166697	0.175457	NA	0.157205	0.14153	0.160828	0.161764	0.131728	NA	NA	NA	NA
ENSG00000233822.HIST1H2BN	5.71953e-06	0.000117667	0.100809	0.104694	NA	0.104312	0.101894	0.107525	0.10548	NA	0.107768	0.103809	0.100809	0.104224	0.102304	NA	NA	NA	NA
ENSG00000167258.CDK12	5.78406e-06	0.00011882	0.139568	0.139568	NA	0.147898	0.14555	0.140478	0.144035	NA	0.172356	0.148626	0.153346	0.160517	0.173808	NA	NA	NA	NA
ENSG00000106638.TBL2	6.04165e-06	0.000123929	0.143707	0.198894	NA	0.200525	0.188897	0.193043	0.185735	NA	0.192486	0.196453	0.178368	0.143707	0.205449	NA	NA	NA	NA
ENSG00000181656.GPR88	6.07305e-06	0.000124391	0.0988783	0.112166	NA	0.116375	0.118131	0.104347	0.116873	NA	0.0988783	0.118152	0.115216	0.116291	0.113978	NA	NA	NA	NA
ENSG00000134884.ARGLU1	6.0928e-06	0.000124612	0.197691	0.288631	NA	0.197691	0.296198	0.28903	0.255765	NA	0.384307	0.226489	0.375348	0.363766	0.361645	NA	NA	NA	NA
ENSG00000137806.NDUFAF1	6.16771e-06	0.00012596	0.127672	0.148567	NA	0.156181	0.158478	0.138539	0.172631	NA	0.135483	0.127141	0.145178	0.166003	0.127672	NA	NA	NA	NA
ENSG00000090013.BLVRB	6.18593e-06	0.000126148	0.223404	0.475594	NA	0.511553	0.383957	0.368992	0.406601	NA	0.438767	0.500613	0.223404	0.318338	0.311071	NA	NA	NA	NA
ENSG00000205323.SARNP	6.35441e-06	0.000129395	0.100514	0.104592	NA	0.102838	0.111631	0.100514	0.102042	NA	0.113014	0.116707	0.115355	0.114657	0.12109	NA	NA	NA	NA
ENSG00000100804.PSMB5	6.38588e-06	0.000129846	0.171177	0.212837	NA	0.213422	0.225014	0.222144	0.234488	NA	0.270919	0.179545	0.212832	0.21028	0.171177	NA	NA	NA	NA
ENSG00000003509.NDUFAF7	6.4012e-06	0.000129969	0.131263	0.146417	NA	0.135289	0.139503	0.13927	0.136635	NA	0.133781	0.131263	0.140803	0.161103	0.146256	NA	NA	NA	NA
ENSG00000092621.PHGDH	6.68238e-06	0.000135481	0.169731	0.189833	NA	0.172671	0.19795	0.265501	0.225681	NA	0.169731	0.173215	0.272529	0.239459	0.381592	NA	NA	NA	NA
ENSG00000125454.SLC25A19	6.75925e-06	0.00013684	0.0907166	0.129782	NA	0.125228	0.138366	0.135147	0.138793	NA	0.128653	0.127842	0.138131	0.1294	0.0907166	NA	NA	NA	NA
ENSG00000168803.ADAL	6.97611e-06	0.000141027	0.10793	0.152201	NA	0.150773	0.145479	0.119779	0.165125	NA	0.127885	0.153437	0.10793	0.135729	0.11732	NA	NA	NA	NA
ENSG00000078902.TOLLIP	7.00225e-06	0.00014135	0.170793	0.283102	NA	0.294533	0.296086	0.212478	0.301734	NA	0.212782	0.234625	0.198618	0.171424	0.170793	NA	NA	NA	NA
ENSG00000149257.SERPINH1	7.1789e-06	0.000144707	0.0943895	0.111241	NA	0.0946935	0.118918	0.118318	0.114369	NA	0.115737	0.0943895	0.109324	0.133901	0.141773	NA	NA	NA	NA
ENSG00000107862.GBF1	7.38307e-06	0.000148608	0.125537	0.137591	NA	0.128203	0.145557	0.129859	0.131869	NA	0.141279	0.139382	0.125537	0.137572	0.142892	NA	NA	NA	NA
ENSG00000165312.OTUD1	7.47328e-06	0.000150207	0.0890346	0.11168	NA	0.114962	0.107098	0.0890346	0.101131	NA	0.0945276	0.115394	0.101221	0.093083	0.11541	NA	NA	NA	NA
ENSG00000187735.TCEA1	7.66228e-06	0.000153785	0.169534	0.178087	NA	0.169534	0.225809	0.245134	0.239947	NA	0.270058	0.213623	0.270833	0.291225	0.247347	NA	NA	NA	NA
ENSG00000143398.PIP5K1A	7.74332e-06	0.000155189	0.111822	0.126325	NA	0.122406	0.125409	0.114433	0.111822	NA	0.130407	0.119346	0.117892	0.12669	0.123245	NA	NA	NA	NA
ENSG00000125352.RNF113A	7.8519e-06	0.000157139	0.145117	0.19208	NA	0.190152	0.170948	0.192583	0.174399	NA	0.197063	0.187568	0.161794	0.145117	0.156131	NA	NA	NA	NA
ENSG00000162623.TYW3	7.90508e-06	0.000157977	0.10687	0.119562	NA	0.129109	0.10687	0.133442	0.137131	NA	0.119538	0.128104	0.135878	0.150838	0.149179	NA	NA	NA	NA
ENSG00000145425.RPS3A	8.26063e-06	0.000164847	0.120717	0.120435	NA	0.234236	0.120717	0.224129	0.284893	NA	0.281169	0.346255	0.237773	0.305403	0.361434	NA	NA	NA	NA
ENSG00000023608.SNAPC1	8.31756e-06	0.000165746	0.13441	0.148898	NA	0.139342	0.155228	0.142138	0.145553	NA	0.137457	0.142684	0.138883	0.139328	0.13441	NA	NA	NA	NA
ENSG00000215305.VPS16	8.35132e-06	0.000166182	0.142106	0.1942	NA	0.20915	0.194731	0.145297	0.190391	NA	0.181418	0.210894	0.142106	0.19842	0.197138	NA	NA	NA	NA
ENSG00000278053.DDX52	8.4102e-06	0.000167115	0.120891	0.129358	NA	0.120814	0.140266	0.149545	0.144246	NA	0.135188	0.120891	0.137901	0.143316	0.140102	NA	NA	NA	NA
ENSG00000237765.FAM200B	8.482e-06	0.000168303	0.159338	0.210247	NA	0.222111	0.245748	0.230005	0.275307	NA	0.228548	0.159338	0.209607	0.252464	0.190938	NA	NA	NA	NA
ENSG00000172409.CLP1	8.65501e-06	0.000171492	0.113911	0.119942	NA	0.124122	0.114522	0.125491	0.126925	NA	0.123163	0.122243	0.121195	0.131544	0.113911	NA	NA	NA	NA
ENSG00000134440.NARS	8.68332e-06	0.000171704	0.162441	0.263483	NA	0.289726	0.290005	0.276769	0.303179	NA	0.255838	0.245455	0.236668	0.31329	0.162441	NA	NA	NA	NA
ENSG00000115514.TXNDC9	8.6903e-06	0.000171704	0.138863	0.138883	NA	0.138863	0.18121	0.161128	0.244878	NA	0.142739	0.1712	0.213027	0.247931	0.239098	NA	NA	NA	NA
ENSG00000106258.CYP3A5	9.07606e-06	0.000179073	0.103402	0.113176	NA	0.11556	0.1125	0.103402	0.116186	NA	0.110103	0.116273	0.106593	0.108781	0.111373	NA	NA	NA	NA
ENSG00000166479.TMX3	9.1946e-06	0.000181156	0.121142	0.142615	NA	0.157459	0.130735	0.141363	0.150484	NA	0.136613	0.130813	0.121142	0.124479	0.162895	NA	NA	NA	NA
ENSG00000108055.SMC3	9.21456e-06	0.000181293	0.159643	0.159643	NA	0.222521	0.181417	0.224562	0.255057	NA	0.227214	0.228776	0.256806	0.304523	0.332641	NA	NA	NA	NA
ENSG00000057757.PITHD1	9.22974e-06	0.000181337	0.16008	0.259662	NA	0.309692	0.294744	0.16008	0.354181	NA	0.225164	0.275262	0.231696	0.405147	0.448823	NA	NA	NA	NA
ENSG00000173442.EHBP1L1	9.36171e-06	0.000183637	0.0907591	0.0942508	NA	0.0986524	0.103107	0.101883	0.102911	NA	0.0907591	0.102966	0.110381	0.103987	0.107003	NA	NA	NA	NA
ENSG00000130518.IQCN	9.37313e-06	0.000183637	0.0775876	0.0818106	NA	0.0790219	0.0811976	0.0826192	0.0791651	NA	0.0799348	0.0850224	0.0830902	0.0775876	0.0837295	NA	NA	NA	NA
ENSG00000124659.TBCC	9.6278e-06	0.000188362	0.158494	0.158494	NA	0.178377	0.167964	0.21204	0.204537	NA	0.196853	0.195683	0.224558	0.224085	0.271773	NA	NA	NA	NA
ENSG00000100814.CCNB1IP1	9.66543e-06	0.000188834	0.144652	0.159853	NA	0.144495	0.195333	0.142054	0.187271	NA	0.216139	0.144652	0.16707	0.28462	0.186233	NA	NA	NA	NA
ENSG00000114200.BCHE	9.79764e-06	0.000191089	0.123528	0.195587	NA	0.206427	0.198641	0.199297	0.19073	NA	0.189641	0.1644	0.199061	0.123528	0.174291	NA	NA	NA	NA
ENSG00000197852.INKA2	9.80818e-06	0.000191089	0.0615273	0.0648948	NA	0.0654259	0.0655239	0.0624121	0.0644352	NA	0.0635086	0.0621047	0.0678555	0.0615273	0.0655102	NA	NA	NA	NA
ENSG00000168385.SEPTIN2	9.96078e-06	0.000193791	0.14633	0.197345	NA	0.174877	0.197563	0.18033	0.162523	NA	0.185714	0.171826	0.2138	0.14633	0.212196	NA	NA	NA	NA
ENSG00000137133.HINT2	1.01664e-05	0.000197517	0.110748	0.143012	NA	0.154215	0.144815	0.118493	0.162201	NA	0.140179	0.148103	0.125137	0.112752	0.110748	NA	NA	NA	NA
ENSG00000198841.KTI12	1.05737e-05	0.000205144	0.0830215	0.0937244	NA	0.0966492	0.0895153	0.0857783	0.098782	NA	0.0882214	0.0981908	0.0830215	0.0951194	0.0939924	NA	NA	NA	NA
ENSG00000125484.GTF3C4	1.06083e-05	0.00020553	0.110699	0.132833	NA	0.125906	0.128457	0.128516	0.125609	NA	0.133945	0.110699	0.130397	0.135498	0.125154	NA	NA	NA	NA
ENSG00000121417.ZNF211	1.07252e-05	0.000207406	0.0942073	0.0948089	NA	0.0941612	0.0972018	0.096816	0.101585	NA	0.0980985	0.0942073	0.0976905	0.108496	0.0958968	NA	NA	NA	NA
ENSG00000183778.B3GALT5	1.07348e-05	0.000207406	0.0749434	0.0931435	NA	0.0837461	0.089556	0.101306	0.0943815	NA	0.102419	0.0749434	0.0966289	0.0933787	0.0981546	NA	NA	NA	NA
ENSG00000102805.CLN5	1.12756e-05	0.000217554	0.10558	0.114947	NA	0.111088	0.108435	0.120407	0.116626	NA	0.104318	0.110008	0.112678	0.10558	0.135056	NA	NA	NA	NA
ENSG00000138032.PPM1B	1.13621e-05	0.00021892	0.10434	0.132353	NA	0.124742	0.125895	0.127901	0.11263	NA	0.130154	0.114981	0.116343	0.126948	0.10434	NA	NA	NA	NA
ENSG00000030582.GRN	1.14258e-05	0.000219844	0.147294	0.235975	NA	0.25292	0.218304	0.220324	0.246552	NA	0.187175	0.287847	0.171929	0.147294	0.266632	NA	NA	NA	NA
ENSG00000134248.LAMTOR5	1.14623e-05	0.00021997	0.156626	0.329164	NA	0.245204	0.293375	0.27487	0.231371	NA	0.366784	0.233895	0.206616	0.263145	0.156626	NA	NA	NA	NA
ENSG00000112599.GUCA1B	1.14638e-05	0.00021997	0.0998742	0.110867	NA	0.107355	0.108196	0.11408	0.109985	NA	0.115849	0.115393	0.107692	0.0998742	0.112719	NA	NA	NA	NA
ENSG00000186416.NKRF	1.15377e-05	0.000221085	0.102681	0.126425	NA	0.144461	0.134151	0.126708	0.151527	NA	0.102681	0.124325	0.123613	0.120924	0.117046	NA	NA	NA	NA
ENSG00000011243.AKAP8L	1.17131e-05	0.000224137	0.148758	0.148758	NA	0.150274	0.150268	0.20026	0.19066	NA	0.200567	0.178263	0.227053	0.183326	0.277349	NA	NA	NA	NA
ENSG00000177707.NECTIN3	1.17843e-05	0.000225191	0.120643	0.15799	NA	0.207943	0.139548	0.238577	0.157696	NA	0.180207	0.120643	0.191363	0.20384	0.259371	NA	NA	NA	NA
ENSG00000155287.SLC25A28	1.20552e-05	0.000230053	0.109599	0.117184	NA	0.134859	0.128886	0.132519	0.14107	NA	0.125071	0.127033	0.139847	0.138198	0.109599	NA	NA	NA	NA
ENSG00000120885.CLU	1.21354e-05	0.000231269	0.299372	0.75083	NA	0.461536	0.68177	0.790973	0.299372	NA	0.662968	0.342666	0.55107	0.55079	1.15112	NA	NA	NA	NA
ENSG00000171497.PPID	1.23162e-05	0.000234394	0.148531	0.144545	NA	0.183227	0.170037	0.193585	0.240837	NA	0.15517	0.148531	0.160698	0.199437	0.187154	NA	NA	NA	NA
ENSG00000155636.RBM45	1.24146e-05	0.000235944	0.0845853	0.0916499	NA	0.0920131	0.0970522	0.100506	0.101157	NA	0.0864163	0.0845853	0.103977	0.0948601	0.0990582	NA	NA	NA	NA
ENSG00000196531.NACA	1.24903e-05	0.000237061	0.116176	0.116176	NA	0.205752	0.146387	0.217842	0.242895	NA	0.229078	0.279721	0.242905	0.250834	0.323936	NA	NA	NA	NA
ENSG00000136450.SRSF1	1.28826e-05	0.000244174	0.132244	0.176717	NA	0.156935	0.173544	0.168213	0.152689	NA	0.163851	0.150608	0.162077	0.168464	0.132244	NA	NA	NA	NA
ENSG00000233954.UQCRHL	1.30035e-05	0.000246132	0.098104	0.127839	NA	0.133848	0.127421	0.119921	0.12668	NA	0.130114	0.11881	0.120108	0.122624	0.098104	NA	NA	NA	NA
ENSG00000184203.PPP1R2	1.31028e-05	0.000247676	0.168074	0.264567	NA	0.25525	0.304614	0.214325	0.268281	NA	0.231115	0.243207	0.246859	0.286613	0.168074	NA	NA	NA	NA
ENSG00000047346.FAM214A	1.31207e-05	0.00024768	0.0968281	0.0992913	NA	0.104588	0.10874	0.0983939	0.106057	NA	0.0964907	0.105601	0.109335	0.0968281	0.106528	NA	NA	NA	NA
ENSG00000005469.CROT	1.31836e-05	0.000248532	0.0815465	0.112426	NA	0.105532	0.0986172	0.0941615	0.102965	NA	0.110523	0.101371	0.0815465	0.101192	0.0998781	NA	NA	NA	NA
ENSG00000187630.DHRS4L2	1.32083e-05	0.000248662	0.0990817	0.163726	NA	0.146814	0.145563	0.12522	0.13267	NA	0.151302	0.126542	0.111253	0.0990817	0.153241	NA	NA	NA	NA
ENSG00000102901.CENPT	1.32783e-05	0.000249643	0.142358	0.172879	NA	0.16257	0.198136	0.142358	0.157109	NA	0.170191	0.151605	0.171686	0.156087	0.198914	NA	NA	NA	NA
ENSG00000112367.FIG4	1.34133e-05	0.000251841	0.107878	0.12932	NA	0.107878	0.152751	0.141886	0.147825	NA	0.122104	0.110764	0.161401	0.166893	0.113154	NA	NA	NA	NA
ENSG00000168077.SCARA3	1.35093e-05	0.000253304	0.100323	0.131004	NA	0.112692	0.130445	0.117404	0.102858	NA	0.117028	0.105613	0.100323	0.120564	0.120663	NA	NA	NA	NA
ENSG00000197863.ZNF790	1.36033e-05	0.000254724	0.0911448	0.108082	NA	0.106048	0.10774	0.108177	0.111007	NA	0.108407	0.106583	0.0911448	0.101208	0.100614	NA	NA	NA	NA
ENSG00000023572.GLRX2	1.3761e-05	0.000257332	0.155695	0.288324	NA	0.30667	0.316875	0.257187	0.352876	NA	0.192813	0.309424	0.208956	0.252368	0.155695	NA	NA	NA	NA
ENSG00000160781.PAQR6	1.39782e-05	0.000261045	0.0667365	0.0703166	NA	0.0668706	0.0677486	0.0716275	0.0667365	NA	0.0709935	0.0693326	0.0673768	0.0683535	0.070433	NA	NA	NA	NA
ENSG00000116984.MTR	1.40297e-05	0.000261658	0.11633	0.140308	NA	0.137915	0.145841	0.127072	0.132071	NA	0.129275	0.157214	0.124313	0.135926	0.11633	NA	NA	NA	NA
ENSG00000085721.RRN3	1.41134e-05	0.000262866	0.119422	0.129235	NA	0.119422	0.134872	0.125357	0.12823	NA	0.133634	0.122115	0.125069	0.159433	0.164387	NA	NA	NA	NA
ENSG00000164609.SLU7	1.42243e-05	0.00026458	0.144705	0.155192	NA	0.142381	0.163277	0.144534	0.14418	NA	0.167406	0.17668	0.146357	0.144705	0.15892	NA	NA	NA	NA
ENSG00000119689.DLST	1.42794e-05	0.000265251	0.119382	0.14558	NA	0.149255	0.156299	0.139029	0.148056	NA	0.136931	0.148386	0.149086	0.165992	0.119382	NA	NA	NA	NA
ENSG00000179833.SERTAD2	1.46857e-05	0.000272321	0.0930591	0.114822	NA	0.102565	0.115047	0.12688	0.0930591	NA	0.115726	0.101333	0.116865	0.115343	0.131642	NA	NA	NA	NA
ENSG00000130749.ZC3H4	1.4699e-05	0.000272321	0.120788	0.119284	NA	0.124212	0.119814	0.134531	0.117215	NA	0.123259	0.119897	0.142603	0.126754	0.120788	NA	NA	NA	NA
ENSG00000152439.ZNF773	1.49789e-05	0.000276822	0.0854836	0.0901852	NA	0.0958298	0.0947251	0.0927335	0.0937498	NA	0.0897578	0.0889372	0.0938285	0.0980365	0.0854836	NA	NA	NA	NA
ENSG00000115368.WDR75	1.49876e-05	0.000276822	0.129045	0.151153	NA	0.16354	0.164651	0.170292	0.187279	NA	0.163275	0.155715	0.16725	0.179423	0.129045	NA	NA	NA	NA
ENSG00000100138.SNU13	1.50014e-05	0.000276822	0.144341	0.3292	NA	0.315748	0.304348	0.270691	0.265656	NA	0.358795	0.222385	0.204545	0.198751	0.144341	NA	NA	NA	NA
ENSG00000148572.NRBF2	1.52403e-05	0.00028086	0.157153	0.244001	NA	0.235175	0.249491	0.204155	0.268993	NA	0.256215	0.281119	0.221857	0.252359	0.157153	NA	NA	NA	NA
ENSG00000163811.WDR43	1.53665e-05	0.000282812	0.133794	0.170302	NA	0.184561	0.179769	0.173994	0.195621	NA	0.181343	0.177157	0.178691	0.181047	0.133794	NA	NA	NA	NA
ENSG00000109332.UBE2D3	1.54763e-05	0.000284458	0.151532	0.172397	NA	0.186879	0.187738	0.151532	0.171142	NA	0.168721	0.17962	0.154991	0.167026	0.171756	NA	NA	NA	NA
ENSG00000152601.MBNL1	1.55412e-05	0.000285277	0.116374	0.144975	NA	0.154788	0.175083	0.167752	0.17913	NA	0.157799	0.128047	0.170371	0.14053	0.116374	NA	NA	NA	NA
ENSG00000141543.EIF4A3	1.56e-05	0.000285979	0.175579	0.199908	NA	0.223669	0.208839	0.290029	0.175579	NA	0.213138	0.215823	0.291624	0.23597	0.339461	NA	NA	NA	NA
ENSG00000167110.GOLGA2	1.60124e-05	0.000293154	0.148511	0.20397	NA	0.216109	0.211976	0.153706	0.185291	NA	0.219514	0.20891	0.178598	0.148511	0.184398	NA	NA	NA	NA
ENSG00000196652.ZKSCAN5	1.61193e-05	0.000294725	0.100599	0.116593	NA	0.110292	0.110756	0.108202	0.116193	NA	0.104611	0.112927	0.104204	0.116464	0.100599	NA	NA	NA	NA
ENSG00000232838.PET117	1.64102e-05	0.000299653	0.107117	0.139947	NA	0.139967	0.147871	0.142533	0.128309	NA	0.154331	0.107117	0.122231	0.144412	0.139414	NA	NA	NA	NA
ENSG00000126456.IRF3	1.64874e-05	0.000300669	0.143081	0.204343	NA	0.221735	0.191767	0.209222	0.205703	NA	0.236562	0.165001	0.200169	0.231045	0.143081	NA	NA	NA	NA
ENSG00000181135.ZNF707	1.65627e-05	0.000301648	0.0672545	0.0746947	NA	0.0733346	0.0719667	0.0721695	0.072089	NA	0.0739591	0.070972	0.0672545	0.077092	0.0737813	NA	NA	NA	NA
ENSG00000196387.ZNF140	1.67765e-05	0.000305113	0.0940613	0.113021	NA	0.10248	0.108268	0.109213	0.104523	NA	0.113085	0.0940613	0.119695	0.10967	0.109947	NA	NA	NA	NA
ENSG00000204628.RACK1	1.68103e-05	0.000305113	0.192783	0.21781	NA	0.323539	0.242613	0.192783	0.354909	NA	0.300937	0.426972	0.201215	0.297519	0.377132	NA	NA	NA	NA
ENSG00000171786.NHLH1	1.68185e-05	0.000305113	0.0814563	0.0960833	NA	0.0976323	0.0941448	0.0875568	0.0974557	NA	0.0828171	0.0966605	0.0822278	0.0814563	0.0894619	NA	NA	NA	NA
ENSG00000166900.STX3	1.70941e-05	0.000309712	0.0782824	0.0887154	NA	0.0848307	0.078409	0.0902907	0.0915274	NA	0.104594	0.108878	0.0912998	0.0898625	0.0782824	NA	NA	NA	NA
ENSG00000058866.DGKG	1.73572e-05	0.000314071	0.122045	0.246916	NA	0.135008	0.230622	0.238382	0.122045	NA	0.25865	0.2383	0.210725	0.208606	0.226229	NA	NA	NA	NA
ENSG00000141298.SSH2	1.74961e-05	0.000315878	0.126509	0.160133	NA	0.159334	0.19231	0.126509	0.182508	NA	0.163514	0.175488	0.169473	0.200394	0.145429	NA	NA	NA	NA
ENSG00000162222.TTC9C	1.75023e-05	0.000315878	0.13221	0.218396	NA	0.222057	0.223567	0.140813	0.227147	NA	0.176513	0.219064	0.153614	0.199848	0.13221	NA	NA	NA	NA
ENSG00000196812.ZSCAN16	1.77026e-05	0.000318785	0.0896391	0.0896567	NA	0.0929013	0.0896391	0.108836	0.108608	NA	0.1053	0.121469	0.116902	0.0994924	0.126621	NA	NA	NA	NA
ENSG00000215301.DDX3X	1.7709e-05	0.000318785	0.14901	0.178157	NA	0.190392	0.185156	0.220475	0.206139	NA	0.182624	0.14901	0.205242	0.223482	0.265095	NA	NA	NA	NA
ENSG00000112695.COX7A2	1.7779e-05	0.000319632	0.166014	0.414833	NA	0.346055	0.457238	0.396824	0.39034	NA	0.402185	0.354678	0.441049	0.406351	0.166014	NA	NA	NA	NA
ENSG00000136271.DDX56	1.81782e-05	0.000326244	0.120635	0.147487	NA	0.153797	0.14469	0.153517	0.142621	NA	0.135082	0.120635	0.140758	0.15149	0.166077	NA	NA	NA	NA
ENSG00000163541.SUCLG1	1.81934e-05	0.000326244	0.158188	0.219585	NA	0.284997	0.233146	0.193744	0.292328	NA	0.167768	0.168648	0.195893	0.214747	0.158188	NA	NA	NA	NA
ENSG00000159086.PAXBP1	1.8652e-05	0.000334038	0.109294	0.109294	NA	0.11404	0.128152	0.139382	0.115053	NA	0.140948	0.118098	0.142266	0.138102	0.120524	NA	NA	NA	NA
ENSG00000117597.UTP25	1.87852e-05	0.000335942	0.0993394	0.105557	NA	0.106089	0.105642	0.110095	0.104239	NA	0.111134	0.0993394	0.11835	0.105907	0.114321	NA	NA	NA	NA
ENSG00000150054.MPP7	1.88064e-05	0.000335942	0.0695119	0.0695119	NA	0.07507	0.07015	0.0795483	0.078032	NA	0.0720938	0.0742708	0.0776185	0.0837072	0.0752731	NA	NA	NA	NA
ENSG00000146834.MEPCE	1.892e-05	0.00033754	0.0988532	0.125697	NA	0.125231	0.123848	0.11129	0.124696	NA	0.128861	0.119628	0.0988532	0.111775	0.110923	NA	NA	NA	NA
ENSG00000096717.SIRT1	1.89972e-05	0.000338485	0.108235	0.116615	NA	0.141989	0.122953	0.127184	0.139311	NA	0.116129	0.154353	0.136313	0.108235	0.135457	NA	NA	NA	NA
ENSG00000161960.EIF4A1	1.97725e-05	0.00035185	0.166013	0.191537	NA	0.241625	0.226528	0.233108	0.23863	NA	0.164635	0.211436	0.200969	0.166013	0.294735	NA	NA	NA	NA
ENSG00000005893.LAMP2	1.98362e-05	0.000352534	0.145888	0.191677	NA	0.167328	0.196411	0.188419	0.181787	NA	0.145888	0.203582	0.19484	0.178573	0.212562	NA	NA	NA	NA
ENSG00000051108.HERPUD1	1.98741e-05	0.000352759	0.166221	0.220445	NA	0.310033	0.166221	0.280095	0.242577	NA	0.174722	0.306087	0.259581	0.181643	0.412626	NA	NA	NA	NA
ENSG00000143761.ARF1	2.01077e-05	0.000356452	0.128278	0.190331	NA	0.191685	0.214447	0.140653	0.168538	NA	0.241111	0.172485	0.14375	0.128278	0.22858	NA	NA	NA	NA
ENSG00000001497.LAS1L	2.0143e-05	0.000356626	0.0967049	0.104788	NA	0.10892	0.111232	0.113614	0.105281	NA	0.105793	0.0967049	0.104702	0.119411	0.100543	NA	NA	NA	NA
ENSG00000213903.LTB4R	2.06143e-05	0.000364508	0.0630701	0.0698223	NA	0.070831	0.0678604	0.0696084	0.0687907	NA	0.0690094	0.0703792	0.0630701	0.0665993	0.0683639	NA	NA	NA	NA
ENSG00000118900.UBN1	2.13437e-05	0.000376929	0.119642	0.121174	NA	0.141434	0.119947	0.125049	0.156989	NA	0.12664	0.169805	0.119642	0.12693	0.132649	NA	NA	NA	NA
ENSG00000163050.COQ8A	2.23913e-05	0.00039493	0.0767432	0.0875752	NA	0.0869777	0.0876834	0.087861	0.0914676	NA	0.087696	0.0767432	0.0855063	0.0846685	0.0892225	NA	NA	NA	NA
ENSG00000145907.G3BP1	2.25061e-05	0.000396453	0.136045	0.197995	NA	0.136045	0.234567	0.246732	0.192005	NA	0.211041	0.142836	0.252374	0.273581	0.253072	NA	NA	NA	NA
ENSG00000163467.TSACC	2.27599e-05	0.00040042	0.0422875	0.046674	NA	0.0469023	0.0463082	0.0453271	0.047292	NA	0.0478531	0.0482291	0.0422875	0.0465815	0.046814	NA	NA	NA	NA
ENSG00000135090.TAOK3	2.28092e-05	0.000400782	0.161369	0.250273	NA	0.268107	0.267148	0.288406	0.314032	NA	0.214599	0.161369	0.281079	0.262919	0.200035	NA	NA	NA	NA
ENSG00000185480.PARPBP	2.29851e-05	0.000403366	0.0694915	0.0768768	NA	0.0772612	0.0755452	0.0698744	0.0830879	NA	0.0770414	0.0773925	0.0694915	0.0804372	0.072392	NA	NA	NA	NA
ENSG00000087263.OGFOD1	2.30549e-05	0.000404084	0.117267	0.147504	NA	0.155024	0.154981	0.119253	0.171585	NA	0.125825	0.157861	0.155241	0.158599	0.117267	NA	NA	NA	NA
ENSG00000118096.IFT46	2.3101e-05	0.000404383	0.0991548	0.113498	NA	0.115547	0.107577	0.108031	0.119638	NA	0.106136	0.114172	0.0991548	0.114461	0.11115	NA	NA	NA	NA
ENSG00000104067.TJP1	2.33549e-05	0.000408316	0.122554	0.148778	NA	0.122554	0.176712	0.157774	0.186285	NA	0.147418	0.173197	0.196849	0.200737	0.19713	NA	NA	NA	NA
ENSG00000167981.ZNF597	2.3397e-05	0.00040854	0.0918387	0.0934809	NA	0.0940918	0.099446	0.0924151	0.0969342	NA	0.0968616	0.093177	0.0933512	0.100496	0.0918387	NA	NA	NA	NA
ENSG00000153201.RANBP2	2.40323e-05	0.00041911	0.139505	0.176192	NA	0.173809	0.184348	0.15454	0.173216	NA	0.145963	0.199486	0.139505	0.171068	0.152995	NA	NA	NA	NA
ENSG00000139218.SCAF11	2.43644e-05	0.000424373	0.13812	0.176419	NA	0.143181	0.171847	0.13812	0.146493	NA	0.201083	0.147625	0.150836	0.190449	0.174827	NA	NA	NA	NA
ENSG00000100129.EIF3L	2.4829e-05	0.000431926	0.138777	0.138777	NA	0.200325	0.156105	0.192507	0.229777	NA	0.214766	0.206245	0.200613	0.281611	0.282011	NA	NA	NA	NA
ENSG00000162139.NEU3	2.48904e-05	0.000432456	0.0800611	0.0798156	NA	0.08115	0.0916091	0.0836404	0.0886775	NA	0.0813783	0.0881078	0.0904182	0.0885024	0.0800611	NA	NA	NA	NA
ENSG00000197961.ZNF121	2.49484e-05	0.000432924	0.116356	0.126222	NA	0.12549	0.136637	0.123982	0.150992	NA	0.132523	0.119925	0.131658	0.146448	0.116356	NA	NA	NA	NA
ENSG00000188493.C19orf54	2.51075e-05	0.000435145	0.0758728	0.0858734	NA	0.0859238	0.085366	0.0819218	0.0882648	NA	0.0814453	0.0885813	0.0784929	0.0758728	0.0816705	NA	NA	NA	NA
ENSG00000197016.ZNF470	2.52423e-05	0.000436939	0.130472	0.229501	NA	0.233353	0.248319	0.168657	0.226079	NA	0.20254	0.245579	0.130472	0.188724	0.173716	NA	NA	NA	NA
ENSG00000182208.MOB2	2.53326e-05	0.000437959	0.119254	0.146773	NA	0.162449	0.152947	0.119835	0.164333	NA	0.157599	0.151306	0.119254	0.141404	0.139732	NA	NA	NA	NA
ENSG00000090674.MCOLN1	2.55526e-05	0.000441216	0.150717	0.219971	NA	0.210231	0.207588	0.227148	0.193114	NA	0.236342	0.219843	0.194508	0.150717	0.208074	NA	NA	NA	NA
ENSG00000114978.MOB1A	2.5744e-05	0.000443972	0.124415	0.161698	NA	0.150328	0.162118	0.1301	0.150747	NA	0.148252	0.13563	0.127901	0.175013	0.124415	NA	NA	NA	NA
ENSG00000120071.KANSL1	2.63869e-05	0.000454499	0.142484	0.142484	NA	0.14492	0.176827	0.199708	0.165572	NA	0.182617	0.14781	0.225842	0.203291	0.229774	NA	NA	NA	NA
ENSG00000090020.SLC9A1	2.68572e-05	0.00046203	0.113641	0.143735	NA	0.146295	0.144998	0.130023	0.143581	NA	0.136765	0.143615	0.125651	0.12335	0.113641	NA	NA	NA	NA
ENSG00000119599.DCAF4	2.69372e-05	0.000462836	0.0827765	0.101987	NA	0.0986247	0.107178	0.0982379	0.106344	NA	0.101072	0.0980046	0.104349	0.0977673	0.0827765	NA	NA	NA	NA
ENSG00000164713.BRI3	2.70102e-05	0.00046352	0.158121	0.179709	NA	0.242675	0.242949	0.207651	0.350639	NA	0.158121	0.21538	0.266294	0.408852	0.222479	NA	NA	NA	NA
ENSG00000165861.ZFYVE1	2.74516e-05	0.000470517	0.10073	0.118738	NA	0.111028	0.130112	0.10108	0.11822	NA	0.123734	0.124921	0.10073	0.121509	0.11961	NA	NA	NA	NA
ENSG00000183520.UTP11	2.78094e-05	0.000476065	0.141384	0.196262	NA	0.178083	0.193321	0.161459	0.222413	NA	0.223108	0.191247	0.141384	0.166229	0.211435	NA	NA	NA	NA
ENSG00000169490.TM2D2	2.83523e-05	0.000484765	0.174639	0.329793	NA	0.274829	0.364913	0.201889	0.334506	NA	0.3049	0.309195	0.174639	0.315262	0.339719	NA	NA	NA	NA
ENSG00000087087.SRRT	2.84314e-05	0.000485524	0.103405	0.112151	NA	0.103405	0.127824	0.108944	0.129512	NA	0.110937	0.111145	0.143876	0.140183	0.141702	NA	NA	NA	NA
ENSG00000184220.CMSS1	2.85437e-05	0.000486847	0.149123	0.177999	NA	0.216131	0.167126	0.182638	0.244515	NA	0.184663	0.205585	0.16967	0.157786	0.149123	NA	NA	NA	NA
ENSG00000173041.ZNF680	2.97226e-05	0.000506335	0.0944218	0.109524	NA	0.10539	0.0988135	0.114558	0.0996152	NA	0.117631	0.096962	0.10182	0.105728	0.0944218	NA	NA	NA	NA
ENSG00000117174.ZNHIT6	3.03571e-05	0.000516515	0.0870147	0.10003	NA	0.0959374	0.0971354	0.111213	0.100842	NA	0.104497	0.0870147	0.116548	0.113282	0.103937	NA	NA	NA	NA
ENSG00000104756.KCTD9	3.04992e-05	0.000518301	0.0742291	0.0781193	NA	0.0742291	0.0782258	0.080732	0.0792719	NA	0.0873081	0.0824965	0.0811609	0.0867584	0.077797	NA	NA	NA	NA
ENSG00000128708.HAT1	3.06206e-05	0.000519732	0.118945	0.134378	NA	0.145119	0.148857	0.176654	0.118945	NA	0.176448	0.174113	0.174019	0.158167	0.204814	NA	NA	NA	NA
ENSG00000076067.RBMS2	3.13824e-05	0.000532015	0.0635788	0.069673	NA	0.0635788	0.0678867	0.0738502	0.0665314	NA	0.0727339	0.0682999	0.072564	0.0733152	0.0802672	NA	NA	NA	NA
ENSG00000160392.C19orf47	3.14227e-05	0.000532053	0.0785855	0.085898	NA	0.08282	0.0909828	0.0827764	0.0816276	NA	0.0804362	0.0785855	0.0916584	0.0898896	0.0941098	NA	NA	NA	NA
ENSG00000146731.CCT6A	3.28265e-05	0.000555149	0.139506	0.144287	NA	0.157667	0.19338	0.226558	0.246575	NA	0.1674	0.139506	0.216087	0.254211	0.312039	NA	NA	NA	NA
ENSG00000182199.SHMT2	3.29492e-05	0.00055655	0.130576	0.178789	NA	0.194333	0.140859	0.182334	0.191734	NA	0.183759	0.212201	0.130576	0.158897	0.22243	NA	NA	NA	NA
ENSG00000036448.MYOM2	3.36607e-05	0.000567882	0.0966812	0.111648	NA	0.11526	0.127248	0.108911	0.13683	NA	0.0966812	0.105789	0.131408	0.12254	0.11057	NA	NA	NA	NA
ENSG00000111790.FGFR1OP2	3.43012e-05	0.00057739	0.14496	0.16011	NA	0.145945	0.174452	0.146822	0.162804	NA	0.161577	0.174353	0.163044	0.182865	0.14496	NA	NA	NA	NA
ENSG00000139187.KLRG1	3.4307e-05	0.00057739	0.0759435	0.0927473	NA	0.0956282	0.0890983	0.0911979	0.101145	NA	0.0948098	0.0966489	0.0915994	0.0759435	0.0776439	NA	NA	NA	NA
ENSG00000161217.PCYT1A	3.4454e-05	0.000579167	0.0970071	0.106163	NA	0.108435	0.115847	0.100471	0.115237	NA	0.100154	0.108142	0.107101	0.0970071	0.10098	NA	NA	NA	NA
ENSG00000149658.YTHDF1	3.4526e-05	0.00057968	0.130219	0.169892	NA	0.167521	0.164756	0.15701	0.173239	NA	0.150379	0.160649	0.177475	0.183957	0.130219	NA	NA	NA	NA
ENSG00000229809.ZNF688	3.48857e-05	0.000585017	0.12449	0.181021	NA	0.196334	0.172935	0.136964	0.196301	NA	0.158187	0.184986	0.129759	0.12449	0.151507	NA	NA	NA	NA
ENSG00000118420.UBE3D	3.63458e-05	0.000608748	0.095135	0.114644	NA	0.095135	0.125261	0.126724	0.134151	NA	0.117065	0.123588	0.13046	0.137526	0.117447	NA	NA	NA	NA
ENSG00000066651.TRMT11	3.63881e-05	0.000608748	0.110559	0.112344	NA	0.117577	0.117677	0.123215	0.123053	NA	0.132153	0.110559	0.113502	0.137821	0.14145	NA	NA	NA	NA
ENSG00000123268.ATF1	3.66863e-05	0.000613004	0.0914347	0.0991244	NA	0.108354	0.0914347	0.115201	0.102396	NA	0.109998	0.102254	0.118878	0.105749	0.123593	NA	NA	NA	NA
ENSG00000152684.PELO	3.71731e-05	0.000620396	0.122216	0.157857	NA	0.175617	0.14693	0.148727	0.1842	NA	0.139155	0.18079	0.122216	0.127484	0.162829	NA	NA	NA	NA
ENSG00000100399.CHADL	3.77295e-05	0.00062893	0.0549249	0.057358	NA	0.0576622	0.0571672	0.0567015	0.0573883	NA	0.0576986	0.0557883	0.057768	0.0549249	0.0566329	NA	NA	NA	NA
ENSG00000073614.KDM5A	3.80175e-05	0.000632975	0.127202	0.134685	NA	0.148687	0.139061	0.153959	0.14525	NA	0.125849	0.127202	0.138186	0.148673	0.147135	NA	NA	NA	NA
ENSG00000110048.OSBP	3.8431e-05	0.000639098	0.121187	0.145311	NA	0.133588	0.127878	0.130222	0.127029	NA	0.138108	0.121187	0.136169	0.130617	0.154757	NA	NA	NA	NA
ENSG00000172403.SYNPO2	3.85604e-05	0.000640487	0.0555631	0.056176	NA	0.0633861	0.057286	0.0566507	0.0700107	NA	0.0555631	0.0664672	0.062245	0.0564275	0.0570615	NA	NA	NA	NA
ENSG00000114796.KLHL24	3.91318e-05	0.000649206	0.11395	0.144652	NA	0.168176	0.122986	0.128623	0.134804	NA	0.1404	0.150713	0.112922	0.11395	0.120624	NA	NA	NA	NA
ENSG00000188868.ZNF563	3.92617e-05	0.000650589	0.0650362	0.0688007	NA	0.0680748	0.0689563	0.066265	0.0676521	NA	0.0680567	0.0672621	0.0651867	0.0704158	0.0650362	NA	NA	NA	NA
ENSG00000204438.GPANK1	3.9428e-05	0.000652571	0.13178	0.21192	NA	0.226911	0.184217	0.128964	0.209445	NA	0.190164	0.271834	0.133177	0.13178	0.203329	NA	NA	NA	NA
ENSG00000177427.MIEF2	3.9531e-05	0.0006535	0.114472	0.114472	NA	0.121106	0.12782	0.137034	0.140354	NA	0.136977	0.127624	0.158657	0.153657	0.158452	NA	NA	NA	NA
ENSG00000117448.AKR1A1	4.00159e-05	0.000660736	0.139245	0.139245	NA	0.159218	0.156171	0.177963	0.2196	NA	0.172121	0.172659	0.225631	0.178717	0.180565	NA	NA	NA	NA
ENSG00000050628.PTGER3	4.02794e-05	0.000664302	0.162228	0.280245	NA	0.294737	0.257039	0.293821	0.162228	NA	0.277063	0.339878	0.309652	0.296254	0.285581	NA	NA	NA	NA
ENSG00000214654.B3GNT10	4.07029e-05	0.000670494	0.0513623	0.0524848	NA	0.0572287	0.0547999	0.0549058	0.0593731	NA	0.0513623	0.0561225	0.0546375	0.0530458	0.055162	NA	NA	NA	NA
ENSG00000103061.SLC7A6OS	4.10163e-05	0.000674861	0.12309	0.15219	NA	0.145525	0.151001	0.140965	0.159399	NA	0.152508	0.158162	0.12309	0.164217	0.17089	NA	NA	NA	NA
ENSG00000188295.ZNF669	4.29544e-05	0.000705918	0.105167	0.105167	NA	0.109317	0.11099	0.124186	0.115111	NA	0.145594	0.13065	0.147685	0.142972	0.162196	NA	NA	NA	NA
ENSG00000184232.OAF	4.34928e-05	0.000713925	0.068626	0.0880939	NA	0.0910286	0.0732758	0.0810715	0.0802124	NA	0.0912345	0.0888407	0.068626	0.0816717	0.0885227	NA	NA	NA	NA
ENSG00000111639.MRPL51	4.36872e-05	0.000716275	0.146193	0.321405	NA	0.304709	0.282937	0.226784	0.286959	NA	0.284613	0.257986	0.164045	0.146193	0.209827	NA	NA	NA	NA
ENSG00000007341.ST7L	4.40599e-05	0.00072154	0.103437	0.124588	NA	0.110675	0.120384	0.12418	0.120442	NA	0.128239	0.103437	0.116695	0.113837	0.11563	NA	NA	NA	NA
ENSG00000122432.SPATA1	4.41875e-05	0.000722781	0.0644192	0.0679548	NA	0.0683396	0.0659461	0.0685534	0.0685567	NA	0.0668221	0.0680019	0.0652256	0.0662337	0.0644192	NA	NA	NA	NA
ENSG00000110074.FOXRED1	4.72579e-05	0.000771067	0.0953648	0.107302	NA	0.119148	0.111042	0.100979	0.118219	NA	0.11332	0.0953648	0.0948507	0.101512	0.0991328	NA	NA	NA	NA
ENSG00000115998.C2orf42	4.72703e-05	0.000771067	0.0722498	0.0766962	NA	0.0769316	0.0797942	0.0774562	0.0791789	NA	0.0743449	0.0746917	0.0792883	0.0788721	0.0722498	NA	NA	NA	NA
ENSG00000204370.SDHD	4.7305e-05	0.000771067	0.113199	0.18178	NA	0.179134	0.171058	0.181715	0.159433	NA	0.165145	0.113199	0.134082	0.127647	0.123151	NA	NA	NA	NA
ENSG00000134057.CCNB1	4.76259e-05	0.000775392	0.0864774	0.0889661	NA	0.0990736	0.0909886	0.0939598	0.106813	NA	0.0996006	0.0864774	0.0902051	0.108596	0.0978362	NA	NA	NA	NA
ENSG00000004700.RECQL	4.77921e-05	0.000776696	0.0991444	0.113271	NA	0.107255	0.11995	0.102118	0.107591	NA	0.114698	0.105728	0.0991444	0.114175	0.112851	NA	NA	NA	NA
ENSG00000164118.CEP44	4.78172e-05	0.000776696	0.0833678	0.0818172	NA	0.0928054	0.0825005	0.0907517	0.0947908	NA	0.0946309	0.0986819	0.0934404	0.0833678	0.0910595	NA	NA	NA	NA
ENSG00000215472.RPL17-C18orf32	4.8287e-05	0.000783415	0.0708731	0.0839429	NA	0.0774043	0.0819083	0.0780851	0.0817233	NA	0.0819655	0.0815834	0.0811196	0.0839553	0.0708731	NA	NA	NA	NA
ENSG00000180900.SCRIB	5.03753e-05	0.000816348	0.0895606	0.0892398	NA	0.101313	0.103919	0.112485	0.120253	NA	0.0895606	0.100323	0.115249	0.125054	0.103293	NA	NA	NA	NA
ENSG00000134186.PRPF38B	5.04496e-05	0.000816605	0.133635	0.152284	NA	0.140739	0.148288	0.202313	0.15475	NA	0.176656	0.133635	0.218326	0.171705	0.207757	NA	NA	NA	NA
ENSG00000197140.ADAM32	5.13267e-05	0.000829842	0.0653449	0.0748141	NA	0.0690544	0.0725659	0.0711895	0.0653449	NA	0.0669493	0.0674344	0.0704865	0.0719312	0.0713068	NA	NA	NA	NA
ENSG00000101977.MCF2	5.22046e-05	0.000843059	0.0919701	0.110671	NA	0.108618	0.135137	0.112127	0.14678	NA	0.103475	0.114123	0.137418	0.154324	0.0919701	NA	NA	NA	NA
ENSG00000042445.RETSAT	5.24372e-05	0.000845838	0.063015	0.0736986	NA	0.070195	0.070275	0.065361	0.0718707	NA	0.0690529	0.0742791	0.0633829	0.063015	0.0650396	NA	NA	NA	NA
ENSG00000131115.ZNF227	5.29062e-05	0.000852418	0.0820811	0.0939806	NA	0.0944945	0.0932566	0.0822145	0.0930436	NA	0.0922211	0.0976378	0.0820811	0.0937748	0.0908762	NA	NA	NA	NA
ENSG00000103035.PSMD7	5.32776e-05	0.000857413	0.14296	0.251278	NA	0.254135	0.232901	0.215127	0.210012	NA	0.203037	0.198985	0.14296	0.162979	0.213831	NA	NA	NA	NA
ENSG00000116922.C1orf109	5.38183e-05	0.000865118	0.10147	0.135388	NA	0.126563	0.126398	0.140997	0.122208	NA	0.134938	0.10147	0.115659	0.130593	0.116776	NA	NA	NA	NA
ENSG00000086712.TXLNG	5.39068e-05	0.000865545	0.101159	0.105376	NA	0.118395	0.112485	0.122513	0.129797	NA	0.127028	0.101159	0.125344	0.118726	0.125811	NA	NA	NA	NA
ENSG00000112763.BTN2A1	5.41061e-05	0.000867156	0.120287	0.172071	NA	0.183631	0.181766	0.134187	0.190131	NA	0.120287	0.202499	0.130773	0.139171	0.133448	NA	NA	NA	NA
ENSG00000133316.WDR74	5.41313e-05	0.000867156	0.125149	0.141559	NA	0.157103	0.145164	0.138221	0.164425	NA	0.179464	0.157751	0.136972	0.157096	0.125149	NA	NA	NA	NA
ENSG00000169155.ZBTB43	5.43504e-05	0.000869669	0.127206	0.134503	NA	0.147322	0.137428	0.134545	0.151203	NA	0.144807	0.139905	0.14298	0.139375	0.127206	NA	NA	NA	NA
ENSG00000167216.KATNAL2	5.47218e-05	0.000874037	0.063257	0.0794413	NA	0.0837493	0.0778582	0.0773761	0.081163	NA	0.0781938	0.0772576	0.0656329	0.063257	0.0723402	NA	NA	NA	NA
ENSG00000144827.ABHD10	5.47485e-05	0.000874037	0.118827	0.17186	NA	0.194196	0.19847	0.195504	0.241444	NA	0.169163	0.160328	0.183828	0.211784	0.118827	NA	NA	NA	NA
ENSG00000127870.RNF6	5.55424e-05	0.000885698	0.111324	0.179586	NA	0.16592	0.176057	0.148781	0.147863	NA	0.169152	0.160265	0.139068	0.153711	0.111324	NA	NA	NA	NA
ENSG00000120334.CENPL	5.57778e-05	0.000888359	0.0838691	0.0900533	NA	0.085322	0.0975126	0.0881348	0.0894273	NA	0.0891909	0.0864354	0.0838691	0.0946854	0.0874333	NA	NA	NA	NA
ENSG00000050426.LETMD1	5.58364e-05	0.000888359	0.118616	0.327926	NA	0.337482	0.185951	0.286143	0.237675	NA	0.323439	0.313082	0.118616	0.197445	0.276277	NA	NA	NA	NA
ENSG00000241258.CRCP	5.62231e-05	0.000893493	0.120216	0.154598	NA	0.133594	0.157837	0.180139	0.151009	NA	0.16879	0.120216	0.187467	0.165342	0.188102	NA	NA	NA	NA
ENSG00000143390.RFX5	5.63067e-05	0.000893805	0.0724079	0.0866975	NA	0.084217	0.0845854	0.0724079	0.0846145	NA	0.0842364	0.075834	0.0758048	0.0904867	0.0750773	NA	NA	NA	NA
ENSG00000052723.SIKE1	5.68721e-05	0.000901755	0.150605	0.311825	NA	0.313752	0.327716	0.274685	0.348523	NA	0.26143	0.252104	0.251832	0.285831	0.150605	NA	NA	NA	NA
ENSG00000070761.CFAP20	5.75617e-05	0.000911655	0.148762	0.185361	NA	0.178044	0.20333	0.221967	0.212534	NA	0.206662	0.148762	0.265011	0.227141	0.203284	NA	NA	NA	NA
ENSG00000186280.KDM4D	5.80025e-05	0.000917596	0.0700279	0.0699742	NA	0.0700279	0.078459	0.0732414	0.0745837	NA	0.0740757	0.0735662	0.0764657	0.0761071	0.0817462	NA	NA	NA	NA
ENSG00000046651.OFD1	5.89596e-05	0.000931682	0.112568	0.137732	NA	0.127535	0.135213	0.116883	0.113183	NA	0.140525	0.14052	0.11851	0.119941	0.112568	NA	NA	NA	NA
ENSG00000138678.GPAT3	5.92408e-05	0.000935068	0.0661661	0.108623	NA	0.110965	0.112928	0.102523	0.113361	NA	0.0661661	0.0956572	0.102806	0.112218	0.100938	NA	NA	NA	NA
ENSG00000138942.RNF185	5.9391e-05	0.00093638	0.0911458	0.104904	NA	0.105956	0.105049	0.105972	0.108864	NA	0.101991	0.0991387	0.112207	0.114373	0.0911458	NA	NA	NA	NA
ENSG00000145741.BTF3	5.96247e-05	0.000939005	0.124415	0.134009	NA	0.142518	0.143056	0.194882	0.149415	NA	0.212441	0.124415	0.208975	0.169797	0.311191	NA	NA	NA	NA
ENSG00000198315.ZKSCAN8	5.9719e-05	0.000939431	0.0884867	0.0953335	NA	0.0964132	0.0947417	0.104297	0.0926817	NA	0.092967	0.0884867	0.101228	0.096195	0.0988912	NA	NA	NA	NA
ENSG00000186395.KRT10	5.98348e-05	0.000940194	0.169479	0.433451	NA	0.329291	0.351072	0.373997	0.215284	NA	0.483902	0.264243	0.314275	0.189034	0.169479	NA	NA	NA	NA
ENSG00000134516.DOCK2	6.05476e-05	0.000950325	0.057117	0.0596795	NA	0.0575617	0.0607758	0.057117	0.0602681	NA	0.0593608	0.059265	0.0603653	0.0600117	0.0631412	NA	NA	NA	NA
ENSG00000065883.CDK13	6.24873e-05	0.00097967	0.123079	0.131747	NA	0.133799	0.123079	0.146583	0.133476	NA	0.133959	0.144793	0.15286	0.152932	0.141416	NA	NA	NA	NA
ENSG00000163322.ABRAXAS1	6.29324e-05	0.000985541	0.0573215	0.058124	NA	0.063704	0.0725301	0.0644894	0.0766992	NA	0.0573215	0.069366	0.0772726	0.0797171	0.0622824	NA	NA	NA	NA
ENSG00000164163.ABCE1	6.33754e-05	0.000991367	0.140184	0.203944	NA	0.237957	0.23894	0.228775	0.28026	NA	0.202601	0.219376	0.241441	0.269022	0.140184	NA	NA	NA	NA
ENSG00000169609.C15orf40	6.34998e-05	0.000992202	0.111463	0.171247	NA	0.163483	0.159273	0.136055	0.163399	NA	0.142674	0.111463	0.112555	0.176887	0.138724	NA	NA	NA	NA
ENSG00000109920.FNBP4	6.40063e-05	0.000998999	0.125455	0.139345	NA	0.125455	0.150818	0.179176	0.139524	NA	0.191498	0.140024	0.192693	0.197434	0.144721	NA	NA	NA	NA
ENSG00000142632.ARHGEF19	6.51009e-05	0.00101495	0.0499909	0.0559383	NA	0.0539788	0.0546112	0.0563242	0.0555931	NA	0.0581487	0.0555745	0.0525051	0.0499909	0.0563587	NA	NA	NA	NA
ENSG00000196975.ANXA4	6.6265e-05	0.00103195	0.0683479	0.0741967	NA	0.0732112	0.0743452	0.0705075	0.0721302	NA	0.0773792	0.070888	0.0733939	0.0683479	0.0721069	NA	NA	NA	NA
ENSG00000250486.FAM218A	6.70121e-05	0.00104242	0.068113	0.0743399	NA	0.0790969	0.0798813	0.0788619	0.0826031	NA	0.0754719	0.0807713	0.0842815	0.08107	0.068113	NA	NA	NA	NA
ENSG00000100519.PSMC6	6.77809e-05	0.0010529	0.141317	0.141317	NA	0.185984	0.177385	0.224374	0.211301	NA	0.179592	0.173447	0.205177	0.199096	0.25167	NA	NA	NA	NA
ENSG00000109534.GAR1	6.78367e-05	0.0010529	0.102401	0.157939	NA	0.157776	0.16105	0.178784	0.164363	NA	0.157009	0.102401	0.174822	0.168545	0.170207	NA	NA	NA	NA
ENSG00000204344.STK19	6.90225e-05	0.00107012	0.13019	0.169453	NA	0.189566	0.139715	0.147116	0.152093	NA	0.158778	0.203726	0.13019	0.149559	0.2012	NA	NA	NA	NA
ENSG00000244165.P2RY11	6.94246e-05	0.00107516	0.0789556	0.100917	NA	0.10482	0.103139	0.0947251	0.101078	NA	0.0876824	0.103908	0.0774337	0.0794629	0.0789556	NA	NA	NA	NA
ENSG00000083812.ZNF324	6.95947e-05	0.0010766	0.091916	0.0957219	NA	0.0987176	0.102032	0.101628	0.0982821	NA	0.109903	0.091916	0.0984355	0.096407	0.107896	NA	NA	NA	NA
ENSG00000118503.TNFAIP3	7.16853e-05	0.00110771	0.0526512	0.0581504	NA	0.0530853	0.0621518	0.0526512	0.0565883	NA	0.0616761	0.06189	0.0608973	0.0600403	0.0603884	NA	NA	NA	NA
ENSG00000126391.FRMD8	7.50169e-05	0.00115589	0.0780982	0.0866613	NA	0.0883031	0.0792957	0.0798045	0.0806829	NA	0.0840181	0.0852707	0.0780982	0.0817807	0.0944789	NA	NA	NA	NA
ENSG00000155380.SLC16A1	7.503e-05	0.00115589	0.0998814	0.134215	NA	0.115707	0.136775	0.132327	0.109574	NA	0.129307	0.0998814	0.121702	0.119828	0.11869	NA	NA	NA	NA
ENSG00000170759.KIF5B	7.50514e-05	0.00115589	0.150225	0.248089	NA	0.187012	0.240134	0.250068	0.150225	NA	0.240168	0.195727	0.257811	0.252371	0.336904	NA	NA	NA	NA
ENSG00000112249.ASCC3	7.55807e-05	0.00116276	0.107481	0.158375	NA	0.11337	0.161994	0.123479	0.107481	NA	0.145178	0.136074	0.121658	0.13957	0.126025	NA	NA	NA	NA
ENSG00000186812.ZNF397	7.56797e-05	0.001163	0.118211	0.126079	NA	0.133834	0.138838	0.169089	0.140936	NA	0.15082	0.118211	0.159345	0.160311	0.145747	NA	NA	NA	NA
ENSG00000163743.RCHY1	7.83096e-05	0.0012021	0.114954	0.114954	NA	0.116656	0.167725	0.175241	0.200512	NA	0.152668	0.135603	0.212359	0.169798	0.137925	NA	NA	NA	NA
ENSG00000162664.ZNF326	7.94386e-05	0.00121809	0.134996	0.182542	NA	0.136906	0.207595	0.211565	0.152375	NA	0.235008	0.134996	0.230424	0.222652	0.194032	NA	NA	NA	NA
ENSG00000086475.SEPHS1	7.99404e-05	0.00122444	0.100651	0.133417	NA	0.123916	0.132647	0.10625	0.157578	NA	0.131321	0.120436	0.100651	0.111748	0.107067	NA	NA	NA	NA
ENSG00000124193.SRSF6	8.02275e-05	0.00122749	0.103886	0.137384	NA	0.130024	0.157286	0.169906	0.103886	NA	0.150712	0.144046	0.178785	0.153108	0.156117	NA	NA	NA	NA
ENSG00000133398.MED10	8.05109e-05	0.00123048	0.150441	0.36663	NA	0.335926	0.34247	0.263026	0.296025	NA	0.290023	0.253411	0.150441	0.245932	0.260844	NA	NA	NA	NA
ENSG00000010072.SPRTN	8.11761e-05	0.00123929	0.0928086	0.0969294	NA	0.092031	0.0969475	0.103749	0.097581	NA	0.107476	0.0928086	0.110846	0.107008	0.106403	NA	NA	NA	NA
ENSG00000142546.NOSIP	8.3298e-05	0.00127029	0.137191	0.188509	NA	0.156948	0.192713	0.143698	0.191534	NA	0.228946	0.204546	0.137191	0.153077	0.235005	NA	NA	NA	NA
ENSG00000171865.RNASEH1	8.34398e-05	0.00127107	0.130453	0.198609	NA	0.198104	0.183587	0.152118	0.189668	NA	0.179895	0.204802	0.130453	0.177438	0.198901	NA	NA	NA	NA
ENSG00000130755.GMFG	8.35572e-05	0.00127147	0.0622592	0.0799598	NA	0.067397	0.0788505	0.0704076	0.0757655	NA	0.0839491	0.0738307	0.0688158	0.0730522	0.0622592	NA	NA	NA	NA
ENSG00000109270.LAMTOR3	8.36529e-05	0.00127154	0.151203	0.234341	NA	0.192206	0.254488	0.202884	0.253058	NA	0.25301	0.151203	0.231927	0.307185	0.250346	NA	NA	NA	NA
ENSG00000130921.C12orf65	8.38034e-05	0.00127245	0.130823	0.130823	NA	0.15066	0.178679	0.138163	0.213229	NA	0.135715	0.141147	0.182655	0.211818	0.172559	NA	NA	NA	NA
ENSG00000141232.TOB1	8.40027e-05	0.00127409	0.112056	0.131371	NA	0.142711	0.139109	0.165099	0.138348	NA	0.137993	0.112056	0.168317	0.174807	0.160961	NA	NA	NA	NA
ENSG00000175820.CCDC168	8.43108e-05	0.00127737	0.0798449	0.084054	NA	0.0839372	0.0827926	0.0840805	0.0826923	NA	0.082677	0.0851503	0.0830473	0.0824564	0.0798449	NA	NA	NA	NA
ENSG00000180008.SOCS4	8.44124e-05	0.00127753	0.117672	0.178935	NA	0.163204	0.164164	0.139941	0.166634	NA	0.173747	0.157471	0.126756	0.179375	0.117672	NA	NA	NA	NA
ENSG00000160213.CSTB	8.59437e-05	0.00129929	0.137689	0.22052	NA	0.241106	0.256268	0.155494	0.326252	NA	0.137689	0.187742	0.203936	0.313147	0.162721	NA	NA	NA	NA
ENSG00000183067.IGSF5	8.61826e-05	0.0013015	0.0553067	0.0604449	NA	0.0561636	0.0637841	0.0575962	0.0643212	NA	0.0553067	0.0561685	0.0614333	0.0655589	0.0636243	NA	NA	NA	NA
ENSG00000013583.HEBP1	8.65922e-05	0.00130627	0.136114	0.212444	NA	0.182314	0.220862	0.223703	0.148215	NA	0.136114	0.14241	0.229673	0.147154	0.238472	NA	NA	NA	NA
ENSG00000117614.SYF2	8.75264e-05	0.00131894	0.138579	0.149671	NA	0.161703	0.138579	0.152445	0.141393	NA	0.171745	0.150415	0.156762	0.183377	0.215191	NA	NA	NA	NA
ENSG00000196187.TMEM63A	8.89445e-05	0.00133861	0.0428089	0.0443447	NA	0.0437465	0.0436551	0.0443039	0.0440381	NA	0.0440804	0.0428089	0.044192	0.0445136	0.0444093	NA	NA	NA	NA
ENSG00000107815.TWNK	8.90235e-05	0.00133861	0.0675311	0.0790384	NA	0.0765842	0.0798951	0.0760504	0.0806093	NA	0.0780388	0.0688795	0.0725125	0.0789414	0.0675311	NA	NA	NA	NA
ENSG00000156162.DPY19L4	8.96376e-05	0.0013464	0.074242	0.0834291	NA	0.074242	0.0837152	0.0856689	0.0769236	NA	0.0878056	0.0824807	0.094936	0.082509	0.0908265	NA	NA	NA	NA
ENSG00000119787.ATL2	9.01805e-05	0.0013531	0.0911371	0.100831	NA	0.108458	0.106679	0.121831	0.103929	NA	0.105391	0.0911371	0.130541	0.110933	0.102935	NA	NA	NA	NA
ENSG00000120656.TAF12	9.15784e-05	0.00137259	0.121225	0.172492	NA	0.194527	0.177982	0.14195	0.222307	NA	0.162444	0.20694	0.132743	0.158104	0.121225	NA	NA	NA	NA
ENSG00000186834.HEXIM1	9.17571e-05	0.0013738	0.112142	0.128991	NA	0.120128	0.132493	0.116486	0.113922	NA	0.124389	0.112142	0.127053	0.118855	0.129114	NA	NA	NA	NA
ENSG00000079335.CDC14A	9.23223e-05	0.00138078	0.0430822	0.0469711	NA	0.0482356	0.0461871	0.0468332	0.0430822	NA	0.0442918	0.0488148	0.0469121	0.0484843	0.050052	NA	NA	NA	NA
ENSG00000100109.TFIP11	9.2795e-05	0.00138637	0.0863178	0.0914127	NA	0.0915648	0.0867852	0.0929477	0.0878951	NA	0.0959866	0.0897999	0.0863178	0.0958086	0.0912593	NA	NA	NA	NA
ENSG00000153560.UBP1	9.42731e-05	0.00140638	0.0864494	0.123048	NA	0.122325	0.120299	0.109959	0.120343	NA	0.11219	0.116216	0.115798	0.113217	0.0864494	NA	NA	NA	NA
ENSG00000220201.ZGLP1	9.43358e-05	0.00140638	0.0651066	0.0770349	NA	0.0685068	0.0764521	0.0736477	0.0662611	NA	0.0710413	0.0651066	0.0758853	0.0879245	0.0710876	NA	NA	NA	NA
ENSG00000181016.LSMEM1	9.47931e-05	0.00141095	0.0760794	0.0819921	NA	0.0787665	0.0794156	0.0807076	0.0791394	NA	0.0807558	0.0817244	0.0760794	0.0789186	0.0776067	NA	NA	NA	NA
ENSG00000100532.CGRRF1	9.48441e-05	0.00141095	0.112956	0.150729	NA	0.120804	0.169793	0.152389	0.160794	NA	0.152364	0.131047	0.172995	0.18019	0.112956	NA	NA	NA	NA
ENSG00000263002.ZNF234	9.61207e-05	0.00142842	0.0830095	0.0830095	NA	0.0915859	0.0933881	0.088338	0.0998885	NA	0.092071	0.0938287	0.0915811	0.101713	0.103587	NA	NA	NA	NA
ENSG00000154767.XPC	9.68987e-05	0.00143845	0.086529	0.086529	NA	0.104605	0.0917927	0.0995049	0.107872	NA	0.0956272	0.111928	0.0959355	0.0981798	0.0924612	NA	NA	NA	NA
ENSG00000137522.RNF121	9.71934e-05	0.00144129	0.0844691	0.100726	NA	0.0844691	0.10379	0.0995167	0.0879384	NA	0.106887	0.107741	0.110751	0.112861	0.0953027	NA	NA	NA	NA
ENSG00000189114.BLOC1S3	9.79508e-05	0.00145098	0.0771232	0.0866666	NA	0.0855284	0.0851181	0.0821794	0.085959	NA	0.0903111	0.0909536	0.0771232	0.0830695	0.0793118	NA	NA	NA	NA
ENSG00000110435.PDHX	9.82494e-05	0.00145386	0.123732	0.236698	NA	0.223087	0.231436	0.201686	0.200856	NA	0.208707	0.181328	0.15217	0.186391	0.123732	NA	NA	NA	NA
ENSG00000154305.MIA3	9.9373e-05	0.00146893	0.123276	0.123276	NA	0.14955	0.156156	0.211854	0.168135	NA	0.128974	0.152274	0.218542	0.171838	0.156495	NA	NA	NA	NA
ENSG00000211450.SELENOH	0.000105296	0.00155485	0.143211	0.220244	NA	0.17564	0.230881	0.171825	0.179129	NA	0.239491	0.143653	0.166008	0.212075	0.143211	NA	NA	NA	NA
ENSG00000119906.SLF2	0.000105682	0.00155889	0.108377	0.108377	NA	0.130483	0.123719	0.1088	0.136903	NA	0.118045	0.131416	0.130427	0.158479	0.134911	NA	NA	NA	NA
ENSG00000165688.PMPCA	0.000107746	0.00158766	0.109021	0.122527	NA	0.139659	0.143006	0.110232	0.154251	NA	0.109111	0.117475	0.110389	0.139324	0.109021	NA	NA	NA	NA
ENSG00000139190.VAMP1	0.000108288	0.00159396	0.0989028	0.17128	NA	0.173854	0.172126	0.137724	0.176378	NA	0.0961329	0.175653	0.125702	0.182529	0.0989028	NA	NA	NA	NA
ENSG00000144736.SHQ1	0.000108797	0.00159978	0.056518	0.0685029	NA	0.0669332	0.0705936	0.071572	0.0698067	NA	0.0702496	0.0722644	0.0703344	0.0650341	0.056518	NA	NA	NA	NA
ENSG00000101493.ZNF516	0.000110087	0.00161704	0.0737251	0.0816253	NA	0.0790616	0.0783916	0.0867192	0.080655	NA	0.0737251	0.081232	0.0938197	0.100484	0.0974984	NA	NA	NA	NA
ENSG00000165338.HECTD2	0.000110705	0.00162441	0.117512	0.145429	NA	0.138303	0.144004	0.22026	0.117512	NA	0.216975	0.153514	0.216289	0.211949	0.257625	NA	NA	NA	NA
ENSG00000170248.PDCD6IP	0.000111393	0.00163279	0.104903	0.104903	NA	0.110604	0.135096	0.116267	0.116875	NA	0.110963	0.111614	0.122091	0.121577	0.127567	NA	NA	NA	NA
ENSG00000051596.THOC3	0.000112142	0.00164205	0.0935703	0.103296	NA	0.105765	0.108866	0.110795	0.105461	NA	0.119089	0.0935703	0.109452	0.133591	0.0976322	NA	NA	NA	NA
ENSG00000183431.SF3A3	0.000112511	0.00164573	0.108105	0.118107	NA	0.128417	0.108105	0.123776	0.131461	NA	0.128332	0.111262	0.115842	0.11608	0.135276	NA	NA	NA	NA
ENSG00000077522.ACTN2	0.000115353	0.00168553	0.0719674	0.102246	NA	0.0719674	0.0984417	0.10652	0.0829615	NA	0.0995617	0.0796138	0.105692	0.0934439	0.0803809	NA	NA	NA	NA
ENSG00000140598.EFL1	0.000115666	0.00168833	0.0822989	0.0979942	NA	0.0970107	0.0971659	0.0866674	0.106252	NA	0.0980457	0.105547	0.0822989	0.0839379	0.0975046	NA	NA	NA	NA
ENSG00000141644.MBD1	0.000116026	0.00169182	0.101045	0.129214	NA	0.117046	0.129037	0.119389	0.117233	NA	0.135859	0.11651	0.101045	0.130346	0.113902	NA	NA	NA	NA
ENSG00000101844.ATG4A	0.000116759	0.00170074	0.0740575	0.0883999	NA	0.0804914	0.0820401	0.0779315	0.0804035	NA	0.0958785	0.0820346	0.0767229	0.0740575	0.0874465	NA	NA	NA	NA
ENSG00000119900.OGFRL1	0.000117214	0.00170559	0.12762	0.195901	NA	0.199614	0.214485	0.18506	0.204905	NA	0.177256	0.207073	0.196169	0.204026	0.12762	NA	NA	NA	NA
ENSG00000033011.ALG1	0.00011792	0.00171236	0.0641536	0.0765278	NA	0.0781823	0.0742767	0.0736294	0.0728946	NA	0.0795126	0.0820096	0.0714166	0.0641536	0.0722693	NA	NA	NA	NA
ENSG00000106305.AIMP2	0.000117925	0.00171236	0.0913596	0.126568	NA	0.12798	0.124656	0.113139	0.12662	NA	0.113274	0.104334	0.0913596	0.103584	0.0957876	NA	NA	NA	NA
ENSG00000067646.ZFY	0.000120491	0.00174781	0.0775555	0.0870298	NA	0.0996229	0.0906739	0.0824093	0.0971086	NA	0.0821512	0.0775555	0.1003	0.0907444	0.0998027	NA	NA	NA	NA
ENSG00000135269.TES	0.000120674	0.00174865	0.144302	0.176684	NA	0.204453	0.203926	0.144302	0.241186	NA	0.188066	0.444785	0.161931	0.193784	0.287677	NA	NA	NA	NA
ENSG00000279838.AL356273.3	0.000120968	0.0017511	0.0594246	0.0651979	NA	0.0646878	0.0637721	0.0675746	0.0625148	NA	0.0594246	0.0675057	0.067987	0.0658734	0.0718028	NA	NA	NA	NA
ENSG00000147536.GINS4	0.000121743	0.00175907	0.0505653	0.053948	NA	0.0531932	0.0520494	0.0541285	0.0505702	NA	0.0538026	0.051495	0.0505653	0.0520541	0.0549204	NA	NA	NA	NA
ENSG00000171320.ESCO2	0.000121771	0.00175907	0.0422331	0.0424477	NA	0.0428269	0.0420681	0.0434222	0.0426031	NA	0.0436193	0.0431971	0.0417951	0.0440085	0.0422331	NA	NA	NA	NA
ENSG00000105053.VRK3	0.000122342	0.0017655	0.0984798	0.130298	NA	0.139324	0.122511	0.123452	0.117598	NA	0.124646	0.128336	0.0984798	0.105461	0.105069	NA	NA	NA	NA
ENSG00000105671.DDX49	0.000122879	0.00177141	0.124473	0.183661	NA	0.203855	0.163327	0.177495	0.185852	NA	0.16571	0.15373	0.134613	0.124473	0.138005	NA	NA	NA	NA
ENSG00000000460.C1orf112	0.000123466	0.00177803	0.0584469	0.0625029	NA	0.0602423	0.0612436	0.0653617	0.0584469	NA	0.0662884	0.0595966	0.0632777	0.0599876	0.0657982	NA	NA	NA	NA
ENSG00000164169.PRMT9	0.000126072	0.0018137	0.083342	0.0978041	NA	0.0900092	0.099637	0.105173	0.0932736	NA	0.0995542	0.0992749	0.110483	0.109853	0.083342	NA	NA	NA	NA
ENSG00000130175.PRKCSH	0.000127336	0.00182895	0.121039	0.152358	NA	0.151776	0.166643	0.130933	0.180618	NA	0.121039	0.167035	0.139411	0.137701	0.169858	NA	NA	NA	NA
ENSG00000132141.CCT6B	0.000127394	0.00182895	0.0506422	0.0557545	NA	0.0574617	0.0545896	0.050533	0.0566762	NA	0.0503349	0.0559219	0.0540368	0.0543597	0.0506422	NA	NA	NA	NA
ENSG00000204149.AGAP6	0.000130536	0.00187214	0.0687827	0.0724744	NA	0.0710549	0.0789667	0.0716242	0.0714928	NA	0.0744688	0.0685276	0.0727761	0.0764211	0.0687827	NA	NA	NA	NA
ENSG00000167840.ZNF232	0.000131328	0.00188156	0.0777943	0.083268	NA	0.0783465	0.085352	0.101398	0.0777943	NA	0.10324	0.0935358	0.103401	0.113085	0.106668	NA	NA	NA	NA
ENSG00000141551.CSNK1D	0.0001319	0.00188694	0.134197	0.162896	NA	0.157772	0.176175	0.135117	0.168821	NA	0.141147	0.201796	0.134197	0.166868	0.180402	NA	NA	NA	NA
ENSG00000152455.SUV39H2	0.000131973	0.00188694	0.0762348	0.0813071	NA	0.0906481	0.0806036	0.0916698	0.0937325	NA	0.0907979	0.0894537	0.0847099	0.0901537	0.0762348	NA	NA	NA	NA
ENSG00000166592.RRAD	0.00013248	0.00189224	0.0592398	0.0608128	NA	0.0617322	0.0609033	0.0622717	0.0640898	NA	0.0624967	0.0641412	0.0646897	0.063565	0.0592398	NA	NA	NA	NA
ENSG00000124787.RPP40	0.000133819	0.00190942	0.0840649	0.120138	NA	0.118484	0.134505	0.109383	0.139371	NA	0.121896	0.126794	0.103211	0.105054	0.0840649	NA	NA	NA	NA
ENSG00000072571.HMMR	0.000134173	0.00191251	0.0710763	0.074456	NA	0.0789171	0.0769408	0.0710763	0.0783025	NA	0.0743697	0.0792701	0.0747104	0.0757278	0.0766806	NA	NA	NA	NA
ENSG00000137574.TGS1	0.000135004	0.0019224	0.0975261	0.101739	NA	0.0975261	0.118592	0.106545	0.118741	NA	0.120864	0.111574	0.107221	0.134527	0.111	NA	NA	NA	NA
ENSG00000198929.NOS1AP	0.00013522	0.00192351	0.12187	0.244399	NA	0.207203	0.249671	0.254225	0.20445	NA	0.268549	0.12187	0.264608	0.250876	0.248967	NA	NA	NA	NA
ENSG00000279799.AC006077.2	0.000135508	0.00192564	0.0551801	0.0600614	NA	0.0635719	0.0638421	0.0614513	0.0693042	NA	0.0607824	0.0551801	0.0654155	0.0618183	0.0639298	NA	NA	NA	NA
ENSG00000162927.PUS10	0.000136537	0.0019383	0.0567455	0.0608541	NA	0.0572558	0.0567455	0.0693498	0.0585883	NA	0.0681457	0.0582564	0.0679863	0.0650592	0.0796307	NA	NA	NA	NA
ENSG00000168282.MGAT2	0.000137147	0.00194499	0.0972568	0.121199	NA	0.133305	0.129436	0.129127	0.131429	NA	0.0939968	0.125591	0.124203	0.121045	0.0972568	NA	NA	NA	NA
ENSG00000128191.DGCR8	0.000137541	0.00194859	0.090371	0.102348	NA	0.107401	0.114853	0.107236	0.0997241	NA	0.111601	0.108881	0.0994158	0.090371	0.105711	NA	NA	NA	NA
ENSG00000141380.SS18	0.000139657	0.00197656	0.0790245	0.103891	NA	0.077998	0.107354	0.0889466	0.0795947	NA	0.104869	0.0790245	0.0963327	0.0994736	0.108376	NA	NA	NA	NA
ENSG00000213638.ADAT3	0.000140596	0.00198784	0.0554706	0.0589195	NA	0.0615246	0.0617149	0.0623865	0.0629891	NA	0.0592728	0.0626298	0.0554706	0.0631229	0.0595933	NA	NA	NA	NA
ENSG00000249915.PDCD6	0.000141862	0.0020028	0.082884	0.117597	NA	0.105758	0.112361	0.111618	0.105596	NA	0.105084	0.082884	0.101964	0.102632	0.0901795	NA	NA	NA	NA
ENSG00000123136.DDX39A	0.000141941	0.0020028	0.114643	0.114643	NA	0.150621	0.126921	0.215475	0.148601	NA	0.171568	0.136792	0.218784	0.159085	0.260852	NA	NA	NA	NA
ENSG00000205765.C5orf51	0.000142969	0.00201527	0.105447	0.120604	NA	0.125733	0.144456	0.110296	0.136276	NA	0.105447	0.109312	0.118325	0.16251	0.119267	NA	NA	NA	NA
ENSG00000143198.MGST3	0.00014798	0.002083	0.140543	0.254501	NA	0.140543	0.336084	0.158832	0.225474	NA	0.21824	0.307642	0.171382	0.406455	0.209345	NA	NA	NA	NA
ENSG00000113716.HMGXB3	0.000148072	0.002083	0.115679	0.174269	NA	0.218709	0.140765	0.146794	0.217499	NA	0.115252	0.183398	0.115679	0.171837	0.13787	NA	NA	NA	NA
ENSG00000112378.PERP	0.000148304	0.00208417	0.130246	0.16536	NA	0.179614	0.186255	0.131968	0.225088	NA	0.130246	0.217695	0.185932	0.194824	0.181914	NA	NA	NA	NA
ENSG00000137463.MGARP	0.000148566	0.00208575	0.0640219	0.0710454	NA	0.0640219	0.0703619	0.0675528	0.0729179	NA	0.0684141	0.0675461	0.0695575	0.0672375	0.0707738	NA	NA	NA	NA
ENSG00000114491.UMPS	0.000149425	0.0020957	0.0723058	0.0815753	NA	0.0723058	0.0881125	0.09226	0.098877	NA	0.0917179	0.0839206	0.114201	0.100262	0.0997664	NA	NA	NA	NA
ENSG00000102786.INTS6	0.00015133	0.00212029	0.111509	0.158138	NA	0.135718	0.161087	0.15428	0.111509	NA	0.161894	0.118124	0.171943	0.138287	0.122036	NA	NA	NA	NA
ENSG00000198356.GET3	0.000154945	0.00216876	0.125812	0.193962	NA	0.153577	0.211004	0.185129	0.15691	NA	0.185386	0.125812	0.203068	0.224473	0.215938	NA	NA	NA	NA
ENSG00000124201.ZNFX1	0.000156179	0.00218385	0.077723	0.0938572	NA	0.0875453	0.0946585	0.0855651	0.0834377	NA	0.092434	0.077723	0.0992307	0.0884879	0.0896648	NA	NA	NA	NA
ENSG00000223547.ZNF844	0.000158097	0.00220846	0.0599119	0.0599119	NA	0.0644687	0.0652511	0.0621873	0.0673457	NA	0.0627794	0.061609	0.0649392	0.0679401	0.0683549	NA	NA	NA	NA
ENSG00000145414.NAF1	0.00015908	0.00221998	0.073993	0.0834997	NA	0.0931531	0.084799	0.0971219	0.0902579	NA	0.082789	0.073993	0.0834168	0.079185	0.0840167	NA	NA	NA	NA
ENSG00000139343.SNRPF	0.000159267	0.00222035	0.131761	0.176604	NA	0.154723	0.184594	0.165075	0.232621	NA	0.216753	0.131761	0.159198	0.251473	0.198564	NA	NA	NA	NA
ENSG00000127993.RBM48	0.000160218	0.00223021	0.0983281	0.105537	NA	0.102829	0.10186	0.0969166	0.110087	NA	0.110003	0.102745	0.110069	0.0983281	0.115943	NA	NA	NA	NA
ENSG00000137504.CREBZF	0.000160293	0.00223021	0.118843	0.1289	NA	0.134521	0.140303	0.163119	0.118843	NA	0.153736	0.125425	0.161615	0.134256	0.14899	NA	NA	NA	NA
ENSG00000135521.LTV1	0.000161503	0.00224482	0.0835413	0.0845509	NA	0.0900369	0.0913546	0.0837853	0.102674	NA	0.08455	0.0980513	0.0908088	0.0949884	0.0835413	NA	NA	NA	NA
ENSG00000055147.FAM114A2	0.000162745	0.00225983	0.0836132	0.117077	NA	0.104423	0.117797	0.10584	0.0836132	NA	0.112364	0.113454	0.116266	0.107418	0.120383	NA	NA	NA	NA
ENSG00000124370.MCEE	0.00016398	0.00227471	0.0864658	0.109411	NA	0.116511	0.112237	0.114893	0.11745	NA	0.117041	0.0982677	0.10966	0.101698	0.0864658	NA	NA	NA	NA
ENSG00000198189.HSD17B11	0.000165033	0.00228705	0.0822994	0.113945	NA	0.0830849	0.123433	0.103004	0.113677	NA	0.104832	0.0822994	0.12462	0.14482	0.150352	NA	NA	NA	NA
ENSG00000172273.HINFP	0.000169274	0.0023435	0.0872209	0.0890554	NA	0.0962618	0.0957886	0.0945955	0.0939424	NA	0.0997374	0.100651	0.0976252	0.0968436	0.0872209	NA	NA	NA	NA
ENSG00000109320.NFKB1	0.000169882	0.00234958	0.0602174	0.0662942	NA	0.0654534	0.0645513	0.068709	0.0636138	NA	0.0613976	0.0631877	0.072987	0.0618106	0.0602174	NA	NA	NA	NA
ENSG00000111142.METAP2	0.000172681	0.00238594	0.13295	0.167354	NA	0.16825	0.209777	0.151126	0.218189	NA	0.16754	0.150764	0.177342	0.22062	0.13295	NA	NA	NA	NA
ENSG00000077463.SIRT6	0.000173672	0.00239726	0.102359	0.118997	NA	0.107181	0.112927	0.102359	0.123804	NA	0.10472	0.105507	0.120208	0.134117	0.156496	NA	NA	NA	NA
ENSG00000182952.HMGN4	0.000176539	0.00243443	0.120171	0.189484	NA	0.120171	0.180103	0.202912	0.160622	NA	0.23061	0.129349	0.183396	0.177236	0.197973	NA	NA	NA	NA
ENSG00000143753.DEGS1	0.000177156	0.00244052	0.130939	0.188279	NA	0.152527	0.191062	0.151744	0.168875	NA	0.185543	0.184767	0.155402	0.130939	0.307429	NA	NA	NA	NA
ENSG00000105856.HBP1	0.000177584	0.00244278	0.0958521	0.159675	NA	0.130077	0.147521	0.152417	0.0958521	NA	0.17865	0.150851	0.146551	0.149542	0.170912	NA	NA	NA	NA
ENSG00000047634.SCML1	0.000177669	0.00244278	0.109718	0.130798	NA	0.150137	0.140991	0.132317	0.159471	NA	0.131818	0.168953	0.147649	0.169666	0.109718	NA	NA	NA	NA
ENSG00000181472.ZBTB2	0.000178117	0.00244648	0.0561473	0.0634473	NA	0.0561473	0.0676556	0.0640938	0.0567342	NA	0.0617345	0.0613717	0.0654056	0.0649987	0.0681187	NA	NA	NA	NA
ENSG00000121104.FAM117A	0.000178289	0.00244648	0.0435724	0.0435724	NA	0.0457452	0.0444469	0.0454955	0.0466036	NA	0.0462788	0.045585	0.0475429	0.0483354	0.0448143	NA	NA	NA	NA
ENSG00000160207.HSF2BP	0.000179013	0.00245401	0.0519086	0.0624719	NA	0.0677811	0.0621357	0.0586207	0.0667146	NA	0.0602167	0.0651725	0.0519086	0.0548989	0.0573933	NA	NA	NA	NA
ENSG00000156831.NSMCE2	0.0001797	0.00246101	0.110352	0.132149	NA	0.121614	0.134413	0.110352	0.159102	NA	0.127772	0.167212	0.127229	0.150802	0.169882	NA	NA	NA	NA
ENSG00000206557.TRIM71	0.00018008	0.00246379	0.0782193	0.1044	NA	0.12365	0.10793	0.0932755	0.117183	NA	0.0846693	0.117663	0.0949294	0.0960306	0.0782193	NA	NA	NA	NA
ENSG00000134759.ELP2	0.000183017	0.00250154	0.118373	0.220396	NA	0.193112	0.230465	0.192561	0.192747	NA	0.212786	0.190718	0.171511	0.118373	0.196317	NA	NA	NA	NA
ENSG00000173517.PEAK1	0.000186591	0.00254789	0.080095	0.0938217	NA	0.080095	0.105456	0.105187	0.0942576	NA	0.108893	0.0922761	0.105607	0.100248	0.0989186	NA	NA	NA	NA
ENSG00000215021.PHB2	0.000186884	0.0025494	0.141293	0.199027	NA	0.229901	0.181742	0.179451	0.238832	NA	0.245131	0.206765	0.138455	0.172466	0.141293	NA	NA	NA	NA
ENSG00000091317.CMTM6	0.000187339	0.00255311	0.0860206	0.0965804	NA	0.103257	0.103002	0.0964765	0.110458	NA	0.0860206	0.0938273	0.107606	0.106326	0.0983694	NA	NA	NA	NA
ENSG00000162971.TYW5	0.000189265	0.00257684	0.0943553	0.105696	NA	0.105524	0.110597	0.0995061	0.119863	NA	0.111059	0.101405	0.106571	0.108701	0.0943553	NA	NA	NA	NA
ENSG00000008282.SYPL1	0.000191537	0.00260524	0.0738114	0.0842543	NA	0.0900454	0.0910603	0.0723027	0.0809813	NA	0.0793545	0.0746942	0.0805932	0.0806855	0.0738114	NA	NA	NA	NA
ENSG00000102218.RP2	0.00019183	0.00260669	0.0677508	0.0719995	NA	0.0677508	0.0726808	0.0730186	0.0729959	NA	0.071577	0.0785629	0.0702248	0.069084	0.0790667	NA	NA	NA	NA
ENSG00000198952.SMG5	0.000193654	0.00262892	0.0769068	0.0934711	NA	0.0948516	0.0918837	0.086032	0.0933839	NA	0.0899607	0.098135	0.0769068	0.0890597	0.0904577	NA	NA	NA	NA
ENSG00000147669.POLR2K	0.000195027	0.00264287	0.142606	0.350793	NA	0.32553	0.370537	0.252779	0.426088	NA	0.287898	0.33344	0.202137	0.343996	0.142606	NA	NA	NA	NA
ENSG00000115841.RMDN2	0.00019506	0.00264287	0.0710905	0.0776286	NA	0.0713522	0.0750077	0.0754904	0.0724444	NA	0.0768448	0.0710905	0.075334	0.0726861	0.0737167	NA	NA	NA	NA
ENSG00000166797.CIAO2A	0.000198095	0.00268138	0.112643	0.175601	NA	0.178911	0.170144	0.12104	0.17519	NA	0.171636	0.164212	0.112643	0.11877	0.120474	NA	NA	NA	NA
ENSG00000104936.DMPK	0.000198371	0.00268253	0.0885065	0.0981442	NA	0.092284	0.0984981	0.0863353	0.111377	NA	0.0868085	0.100333	0.0916763	0.109914	0.0885065	NA	NA	NA	NA
ENSG00000146833.TRIM4	0.000198831	0.00268615	0.0769034	0.109663	NA	0.106825	0.0863088	0.110103	0.0769034	NA	0.109924	0.0981845	0.0848553	0.0818043	0.0965502	NA	NA	NA	NA
ENSG00000153914.SREK1	0.000199507	0.00269267	0.117822	0.164754	NA	0.146034	0.16185	0.158406	0.135233	NA	0.171528	0.117822	0.152119	0.153132	0.175547	NA	NA	NA	NA
ENSG00000072849.DERL2	0.000201527	0.00271731	0.118219	0.176177	NA	0.194615	0.175527	0.150385	0.190095	NA	0.163583	0.187928	0.133928	0.118219	0.179341	NA	NA	NA	NA
ENSG00000112983.BRD8	0.000201823	0.00271867	0.101575	0.119625	NA	0.111224	0.133278	0.132852	0.11392	NA	0.151941	0.101575	0.147066	0.152509	0.172896	NA	NA	NA	NA
ENSG00000186376.ZNF75D	0.000202807	0.0027293	0.0612541	0.0747816	NA	0.0708071	0.0745238	0.0679322	0.0710406	NA	0.07378	0.0771314	0.0617802	0.0612541	0.0755813	NA	NA	NA	NA
ENSG00000008988.RPS20	0.000205506	0.00276296	0.135713	0.261861	NA	0.256733	0.234306	0.212873	0.212265	NA	0.288378	0.270036	0.135713	0.221982	0.216617	NA	NA	NA	NA
ENSG00000214706.IFRD2	0.000211496	0.00284076	0.0861753	0.0918948	NA	0.100086	0.100083	0.10719	0.109813	NA	0.115428	0.0947788	0.097132	0.108315	0.0861753	NA	NA	NA	NA
ENSG00000131848.ZSCAN5A	0.000213063	0.00285906	0.0620387	0.0749808	NA	0.0732997	0.0727265	0.0688859	0.0766291	NA	0.0709581	0.0666757	0.0629313	0.0712503	0.0620387	NA	NA	NA	NA
ENSG00000035720.STAP1	0.000214141	0.00286939	0.0450201	0.0475399	NA	0.0465323	0.0477744	0.0477744	0.0450201	NA	0.0477744	0.0453371	0.0477744	0.0477744	0.0477744	NA	NA	NA	NA
ENSG00000004961.HCCS	0.000214244	0.00286939	0.0880708	0.112396	NA	0.115731	0.106976	0.0964305	0.0987416	NA	0.100284	0.0974173	0.0904265	0.0868555	0.0880708	NA	NA	NA	NA
ENSG00000006194.ZNF263	0.000215576	0.00288446	0.087971	0.0985156	NA	0.0942172	0.0951796	0.0964675	0.101934	NA	0.101914	0.0908719	0.0933652	0.0964586	0.087971	NA	NA	NA	NA
ENSG00000123933.MXD4	0.000217014	0.00290092	0.12847	0.167327	NA	0.174791	0.149578	0.135177	0.206007	NA	0.176706	0.196095	0.15407	0.12847	0.218434	NA	NA	NA	NA
ENSG00000133028.SCO1	0.000217431	0.00290372	0.100057	0.114515	NA	0.104418	0.120992	0.111799	0.119055	NA	0.107597	0.103703	0.105149	0.125008	0.100057	NA	NA	NA	NA
ENSG00000113194.FAF2	0.000221399	0.00295389	0.11488	0.11488	NA	0.116888	0.121503	0.129722	0.124271	NA	0.12263	0.119805	0.125237	0.142645	0.186278	NA	NA	NA	NA
ENSG00000221909.FAM200A	0.00022383	0.00298347	0.0865904	0.100944	NA	0.097892	0.100546	0.103906	0.0976287	NA	0.103261	0.0878347	0.0960295	0.0865904	0.116866	NA	NA	NA	NA
ENSG00000156232.WHAMM	0.00022636	0.00301433	0.0976717	0.131739	NA	0.115787	0.121707	0.112891	0.10861	NA	0.121756	0.0976717	0.101569	0.12924	0.138561	NA	NA	NA	NA
ENSG00000150995.ITPR1	0.000229161	0.00304871	0.0687836	0.094737	NA	0.0816184	0.0987875	0.0929249	0.0771684	NA	0.0982256	0.0940267	0.0917766	0.0944512	0.0687836	NA	NA	NA	NA
ENSG00000161048.NAPEPLD	0.000230006	0.00305704	0.0590111	0.068566	NA	0.0730099	0.0669742	0.0791566	0.0740459	NA	0.0679889	0.0587504	0.0681624	0.069105	0.0590111	NA	NA	NA	NA
ENSG00000100813.ACIN1	0.000230419	0.00305962	0.106008	0.105981	NA	0.106008	0.124759	0.156305	0.129509	NA	0.126269	0.114495	0.184178	0.164895	0.161254	NA	NA	NA	NA
ENSG00000124216.SNAI1	0.000233443	0.00309683	0.0713002	0.0760042	NA	0.0781566	0.0775889	0.0761598	0.0789567	NA	0.0750123	0.0770833	0.0756799	0.0713002	0.0775945	NA	NA	NA	NA
ENSG00000166949.SMAD3	0.000236259	0.00313122	0.0631301	0.0955039	NA	0.0991421	0.0911105	0.0722828	0.0744009	NA	0.0980592	0.0941099	0.0652762	0.0745149	0.0631301	NA	NA	NA	NA
ENSG00000182180.MRPS16	0.000236623	0.00313306	0.128324	0.233539	NA	0.234682	0.226491	0.189652	0.212483	NA	0.205808	0.211515	0.168662	0.176769	0.128324	NA	NA	NA	NA
ENSG00000176125.UFSP1	0.000237816	0.00314589	0.0571293	0.0728043	NA	0.0723076	0.0652722	0.0691148	0.0736621	NA	0.0650407	0.0709791	0.0571293	0.0642733	0.0589227	NA	NA	NA	NA
ENSG00000183647.ZNF530	0.000238247	0.0031486	0.0715799	0.0945301	NA	0.0972144	0.0965001	0.0878667	0.0975617	NA	0.0977121	0.0926987	0.0875896	0.0752752	0.0715799	NA	NA	NA	NA
ENSG00000164182.NDUFAF2	0.000240652	0.00317547	0.125588	0.251478	NA	0.272644	0.287308	0.205619	0.297847	NA	0.2022	0.24089	0.193865	0.234791	0.125588	NA	NA	NA	NA
ENSG00000105677.TMEM147	0.000240924	0.00317547	0.128886	0.310487	NA	0.260766	0.230054	0.220756	0.225639	NA	0.276403	0.303138	0.130287	0.155958	0.128886	NA	NA	NA	NA
ENSG00000185869.ZNF829	0.000241123	0.00317547	0.046419	0.0481321	NA	0.0473025	0.0549756	0.046419	0.0545407	NA	0.0475068	0.0488432	0.0557501	0.0564943	0.0522257	NA	NA	NA	NA
ENSG00000108423.TUBD1	0.000241189	0.00317547	0.0628379	0.0668274	NA	0.0651068	0.0659842	0.0764557	0.0652116	NA	0.0760504	0.0628379	0.0747943	0.0709437	0.0714556	NA	NA	NA	NA
ENSG00000100744.GSKIP	0.000241826	0.00318086	0.124656	0.19128	NA	0.209142	0.198905	0.152503	0.21303	NA	0.159538	0.184459	0.155439	0.177055	0.124656	NA	NA	NA	NA
ENSG00000197885.NKIRAS1	0.000242342	0.00318465	0.111018	0.139471	NA	0.123027	0.157719	0.144558	0.180514	NA	0.111018	0.113044	0.175637	0.212071	0.152044	NA	NA	NA	NA
ENSG00000239306.RBM14	0.000245784	0.00322684	0.0741076	0.0863334	NA	0.0797058	0.0945127	0.0789351	0.0741076	NA	0.0781424	0.0832764	0.0851193	0.0817539	0.0773274	NA	NA	NA	NA
ENSG00000125356.NDUFA1	0.000246815	0.00323733	0.126333	0.349146	NA	0.277298	0.329997	0.261273	0.273698	NA	0.328522	0.267067	0.275621	0.290065	0.126333	NA	NA	NA	NA
ENSG00000136631.VPS45	0.000251532	0.00329611	0.105176	0.114364	NA	0.107075	0.150871	0.14512	0.134807	NA	0.138627	0.105176	0.170857	0.175715	0.163399	NA	NA	NA	NA
ENSG00000145391.SETD7	0.000251859	0.00329729	0.0842057	0.116889	NA	0.0960629	0.107244	0.1284	0.0842057	NA	0.124054	0.085814	0.124173	0.101963	0.142319	NA	NA	NA	NA
ENSG00000179041.RRS1	0.000252697	0.00330517	0.0827293	0.119052	NA	0.108889	0.110938	0.110267	0.0936573	NA	0.110301	0.0827293	0.0960941	0.133937	0.0946	NA	NA	NA	NA
ENSG00000123096.SSPN	0.000259227	0.00338741	0.0688077	0.0995463	NA	0.092218	0.0988781	0.0888321	0.0781974	NA	0.0773729	0.085779	0.0880597	0.0863001	0.0688077	NA	NA	NA	NA
ENSG00000146109.ABT1	0.00026168	0.00341627	0.0943367	0.103372	NA	0.105313	0.110264	0.097514	0.112812	NA	0.103243	0.0994568	0.0989176	0.0943367	0.0970772	NA	NA	NA	NA
ENSG00000198730.CTR9	0.000263728	0.00343979	0.0919138	0.103713	NA	0.113779	0.108218	0.0919138	0.109745	NA	0.105512	0.116135	0.107624	0.109532	0.113311	NA	NA	NA	NA
ENSG00000074266.EED	0.000265611	0.00346112	0.0688897	0.0816073	NA	0.0718649	0.0900184	0.0907896	0.0781595	NA	0.0907226	0.0688897	0.0868633	0.0964573	0.0950155	NA	NA	NA	NA
ENSG00000117408.IPO13	0.00026924	0.00350514	0.0769904	0.0909019	NA	0.0933497	0.0903219	0.0980068	0.0937626	NA	0.0769904	0.0985277	0.0829413	0.0932506	0.0886445	NA	NA	NA	NA
ENSG00000140299.BNIP2	0.000269795	0.0035091	0.0890013	0.113023	NA	0.09077	0.106028	0.123178	0.0890013	NA	0.139523	0.116879	0.11858	0.112866	0.154572	NA	NA	NA	NA
ENSG00000128050.PAICS	0.000271156	0.00352352	0.118299	0.258429	NA	0.288962	0.250227	0.225623	0.212009	NA	0.237172	0.212521	0.128124	0.118299	0.206787	NA	NA	NA	NA
ENSG00000173230.GOLGB1	0.000273289	0.00354794	0.144327	0.219404	NA	0.198702	0.217913	0.144327	0.191249	NA	0.191002	0.243483	0.148453	0.17227	0.21041	NA	NA	NA	NA
ENSG00000089234.BRAP	0.000274651	0.0035621	0.0768878	0.0937901	NA	0.0885242	0.0943908	0.0768878	0.0880834	NA	0.0874309	0.0886631	0.084262	0.0814584	0.0999266	NA	NA	NA	NA
ENSG00000149636.DSN1	0.00027489	0.0035621	0.0602137	0.0650461	NA	0.0654472	0.0649686	0.0608345	0.0633439	NA	0.0602137	0.0641154	0.0629863	0.0704745	0.0671946	NA	NA	NA	NA
ENSG00000144895.EIF2A	0.000276488	0.00357948	0.113044	0.137214	NA	0.180483	0.146634	0.199447	0.174524	NA	0.207242	0.155883	0.195233	0.154834	0.113044	NA	NA	NA	NA
ENSG00000143891.GALM	0.000276864	0.00358102	0.047045	0.0479684	NA	0.0476348	0.0466213	0.0492203	0.0476311	NA	0.0489638	0.0482191	0.0518275	0.0507336	0.047045	NA	NA	NA	NA
ENSG00000153879.CEBPG	0.000278216	0.0035952	0.115247	0.152679	NA	0.133821	0.137077	0.143292	0.153264	NA	0.177331	0.150428	0.140482	0.125887	0.115247	NA	NA	NA	NA
ENSG00000125485.DDX31	0.000279109	0.00360339	0.0570105	0.0590359	NA	0.0618321	0.0577702	0.0590034	0.0606657	NA	0.0607363	0.064405	0.0570105	0.0608051	0.0607039	NA	NA	NA	NA
ENSG00000205155.PSENEN	0.000282884	0.00364876	0.14488	0.399065	NA	0.338235	0.367016	0.23523	0.326514	NA	0.360696	0.362089	0.193355	0.146673	0.14488	NA	NA	NA	NA
ENSG00000151500.THYN1	0.000286274	0.00368908	0.134228	0.21654	NA	0.156691	0.260604	0.22361	0.19047	NA	0.225151	0.134228	0.225556	0.263054	0.140931	NA	NA	NA	NA
ENSG00000163719.MTMR14	0.000286694	0.00369109	0.0848284	0.104344	NA	0.108695	0.11177	0.0815796	0.113679	NA	0.0997803	0.122194	0.084121	0.0930838	0.0848284	NA	NA	NA	NA
ENSG00000141456.PELP1	0.000291341	0.00374746	0.0996641	0.11743	NA	0.144805	0.137791	0.113576	0.16188	NA	0.102704	0.11839	0.115798	0.176833	0.0996641	NA	NA	NA	NA
ENSG00000150459.SAP18	0.000293716	0.00377453	0.109932	0.190288	NA	0.1398	0.263019	0.161933	0.211676	NA	0.258662	0.109932	0.229871	0.167707	0.253972	NA	NA	NA	NA
ENSG00000181666.ZNF875	0.000297268	0.00381667	0.0798342	0.101551	NA	0.0935677	0.110668	0.0850551	0.108884	NA	0.0927849	0.11008	0.0799585	0.0798342	0.0897539	NA	NA	NA	NA
ENSG00000158517.NCF1	0.000302086	0.00387497	0.0471996	0.0540685	NA	0.0492019	0.0533307	0.0470577	0.0497173	NA	0.0514624	0.0536644	0.0531081	0.0471996	0.0544881	NA	NA	NA	NA
ENSG00000105750.ZNF85	0.000304218	0.00389874	0.0745901	0.0821201	NA	0.0837702	0.0844376	0.0745901	0.086219	NA	0.0943827	0.0873767	0.0821827	0.0922892	0.0789638	NA	NA	NA	NA
ENSG00000011523.CEP68	0.000306379	0.00392283	0.0927412	0.102479	NA	0.115418	0.117622	0.0982344	0.138347	NA	0.0927412	0.11597	0.116896	0.133786	0.0995887	NA	NA	NA	NA
ENSG00000186666.BCDIN3D	0.000306766	0.00392419	0.0861218	0.0959142	NA	0.095493	0.0932132	0.111823	0.0955891	NA	0.0990887	0.0861218	0.108353	0.103181	0.11842	NA	NA	NA	NA
ENSG00000196705.ZNF431	0.000307939	0.00393559	0.100763	0.118139	NA	0.118592	0.1112	0.10959	0.127515	NA	0.100763	0.110227	0.12365	0.137576	0.120126	NA	NA	NA	NA
ENSG00000276043.UHRF1	0.000309488	0.00395178	0.0315489	0.0333052	NA	0.0315489	0.0326799	0.0325175	0.0326658	NA	0.0317805	0.031676	0.0332432	0.0324528	0.033034	NA	NA	NA	NA
ENSG00000174721.FGFBP3	0.00030992	0.00395367	0.111456	0.11504	NA	0.192578	0.162272	0.198006	0.245631	NA	0.111456	0.157787	0.250314	0.198039	0.185814	NA	NA	NA	NA
ENSG00000152433.ZNF547	0.000314123	0.0040008	0.0556851	0.0556851	NA	0.0606596	0.0563356	0.0587077	0.0625047	NA	0.0565517	0.0565777	0.0593791	0.0588535	0.0584755	NA	NA	NA	NA
ENSG00000156304.SCAF4	0.000314187	0.0040008	0.0816046	0.0914506	NA	0.0816046	0.0912915	0.0926851	0.0969829	NA	0.08912	0.0895722	0.0958737	0.111822	0.0909605	NA	NA	NA	NA
ENSG00000163376.KBTBD8	0.000318511	0.00405217	0.0601066	0.0768349	NA	0.0601066	0.0850594	0.0911325	0.085163	NA	0.0885336	0.0840873	0.0925715	0.0946327	0.0872155	NA	NA	NA	NA
ENSG00000162437.RAVER2	0.00031964	0.00406099	0.044199	0.053717	NA	0.0520287	0.057011	0.0533836	0.0570937	NA	0.05659	0.044199	0.0518716	0.0565014	0.0490522	NA	NA	NA	NA
ENSG00000184083.FAM120C	0.000319786	0.00406099	0.0544949	0.0594539	NA	0.0583055	0.0599417	0.065985	0.0538627	NA	0.0607761	0.0568019	0.0553311	0.0544949	0.0576221	NA	NA	NA	NA
ENSG00000185267.CDNF	0.000322725	0.0040946	0.041444	0.0433069	NA	0.0437001	0.0421429	0.0444173	0.0459662	NA	0.0412706	0.0462575	0.0422215	0.041444	0.0470354	NA	NA	NA	NA
ENSG00000198551.ZNF627	0.00032466	0.0041154	0.0729109	0.0729109	NA	0.0870376	0.0825537	0.0799356	0.0909353	NA	0.0823873	0.0906657	0.0877123	0.0949701	0.0814794	NA	NA	NA	NA
ENSG00000198888.MT-ND1	0.000325208	0.00411861	0.128283	0.366279	NA	0.426211	0.507068	0.499269	0.689159	NA	0.408794	0.206478	0.595577	0.813123	0.128283	NA	NA	NA	NA
ENSG00000213918.DNASE1	0.000326	0.00412383	0.0862234	0.0998362	NA	0.0975405	0.0862234	0.106499	0.09326	NA	0.10045	0.116205	0.0941636	0.105876	0.0936966	NA	NA	NA	NA
ENSG00000163156.SCNM1	0.000326451	0.00412383	0.113857	0.174531	NA	0.176833	0.172138	0.139603	0.196591	NA	0.165865	0.198553	0.113857	0.149547	0.162486	NA	NA	NA	NA
ENSG00000171444.MCC	0.000326505	0.00412383	0.0501557	0.0547711	NA	0.0539408	0.0509856	0.0566633	0.0527916	NA	0.0501557	0.0542855	0.0581122	0.0558862	0.0598597	NA	NA	NA	NA
ENSG00000154832.CXXC1	0.00032765	0.00413455	0.0854175	0.0870865	NA	0.0854175	0.0910335	0.103258	0.0978441	NA	0.10831	0.0871059	0.105567	0.105078	0.09553	NA	NA	NA	NA
ENSG00000180479.ZNF571	0.000329198	0.00415033	0.0893041	0.104809	NA	0.111515	0.105865	0.104168	0.123805	NA	0.10608	0.111832	0.104242	0.10413	0.0893041	NA	NA	NA	NA
ENSG00000187531.SIRT7	0.00032988	0.00415518	0.0833562	0.0908586	NA	0.0863367	0.0888298	0.0876801	0.0884323	NA	0.0914059	0.0844343	0.0825807	0.0839052	0.0833562	NA	NA	NA	NA
ENSG00000164953.TMEM67	0.000333762	0.00420029	0.0852404	0.102639	NA	0.0852404	0.113209	0.113316	0.0950454	NA	0.110215	0.10411	0.117063	0.111084	0.106373	NA	NA	NA	NA
ENSG00000160208.RRP1B	0.000334412	0.00420468	0.0898181	0.109247	NA	0.119552	0.125995	0.10716	0.143126	NA	0.114132	0.108645	0.106359	0.1423	0.0898181	NA	NA	NA	NA
ENSG00000129315.CCNT1	0.000336836	0.00423135	0.102775	0.124793	NA	0.141933	0.11303	0.108554	0.128449	NA	0.117127	0.131338	0.100026	0.13117	0.102775	NA	NA	NA	NA
ENSG00000166260.COX11	0.000337188	0.00423196	0.122192	0.193315	NA	0.253978	0.229968	0.16605	0.288433	NA	0.120992	0.225017	0.1592	0.210726	0.122192	NA	NA	NA	NA
ENSG00000104312.RIPK2	0.000338504	0.00424467	0.0564112	0.075716	NA	0.0653871	0.0777741	0.0650006	0.0710989	NA	0.0767618	0.0698917	0.077253	0.0754066	0.0564112	NA	NA	NA	NA
ENSG00000139233.LLPH	0.000340189	0.00426197	0.108558	0.136743	NA	0.112379	0.141542	0.121093	0.128159	NA	0.138245	0.126269	0.118136	0.111462	0.108558	NA	NA	NA	NA
ENSG00000198718.TOGARAM1	0.000340798	0.00426578	0.0859759	0.090349	NA	0.110292	0.10566	0.107741	0.107429	NA	0.0859759	0.0965848	0.126898	0.0929684	0.0981489	NA	NA	NA	NA
ENSG00000129245.FXR2	0.000342569	0.00428353	0.0954619	0.12561	NA	0.124043	0.1137	0.111328	0.121281	NA	0.118281	0.120571	0.0954619	0.108008	0.121588	NA	NA	NA	NA
ENSG00000198960.ARMCX6	0.00034283	0.00428353	0.121088	0.152518	NA	0.121088	0.416667	0.134019	0.414711	NA	0.178459	0.214836	0.413681	0.415759	0.224615	NA	NA	NA	NA
ENSG00000149308.NPAT	0.000345498	0.00431301	0.100249	0.113494	NA	0.128127	0.125277	0.116401	0.124674	NA	0.121405	0.100249	0.132304	0.140056	0.123272	NA	NA	NA	NA
ENSG00000013374.NUB1	0.0003521	0.00438532	0.096691	0.116405	NA	0.0991507	0.118144	0.096691	0.104424	NA	0.134671	0.135532	0.128259	0.137782	0.157448	NA	NA	NA	NA
ENSG00000104852.SNRNP70	0.000352201	0.00438532	0.112021	0.139544	NA	0.112021	0.18699	0.154729	0.11628	NA	0.164947	0.155786	0.180339	0.15802	0.183999	NA	NA	NA	NA
ENSG00000113163.CERT1	0.000352232	0.00438532	0.118946	0.185071	NA	0.156777	0.20413	0.146633	0.147738	NA	0.161943	0.12465	0.133957	0.175606	0.118946	NA	NA	NA	NA
ENSG00000284753.EEF1AKMT4	0.000354881	0.00441436	0.0523037	0.0665814	NA	0.0703909	0.0656857	0.0631294	0.0667291	NA	0.0653653	0.0666275	0.0523037	0.0617795	0.0628394	NA	NA	NA	NA
ENSG00000116205.TCEANC2	0.000356235	0.00442727	0.0606062	0.0676738	NA	0.069328	0.0683067	0.0680729	0.0726278	NA	0.0697606	0.0784265	0.0650944	0.0632472	0.0606062	NA	NA	NA	NA
ENSG00000124257.NEURL2	0.000358046	0.00444582	0.0486049	0.0621943	NA	0.066292	0.0536442	0.0600884	0.0566926	NA	0.0544973	0.0587023	0.0514071	0.0486049	0.0550064	NA	NA	NA	NA
ENSG00000001084.GCLC	0.000359592	0.00446105	0.0591963	0.0727984	NA	0.0810177	0.0676451	0.0766165	0.0771815	NA	0.0591963	0.0680114	0.0653616	0.0758744	0.0654139	NA	NA	NA	NA
ENSG00000169016.E2F6	0.000360121	0.00446364	0.0753962	0.0999806	NA	0.0910296	0.109072	0.122369	0.100292	NA	0.1085	0.0753962	0.12195	0.123156	0.0941215	NA	NA	NA	NA
ENSG00000134262.AP4B1	0.000362997	0.0044953	0.0534595	0.0550588	NA	0.0594047	0.0592373	0.0534595	0.0636966	NA	0.0571049	0.0623939	0.0623042	0.0634808	0.0607054	NA	NA	NA	NA
ENSG00000108588.CCDC47	0.000365043	0.00451664	0.103599	0.14419	NA	0.158334	0.142777	0.167795	0.103599	NA	0.172088	0.150453	0.161525	0.131532	0.193583	NA	NA	NA	NA
ENSG00000109065.NAT9	0.000369158	0.00456351	0.092974	0.103464	NA	0.094178	0.102409	0.121738	0.108423	NA	0.117773	0.092974	0.107503	0.108692	0.115193	NA	NA	NA	NA
ENSG00000163867.ZMYM6	0.000370601	0.0045773	0.0691553	0.0710004	NA	0.0753664	0.07557	0.0778098	0.0801411	NA	0.0686304	0.0805603	0.0794787	0.0868793	0.0691553	NA	NA	NA	NA
ENSG00000181026.AEN	0.000372025	0.00459083	0.0697872	0.088848	NA	0.0762991	0.0835072	0.0784178	0.0745659	NA	0.0798415	0.0862979	0.0697872	0.0875366	0.0807972	NA	NA	NA	NA
ENSG00000102580.DNAJC3	0.000377418	0.00465327	0.125788	0.175612	NA	0.220878	0.19948	0.177424	0.242407	NA	0.125788	0.247384	0.184488	0.169197	0.199968	NA	NA	NA	NA
ENSG00000159377.PSMB4	0.000380312	0.00468453	0.111893	0.175484	NA	0.165988	0.182301	0.164845	0.165106	NA	0.149313	0.111893	0.164925	0.157612	0.203899	NA	NA	NA	NA
ENSG00000279207.AC015813.6	0.000380624	0.00468453	0.0619282	0.0810848	NA	0.0771803	0.0763408	0.079018	0.0720726	NA	0.0671084	0.0793588	0.0736716	0.0750482	0.0619282	NA	NA	NA	NA
ENSG00000042429.MED17	0.000382154	0.00469517	0.0745021	0.0745021	NA	0.0792598	0.0787337	0.0932591	0.0753709	NA	0.0868271	0.0895504	0.0946558	0.0824127	0.110483	NA	NA	NA	NA
ENSG00000136560.TANK	0.000382161	0.00469517	0.0990188	0.102183	NA	0.118548	0.110947	0.0990188	0.174915	NA	0.107288	0.107166	0.128274	0.115303	0.115325	NA	NA	NA	NA
ENSG00000181315.ZNF322	0.000383271	0.00470467	0.107094	0.129988	NA	0.112352	0.118543	0.121815	0.157874	NA	0.167864	0.125442	0.101897	0.134372	0.107094	NA	NA	NA	NA
ENSG00000060339.CCAR1	0.000384981	0.00472152	0.11229	0.168323	NA	0.14588	0.151839	0.151383	0.135863	NA	0.181413	0.160471	0.143804	0.11229	0.168989	NA	NA	NA	NA
ENSG00000108651.UTP6	0.000390814	0.00478884	0.0853726	0.0853726	NA	0.100474	0.0986741	0.109742	0.116718	NA	0.102414	0.111118	0.129072	0.112457	0.132739	NA	NA	NA	NA
ENSG00000128595.CALU	0.000391764	0.00479627	0.103578	0.153197	NA	0.136359	0.145344	0.128595	0.116452	NA	0.128871	0.123793	0.108698	0.103578	0.118402	NA	NA	NA	NA
ENSG00000160193.WDR4	0.000392444	0.0048004	0.0406054	0.0476604	NA	0.0459276	0.0461728	0.0506562	0.0486157	NA	0.0468549	0.0406054	0.0445049	0.0469599	0.0423071	NA	NA	NA	NA
ENSG00000115758.ODC1	0.000395631	0.00483514	0.14799	0.303575	NA	0.265099	0.14799	0.414713	0.168812	NA	0.216712	0.222832	0.28601	0.244751	0.180795	NA	NA	NA	NA
ENSG00000171649.ZIK1	0.000397032	0.00484803	0.0686381	0.0729256	NA	0.0740806	0.0725012	0.0739552	0.0686381	NA	0.0759182	0.0777278	0.0785655	0.0788362	0.0856068	NA	NA	NA	NA
ENSG00000112357.PEX7	0.000398183	0.00485783	0.0689072	0.0804436	NA	0.0891316	0.0926817	0.0689072	0.10671	NA	0.0802789	0.0855559	0.0836863	0.0973255	0.0832535	NA	NA	NA	NA
ENSG00000184445.KNTC1	0.000402095	0.00490128	0.059504	0.0603379	NA	0.0598356	0.0639045	0.0642234	0.062072	NA	0.0635704	0.0660722	0.0656578	0.0651692	0.059504	NA	NA	NA	NA
ENSG00000173991.TCAP	0.00040437	0.00492471	0.0622441	0.0698388	NA	0.0711749	0.0728166	0.064809	0.0704285	NA	0.0622441	0.0654205	0.0686993	0.072642	0.0691643	NA	NA	NA	NA
ENSG00000106246.PTCD1	0.000410232	0.00499175	0.0714222	0.0739091	NA	0.0735889	0.0756737	0.0778244	0.079991	NA	0.0748011	0.0729122	0.078411	0.0773501	0.0714222	NA	NA	NA	NA
ENSG00000148229.POLE3	0.000413068	0.00502189	0.112102	0.153789	NA	0.132526	0.145074	0.112102	0.120806	NA	0.184892	0.136632	0.123568	0.158176	0.150477	NA	NA	NA	NA
ENSG00000114107.CEP70	0.000413498	0.00502275	0.0927716	0.0952285	NA	0.0944697	0.117155	0.0994854	0.111852	NA	0.102498	0.103013	0.0936961	0.106997	0.0927716	NA	NA	NA	NA
ENSG00000136699.SMPD4	0.000417151	0.00506271	0.0978569	0.0989243	NA	0.108336	0.122518	0.0998655	0.11712	NA	0.0978569	0.150416	0.119617	0.120975	0.103903	NA	NA	NA	NA
ENSG00000114767.RRP9	0.000417876	0.00506293	0.075602	0.0907578	NA	0.0931656	0.0910152	0.0812222	0.0986434	NA	0.0841989	0.075602	0.0764962	0.0902656	0.103784	NA	NA	NA	NA
ENSG00000143819.EPHX1	0.000417893	0.00506293	0.115318	0.118106	NA	0.141721	0.168286	0.122833	0.200516	NA	0.115318	0.136872	0.220715	0.239176	0.220872	NA	NA	NA	NA
ENSG00000269743.SLC25A53	0.000419857	0.0050823	0.0486621	0.0486621	NA	0.055101	0.0525144	0.0536624	0.0594937	NA	0.0498509	0.0531172	0.052408	0.062776	0.0518798	NA	NA	NA	NA
ENSG00000105281.SLC1A5	0.000422433	0.00510906	0.09439	0.156333	NA	0.148762	0.131907	0.117773	0.0937032	NA	0.145384	0.146141	0.129845	0.09439	0.152154	NA	NA	NA	NA
ENSG00000169217.CD2BP2	0.00042889	0.00518267	0.103913	0.146323	NA	0.118233	0.160224	0.118206	0.14939	NA	0.130257	0.146088	0.103913	0.112975	0.160902	NA	NA	NA	NA
ENSG00000067900.ROCK1	0.000431171	0.00520573	0.0855174	0.0996223	NA	0.0855174	0.108659	0.127716	0.0941761	NA	0.120703	0.0977627	0.129655	0.118595	0.141846	NA	NA	NA	NA
ENSG00000143811.PYCR2	0.000432156	0.00521311	0.0879583	0.115867	NA	0.11791	0.117122	0.0879583	0.120919	NA	0.117494	0.102765	0.0920029	0.104083	0.104369	NA	NA	NA	NA
ENSG00000168959.GRM5	0.000437827	0.00527697	0.0933622	0.217588	NA	0.23785	0.242659	0.250976	0.229235	NA	0.245356	0.0933622	0.23624	0.259234	0.232946	NA	NA	NA	NA
ENSG00000241878.PISD	0.000439749	0.00529556	0.0769021	0.095209	NA	0.088378	0.0833314	0.0739112	0.0763326	NA	0.0814046	0.0844062	0.0741867	0.0840459	0.0769021	NA	NA	NA	NA
ENSG00000121749.TBC1D15	0.000442481	0.00532387	0.0877973	0.104919	NA	0.110333	0.110551	0.0903965	0.0899443	NA	0.0877973	0.118851	0.0925064	0.101998	0.108516	NA	NA	NA	NA
ENSG00000083635.NUFIP1	0.000442927	0.00532466	0.0883671	0.105817	NA	0.10269	0.115926	0.101264	0.112506	NA	0.112296	0.0883671	0.102177	0.112441	0.10361	NA	NA	NA	NA
ENSG00000116521.SCAMP3	0.000448551	0.00538762	0.0988397	0.128178	NA	0.11139	0.121163	0.119041	0.11181	NA	0.121486	0.0988397	0.101497	0.138901	0.115932	NA	NA	NA	NA
ENSG00000131480.AOC2	0.000449676	0.00539649	0.0471819	0.0523343	NA	0.0567344	0.0544212	0.0489563	0.0556419	NA	0.0505024	0.0489157	0.0471819	0.0499295	0.0499135	NA	NA	NA	NA
ENSG00000048405.ZNF800	0.000454026	0.00544402	0.0890684	0.115914	NA	0.110536	0.126068	0.127328	0.125466	NA	0.111845	0.0890684	0.158984	0.15247	0.0935372	NA	NA	NA	NA
ENSG00000171492.LRRC8D	0.000458317	0.00549077	0.0865814	0.124991	NA	0.142	0.132035	0.119784	0.149065	NA	0.111899	0.125074	0.116339	0.134106	0.0865814	NA	NA	NA	NA
ENSG00000041802.LSG1	0.000462804	0.0055384	0.0958721	0.14844	NA	0.146936	0.15697	0.118694	0.158043	NA	0.134174	0.139072	0.10051	0.161652	0.0958721	NA	NA	NA	NA
ENSG00000080546.SESN1	0.000463086	0.0055384	0.0688575	0.0839821	NA	0.0925969	0.0908377	0.0854621	0.0841286	NA	0.0688575	0.0892568	0.0800175	0.0992833	0.0928771	NA	NA	NA	NA
ENSG00000120800.UTP20	0.000464258	0.0055431	0.0627393	0.0740134	NA	0.066727	0.0867452	0.0826684	0.0825258	NA	0.0848766	0.0627393	0.0714708	0.0957779	0.0765491	NA	NA	NA	NA
ENSG00000147118.ZNF182	0.000464275	0.0055431	0.0552521	0.0638086	NA	0.0715142	0.0580264	0.0565001	0.066596	NA	0.0584573	0.0679207	0.0552521	0.0609044	0.06778	NA	NA	NA	NA
ENSG00000143106.PSMA5	0.00046467	0.0055431	0.132748	0.281551	NA	0.263285	0.26094	0.266215	0.226009	NA	0.284089	0.132748	0.209283	0.213416	0.317122	NA	NA	NA	NA
ENSG00000171587.DSCAM	0.000465263	0.00554544	0.0924144	0.156307	NA	0.16781	0.164664	0.104961	0.179408	NA	0.126264	0.206423	0.0924144	0.104362	0.186668	NA	NA	NA	NA
ENSG00000164535.DAGLB	0.000470108	0.00559841	0.0682873	0.0856971	NA	0.0836106	0.0795638	0.0682873	0.0779472	NA	0.0804137	0.0955231	0.0779697	0.0843145	0.0827353	NA	NA	NA	NA
ENSG00000117305.HMGCL	0.000477591	0.00568268	0.0951218	0.131962	NA	0.137703	0.114173	0.122747	0.125415	NA	0.127645	0.143003	0.0993304	0.0951218	0.130962	NA	NA	NA	NA
ENSG00000111665.CDCA3	0.000478235	0.0056855	0.0453512	0.0526526	NA	0.0570878	0.049789	0.0513894	0.0529845	NA	0.0566281	0.0504277	0.0453512	0.0480738	0.0498511	NA	NA	NA	NA
ENSG00000158411.MITD1	0.000482497	0.00573129	0.0847084	0.0978716	NA	0.0996563	0.104145	0.0871554	0.117009	NA	0.103353	0.110355	0.0847084	0.109358	0.0896618	NA	NA	NA	NA
ENSG00000131043.AAR2	0.000485833	0.00576602	0.0750462	0.0838079	NA	0.0875504	0.0813461	0.0782567	0.093533	NA	0.0797096	0.0917338	0.078721	0.0750462	0.0887453	NA	NA	NA	NA
ENSG00000133997.MED6	0.000487422	0.00577996	0.100682	0.111536	NA	0.11806	0.100682	0.143515	0.115025	NA	0.153212	0.116104	0.133491	0.107424	0.187121	NA	NA	NA	NA
ENSG00000115652.UXS1	0.000488982	0.00579149	0.0942647	0.11974	NA	0.128252	0.13705	0.0997855	0.132686	NA	0.100005	0.11957	0.125954	0.131081	0.0942647	NA	NA	NA	NA
ENSG00000112701.SENP6	0.000489223	0.00579149	0.116009	0.155209	NA	0.126196	0.17129	0.144698	0.150505	NA	0.140823	0.116009	0.142067	0.177857	0.142212	NA	NA	NA	NA
ENSG00000134001.EIF2S1	0.000490214	0.0057983	0.126386	0.127489	NA	0.128771	0.143225	0.17046	0.163606	NA	0.16471	0.126386	0.166836	0.190184	0.208356	NA	NA	NA	NA
ENSG00000259494.MRPL46	0.000492552	0.00582103	0.0694616	0.0809962	NA	0.0806123	0.0790054	0.0812282	0.08589	NA	0.0821404	0.08082	0.0774022	0.0816923	0.0694616	NA	NA	NA	NA
ENSG00000172845.SP3	0.00049409	0.00583063	0.102104	0.136993	NA	0.142233	0.144365	0.122017	0.115678	NA	0.112049	0.102104	0.131886	0.167423	0.16918	NA	NA	NA	NA
ENSG00000141026.MED9	0.000494199	0.00583063	0.0754612	0.0844319	NA	0.0880888	0.0827694	0.0951104	0.0969913	NA	0.0952473	0.0797352	0.0910172	0.101899	0.0754612	NA	NA	NA	NA
ENSG00000148200.NR6A1	0.000499616	0.00588957	0.0720014	0.163885	NA	0.15421	0.150795	0.0720014	0.144758	NA	0.164479	0.159077	0.083166	0.144292	0.183592	NA	NA	NA	NA
ENSG00000013275.PSMC4	0.000505707	0.00595634	0.109269	0.145377	NA	0.164884	0.157317	0.152635	0.139702	NA	0.155238	0.121724	0.109269	0.122015	0.239546	NA	NA	NA	NA
ENSG00000119723.COQ6	0.00051087	0.00601209	0.0769148	0.0943183	NA	0.0967148	0.0888166	0.0900106	0.0900035	NA	0.101342	0.0769148	0.0896402	0.0835477	0.0917601	NA	NA	NA	NA
ENSG00000197748.CFAP43	0.000518712	0.00609923	0.0430952	0.0480036	NA	0.0479675	0.0456	0.0470223	0.0461485	NA	0.047464	0.0456171	0.0429932	0.0430952	0.0477745	NA	NA	NA	NA
ENSG00000024862.CCDC28A	0.000519468	0.00610299	0.0594045	0.0771445	NA	0.0724336	0.07299	0.0648907	0.0703918	NA	0.0748506	0.0809191	0.0600196	0.0594045	0.0785472	NA	NA	NA	NA
ENSG00000198060.MARCH5	0.000523084	0.00614031	0.109487	0.130681	NA	0.120057	0.147509	0.145225	0.137225	NA	0.139652	0.109487	0.149503	0.168243	0.151073	NA	NA	NA	NA
ENSG00000125871.MGME1	0.000525255	0.00616061	0.0686117	0.0883928	NA	0.088216	0.0823333	0.079943	0.0851604	NA	0.0855041	0.0992835	0.0686117	0.0721735	0.0911658	NA	NA	NA	NA
ENSG00000170315.UBB	0.000530797	0.00622039	0.123449	0.445001	NA	0.363954	0.252816	0.430305	0.132346	NA	0.463659	0.33982	0.257063	0.123449	0.680519	NA	NA	NA	NA
ENSG00000174197.MGA	0.000539205	0.00631173	0.0925489	0.106322	NA	0.0952474	0.11059	0.108078	0.111479	NA	0.106802	0.0925489	0.118998	0.112133	0.11344	NA	NA	NA	NA
ENSG00000135968.GCC2	0.000539495	0.00631173	0.110947	0.159477	NA	0.147163	0.185205	0.110947	0.175675	NA	0.14157	0.164835	0.131142	0.180072	0.158516	NA	NA	NA	NA
ENSG00000117500.TMED5	0.000543828	0.0063571	0.107857	0.141331	NA	0.13592	0.158538	0.13223	0.151758	NA	0.111613	0.157701	0.135356	0.135903	0.107857	NA	NA	NA	NA
ENSG00000040487.SLC66A1	0.000545639	0.00637293	0.0747772	0.0994244	NA	0.107712	0.0925092	0.0832931	0.100845	NA	0.0840354	0.0982583	0.0747772	0.0814848	0.0972126	NA	NA	NA	NA
ENSG00000141642.ELAC1	0.000548183	0.0063973	0.0826983	0.0890041	NA	0.101163	0.112519	0.108331	0.123571	NA	0.100445	0.0826983	0.127232	0.116459	0.0865231	NA	NA	NA	NA
ENSG00000084093.REST	0.000550227	0.00641579	0.063088	0.0908899	NA	0.0732444	0.0745946	0.0902371	0.063088	NA	0.0977436	0.0788135	0.0897979	0.0904476	0.0991774	NA	NA	NA	NA
ENSG00000172086.KRCC1	0.000558721	0.0065094	0.0734311	0.0940193	NA	0.0927976	0.0916994	0.0875861	0.0836796	NA	0.0896292	0.0951411	0.0832246	0.0734311	0.103093	NA	NA	NA	NA
ENSG00000104365.IKBKB	0.000560091	0.00651993	0.0602175	0.0687489	NA	0.059659	0.0663908	0.0680261	0.0615661	NA	0.068538	0.0715947	0.0689697	0.0602175	0.0700996	NA	NA	NA	NA
ENSG00000117362.APH1A	0.000568454	0.00660771	0.112166	0.161734	NA	0.16022	0.125021	0.136109	0.163769	NA	0.168459	0.159819	0.112166	0.177754	0.238182	NA	NA	NA	NA
ENSG00000176148.TCP11L1	0.000568578	0.00660771	0.0689963	0.0772512	NA	0.0809375	0.0790589	0.0697677	0.0827507	NA	0.0689963	0.092138	0.078205	0.0794115	0.0779662	NA	NA	NA	NA
ENSG00000143368.SF3B4	0.000576103	0.00668959	0.105838	0.105483	NA	0.105838	0.133315	0.119783	0.149595	NA	0.14818	0.120551	0.166171	0.169954	0.239663	NA	NA	NA	NA
ENSG00000084072.PPIE	0.000579738	0.00672094	0.108308	0.149796	NA	0.157661	0.134928	0.144596	0.144915	NA	0.15672	0.130443	0.110774	0.108308	0.156642	NA	NA	NA	NA
ENSG00000005889.ZFX	0.000579913	0.00672094	0.0854807	0.101361	NA	0.0906405	0.111714	0.105187	0.0874783	NA	0.105585	0.0965441	0.116122	0.101876	0.0854807	NA	NA	NA	NA
ENSG00000140153.WDR20	0.000580246	0.00672094	0.0817928	0.0802631	NA	0.0843584	0.0978844	0.0887352	0.0882667	NA	0.0859688	0.0914761	0.0977396	0.0900421	0.0817928	NA	NA	NA	NA
ENSG00000198160.MIER1	0.000603431	0.0069837	0.0989263	0.10696	NA	0.11726	0.101951	0.0989263	0.119568	NA	0.111719	0.11786	0.109478	0.115864	0.132095	NA	NA	NA	NA
ENSG00000164109.MAD2L1	0.000610541	0.00705621	0.0896475	0.0949462	NA	0.116927	0.0979323	0.0972489	0.125467	NA	0.106417	0.101738	0.0896475	0.104832	0.108315	NA	NA	NA	NA
ENSG00000163660.CCNL1	0.000610706	0.00705621	0.113755	0.146467	NA	0.14455	0.130245	0.179998	0.113755	NA	0.166966	0.142023	0.178953	0.149524	0.226689	NA	NA	NA	NA
ENSG00000132694.ARHGEF11	0.000616754	0.0071202	0.0671491	0.0771523	NA	0.0929572	0.0881561	0.0810281	0.0868539	NA	0.0798395	0.0671491	0.0704723	0.115902	0.082938	NA	NA	NA	NA
ENSG00000135048.CEMIP2	0.000622754	0.00718353	0.0882066	0.149107	NA	0.170983	0.103787	0.156722	0.129246	NA	0.0882066	0.163226	0.110935	0.0921806	0.213854	NA	NA	NA	NA
ENSG00000162775.RBM15	0.000627563	0.00723303	0.0577975	0.0637018	NA	0.0645683	0.0629378	0.0661364	0.0665481	NA	0.066482	0.0628963	0.0643947	0.0665881	0.0577975	NA	NA	NA	NA
ENSG00000183474.GTF2H2C	0.000628132	0.00723362	0.0555092	0.0597181	NA	0.0553562	0.0617789	0.0684615	0.0655006	NA	0.0555092	0.0622568	0.074406	0.0675284	0.057729	NA	NA	NA	NA
ENSG00000117133.RPF1	0.000629277	0.00724084	0.0750598	0.105346	NA	0.0980124	0.0886866	0.108821	0.128698	NA	0.0951511	0.10416	0.0951018	0.0750598	0.111564	NA	NA	NA	NA
ENSG00000139350.NEDD1	0.000632912	0.00727489	0.0532995	0.0556764	NA	0.0538104	0.0589239	0.0660559	0.0539729	NA	0.0587967	0.0532995	0.0716778	0.0617352	0.0677732	NA	NA	NA	NA
ENSG00000162385.MAGOH	0.000633279	0.00727489	0.11366	0.127743	NA	0.137627	0.124373	0.147147	0.154883	NA	0.134152	0.12295	0.153309	0.11366	0.155455	NA	NA	NA	NA
ENSG00000167112.TRUB2	0.000635881	0.00729473	0.0919432	0.131455	NA	0.137252	0.124002	0.121664	0.136622	NA	0.140911	0.114544	0.0919432	0.12866	0.112668	NA	NA	NA	NA
ENSG00000110721.CHKA	0.000636049	0.00729473	0.103368	0.122232	NA	0.137821	0.151549	0.13164	0.17889	NA	0.103368	0.12164	0.149262	0.198745	0.166809	NA	NA	NA	NA
ENSG00000102858.MGRN1	0.000637451	0.0073048	0.0921332	0.132429	NA	0.109438	0.119823	0.0921332	0.127745	NA	0.117198	0.0984428	0.0953025	0.12903	0.109065	NA	NA	NA	NA
ENSG00000136819.C9orf78	0.000642756	0.00735956	0.126434	0.185925	NA	0.147355	0.156311	0.158523	0.186069	NA	0.191983	0.163399	0.126434	0.141098	0.153352	NA	NA	NA	NA
ENSG00000174606.ANGEL2	0.0006443	0.00737119	0.0691625	0.0810188	NA	0.0699492	0.0801974	0.102627	0.0732806	NA	0.0982245	0.0691625	0.0987875	0.0959364	0.0797534	NA	NA	NA	NA
ENSG00000161860.SYCE2	0.000652886	0.00746331	0.042523	0.0437306	NA	0.0462532	0.0512649	0.0463485	0.0522749	NA	0.042523	0.0497585	0.0514068	0.0513365	0.0478184	NA	NA	NA	NA
ENSG00000141499.WRAP53	0.00066122	0.0075524	0.0659492	0.073394	NA	0.0682972	0.0771024	0.0848264	0.0730885	NA	0.0819423	0.0780498	0.076583	0.0762577	0.0659492	NA	NA	NA	NA
ENSG00000117036.ETV3	0.000669271	0.00763811	0.06336	0.0737631	NA	0.0754864	0.0694585	0.0720784	0.0667023	NA	0.0772015	0.0705204	0.06336	0.0643455	0.0805505	NA	NA	NA	NA
ENSG00000144524.COPS7B	0.00067535	0.00770119	0.104657	0.153553	NA	0.150309	0.163734	0.104657	0.174537	NA	0.152239	0.16384	0.121723	0.163427	0.119738	NA	NA	NA	NA
ENSG00000082438.COBLL1	0.00068283	0.00777887	0.0352411	0.0397851	NA	0.0352411	0.0411509	0.0395048	0.0404419	NA	0.0418442	0.0371946	0.0413062	0.0411871	0.0381615	NA	NA	NA	NA
ENSG00000117724.CENPF	0.000683909	0.00777887	0.0417354	0.0450135	NA	0.0462494	0.0449585	0.0477252	0.0471752	NA	0.0477177	0.0417354	0.0469876	0.0460306	0.0500869	NA	NA	NA	NA
ENSG00000164244.PRRC1	0.000684038	0.00777887	0.0735761	0.0891491	NA	0.104017	0.0983289	0.0949619	0.103597	NA	0.0735761	0.0775465	0.0919576	0.107572	0.0788698	NA	NA	NA	NA
ENSG00000156802.ATAD2	0.00068439	0.00777887	0.0526825	0.0551111	NA	0.0543343	0.0574607	0.0526825	0.0528714	NA	0.0550841	0.0557542	0.05512	0.054618	0.0540297	NA	NA	NA	NA
ENSG00000186523.FAM86B1	0.000687849	0.00780468	0.0608733	0.0686121	NA	0.0684637	0.0682873	0.063941	0.0745282	NA	0.0650219	0.0753914	0.0608733	0.0719033	0.0750594	NA	NA	NA	NA
ENSG00000198874.TYW1	0.000688123	0.00780468	0.0663867	0.0729838	NA	0.0761237	0.0787481	0.0733261	0.0828022	NA	0.0739149	0.0663867	0.0828671	0.0817987	0.08844	NA	NA	NA	NA
ENSG00000153094.BCL2L11	0.000688573	0.00780468	0.0596881	0.0939001	NA	0.0635584	0.0912888	0.0920222	0.0596881	NA	0.0984753	0.0797798	0.0959882	0.0903753	0.078658	NA	NA	NA	NA
ENSG00000128694.OSGEPL1	0.000689172	0.00780468	0.0697952	0.0817104	NA	0.0860578	0.0939997	0.0924222	0.0911786	NA	0.091867	0.072223	0.0991737	0.0920009	0.0697952	NA	NA	NA	NA
ENSG00000177302.TOP3A	0.000689453	0.00780468	0.0752877	0.0830763	NA	0.0827599	0.0947306	0.0925888	0.0779178	NA	0.094666	0.0752877	0.0877398	0.097603	0.0809697	NA	NA	NA	NA
ENSG00000116752.BCAS2	0.000698254	0.0078979	0.1431	0.207488	NA	0.198991	0.266731	0.29462	0.265298	NA	0.235789	0.1431	0.325233	0.307259	0.281044	NA	NA	NA	NA
ENSG00000155850.SLC26A2	0.000699387	0.00790432	0.0693092	0.0795111	NA	0.0843351	0.0800898	0.0751645	0.0949836	NA	0.0728127	0.0931383	0.0748214	0.0775223	0.0693092	NA	NA	NA	NA
ENSG00000101624.CEP76	0.00070114	0.00791772	0.0659008	0.0776383	NA	0.0846046	0.079685	0.0689542	0.0876062	NA	0.0732355	0.0810509	0.0650788	0.0704981	0.0659008	NA	NA	NA	NA
ENSG00000239887.C1orf226	0.000703251	0.00793515	0.0513371	0.0618293	NA	0.0558438	0.0620691	0.0613174	0.0584974	NA	0.0604834	0.0513371	0.0625498	0.0583834	0.0637769	NA	NA	NA	NA
ENSG00000130544.ZNF557	0.000711592	0.00801777	0.0703744	0.069412	NA	0.0796467	0.0790992	0.0709277	0.0937988	NA	0.0763587	0.0904879	0.0703744	0.0958314	0.0813554	NA	NA	NA	NA
ENSG00000285920.AC087721.2	0.000711721	0.00801777	0.0570912	0.0683131	NA	0.0711577	0.072517	0.0671695	0.065633	NA	0.0736908	0.0593369	0.0664554	0.0729178	0.0570912	NA	NA	NA	NA
ENSG00000185946.RNPC3	0.000712407	0.00801903	0.0806278	0.10755	NA	0.0806762	0.114823	0.0867386	0.0985277	NA	0.116067	0.105563	0.0930843	0.120557	0.0806278	NA	NA	NA	NA
ENSG00000100029.PES1	0.000729196	0.0082014	0.0803859	0.124707	NA	0.131549	0.120123	0.106799	0.12059	NA	0.109411	0.119613	0.0899628	0.112732	0.0803859	NA	NA	NA	NA
ENSG00000142856.ITGB3BP	0.000730814	0.00821298	0.0991746	0.177034	NA	0.199569	0.184421	0.165781	0.215004	NA	0.145583	0.194756	0.151846	0.145221	0.0991746	NA	NA	NA	NA
ENSG00000135297.MTO1	0.000733041	0.00823139	0.0707334	0.0878196	NA	0.0875898	0.0848065	0.0884508	0.0934168	NA	0.0869868	0.0876196	0.0812084	0.0830218	0.0707334	NA	NA	NA	NA
ENSG00000089048.ESF1	0.00073456	0.00824183	0.10874	0.162927	NA	0.178129	0.19001	0.170277	0.18807	NA	0.167149	0.11857	0.162958	0.210819	0.10874	NA	NA	NA	NA
ENSG00000099866.MADCAM1	0.000743824	0.00833907	0.0682984	0.112887	NA	0.114798	0.106075	0.0827364	0.11517	NA	0.103684	0.0955006	0.0958002	0.0916622	0.0682984	NA	NA	NA	NA
ENSG00000145191.EIF2B5	0.000748449	0.00838419	0.0896984	0.107186	NA	0.11073	0.110924	0.120283	0.131261	NA	0.116315	0.0943798	0.125459	0.143558	0.0896984	NA	NA	NA	NA
ENSG00000163659.TIPARP	0.000767253	0.00858795	0.0683016	0.096784	NA	0.0890548	0.0961373	0.103712	0.0997515	NA	0.0957806	0.0956346	0.0986261	0.0683016	0.0935346	NA	NA	NA	NA
ENSG00000163938.GNL3	0.000768624	0.00859394	0.117269	0.219223	NA	0.288042	0.23091	0.174256	0.286911	NA	0.144422	0.23659	0.129992	0.172641	0.117269	NA	NA	NA	NA
ENSG00000126368.NR1D1	0.000769018	0.00859394	0.0443214	0.0580313	NA	0.0598192	0.0516715	0.0562081	0.0443214	NA	0.0528596	0.0519972	0.0543746	0.047449	0.0503917	NA	NA	NA	NA
ENSG00000182923.CEP63	0.000770603	0.00860476	0.0934438	0.143397	NA	0.166695	0.155264	0.150352	0.153377	NA	0.13769	0.156156	0.149223	0.163384	0.0934438	NA	NA	NA	NA
ENSG00000163684.RPP14	0.000771736	0.00861053	0.0667148	0.0871262	NA	0.08547	0.0866324	0.0812733	0.0875045	NA	0.0826919	0.0762494	0.0667148	0.0803064	0.0836639	NA	NA	NA	NA
ENSG00000146701.MDH2	0.000776761	0.00865967	0.122312	0.241084	NA	0.291242	0.235006	0.222932	0.24739	NA	0.251401	0.168626	0.178282	0.122312	0.177233	NA	NA	NA	NA
ENSG00000076043.REXO2	0.000778606	0.00867333	0.128558	0.320115	NA	0.303605	0.34688	0.171038	0.342319	NA	0.123277	0.394399	0.234328	0.216492	0.128558	NA	NA	NA	NA
ENSG00000173559.NABP1	0.000790133	0.00878183	0.0898823	0.133477	NA	0.1129	0.14427	0.0898823	0.0915961	NA	0.102837	0.147421	0.0918218	0.100541	0.157517	NA	NA	NA	NA
ENSG00000138463.SLC49A4	0.000790533	0.00878183	0.0731169	0.106216	NA	0.0992703	0.0984969	0.0891759	0.0731169	NA	0.100244	0.0865697	0.0902386	0.0897729	0.0882015	NA	NA	NA	NA
ENSG00000112039.FANCE	0.00079061	0.00878183	0.0657649	0.066331	NA	0.0793097	0.0756305	0.0706479	0.0932573	NA	0.0657649	0.103233	0.102456	0.0805194	0.104998	NA	NA	NA	NA
ENSG00000213619.NDUFS3	0.000790861	0.00878183	0.127332	0.264416	NA	0.266368	0.232745	0.23734	0.241363	NA	0.263386	0.127332	0.200334	0.144072	0.158701	NA	NA	NA	NA
ENSG00000107262.BAG1	0.000793339	0.00879692	0.123459	0.407363	NA	0.477958	0.361843	0.312354	0.418575	NA	0.364026	0.47267	0.260982	0.218137	0.123459	NA	NA	NA	NA
ENSG00000172007.RAB33B	0.00079348	0.00879692	0.0767124	0.0767124	NA	0.0967222	0.098323	0.0912739	0.106298	NA	0.0910727	0.12007	0.122966	0.108336	0.098783	NA	NA	NA	NA
ENSG00000115128.SF3B6	0.000797891	0.00883881	0.120689	0.189574	NA	0.233166	0.209312	0.172288	0.237275	NA	0.26753	0.221988	0.120689	0.169513	0.235364	NA	NA	NA	NA
ENSG00000165055.METTL2B	0.000800708	0.00886299	0.0881912	0.0924037	NA	0.0881912	0.112088	0.121806	0.122594	NA	0.125468	0.103821	0.131549	0.148686	0.131939	NA	NA	NA	NA
ENSG00000173575.CHD2	0.000801905	0.00886921	0.119171	0.138051	NA	0.149564	0.140592	0.15919	0.156252	NA	0.119171	0.126459	0.155433	0.215192	0.159967	NA	NA	NA	NA
ENSG00000072657.TRHDE	0.000807031	0.00891884	0.099926	0.202976	NA	0.293159	0.229975	0.283867	0.279523	NA	0.099926	0.250514	0.275401	0.237137	0.257237	NA	NA	NA	NA
ENSG00000198198.SZT2	0.00083633	0.00922803	0.0645043	0.0697579	NA	0.0676811	0.070228	0.070221	0.0700787	NA	0.0717458	0.0648366	0.0745985	0.0732927	0.0645043	NA	NA	NA	NA
ENSG00000165684.SNAPC4	0.000836977	0.00922803	0.068141	0.0744295	NA	0.0703065	0.0750578	0.0747604	0.0816283	NA	0.0830219	0.0726991	0.0767674	0.077992	0.068141	NA	NA	NA	NA
ENSG00000127578.WFIKKN1	0.000838097	0.00922803	0.0450321	0.0490628	NA	0.0496848	0.0496466	0.0474666	0.0492168	NA	0.0450321	0.0493309	0.0455783	0.0459668	0.0471596	NA	NA	NA	NA
ENSG00000172869.DMXL1	0.000838279	0.00922803	0.0894835	0.0982839	NA	0.116668	0.105458	0.12266	0.103902	NA	0.113524	0.0971405	0.113103	0.115712	0.0894835	NA	NA	NA	NA
ENSG00000163877.SNIP1	0.000838311	0.00922803	0.0755477	0.0755477	NA	0.0833365	0.0872283	0.0829162	0.0893678	NA	0.0894153	0.0955042	0.101989	0.0983064	0.096298	NA	NA	NA	NA
ENSG00000101079.NDRG3	0.000840441	0.00924419	0.0962233	0.194839	NA	0.205666	0.198894	0.175598	0.194799	NA	0.193046	0.150636	0.170747	0.194827	0.0962233	NA	NA	NA	NA
ENSG00000133422.MORC2	0.000843791	0.00927374	0.0825274	0.103953	NA	0.105896	0.0825274	0.0954778	0.106002	NA	0.116481	0.0988462	0.0865942	0.108707	0.127107	NA	NA	NA	NA
ENSG00000235194.PPP1R3E	0.000857449	0.00941643	0.0844049	0.130426	NA	0.145088	0.124877	0.116765	0.119526	NA	0.13001	0.129541	0.0851879	0.0844049	0.105266	NA	NA	NA	NA
ENSG00000162928.PEX13	0.000863018	0.00946267	0.0975522	0.153032	NA	0.144421	0.164171	0.159565	0.146603	NA	0.150896	0.0975522	0.136151	0.180101	0.131758	NA	NA	NA	NA
ENSG00000170949.ZNF160	0.000863423	0.00946267	0.0805667	0.105889	NA	0.106262	0.10449	0.0805667	0.10498	NA	0.0966628	0.109392	0.102614	0.0973957	0.106488	NA	NA	NA	NA
ENSG00000119820.YIPF4	0.000863691	0.00946267	0.106297	0.15928	NA	0.148075	0.143107	0.130252	0.110665	NA	0.150308	0.106297	0.114228	0.10884	0.172044	NA	NA	NA	NA
ENSG00000113312.TTC1	0.000868541	0.00950834	0.104696	0.108931	NA	0.125906	0.150997	0.111164	0.166361	NA	0.104696	0.146339	0.117915	0.155601	0.122397	NA	NA	NA	NA
ENSG00000196361.ELAVL3	0.000869385	0.00951013	0.123597	0.179857	NA	0.172569	0.205763	0.202423	0.237684	NA	0.123597	0.214862	0.228416	0.234305	0.168184	NA	NA	NA	NA
ENSG00000143751.SDE2	0.000881814	0.00963854	0.0795923	0.101847	NA	0.100402	0.0951852	0.100004	0.104201	NA	0.101014	0.0914108	0.0920156	0.0933524	0.0795923	NA	NA	NA	NA
ENSG00000169826.CSGALNACT2	0.000884722	0.00966277	0.0966519	0.158124	NA	0.137173	0.137146	0.160408	0.0966519	NA	0.147074	0.147549	0.16146	0.14649	0.187055	NA	NA	NA	NA
ENSG00000100296.THOC5	0.000885781	0.00966678	0.0766123	0.0932421	NA	0.100083	0.0991307	0.0836753	0.0944338	NA	0.0962025	0.101417	0.0803211	0.0891509	0.0766123	NA	NA	NA	NA
ENSG00000174109.C16orf91	0.000892708	0.00973477	0.112264	0.166901	NA	0.178657	0.173403	0.172154	0.186888	NA	0.18747	0.153794	0.135483	0.176048	0.112264	NA	NA	NA	NA
ENSG00000102524.TNFSF13B	0.000896206	0.00976529	0.052638	0.0564471	NA	0.0572471	0.0567706	0.0552016	0.0567313	NA	0.0559182	0.0546839	0.0532155	0.0529405	0.052638	NA	NA	NA	NA
ENSG00000110768.GTF2H1	0.000910028	0.00990817	0.0819531	0.11038	NA	0.10249	0.114757	0.104667	0.0993235	NA	0.104187	0.110137	0.106019	0.107258	0.0819531	NA	NA	NA	NA
ENSG00000159216.RUNX1	0.000914134	0.00994512	0.0873851	0.159694	NA	0.164661	0.147888	0.130843	0.0873851	NA	0.160758	0.153639	0.129455	0.112465	0.159704	NA	NA	NA	NA
ENSG00000186814.ZSCAN30	0.000915579	0.0099531	0.0714738	0.0909926	NA	0.0714738	0.102476	0.0986791	0.0861848	NA	0.0976295	0.0910475	0.116577	0.104527	0.108181	NA	NA	NA	NA
ENSG00000198727.MT-CYB	0.000926205	0.0100608	0.113113	0.532838	NA	0.441408	0.428362	0.58458	0.511314	NA	0.477525	0.212829	0.539057	0.622162	0.113113	NA	NA	NA	NA
ENSG00000135407.AVIL	0.000928552	0.0100784	0.0447113	0.0478027	NA	0.0471531	0.0508638	0.0500834	0.0447113	NA	0.0480139	0.048044	0.0522638	0.0493987	0.053947	NA	NA	NA	NA
ENSG00000132382.MYBBP1A	0.00093101	0.0100973	0.0589923	0.0711625	NA	0.0765779	0.0708271	0.0652699	0.0706519	NA	0.0779798	0.0690338	0.0615784	0.0589923	0.0656855	NA	NA	NA	NA
ENSG00000168564.CDKN2AIP	0.000932766	0.0101085	0.0951676	0.143028	NA	0.113012	0.141412	0.177109	0.0951676	NA	0.168479	0.143529	0.183329	0.161958	0.199587	NA	NA	NA	NA
ENSG00000225921.NOL7	0.000937039	0.0101469	0.110222	0.228626	NA	0.202601	0.222451	0.228882	0.204388	NA	0.213561	0.110222	0.260063	0.232398	0.215985	NA	NA	NA	NA
ENSG00000131368.MRPS25	0.000942231	0.0101952	0.111565	0.3263	NA	0.342841	0.323734	0.268671	0.35107	NA	0.279577	0.283637	0.23747	0.289265	0.111565	NA	NA	NA	NA
ENSG00000100425.BRD1	0.000962348	0.0104048	0.0873658	0.0882396	NA	0.0921243	0.0873658	0.104852	0.0989879	NA	0.103237	0.0970446	0.129123	0.111085	0.127787	NA	NA	NA	NA
ENSG00000155975.VPS37A	0.000963189	0.0104059	0.0858423	0.13136	NA	0.120318	0.121165	0.102081	0.124183	NA	0.10934	0.0858423	0.099876	0.127682	0.107643	NA	NA	NA	NA
ENSG00000196724.ZNF418	0.000964845	0.0104157	0.0533639	0.0594708	NA	0.0608362	0.0590272	0.0651967	0.0526477	NA	0.0619165	0.0589114	0.0603432	0.0533639	0.0608624	NA	NA	NA	NA
ENSG00000132718.SYT11	0.000977497	0.0105441	0.122474	0.319502	NA	0.290078	0.549214	0.122474	0.452578	NA	0.244231	0.369345	0.377284	0.391461	0.249673	NA	NA	NA	NA
ENSG00000134480.CCNH	0.000992168	0.0106907	0.090078	0.200195	NA	0.155865	0.185903	0.217057	0.159843	NA	0.196133	0.090078	0.208824	0.181967	0.197931	NA	NA	NA	NA
ENSG00000112159.MDN1	0.000992616	0.0106907	0.0720086	0.0810065	NA	0.0933869	0.0920795	0.0921356	0.0981188	NA	0.0720086	0.0749417	0.0963756	0.112106	0.0761316	NA	NA	NA	NA
ENSG00000136522.MRPL47	0.00100091	0.0107717	0.111443	0.111044	NA	0.123871	0.137892	0.131305	0.207683	NA	0.123848	0.12544	0.111443	0.178108	0.137665	NA	NA	NA	NA
ENSG00000156253.RWDD2B	0.001006	0.0108182	0.0834098	0.152513	NA	0.153827	0.156082	0.104883	0.163915	NA	0.131723	0.124771	0.105853	0.156321	0.0834098	NA	NA	NA	NA
ENSG00000174720.LARP7	0.00101069	0.0108602	0.0912254	0.104986	NA	0.131108	0.100483	0.10703	0.136614	NA	0.122206	0.137388	0.0912254	0.116685	0.144481	NA	NA	NA	NA
ENSG00000132510.KDM6B	0.00101176	0.0108634	0.117658	0.124948	NA	0.168645	0.117658	0.136325	0.148282	NA	0.133298	0.196338	0.146691	0.129481	0.173231	NA	NA	NA	NA
ENSG00000215375.MYL5	0.00101458	0.0108853	0.0667432	0.108633	NA	0.117033	0.124305	0.0935093	0.127994	NA	0.0723503	0.123039	0.103467	0.104229	0.0667432	NA	NA	NA	NA
ENSG00000171243.SOSTDC1	0.00101546	0.0108864	0.0322388	0.0441011	NA	0.0449247	0.0455419	0.0445503	0.0327432	NA	0.0455119	0.0412242	0.0452552	0.0322388	0.040281	NA	NA	NA	NA
ENSG00000196981.WDR5B	0.00102488	0.010979	0.0488633	0.0489782	NA	0.0521212	0.0488633	0.0522698	0.0532965	NA	0.0537853	0.0496137	0.0529354	0.0509756	0.0558728	NA	NA	NA	NA
ENSG00000148840.PPRC1	0.00102831	0.0110055	0.0626269	0.0796451	NA	0.0791487	0.0838494	0.0774471	0.0795548	NA	0.080259	0.0710133	0.0823192	0.0879109	0.0626269	NA	NA	NA	NA
ENSG00000139746.RBM26	0.00102893	0.0110055	0.104985	0.141858	NA	0.125522	0.168609	0.163225	0.154735	NA	0.139517	0.104985	0.191731	0.151097	0.112387	NA	NA	NA	NA
ENSG00000119760.SUPT7L	0.00102979	0.0110062	0.0927919	0.133194	NA	0.131637	0.150194	0.0962903	0.154045	NA	0.110717	0.150056	0.107405	0.0927919	0.10983	NA	NA	NA	NA
ENSG00000104524.PYCR3	0.00103169	0.0110181	0.057655	0.0805271	NA	0.0700651	0.0765211	0.0748182	0.0681057	NA	0.0905784	0.0758928	0.057655	0.0723147	0.0759276	NA	NA	NA	NA
ENSG00000183624.HMCES	0.00104102	0.0111055	0.0637613	0.0804845	NA	0.0816121	0.0842445	0.0630213	0.0724476	NA	0.0807202	0.0696916	0.0637613	0.0799011	0.0855057	NA	NA	NA	NA
ENSG00000118058.KMT2A	0.00104146	0.0111055	0.123212	0.16536	NA	0.155166	0.186469	0.136464	0.144834	NA	0.171091	0.123212	0.16309	0.219634	0.171837	NA	NA	NA	NA
ENSG00000166851.PLK1	0.00104591	0.0111402	0.0420592	0.0444484	NA	0.0431501	0.0469891	0.0446458	0.0456382	NA	0.0471158	0.0434263	0.0428175	0.0447739	0.0420592	NA	NA	NA	NA
ENSG00000072786.STK10	0.00104632	0.0111402	0.0478467	0.0563443	NA	0.0554513	0.0682719	0.0583438	0.0614303	NA	0.054478	0.0646181	0.0628996	0.0570061	0.0478467	NA	NA	NA	NA
ENSG00000057663.ATG5	0.00105029	0.0111741	0.0904726	0.119225	NA	0.113916	0.12768	0.0904726	0.138902	NA	0.123798	0.127201	0.122041	0.135002	0.125573	NA	NA	NA	NA
ENSG00000198355.PIM3	0.00107782	0.0114582	0.0927134	0.164955	NA	0.126352	0.166843	0.19485	0.142176	NA	0.176076	0.0927134	0.196267	0.212027	0.160898	NA	NA	NA	NA
ENSG00000104825.NFKBIB	0.00109275	0.011608	0.074473	0.111915	NA	0.104862	0.0765529	0.104003	0.0849065	NA	0.103689	0.0886076	0.0846247	0.074473	0.100246	NA	NA	NA	NA
ENSG00000130347.RTN4IP1	0.00109655	0.0116396	0.0547188	0.0572782	NA	0.0596048	0.0586193	0.0617179	0.0600715	NA	0.0600239	0.0613543	0.0590465	0.0642667	0.0547188	NA	NA	NA	NA
ENSG00000121858.TNFSF10	0.00110654	0.0117367	0.0372063	0.0384835	NA	0.0382028	0.0380149	0.0381056	0.0376752	NA	0.0382838	0.0379264	0.0384835	0.0384835	0.0372063	NA	NA	NA	NA
ENSG00000139974.SLC38A6	0.00114088	0.0120918	0.070419	0.101538	NA	0.0947035	0.102325	0.0941112	0.101943	NA	0.070419	0.101078	0.094254	0.109648	0.0907719	NA	NA	NA	NA
ENSG00000124782.RREB1	0.00114578	0.0121345	0.0315305	0.033988	NA	0.0324576	0.0344334	0.0342833	0.0315305	NA	0.0350776	0.0324568	0.0342153	0.0349087	0.0343743	NA	NA	NA	NA
ENSG00000185129.PURA	0.00115262	0.0121977	0.106252	0.230594	NA	0.219709	0.148433	0.253719	0.121484	NA	0.251699	0.193297	0.156266	0.106252	0.212305	NA	NA	NA	NA
ENSG00000118402.ELOVL4	0.00116104	0.0122775	0.103812	0.152246	NA	0.161531	0.135828	0.160348	0.15821	NA	0.118197	0.132911	0.103812	0.168061	0.133577	NA	NA	NA	NA
ENSG00000159459.UBR1	0.00116199	0.0122783	0.0814526	0.0856186	NA	0.0984294	0.104367	0.0909513	0.103674	NA	0.0814526	0.0905227	0.112097	0.0941448	0.0893639	NA	NA	NA	NA
ENSG00000186815.TPCN1	0.00116353	0.0122852	0.0391981	0.0430413	NA	0.0418772	0.045518	0.0440142	0.0415941	NA	0.0440996	0.0391981	0.0436371	0.0418862	0.0413486	NA	NA	NA	NA
ENSG00000106077.ABHD11	0.00116468	0.0122881	0.0874602	0.138744	NA	0.166452	0.138825	0.121824	0.132974	NA	0.12072	0.142674	0.135754	0.150612	0.0874602	NA	NA	NA	NA
ENSG00000116990.MYCL	0.00116608	0.0122936	0.0453966	0.0538512	NA	0.0558142	0.0491054	0.0549587	0.0562958	NA	0.061667	0.0687798	0.0453966	0.0559263	0.0622971	NA	NA	NA	NA
ENSG00000148399.DPH7	0.00117398	0.0123675	0.0915475	0.0962856	NA	0.0902617	0.112595	0.102249	0.138078	NA	0.0955494	0.100198	0.112561	0.103435	0.0915475	NA	NA	NA	NA
ENSG00000029639.TFB1M	0.00120044	0.0126367	0.0739111	0.11965	NA	0.130311	0.117975	0.112847	0.136334	NA	0.118349	0.141823	0.0966502	0.0739111	0.131263	NA	NA	NA	NA
ENSG00000128951.DUT	0.001211	0.0127383	0.122539	0.305124	NA	0.230931	0.196232	0.207636	0.256985	NA	0.344411	0.24944	0.122068	0.122539	0.152135	NA	NA	NA	NA
ENSG00000071462.BUD23	0.00121296	0.0127493	0.113946	0.208792	NA	0.187645	0.188418	0.251801	0.187443	NA	0.217163	0.113946	0.197839	0.151138	0.225168	NA	NA	NA	NA
ENSG00000164631.ZNF12	0.00122861	0.0129041	0.0846516	0.134846	NA	0.120685	0.148191	0.120018	0.129193	NA	0.123035	0.126096	0.125606	0.135273	0.0846516	NA	NA	NA	NA
ENSG00000151461.UPF2	0.00123203	0.0129221	0.0681299	0.074391	NA	0.0829834	0.0733317	0.0745099	0.0750527	NA	0.0681299	0.0827979	0.0770629	0.0744477	0.0854934	NA	NA	NA	NA
ENSG00000243147.MRPL33	0.00123217	0.0129221	0.121639	0.316878	NA	0.253542	0.346246	0.285911	0.254104	NA	0.308753	0.228557	0.291324	0.271793	0.121639	NA	NA	NA	NA
ENSG00000189306.RRP7A	0.00123803	0.0129737	0.0899357	0.126558	NA	0.0899357	0.145027	0.128912	0.0973259	NA	0.138919	0.0924915	0.104571	0.110195	0.124287	NA	NA	NA	NA
ENSG00000143942.CHAC2	0.00124009	0.0129856	0.0641401	0.0792614	NA	0.064352	0.089719	0.0684271	0.0842951	NA	0.0641401	0.0748176	0.0854118	0.098667	0.0848916	NA	NA	NA	NA
ENSG00000161533.ACOX1	0.00124367	0.0130133	0.0817689	0.115148	NA	0.0900035	0.110007	0.116274	0.111618	NA	0.11313	0.0817689	0.11998	0.115199	0.123703	NA	NA	NA	NA
ENSG00000205302.SNX2	0.00125352	0.0131066	0.0986481	0.140327	NA	0.13218	0.191919	0.201284	0.145679	NA	0.160678	0.0986481	0.232701	0.208684	0.208801	NA	NA	NA	NA
ENSG00000111802.TDP2	0.00126693	0.0132369	0.080156	0.107167	NA	0.100239	0.115206	0.0971895	0.124131	NA	0.080156	0.102805	0.110491	0.113693	0.121485	NA	NA	NA	NA
ENSG00000143183.TMCO1	0.00127304	0.0132908	0.124734	0.193423	NA	0.145981	0.16895	0.168702	0.189912	NA	0.200844	0.124734	0.164231	0.163012	0.274852	NA	NA	NA	NA
ENSG00000005100.DHX33	0.00127494	0.0133007	0.0622685	0.0743323	NA	0.077996	0.0719737	0.079091	0.0794666	NA	0.084882	0.075677	0.0622685	0.0712604	0.0729719	NA	NA	NA	NA
ENSG00000114166.KAT2B	0.00128292	0.013374	0.0374317	0.0435339	NA	0.0390938	0.0435775	0.0468972	0.0434475	NA	0.0443292	0.0374317	0.0495779	0.0498053	0.0415722	NA	NA	NA	NA
ENSG00000114770.ABCC5	0.00128507	0.0133863	0.0798385	0.105546	NA	0.126213	0.0957882	0.133682	0.107111	NA	0.107831	0.104139	0.106414	0.0980625	0.0798385	NA	NA	NA	NA
ENSG00000165533.TTC8	0.00128857	0.0134128	0.0618508	0.0709687	NA	0.0655427	0.0824893	0.0927912	0.0753755	NA	0.07971	0.0618508	0.0950747	0.065737	0.077143	NA	NA	NA	NA
ENSG00000020426.MNAT1	0.0013031	0.013554	0.0972895	0.160289	NA	0.16804	0.149157	0.121247	0.134589	NA	0.0972895	0.143979	0.124835	0.169867	0.192416	NA	NA	NA	NA
ENSG00000275342.PRAG1	0.0013135	0.0136509	0.0464856	0.0678655	NA	0.0505274	0.0718804	0.0643635	0.0633107	NA	0.0689574	0.0491924	0.0464856	0.0620193	0.0537545	NA	NA	NA	NA
ENSG00000145700.ANKRD31	0.00131437	0.0136509	0.0436355	0.0652883	NA	0.0667742	0.063779	0.056536	0.0635144	NA	0.0654654	0.0669265	0.0544487	0.0638655	0.0436355	NA	NA	NA	NA
ENSG00000179532.DNHD1	0.00132239	0.013724	0.0357677	0.0394241	NA	0.0375017	0.0380087	0.0405587	0.0387122	NA	0.0381434	0.0397793	0.037926	0.0366621	0.0357677	NA	NA	NA	NA
ENSG00000049860.HEXB	0.00133018	0.0137946	0.078487	0.103359	NA	0.101656	0.10415	0.0963933	0.117566	NA	0.078487	0.0889661	0.102028	0.09296	0.0889637	NA	NA	NA	NA
ENSG00000196236.XPNPEP3	0.00133359	0.0138117	0.0600699	0.0892703	NA	0.0924001	0.0888345	0.0712124	0.0918584	NA	0.0872819	0.0967426	0.0713742	0.0600699	0.0738815	NA	NA	NA	NA
ENSG00000167721.TSR1	0.00133381	0.0138117	0.0877314	0.167347	NA	0.157566	0.157104	0.138504	0.143394	NA	0.158934	0.126727	0.134649	0.152693	0.0877314	NA	NA	NA	NA
ENSG00000104824.HNRNPL	0.00135055	0.0139746	0.0827323	0.0889467	NA	0.0949915	0.103016	0.133709	0.0979041	NA	0.108201	0.0827323	0.143016	0.122325	0.14328	NA	NA	NA	NA
ENSG00000196591.HDAC2	0.0013593	0.0140548	0.105964	0.112388	NA	0.208029	0.14798	0.195179	0.309784	NA	0.105964	0.2725	0.187814	0.208995	0.216404	NA	NA	NA	NA
ENSG00000168477.TNXB	0.00136728	0.0141268	0.0416297	0.0480168	NA	0.0476263	0.0416297	0.0473117	0.0466953	NA	0.0440259	0.0514177	0.0437808	0.0495069	0.0524477	NA	NA	NA	NA
ENSG00000171806.METTL18	0.00137795	0.0142266	0.0597985	0.0636335	NA	0.0635436	0.0597985	0.0666883	0.0738171	NA	0.0650584	0.0715586	0.0685616	0.0677992	0.0620177	NA	NA	NA	NA
ENSG00000113643.RARS	0.00138205	0.0142584	0.0967485	0.125767	NA	0.10798	0.126576	0.122222	0.146243	NA	0.118134	0.126765	0.114584	0.120034	0.0967485	NA	NA	NA	NA
ENSG00000143374.TARS2	0.00139054	0.0143354	0.0636369	0.0755849	NA	0.0758135	0.071467	0.0720313	0.0764312	NA	0.0749025	0.0690291	0.0685791	0.0729872	0.0636369	NA	NA	NA	NA
ENSG00000177917.ARL6IP6	0.00141299	0.0145489	0.0884948	0.130697	NA	0.128189	0.14201	0.13246	0.127097	NA	0.119087	0.0884948	0.160392	0.146321	0.15802	NA	NA	NA	NA
ENSG00000114473.IQCG	0.00141333	0.0145489	0.0754481	0.104552	NA	0.0754481	0.0982037	0.104787	0.0889757	NA	0.115591	0.093298	0.109603	0.0865584	0.109402	NA	NA	NA	NA
ENSG00000164291.ARSK	0.00142018	0.0145984	0.0551033	0.084417	NA	0.0880962	0.0762204	0.0746376	0.075964	NA	0.0753054	0.0800017	0.0551033	0.0573651	0.0692731	NA	NA	NA	NA
ENSG00000082258.CCNT2	0.00142024	0.0145984	0.0810178	0.0965089	NA	0.0951198	0.0927099	0.0904236	0.0966323	NA	0.0976794	0.0986576	0.0810178	0.103539	0.0926906	NA	NA	NA	NA
ENSG00000127804.METTL16	0.00142299	0.014616	0.0700075	0.0800201	NA	0.0700075	0.0881094	0.0903978	0.0905711	NA	0.096786	0.0765675	0.0946375	0.0855995	0.106012	NA	NA	NA	NA
ENSG00000145781.COMMD10	0.00142691	0.0146455	0.0745452	0.0984229	NA	0.102026	0.0888211	0.0809489	0.095069	NA	0.0873771	0.0767713	0.0728507	0.0866489	0.0745452	NA	NA	NA	NA
ENSG00000100162.CENPM	0.00142915	0.0146577	0.049055	0.0732923	NA	0.069976	0.0753026	0.0556564	0.0735616	NA	0.061703	0.0714691	0.058202	0.061907	0.049055	NA	NA	NA	NA
ENSG00000138600.SPPL2A	0.00143273	0.0146837	0.0641312	0.0876003	NA	0.0795208	0.0899204	0.092857	0.0641312	NA	0.0919591	0.0899738	0.106306	0.0855555	0.12001	NA	NA	NA	NA
ENSG00000010539.ZNF200	0.0014495	0.0148447	0.0582483	0.0655285	NA	0.0695467	0.0649424	0.0582483	0.0747819	NA	0.065886	0.0661181	0.0693916	0.0643467	0.061436	NA	NA	NA	NA
ENSG00000168944.CEP120	0.00145391	0.0148789	0.062387	0.0767772	NA	0.0888918	0.0832841	0.0758204	0.0930667	NA	0.062387	0.101765	0.0824612	0.10478	0.0720853	NA	NA	NA	NA
ENSG00000185920.PTCH1	0.00146651	0.0149969	0.10199	0.238277	NA	0.265591	0.241367	0.197549	0.220282	NA	0.207265	0.24852	0.225084	0.246759	0.10199	NA	NA	NA	NA
ENSG00000173641.HSPB7	0.001469	0.0150113	0.0302502	0.0389112	NA	0.0391397	0.0379566	0.0364549	0.0388989	NA	0.0363111	0.0342473	0.0331426	0.0302502	0.0365231	NA	NA	NA	NA
ENSG00000166788.SAAL1	0.0014722	0.015033	0.062937	0.0796734	NA	0.075442	0.0730749	0.0852725	0.074052	NA	0.0852423	0.062937	0.0752878	0.063786	0.0787437	NA	NA	NA	NA
ENSG00000204524.ZNF805	0.0014928	0.0152323	0.0612425	0.0591464	NA	0.0654929	0.0775399	0.0607134	0.0625279	NA	0.0683294	0.0838618	0.0675161	0.0839957	0.0612425	NA	NA	NA	NA
ENSG00000066230.SLC9A3	0.00150707	0.0153666	0.057445	0.0680292	NA	0.0742387	0.0751041	0.0660595	0.0670703	NA	0.0718664	0.0639677	0.0700766	0.0742826	0.057445	NA	NA	NA	NA
ENSG00000081059.TCF7	0.00150908	0.015373	0.0549128	0.0619444	NA	0.062097	0.0590771	0.0634647	0.0556186	NA	0.0675273	0.0549128	0.0629998	0.0559027	0.061877	NA	NA	NA	NA
ENSG00000076321.KLHL20	0.0015099	0.015373	0.0683534	0.0946742	NA	0.0865122	0.0999635	0.0745857	0.0988033	NA	0.0831027	0.090673	0.0683534	0.0972127	0.084577	NA	NA	NA	NA
ENSG00000131080.EDA2R	0.00151408	0.0154043	0.0291038	0.0296701	NA	0.0295751	0.0323047	0.0325076	0.0317181	NA	0.0312644	0.0310148	0.0330207	0.0316488	0.0291038	NA	NA	NA	NA
ENSG00000132541.RIDA	0.00151679	0.0154206	0.0757332	0.12685	NA	0.127942	0.135649	0.118391	0.147816	NA	0.110122	0.100767	0.125441	0.134226	0.0757332	NA	NA	NA	NA
ENSG00000112425.EPM2A	0.00152787	0.015522	0.0566493	0.065987	NA	0.0714413	0.0720867	0.0753834	0.0763642	NA	0.0754881	0.0585158	0.0640518	0.0846317	0.0566493	NA	NA	NA	NA
ENSG00000147654.EBAG9	0.00153748	0.0156084	0.0949136	0.140935	NA	0.152249	0.154895	0.149918	0.170141	NA	0.151608	0.0949136	0.127077	0.156569	0.122444	NA	NA	NA	NA
ENSG00000205250.E2F4	0.00155244	0.0157487	0.0751801	0.0978999	NA	0.102153	0.0837269	0.0897907	0.108621	NA	0.0987618	0.0909611	0.0751801	0.11246	0.088629	NA	NA	NA	NA
ENSG00000101161.PRPF6	0.00156188	0.0158309	0.0942573	0.0942573	NA	0.124815	0.117808	0.134716	0.139883	NA	0.153508	0.136131	0.124138	0.17342	0.168249	NA	NA	NA	NA
ENSG00000144034.TPRKB	0.00156281	0.0158309	0.102376	0.117341	NA	0.117801	0.127369	0.134107	0.141235	NA	0.153366	0.146463	0.123789	0.103286	0.102376	NA	NA	NA	NA
ENSG00000141012.GALNS	0.00157445	0.0159221	0.0637777	0.0958612	NA	0.0974452	0.0997437	0.0774786	0.0860373	NA	0.0867983	0.0964129	0.0816625	0.08224	0.0637777	NA	NA	NA	NA
ENSG00000117586.TNFSF4	0.00157483	0.0159221	0.0377661	0.0410372	NA	0.0377661	0.0409093	0.0396773	0.0400916	NA	0.0419329	0.040492	0.0390309	0.0411853	0.0426371	NA	NA	NA	NA
ENSG00000108523.RNF167	0.00157523	0.0159221	0.0990978	0.248397	NA	0.249564	0.211017	0.152737	0.235529	NA	0.203788	0.265117	0.0990978	0.169124	0.16207	NA	NA	NA	NA
ENSG00000049883.PTCD2	0.00157774	0.0159359	0.0519262	0.0675044	NA	0.0685869	0.0657063	0.0616758	0.069059	NA	0.0647367	0.0669512	0.0519262	0.069171	0.0569534	NA	NA	NA	NA
ENSG00000171206.TRIM8	0.00158149	0.0159623	0.101608	0.224131	NA	0.239665	0.198718	0.148126	0.206023	NA	0.167635	0.189717	0.128072	0.189852	0.101608	NA	NA	NA	NA
ENSG00000168806.LCMT2	0.00158504	0.0159866	0.0474107	0.0533211	NA	0.0495915	0.0499666	0.0511541	0.0529556	NA	0.0533069	0.0531028	0.0554471	0.0506777	0.0474107	NA	NA	NA	NA
ENSG00000136108.CKAP2	0.00158657	0.0159905	0.0642627	0.0763127	NA	0.0747712	0.0806788	0.0780459	0.103235	NA	0.0780247	0.0642627	0.0655624	0.104849	0.0848145	NA	NA	NA	NA
ENSG00000136152.COG3	0.00159656	0.0160738	0.0740993	0.0772202	NA	0.0805664	0.0812073	0.0765959	0.092738	NA	0.0740993	0.0884161	0.0814805	0.0795241	0.104266	NA	NA	NA	NA
ENSG00000225190.PLEKHM1	0.00159714	0.0160738	0.0624969	0.0704632	NA	0.0664931	0.0762264	0.0624969	0.0706638	NA	0.0664687	0.0662208	0.0673684	0.0813992	0.0820339	NA	NA	NA	NA
ENSG00000172469.MANEA	0.00160989	0.0161904	0.0658317	0.102628	NA	0.121009	0.111437	0.10759	0.11336	NA	0.0658317	0.109252	0.114231	0.116488	0.127599	NA	NA	NA	NA
ENSG00000173258.ZNF483	0.00162437	0.0163243	0.111568	0.11854	NA	0.136645	0.136604	0.155423	0.144623	NA	0.125169	0.111568	0.186717	0.131658	0.14367	NA	NA	NA	NA
ENSG00000120159.CAAP1	0.00162575	0.0163265	0.0678637	0.0958086	NA	0.102579	0.103824	0.0809861	0.0889874	NA	0.094561	0.0678637	0.0781891	0.0978474	0.0860633	NA	NA	NA	NA
ENSG00000155508.CNOT8	0.00162854	0.0163427	0.0760653	0.0943487	NA	0.0904544	0.091808	0.0760653	0.0924944	NA	0.0959124	0.080526	0.0787944	0.104678	0.0900745	NA	NA	NA	NA
ENSG00000072736.NFATC3	0.00163832	0.0164258	0.0558258	0.07133	NA	0.0733979	0.0658604	0.072315	0.0758952	NA	0.0608425	0.0643249	0.0694084	0.0753763	0.0558258	NA	NA	NA	NA
ENSG00000168096.ANKS3	0.00163917	0.0164258	0.0817777	0.0817777	NA	0.0830377	0.0941838	0.105087	0.0973464	NA	0.0922904	0.0916801	0.121429	0.119272	0.0943847	NA	NA	NA	NA
ENSG00000111725.PRKAB1	0.00164617	0.0164841	0.0749583	0.0911959	NA	0.0900696	0.102694	0.097614	0.081183	NA	0.0987784	0.0749583	0.101397	0.114307	0.0847247	NA	NA	NA	NA
ENSG00000126953.TIMM8A	0.00166279	0.0166387	0.0855049	0.179948	NA	0.18999	0.178157	0.104471	0.188483	NA	0.161336	0.182717	0.0959518	0.148636	0.0855049	NA	NA	NA	NA
ENSG00000204178.MACO1	0.00166712	0.01667	0.113292	0.119855	NA	0.113292	0.139846	0.15362	0.150013	NA	0.177443	0.206487	0.185787	0.157806	0.275006	NA	NA	NA	NA
ENSG00000160072.ATAD3B	0.00166966	0.0166783	0.0603812	0.0668717	NA	0.0631673	0.0656056	0.0629689	0.0712102	NA	0.0655817	0.0603865	0.0615605	0.0774467	0.0603812	NA	NA	NA	NA
ENSG00000182324.KCNJ14	0.00167034	0.0166783	0.0333627	0.0376244	NA	0.0365277	0.0367058	0.0392243	0.0359222	NA	0.0355825	0.0350119	0.0333627	0.0359662	0.0338906	NA	NA	NA	NA
ENSG00000116560.SFPQ	0.00167292	0.0166921	0.113226	0.132214	NA	0.146224	0.210228	0.216113	0.172755	NA	0.2248	0.113226	0.323321	0.319177	0.169887	NA	NA	NA	NA
ENSG00000156983.BRPF1	0.00168611	0.0168118	0.0565178	0.0565178	NA	0.0618532	0.0595103	0.0648638	0.0689036	NA	0.0629092	0.0664348	0.0676995	0.067756	0.0621187	NA	NA	NA	NA
ENSG00000129518.EAPP	0.0017115	0.0170527	0.108823	0.116498	NA	0.122252	0.164319	0.108823	0.139089	NA	0.127545	0.172393	0.11249	0.15635	0.168005	NA	NA	NA	NA
ENSG00000143578.CREB3L4	0.00171275	0.0170531	0.0359122	0.0414736	NA	0.0448166	0.0364064	0.0388165	0.0471357	NA	0.0436705	0.0493794	0.0375041	0.0359122	0.0414223	NA	NA	NA	NA
ENSG00000164663.USP49	0.00172743	0.0171869	0.0703566	0.0834984	NA	0.0739536	0.0935801	0.0903737	0.0767204	NA	0.0784358	0.0703566	0.0942201	0.110161	0.0833242	NA	NA	NA	NA
ENSG00000112584.FAM120B	0.0017372	0.0172718	0.0878487	0.118079	NA	0.132715	0.129396	0.0931687	0.146468	NA	0.085358	0.139684	0.0982685	0.133362	0.0878487	NA	NA	NA	NA
ENSG00000123473.STIL	0.00174472	0.0173342	0.0319249	0.0341053	NA	0.0329643	0.0333376	0.0332523	0.0338063	NA	0.0325132	0.0347302	0.0330399	0.0359722	0.0319249	NA	NA	NA	NA
ENSG00000102057.KCND1	0.00175277	0.0174019	0.0358334	0.0514104	NA	0.0497122	0.0491522	0.043998	0.0464712	NA	0.0514325	0.0471801	0.0358334	0.0427168	0.0499628	NA	NA	NA	NA
ENSG00000169230.PRELID1	0.00175471	0.0174088	0.106414	0.256348	NA	0.20264	0.290141	0.19469	0.214549	NA	0.300186	0.133012	0.198334	0.201277	0.106414	NA	NA	NA	NA
ENSG00000148308.GTF3C5	0.00176591	0.0175075	0.0793964	0.0966483	NA	0.0947427	0.0946233	0.088749	0.103547	NA	0.0908603	0.0866415	0.0813777	0.100453	0.0793964	NA	NA	NA	NA
ENSG00000186432.KPNA4	0.00176899	0.0175256	0.101595	0.198049	NA	0.154682	0.205323	0.205046	0.139538	NA	0.158142	0.101595	0.188825	0.221212	0.113797	NA	NA	NA	NA
ENSG00000124374.PAIP2B	0.0017967	0.0177875	0.0466808	0.0502385	NA	0.0615259	0.0466808	0.0610753	0.0551557	NA	0.0541506	0.0625176	0.0515633	0.0655593	0.05429	NA	NA	NA	NA
ENSG00000150687.PRSS23	0.00180299	0.0178368	0.0966253	0.211775	NA	0.0966253	0.252458	0.309843	0.173111	NA	0.26747	0.247674	0.348133	0.321822	0.293836	NA	NA	NA	NA
ENSG00000112237.CCNC	0.00180423	0.0178368	0.0937561	0.103259	NA	0.0985787	0.136834	0.121733	0.104632	NA	0.102226	0.0937561	0.135247	0.196516	0.154517	NA	NA	NA	NA
ENSG00000101868.POLA1	0.00182413	0.0180207	0.0467417	0.050017	NA	0.0491294	0.0486869	0.0523425	0.0496578	NA	0.0529201	0.0520083	0.048577	0.0467417	0.0471092	NA	NA	NA	NA
ENSG00000144566.RAB5A	0.00184434	0.0182074	0.0944308	0.154224	NA	0.135516	0.172902	0.11669	0.147687	NA	0.105323	0.0944308	0.139459	0.188698	0.128929	NA	NA	NA	NA
ENSG00000153107.ANAPC1	0.00185662	0.0183158	0.0700015	0.0976354	NA	0.109076	0.105876	0.076182	0.0995077	NA	0.0824323	0.0832758	0.0680646	0.0925119	0.0700015	NA	NA	NA	NA
ENSG00000105402.NAPA	0.00186056	0.0183343	0.0707012	0.106907	NA	0.115956	0.0881107	0.0761267	0.104735	NA	0.111386	0.116153	0.0707012	0.0861797	0.102623	NA	NA	NA	NA
ENSG00000197497.ZNF665	0.00186112	0.0183343	0.04574	0.0473261	NA	0.0499874	0.0598535	0.04574	0.0577852	NA	0.0504956	0.0468685	0.0567343	0.0534261	0.0571456	NA	NA	NA	NA
ENSG00000075975.MKRN2	0.00186475	0.0183571	0.0839397	0.084068	NA	0.0888794	0.0976398	0.0802622	0.109091	NA	0.087426	0.0973147	0.0897066	0.104652	0.0839397	NA	NA	NA	NA
ENSG00000188315.C3orf62	0.00186676	0.0183639	0.0521816	0.0661074	NA	0.0560049	0.0671914	0.0608278	0.0615526	NA	0.0643035	0.0521816	0.063849	0.0701171	0.0548427	NA	NA	NA	NA
ENSG00000228049.POLR2J2	0.00188749	0.0185548	0.0455679	0.0494354	NA	0.0484453	0.0512153	0.045451	0.0470557	NA	0.0486202	0.0479712	0.0500373	0.0562665	0.0455679	NA	NA	NA	NA
ENSG00000174796.THAP6	0.0018985	0.0186499	0.0659416	0.099353	NA	0.0980532	0.0991552	0.0912571	0.104376	NA	0.0907134	0.101651	0.093848	0.0860434	0.0659416	NA	NA	NA	NA
ENSG00000065154.OAT	0.00191033	0.0187529	0.137017	0.197536	NA	0.26672	0.2548	0.184703	0.362951	NA	0.19269	0.231731	0.203193	0.236936	0.137017	NA	NA	NA	NA
ENSG00000163605.PPP4R2	0.00191239	0.0187599	0.100146	0.142066	NA	0.135046	0.140757	0.13216	0.102842	NA	0.136562	0.100146	0.14719	0.163483	0.130697	NA	NA	NA	NA
ENSG00000172888.ZNF621	0.00192017	0.018823	0.061614	0.0698728	NA	0.0728262	0.0690744	0.0670468	0.0709794	NA	0.0652792	0.0815599	0.061614	0.06653	0.070921	NA	NA	NA	NA
ENSG00000124228.DDX27	0.00192385	0.0188459	0.084141	0.0927965	NA	0.102761	0.084141	0.102266	0.103018	NA	0.0997754	0.106614	0.0988998	0.0906361	0.127139	NA	NA	NA	NA
ENSG00000128218.VPREB3	0.00193957	0.0189866	0.0635919	0.0949084	NA	0.0966936	0.0947172	0.0904266	0.0931773	NA	0.0869544	0.0893571	0.0811833	0.0903366	0.0635919	NA	NA	NA	NA
ENSG00000166881.NEMP1	0.00194792	0.019055	0.0361276	0.0401229	NA	0.03912	0.0388791	0.0419352	0.0399163	NA	0.0416841	0.0399626	0.0361276	0.0423853	0.0417597	NA	NA	NA	NA
ENSG00000149483.TMEM138	0.00195299	0.0190912	0.0586718	0.0627437	NA	0.0679602	0.0586718	0.0750375	0.0707433	NA	0.0694783	0.060145	0.0600922	0.0756394	0.0721841	NA	NA	NA	NA
ENSG00000197912.SPG7	0.0019585	0.0191316	0.0959687	0.146718	NA	0.134077	0.151049	0.124336	0.162196	NA	0.15423	0.0959687	0.124442	0.14843	0.122308	NA	NA	NA	NA
ENSG00000107036.RIC1	0.00196088	0.0191406	0.0450512	0.0520643	NA	0.0540116	0.056457	0.0584903	0.0450512	NA	0.0499843	0.0565718	0.0628385	0.0668395	0.0668944	NA	NA	NA	NA
ENSG00000101193.GID8	0.00196216	0.0191406	0.094684	0.094684	NA	0.103953	0.106123	0.104623	0.144212	NA	0.09598	0.0990504	0.10808	0.143217	0.112805	NA	NA	NA	NA
ENSG00000186222.BLOC1S4	0.00198278	0.0193283	0.096516	0.229559	NA	0.243642	0.224289	0.137535	0.258699	NA	0.203532	0.220533	0.096516	0.190337	0.131269	NA	NA	NA	NA
ENSG00000183032.SLC25A21	0.00203596	0.0198329	0.0360299	0.0390902	NA	0.0360299	0.0524649	0.0412509	0.051269	NA	0.0388028	0.0471239	0.0513041	0.0513064	0.0497057	NA	NA	NA	NA
ENSG00000120699.EXOSC8	0.0020465	0.01991	0.078178	0.078178	NA	0.0798004	0.0974506	0.150425	0.091498	NA	0.135973	0.0930359	0.16682	0.124343	0.161006	NA	NA	NA	NA
ENSG00000106080.FKBP14	0.00204673	0.01991	0.0717063	0.112245	NA	0.117162	0.109813	0.0782424	0.107567	NA	0.0904609	0.0934736	0.0701879	0.0788312	0.0717063	NA	NA	NA	NA
ENSG00000170946.DNAJC24	0.00205472	0.0199738	0.0751342	0.0982241	NA	0.080129	0.10516	0.0931952	0.10243	NA	0.0906419	0.0735977	0.0986721	0.108299	0.0751342	NA	NA	NA	NA
ENSG00000130772.MED18	0.00209737	0.0203742	0.0490782	0.0490782	NA	0.0503457	0.0669958	0.0523924	0.0749107	NA	0.0508107	0.0549822	0.0725442	0.0695016	0.055207	NA	NA	NA	NA
ENSG00000133104.SPART	0.00211301	0.0205106	0.0725926	0.0806388	NA	0.0714529	0.0805655	0.106424	0.0762263	NA	0.0900533	0.0725926	0.0988231	0.101182	0.133924	NA	NA	NA	NA
ENSG00000168014.C2CD3	0.00211434	0.0205106	0.0522743	0.057113	NA	0.0631373	0.0596566	0.0563722	0.0588457	NA	0.0522743	0.0663419	0.0597855	0.0592468	0.0568973	NA	NA	NA	NA
ENSG00000205208.C4orf46	0.00211721	0.0205186	0.0420632	0.0420632	NA	0.0442559	0.0457921	0.04265	0.0493722	NA	0.0441605	0.0552482	0.0430642	0.0487609	0.0434397	NA	NA	NA	NA
ENSG00000076382.SPAG5	0.00211871	0.0205186	0.0269714	0.0300144	NA	0.0301487	0.0314935	0.0279642	0.027973	NA	0.0269714	0.0306464	0.0288572	0.0276152	0.0302644	NA	NA	NA	NA
ENSG00000115520.COQ10B	0.00211964	0.0205186	0.0989132	0.240066	NA	0.201098	0.232827	0.163537	0.188446	NA	0.212072	0.185184	0.169063	0.188319	0.0989132	NA	NA	NA	NA
ENSG00000141076.UTP4	0.00212105	0.0205186	0.0595888	0.0719643	NA	0.0645625	0.0758781	0.0695403	0.084198	NA	0.0746661	0.0631908	0.0747672	0.0910268	0.0595888	NA	NA	NA	NA
ENSG00000163249.CCNYL1	0.00212776	0.0205694	0.0576339	0.0696887	NA	0.063364	0.0760916	0.0566305	0.0746782	NA	0.0605202	0.0760586	0.0629263	0.0714631	0.0576339	NA	NA	NA	NA
ENSG00000215271.HOMEZ	0.00214021	0.0206753	0.0450499	0.0450499	NA	0.0462048	0.0548369	0.0475049	0.0578096	NA	0.0551428	0.0563382	0.0552767	0.0545016	0.0513167	NA	NA	NA	NA
ENSG00000059769.DNAJC25	0.00214307	0.0206887	0.0785693	0.135025	NA	0.146517	0.128315	0.116843	0.134776	NA	0.0847556	0.146792	0.0940409	0.109425	0.0785693	NA	NA	NA	NA
ENSG00000153487.ING1	0.00216272	0.020864	0.0791639	0.104471	NA	0.101726	0.0977278	0.101746	0.0912725	NA	0.1095	0.0984802	0.0874877	0.0791639	0.112012	NA	NA	NA	NA
ENSG00000108733.PEX12	0.00218532	0.0210674	0.0407379	0.0491111	NA	0.0489757	0.0486141	0.0492365	0.0480976	NA	0.0477055	0.044846	0.0480926	0.0498488	0.0407379	NA	NA	NA	NA
ENSG00000280325.AC074183.2	0.00219072	0.0211049	0.0516613	0.0813892	NA	0.0823044	0.08121	0.0746449	0.0860026	NA	0.0779416	0.0784238	0.0725689	0.082094	0.0516613	NA	NA	NA	NA
ENSG00000145216.FIP1L1	0.00219573	0.0211386	0.082424	0.101631	NA	0.104114	0.1139	0.11291	0.129536	NA	0.109461	0.082424	0.106357	0.144471	0.112952	NA	NA	NA	NA
ENSG00000089737.DDX24	0.00220843	0.0212458	0.126572	0.245473	NA	0.303079	0.235992	0.220222	0.283007	NA	0.249965	0.183696	0.126572	0.27999	0.280472	NA	NA	NA	NA
ENSG00000181418.DDN	0.00220991	0.0212458	0.0607849	0.122616	NA	0.110896	0.112573	0.0995801	0.109984	NA	0.121939	0.10459	0.0994177	0.093417	0.0607849	NA	NA	NA	NA
ENSG00000108256.NUFIP2	0.00224488	0.0215673	0.107425	0.171359	NA	0.191709	0.167282	0.133374	0.184843	NA	0.107425	0.159129	0.126083	0.166788	0.131032	NA	NA	NA	NA
ENSG00000110713.NUP98	0.00224834	0.0215856	0.0600937	0.0622731	NA	0.0638412	0.0621528	0.0633216	0.0607854	NA	0.0680897	0.063162	0.0619419	0.0695834	0.0600937	NA	NA	NA	NA
ENSG00000132326.PER2	0.00226384	0.0217195	0.0597614	0.0595482	NA	0.0677692	0.0691986	0.0766575	0.0724048	NA	0.0597614	0.0698655	0.0842651	0.0648643	0.0756652	NA	NA	NA	NA
ENSG00000072364.AFF4	0.00226772	0.0217418	0.101555	0.139612	NA	0.121304	0.123123	0.176037	0.101555	NA	0.126353	0.122875	0.166156	0.119595	0.227818	NA	NA	NA	NA
ENSG00000167807.AC011511.1	0.00227537	0.0218001	0.0455873	0.0511756	NA	0.0464954	0.0535944	0.0596262	0.0446575	NA	0.0493203	0.0467787	0.0558942	0.0582339	0.0455873	NA	NA	NA	NA
ENSG00000178913.TAF7	0.00230106	0.0220312	0.119943	0.180617	NA	0.119943	0.212547	0.16645	0.132724	NA	0.22892	0.144883	0.204262	0.204907	0.276444	NA	NA	NA	NA
ENSG00000188486.H2AFX	0.0023107	0.0221083	0.0953813	0.169585	NA	0.16216	0.174299	0.143782	0.169758	NA	0.147242	0.132037	0.0953813	0.154161	0.10218	NA	NA	NA	NA
ENSG00000140350.ANP32A	0.00231244	0.0221099	0.101383	0.202903	NA	0.170059	0.120223	0.148139	0.129957	NA	0.2774	0.149965	0.101383	0.176301	0.24967	NA	NA	NA	NA
ENSG00000170581.STAT2	0.00232254	0.0221913	0.066798	0.0870773	NA	0.0773056	0.0806716	0.066798	0.0685474	NA	0.080617	0.0797949	0.076929	0.101974	0.105533	NA	NA	NA	NA
ENSG00000188283.ZNF383	0.00232807	0.0222289	0.044901	0.0488169	NA	0.0506445	0.0491466	0.0491169	0.0475561	NA	0.044634	0.044901	0.0504819	0.046883	0.0464154	NA	NA	NA	NA
ENSG00000114982.KANSL3	0.0023334	0.0222548	0.0518446	0.0656995	NA	0.0600952	0.0709574	0.0518446	0.05411	NA	0.0566084	0.0644635	0.0572631	0.0608467	0.064415	NA	NA	NA	NA
ENSG00000066654.THUMPD1	0.00233398	0.0222548	0.0906108	0.0927099	NA	0.0976363	0.0906108	0.101738	0.0981932	NA	0.112774	0.0977733	0.120603	0.104911	0.115503	NA	NA	NA	NA
ENSG00000198169.ZNF251	0.00233722	0.0222706	0.0591113	0.0649598	NA	0.0712154	0.0680068	0.0687432	0.0702431	NA	0.0631726	0.066601	0.0682137	0.065278	0.0591113	NA	NA	NA	NA
ENSG00000163161.ERCC3	0.00235168	0.0223931	0.0603829	0.0713912	NA	0.0674569	0.079911	0.0623731	0.0754488	NA	0.0667393	0.0603829	0.0634997	0.0699789	0.0621026	NA	NA	NA	NA
ENSG00000105197.TIMM50	0.00235927	0.02245	0.0809	0.114533	NA	0.106761	0.123684	0.106863	0.115469	NA	0.0937116	0.0809	0.116004	0.100796	0.0896733	NA	NA	NA	NA
ENSG00000182774.RPS17	0.00238365	0.0226666	0.106948	0.22274	NA	0.202049	0.237366	0.133237	0.231609	NA	0.222914	0.206386	0.112355	0.113883	0.106948	NA	NA	NA	NA
ENSG00000158483.FAM86C1	0.00238745	0.0226873	0.0539272	0.0870418	NA	0.0845857	0.082142	0.0808282	0.0872385	NA	0.0827104	0.0851234	0.0687266	0.0812546	0.0539272	NA	NA	NA	NA
ENSG00000167562.ZNF701	0.00239461	0.0227398	0.0484774	0.0534056	NA	0.0607089	0.0638067	0.0482156	0.0601692	NA	0.0484774	0.0587106	0.0537903	0.0585077	0.0646113	NA	NA	NA	NA
ENSG00000081692.JMJD4	0.00240727	0.0228445	0.0658612	0.126624	NA	0.120204	0.123579	0.0968901	0.129116	NA	0.106413	0.123235	0.0658612	0.0894696	0.0899016	NA	NA	NA	NA
ENSG00000067596.DHX8	0.00240917	0.022847	0.0678868	0.0805847	NA	0.0874607	0.0831452	0.0758966	0.0859521	NA	0.0817771	0.0739554	0.0753236	0.0876732	0.0678868	NA	NA	NA	NA
ENSG00000100938.GMPR2	0.00242418	0.0229738	0.087858	0.144077	NA	0.157841	0.160454	0.0980079	0.171457	NA	0.12455	0.128103	0.0996894	0.127732	0.087858	NA	NA	NA	NA
ENSG00000111271.ACAD10	0.0024277	0.0229916	0.0459236	0.0657245	NA	0.0704058	0.0730724	0.0721054	0.0728033	NA	0.0459236	0.0699675	0.0686927	0.0688432	0.0652312	NA	NA	NA	NA
ENSG00000162244.RPL29	0.0024419	0.0231103	0.0845307	0.159443	NA	0.243687	0.148125	0.0906451	0.252729	NA	0.255713	0.288877	0.0845307	0.139741	0.1158	NA	NA	NA	NA
ENSG00000180425.C11orf71	0.00246088	0.0232742	0.0731038	0.134116	NA	0.150844	0.137358	0.126472	0.15399	NA	0.123207	0.147596	0.124374	0.113115	0.0731038	NA	NA	NA	NA
ENSG00000132424.PNISR	0.00246876	0.023333	0.11428	0.158067	NA	0.126607	0.175271	0.293675	0.114223	NA	0.2716	0.11428	0.299939	0.304163	0.347927	NA	NA	NA	NA
ENSG00000136709.WDR33	0.00249278	0.023544	0.0866377	0.0919321	NA	0.102053	0.0905976	0.120149	0.109108	NA	0.117867	0.0866377	0.124561	0.121802	0.144791	NA	NA	NA	NA
ENSG00000256771.ZNF253	0.00249702	0.0235682	0.0663099	0.0833234	NA	0.0765503	0.0831633	0.103646	0.089371	NA	0.0978308	0.0663099	0.0981807	0.100289	0.108359	NA	NA	NA	NA
ENSG00000115233.PSMD14	0.00251671	0.023738	0.103776	0.153612	NA	0.156062	0.156397	0.189687	0.148952	NA	0.12819	0.123878	0.151957	0.103776	0.186419	NA	NA	NA	NA
ENSG00000140983.RHOT2	0.00251853	0.0237391	0.0746698	0.114297	NA	0.110454	0.110191	0.0805687	0.1194	NA	0.0951029	0.0933165	0.0895849	0.109294	0.0746698	NA	NA	NA	NA
ENSG00000134987.WDR36	0.00252564	0.02379	0.0690064	0.0834184	NA	0.0824227	0.0870405	0.0911389	0.106064	NA	0.0790174	0.0764893	0.0868247	0.10948	0.0690064	NA	NA	NA	NA
ENSG00000242866.STRC	0.00252769	0.0237933	0.0318401	0.0401947	NA	0.042556	0.0349846	0.0378395	0.0381198	NA	0.038228	0.0399283	0.0316976	0.0318401	0.0330643	NA	NA	NA	NA
ENSG00000154803.FLCN	0.00253471	0.0238433	0.0681626	0.0813481	NA	0.0787721	0.0837172	0.079085	0.0765727	NA	0.0725917	0.0829711	0.086159	0.096465	0.0681626	NA	NA	NA	NA
ENSG00000278259.MYO19	0.00255406	0.0240092	0.0555224	0.0797622	NA	0.0874909	0.0864035	0.0789441	0.0814412	NA	0.0887534	0.0791787	0.0782039	0.0851903	0.0555224	NA	NA	NA	NA
ENSG00000182141.ZNF708	0.00257105	0.0241471	0.094915	0.094915	NA	0.116937	0.116881	0.126059	0.142401	NA	0.122288	0.114438	0.157526	0.154215	0.161988	NA	NA	NA	NA
ENSG00000178935.ZNF552	0.00257218	0.0241471	0.0440572	0.0440572	NA	0.0466468	0.0515647	0.0593856	0.0501924	NA	0.0643155	0.0574648	0.0621201	0.0547307	0.0651133	NA	NA	NA	NA
ENSG00000154723.ATP5PF	0.00257572	0.024164	0.120987	0.398006	NA	0.373347	0.400731	0.344524	0.405494	NA	0.417736	0.318118	0.318256	0.302475	0.120987	NA	NA	NA	NA
ENSG00000198690.FAN1	0.00258685	0.0242522	0.0644827	0.0680937	NA	0.0753597	0.0767871	0.0865459	0.0859935	NA	0.0868024	0.0644827	0.0775312	0.0848165	0.0787656	NA	NA	NA	NA
ENSG00000092931.MFSD11	0.0026001	0.0243601	0.0725523	0.0821253	NA	0.0885239	0.0982165	0.0985294	0.105686	NA	0.0959416	0.0895327	0.110519	0.111868	0.0725523	NA	NA	NA	NA
ENSG00000144741.SLC25A26	0.00261036	0.0244398	0.0747208	0.173429	NA	0.176182	0.172142	0.116853	0.163545	NA	0.166162	0.166053	0.0747208	0.0882958	0.109566	NA	NA	NA	NA
ENSG00000114988.LMAN2L	0.00262101	0.024523	0.0552795	0.0702443	NA	0.0552795	0.0662721	0.0708222	0.0587043	NA	0.0560727	0.0579997	0.0697539	0.0701361	0.0959415	NA	NA	NA	NA
ENSG00000105732.ZNF574	0.00262683	0.024561	0.0563741	0.0563741	NA	0.0617196	0.0654413	0.0589691	0.0664676	NA	0.0570804	0.0617358	0.0629475	0.0597213	0.065875	NA	NA	NA	NA
ENSG00000126581.BECN1	0.00263726	0.024642	0.0808118	0.122631	NA	0.134396	0.104087	0.103211	0.121422	NA	0.124137	0.138307	0.0808118	0.0841953	0.12406	NA	NA	NA	NA
ENSG00000105011.ASF1B	0.00264401	0.0246886	0.034955	0.0352928	NA	0.0364992	0.0354403	0.0357073	0.0360003	NA	0.034955	0.0364908	0.0351608	0.0365659	0.035409	NA	NA	NA	NA
ENSG00000090316.MAEA	0.0026494	0.0247224	0.0932306	0.133544	NA	0.159015	0.142057	0.0878041	0.174803	NA	0.0941407	0.165801	0.0975699	0.167695	0.0932306	NA	NA	NA	NA
ENSG00000107789.MINPP1	0.00266085	0.0248127	0.0640648	0.0765958	NA	0.0749192	0.0744092	0.0760868	0.0733135	NA	0.0687744	0.0667015	0.065119	0.0801875	0.0640648	NA	NA	NA	NA
ENSG00000141040.ZNF287	0.00267164	0.0248967	0.0594346	0.0705628	NA	0.0727295	0.0767808	0.0705899	0.0831002	NA	0.0741987	0.0704916	0.0653966	0.0663922	0.0594346	NA	NA	NA	NA
ENSG00000198182.ZNF607	0.00267842	0.0249432	0.0421853	0.0505813	NA	0.0534818	0.0514417	0.0531329	0.0585104	NA	0.0525528	0.0537786	0.0534586	0.0538776	0.0421853	NA	NA	NA	NA
ENSG00000155034.FBXL18	0.00271185	0.0252377	0.0616527	0.0800163	NA	0.0720834	0.0818622	0.0649672	0.0805398	NA	0.0688818	0.0707082	0.0625957	0.0820903	0.0616527	NA	NA	NA	NA
ENSG00000167862.MRPL58	0.0027277	0.0253683	0.0817293	0.123509	NA	0.131343	0.144771	0.105508	0.166128	NA	0.106574	0.105416	0.118856	0.165823	0.0817293	NA	NA	NA	NA
ENSG00000205307.SAP25	0.0027532	0.0255885	0.0251542	0.0251542	NA	0.0290011	0.0260379	0.0266834	0.0262981	NA	0.0304566	0.0305917	0.0288411	0.0295348	0.0292617	NA	NA	NA	NA
ENSG00000149792.MRPL49	0.00276416	0.0256732	0.0969235	0.14229	NA	0.121051	0.140872	0.123793	0.11834	NA	0.159258	0.102565	0.0969235	0.114811	0.162893	NA	NA	NA	NA
ENSG00000168883.USP39	0.00277274	0.0257358	0.0671195	0.0894486	NA	0.0790966	0.0827168	0.0844206	0.0779678	NA	0.0827989	0.0741296	0.0810136	0.0671195	0.0903631	NA	NA	NA	NA
ENSG00000111653.ING4	0.00277784	0.0257557	0.0933763	0.143525	NA	0.11841	0.120028	0.176524	0.0933763	NA	0.17657	0.123478	0.155655	0.144827	0.216977	NA	NA	NA	NA
ENSG00000081665.ZNF506	0.00277857	0.0257557	0.0658372	0.0888476	NA	0.0847193	0.08106	0.0919634	0.0696868	NA	0.0831904	0.0782053	0.0658372	0.073243	0.0982017	NA	NA	NA	NA
ENSG00000167377.ZNF23	0.00279717	0.0259015	0.0355439	0.0369382	NA	0.0365924	0.0373594	0.0402795	0.0387075	NA	0.0391867	0.0381011	0.0355439	0.0359328	0.0392121	NA	NA	NA	NA
ENSG00000164898.FMC1	0.00279801	0.0259015	0.0946577	0.263993	NA	0.234688	0.252686	0.184266	0.268924	NA	0.268518	0.241526	0.182068	0.140472	0.0946577	NA	NA	NA	NA
ENSG00000119711.ALDH6A1	0.00280057	0.0259081	0.0713237	0.082195	NA	0.100387	0.0747844	0.073691	0.0843349	NA	0.0713237	0.0821573	0.0755633	0.0888767	0.0913329	NA	NA	NA	NA
ENSG00000142937.RPS8	0.00283286	0.0261895	0.0673511	0.0673511	NA	0.193448	0.0889655	0.147243	0.198575	NA	0.257122	0.322144	0.183253	0.242388	0.220068	NA	NA	NA	NA
ENSG00000129625.REEP5	0.00283885	0.0262274	0.11179	0.255341	NA	0.251276	0.274477	0.15796	0.246355	NA	0.165715	0.24792	0.172	0.11179	0.119035	NA	NA	NA	NA
ENSG00000175536.LIPT2	0.00285215	0.0263329	0.0385188	0.0569295	NA	0.0579262	0.0543694	0.0497745	0.0596919	NA	0.0528221	0.051654	0.0477814	0.0385188	0.0419295	NA	NA	NA	NA
ENSG00000134910.STT3A	0.0028632	0.0264091	0.0667559	0.096481	NA	0.0809131	0.0864121	0.0947695	0.0807286	NA	0.0939969	0.0876284	0.0846166	0.0667559	0.113427	NA	NA	NA	NA
ENSG00000165355.FBXO33	0.00286419	0.0264091	0.078157	0.094423	NA	0.104249	0.113337	0.108482	0.102854	NA	0.078157	0.0960137	0.109554	0.0963275	0.0963319	NA	NA	NA	NA
ENSG00000183864.TOB2	0.00289052	0.0266344	0.0750129	0.0830411	NA	0.0750129	0.0939935	0.0850072	0.0824251	NA	0.112949	0.0779064	0.0844439	0.104218	0.11974	NA	NA	NA	NA
ENSG00000115896.PLCL1	0.00290078	0.0267113	0.0929541	0.377499	NA	0.355168	0.345742	0.104216	0.342066	NA	0.272451	0.368177	0.0929541	0.282726	0.39497	NA	NA	NA	NA
ENSG00000143867.OSR1	0.00294004	0.0270549	0.0315607	0.034452	NA	0.0389793	0.0391932	0.0366457	0.0387596	NA	0.0315607	0.0357799	0.0390239	0.0390157	0.0393852	NA	NA	NA	NA
ENSG00000133065.SLC41A1	0.00295502	0.0271749	0.0618362	0.0999618	NA	0.113338	0.102252	0.0699352	0.0893592	NA	0.0618362	0.09289	0.0808452	0.0987078	0.0908485	NA	NA	NA	NA
ENSG00000139718.SETD1B	0.00296332	0.0272333	0.0556874	0.0718186	NA	0.0672814	0.0736357	0.0722614	0.0754182	NA	0.0689341	0.0697734	0.0691401	0.0769424	0.0556874	NA	NA	NA	NA
ENSG00000160888.IER2	0.00297132	0.0272888	0.131682	0.304783	NA	0.242417	0.208912	0.258155	0.131682	NA	0.325096	0.413031	0.257239	0.233363	0.462593	NA	NA	NA	NA
ENSG00000214367.HAUS3	0.00297968	0.0273476	0.0597582	0.0580277	NA	0.0582653	0.0694897	0.0699629	0.0626151	NA	0.0631409	0.0629867	0.0787595	0.0760755	0.0597582	NA	NA	NA	NA
ENSG00000172809.RPL38	0.0030113	0.0276197	0.100906	0.301703	NA	0.288621	0.284682	0.175841	0.271424	NA	0.277796	0.294184	0.147708	0.176911	0.100906	NA	NA	NA	NA
ENSG00000214655.ZSWIM8	0.00302846	0.0277589	0.0674119	0.0728722	NA	0.0781111	0.0785359	0.0790609	0.0708046	NA	0.0840459	0.0797412	0.0674119	0.100634	0.0942649	NA	NA	NA	NA
ENSG00000196150.ZNF250	0.00304546	0.0278964	0.0695784	0.0841213	NA	0.105165	0.0865094	0.110536	0.0956082	NA	0.0967856	0.0958627	0.109524	0.0695784	0.0938556	NA	NA	NA	NA
ENSG00000154114.TBCEL	0.00306226	0.0280319	0.0399102	0.049957	NA	0.048973	0.0461741	0.0496414	0.0519757	NA	0.0536932	0.0562046	0.046394	0.0564923	0.0399102	NA	NA	NA	NA
ENSG00000062725.APPBP2	0.00307586	0.028138	0.0752496	0.0876566	NA	0.0792229	0.0960438	0.113733	0.0878045	NA	0.0767341	0.0752496	0.121012	0.130086	0.089811	NA	NA	NA	NA
ENSG00000185728.YTHDF3	0.003096	0.0283037	0.070565	0.0799337	NA	0.070565	0.102221	0.0734772	0.0859511	NA	0.0809918	0.105001	0.0900206	0.112228	0.0796998	NA	NA	NA	NA
ENSG00000174738.NR1D2	0.00310387	0.0283571	0.0590786	0.0868239	NA	0.0860012	0.0798936	0.0895854	0.0657181	NA	0.0683944	0.075055	0.0934221	0.0974978	0.0590786	NA	NA	NA	NA
ENSG00000253710.ALG11	0.00312994	0.0285766	0.0534074	0.0639987	NA	0.0534074	0.0655058	0.0628174	0.0742001	NA	0.0735572	0.0597636	0.0605123	0.0729759	0.0604785	NA	NA	NA	NA
ENSG00000072778.ACADVL	0.00313558	0.0286093	0.0987837	0.185424	NA	0.171488	0.193669	0.157627	0.109382	NA	0.185807	0.0987837	0.104557	0.108593	0.184496	NA	NA	NA	NA
ENSG00000154479.CCDC173	0.00313949	0.0286264	0.044899	0.0503876	NA	0.0519064	0.0545087	0.0489829	0.0560163	NA	0.044899	0.0524492	0.0569848	0.0528422	0.0587343	NA	NA	NA	NA
ENSG00000204839.MROH6	0.0031453	0.0286606	0.0375368	0.0546147	NA	0.0582907	0.0502505	0.0539538	0.0524146	NA	0.0547373	0.0579769	0.0375368	0.0401177	0.0519264	NA	NA	NA	NA
ENSG00000176531.PHLDB3	0.00319019	0.0290507	0.038351	0.0459792	NA	0.0441216	0.0447473	0.04052	0.038351	NA	0.0437187	0.0424408	0.0430504	0.0422979	0.0415009	NA	NA	NA	NA
ENSG00000116198.CEP104	0.00319406	0.029067	0.0724958	0.0977889	NA	0.118505	0.0935259	0.0740548	0.121526	NA	0.0994024	0.129581	0.0724958	0.11372	0.081982	NA	NA	NA	NA
ENSG00000131174.COX7B	0.00320007	0.0291027	0.109432	0.48378	NA	0.460436	0.508596	0.390343	0.451383	NA	0.451354	0.404735	0.355652	0.42331	0.109432	NA	NA	NA	NA
ENSG00000113712.CSNK1A1	0.00321516	0.0292209	0.108545	0.233036	NA	0.151439	0.174552	0.118792	0.14814	NA	0.235488	0.108545	0.118037	0.205989	0.248446	NA	NA	NA	NA
ENSG00000279092.AC025678.3	0.00322376	0.0292801	0.043072	0.0520237	NA	0.0461474	0.0458851	0.0582904	0.0458165	NA	0.0511946	0.043072	0.0508738	0.0498808	0.0574717	NA	NA	NA	NA
ENSG00000196437.ZNF569	0.00323102	0.0293269	0.0643773	0.0738566	NA	0.0700041	0.0746042	0.0697791	0.0847904	NA	0.0718298	0.0643773	0.0747742	0.0737203	0.0802978	NA	NA	NA	NA
ENSG00000110046.ATG2A	0.00324971	0.0294774	0.0489093	0.0603226	NA	0.0612147	0.0505434	0.0569715	0.0538086	NA	0.0641249	0.0548708	0.0577098	0.0489093	0.0631825	NA	NA	NA	NA
ENSG00000100209.HSCB	0.00326033	0.0295546	0.0745831	0.140089	NA	0.120406	0.142772	0.0879466	0.1029	NA	0.123083	0.106224	0.0745831	0.112604	0.0865144	NA	NA	NA	NA
ENSG00000155275.TRMT44	0.00328315	0.0297421	0.038333	0.0425114	NA	0.043891	0.0453275	0.0440061	0.0463323	NA	0.0432402	0.038333	0.0503881	0.0455701	0.0492518	NA	NA	NA	NA
ENSG00000171135.JAGN1	0.00331442	0.0300059	0.0942404	0.172747	NA	0.178256	0.154721	0.146717	0.158314	NA	0.1741	0.120574	0.119884	0.0967277	0.0942404	NA	NA	NA	NA
ENSG00000125970.RALY	0.00334511	0.0302641	0.0945976	0.153375	NA	0.098693	0.135699	0.128325	0.177968	NA	0.216629	0.202623	0.168784	0.0945976	0.217699	NA	NA	NA	NA
ENSG00000119596.YLPM1	0.00335178	0.0303049	0.0916449	0.133916	NA	0.13465	0.146439	0.124069	0.142635	NA	0.122493	0.128028	0.139539	0.166973	0.0916449	NA	NA	NA	NA
ENSG00000157954.WIPI2	0.00335846	0.0303456	0.0964556	0.143825	NA	0.135359	0.155213	0.11348	0.155257	NA	0.150401	0.128804	0.099201	0.120135	0.0964556	NA	NA	NA	NA
ENSG00000133119.RFC3	0.00339141	0.0306046	0.0536054	0.0767144	NA	0.0875761	0.0705565	0.0895414	0.0786027	NA	0.0830879	0.0701175	0.0777876	0.0536054	0.0599875	NA	NA	NA	NA
ENSG00000130997.POLN	0.00339151	0.0306046	0.0323981	0.039396	NA	0.0395419	0.0394164	0.0379259	0.0389958	NA	0.0352379	0.0397416	0.0369126	0.0384778	0.0323981	NA	NA	NA	NA
ENSG00000135336.ORC3	0.00339475	0.0306141	0.0776305	0.112536	NA	0.105103	0.117315	0.124861	0.125792	NA	0.119017	0.108678	0.120894	0.107047	0.0776305	NA	NA	NA	NA
ENSG00000152409.JMY	0.00340434	0.0306807	0.0695976	0.107579	NA	0.117042	0.0951845	0.111801	0.0695976	NA	0.104955	0.0726471	0.0961075	0.107533	0.0958222	NA	NA	NA	NA
ENSG00000025772.TOMM34	0.00340978	0.03071	0.0636918	0.13627	NA	0.144427	0.122752	0.0820647	0.158364	NA	0.114118	0.119775	0.0636918	0.129474	0.144695	NA	NA	NA	NA
ENSG00000008128.CDK11A	0.00341295	0.0307187	0.0560973	0.0637398	NA	0.0609794	0.0559376	0.0589861	0.0678345	NA	0.0720975	0.0560973	0.0602711	0.0694517	0.0868597	NA	NA	NA	NA
ENSG00000176927.EFCAB5	0.00343895	0.0309328	0.0339844	0.0404988	NA	0.0372291	0.0403012	0.0391064	0.0350748	NA	0.0355616	0.0346178	0.0388772	0.0420565	0.0339844	NA	NA	NA	NA
ENSG00000174010.KLHL15	0.00345867	0.0310902	0.047524	0.0538457	NA	0.0561469	0.0511732	0.0521576	0.0544544	NA	0.0485082	0.0535147	0.0582668	0.0566251	0.047524	NA	NA	NA	NA
ENSG00000182901.RGS7	0.00346427	0.0311205	0.0885945	0.238377	NA	0.286536	0.234641	0.251715	0.243997	NA	0.137931	0.207695	0.215118	0.26473	0.0885945	NA	NA	NA	NA
ENSG00000176225.RTTN	0.00348726	0.0313069	0.0343102	0.0391693	NA	0.0355235	0.036887	0.0463211	0.0391604	NA	0.0347691	0.0343102	0.0468525	0.0467217	0.0473794	NA	NA	NA	NA
ENSG00000147905.ZCCHC7	0.00349539	0.0313597	0.0807079	0.110877	NA	0.107017	0.109192	0.0975049	0.122577	NA	0.122247	0.120273	0.111086	0.124747	0.0807079	NA	NA	NA	NA
ENSG00000141378.PTRH2	0.00349932	0.0313749	0.0727375	0.0986697	NA	0.104214	0.125718	0.0753018	0.129094	NA	0.106848	0.0868499	0.0727375	0.107074	0.0939146	NA	NA	NA	NA
ENSG00000148459.PDSS1	0.00351526	0.0314952	0.0502144	0.0589824	NA	0.0648547	0.0700206	0.069626	0.0778362	NA	0.0633095	0.0600828	0.0730153	0.070967	0.0502144	NA	NA	NA	NA
ENSG00000186364.NUDT17	0.00351726	0.0314952	0.0565257	0.0851715	NA	0.0798733	0.0626148	0.0818546	0.0629585	NA	0.0881594	0.0735755	0.0565257	0.0655064	0.0804623	NA	NA	NA	NA
ENSG00000112200.ZNF451	0.00357448	0.0319872	0.0979709	0.136085	NA	0.0979709	0.164982	0.128586	0.156694	NA	0.152481	0.134771	0.190882	0.184858	0.135416	NA	NA	NA	NA
ENSG00000184205.TSPYL2	0.003591	0.0321144	0.0974237	0.225632	NA	0.193592	0.224202	0.207379	0.141142	NA	0.177211	0.0974237	0.202333	0.191119	0.183273	NA	NA	NA	NA
ENSG00000162885.B3GALNT2	0.00359399	0.0321205	0.0571938	0.0816872	NA	0.0832304	0.0826519	0.0764839	0.0683404	NA	0.0782661	0.0646882	0.0786876	0.0879175	0.0571938	NA	NA	NA	NA
ENSG00000060138.YBX3	0.00362225	0.0323525	0.0783723	0.192107	NA	0.202963	0.15816	0.168814	0.190623	NA	0.182792	0.213579	0.0783723	0.122341	0.142604	NA	NA	NA	NA
ENSG00000014919.COX15	0.00366336	0.0326987	0.0581158	0.0581158	NA	0.0606469	0.0626033	0.0622445	0.070307	NA	0.0679763	0.0683421	0.0599133	0.069013	0.0817733	NA	NA	NA	NA
ENSG00000101200.AVP	0.00369679	0.0329761	0.129948	0.140073	NA	0.137814	0.139794	0.135537	0.139774	NA	0.13888	0.139496	0.136809	0.135778	0.129948	NA	NA	NA	NA
ENSG00000198793.MTOR	0.00370163	0.0329981	0.0611503	0.0850139	NA	0.0800809	0.0792034	0.0793795	0.0703452	NA	0.0927062	0.0710927	0.0658749	0.0847332	0.0611503	NA	NA	NA	NA
ENSG00000177425.PAWR	0.00371349	0.0330827	0.0542577	0.0753681	NA	0.0619938	0.0884493	0.0542577	0.0877352	NA	0.0694913	0.0825963	0.0751892	0.0914607	0.101428	NA	NA	NA	NA
ENSG00000179163.FUCA1	0.00371796	0.0330832	0.0697876	0.0756268	NA	0.0910001	0.0786397	0.118122	0.112386	NA	0.0710513	0.140833	0.11534	0.0697876	0.0957203	NA	NA	NA	NA
ENSG00000143498.TAF1A	0.00371828	0.0330832	0.0523922	0.0677937	NA	0.0693939	0.0679326	0.0865463	0.0671769	NA	0.071522	0.0523922	0.0779705	0.0789321	0.0831479	NA	NA	NA	NA
ENSG00000128590.DNAJB9	0.00373806	0.033238	0.0979185	0.197398	NA	0.206392	0.193788	0.143059	0.192745	NA	0.127053	0.192043	0.160255	0.0979185	0.211505	NA	NA	NA	NA
ENSG00000196391.ZNF774	0.00376379	0.0334455	0.0526311	0.0666679	NA	0.0526311	0.0707108	0.0600926	0.0572811	NA	0.0664804	0.0594317	0.0678237	0.0767475	0.0611231	NA	NA	NA	NA
ENSG00000142751.GPN2	0.00377692	0.033539	0.0546349	0.075492	NA	0.08011	0.0747777	0.0695185	0.0698432	NA	0.0672097	0.0610633	0.0546349	0.0666292	0.0635954	NA	NA	NA	NA
ENSG00000158615.PPP1R15B	0.00377911	0.033539	0.067326	0.0769597	NA	0.0822662	0.0791963	0.0816471	0.0878561	NA	0.0654751	0.0763612	0.0774778	0.088162	0.067326	NA	NA	NA	NA
ENSG00000129351.ILF3	0.00378647	0.033583	0.0957814	0.11082	NA	0.0958676	0.09885	0.150421	0.0957814	NA	0.154696	0.128554	0.1655	0.126722	0.194689	NA	NA	NA	NA
ENSG00000164815.ORC5	0.00379235	0.0336138	0.0530143	0.0552407	NA	0.0580989	0.0661392	0.0700574	0.0660273	NA	0.0563035	0.0530143	0.0669868	0.0744348	0.0675128	NA	NA	NA	NA
ENSG00000101945.SUV39H1	0.00380952	0.0337445	0.0380632	0.0438179	NA	0.0426456	0.0429957	0.0442064	0.0442683	NA	0.0452758	0.0446362	0.0392872	0.0451682	0.0380632	NA	NA	NA	NA
ENSG00000089053.ANAPC5	0.00381953	0.0338118	0.0962101	0.205659	NA	0.234754	0.208584	0.210409	0.226193	NA	0.211555	0.16487	0.19262	0.171247	0.0962101	NA	NA	NA	NA
ENSG00000018869.ZNF582	0.00383543	0.0339311	0.0403815	0.0501065	NA	0.0512125	0.0499039	0.0447364	0.0488687	NA	0.0423482	0.0403815	0.040121	0.0448564	0.0427469	NA	NA	NA	NA
ENSG00000131013.PPIL4	0.00383992	0.0339492	0.0935232	0.108319	NA	0.135066	0.142462	0.159468	0.155186	NA	0.147136	0.0935232	0.175358	0.157503	0.177718	NA	NA	NA	NA
ENSG00000170515.PA2G4	0.0038565	0.0340743	0.097112	0.158046	NA	0.164447	0.160616	0.097112	0.163768	NA	0.154323	0.17054	0.116726	0.109971	0.106898	NA	NA	NA	NA
ENSG00000141458.NPC1	0.00387054	0.0341767	0.0509645	0.0563168	NA	0.0568571	0.0717895	0.0509645	0.0671509	NA	0.0524158	0.0848606	0.071116	0.0623517	0.070919	NA	NA	NA	NA
ENSG00000151657.KIN	0.00389084	0.0343342	0.0782801	0.0812895	NA	0.0782801	0.0890816	0.114609	0.106182	NA	0.0955298	0.10743	0.123752	0.11247	0.121527	NA	NA	NA	NA
ENSG00000185085.INTS5	0.00389939	0.034388	0.0618652	0.0890444	NA	0.098986	0.0979238	0.0769889	0.106917	NA	0.07719	0.082727	0.0835595	0.103775	0.0618652	NA	NA	NA	NA
ENSG00000155906.RMND1	0.00392589	0.0345999	0.0692416	0.0700439	NA	0.0800594	0.0838244	0.0834025	0.0930686	NA	0.0796999	0.0830957	0.0692416	0.0933258	0.0765188	NA	NA	NA	NA
ENSG00000175105.ZNF654	0.0039544	0.0348291	0.064329	0.0730691	NA	0.0730941	0.0706342	0.0754219	0.0655034	NA	0.064329	0.0692479	0.0802983	0.0830268	0.0718077	NA	NA	NA	NA
ENSG00000182551.ADI1	0.00396296	0.0348752	0.0834861	0.223595	NA	0.177589	0.21368	0.156267	0.16307	NA	0.149321	0.0834861	0.123363	0.146579	0.209233	NA	NA	NA	NA
ENSG00000178538.CA8	0.00396462	0.0348752	0.0375435	0.0470968	NA	0.0632011	0.0432729	0.0636408	0.0645165	NA	0.054212	0.050413	0.0611028	0.0375435	0.0660019	NA	NA	NA	NA
ENSG00000155961.RAB39B	0.00402149	0.0353532	0.0777176	0.134287	NA	0.14645	0.143622	0.0777176	0.168692	NA	0.0800103	0.143917	0.0961862	0.116023	0.0908091	NA	NA	NA	NA
ENSG00000058272.PPP1R12A	0.00404595	0.0355458	0.084063	0.12039	NA	0.084063	0.138642	0.115392	0.118865	NA	0.128272	0.118005	0.168368	0.152097	0.135112	NA	NA	NA	NA
ENSG00000186976.EFCAB6	0.00406798	0.0357169	0.0371827	0.0429357	NA	0.0430726	0.0431755	0.0410249	0.0429765	NA	0.0447196	0.0442531	0.0420505	0.0428266	0.0371827	NA	NA	NA	NA
ENSG00000183921.SDR42E2	0.00407922	0.0357931	0.0257528	0.0258773	NA	0.0265536	0.0279759	0.0289147	0.0276533	NA	0.0284669	0.0257528	0.0293385	0.0299986	0.0305295	NA	NA	NA	NA
ENSG00000010165.EEF1AKNMT	0.00409198	0.0358785	0.0608253	0.11013	NA	0.108643	0.109194	0.0757965	0.109762	NA	0.091573	0.105612	0.0608253	0.086595	0.0811205	NA	NA	NA	NA
ENSG00000113460.BRIX1	0.00409409	0.0358785	0.0869231	0.0909713	NA	0.106436	0.110082	0.146747	0.144563	NA	0.134189	0.0869231	0.153756	0.15166	0.124831	NA	NA	NA	NA
ENSG00000133863.TEX15	0.00411394	0.0360298	0.0314641	0.0378233	NA	0.03864	0.0372809	0.0343406	0.0357287	NA	0.0351488	0.0361918	0.0337209	0.0384221	0.0314641	NA	NA	NA	NA
ENSG00000065457.ADAT1	0.00411906	0.0360521	0.0607788	0.102893	NA	0.114698	0.101892	0.0749709	0.111588	NA	0.102616	0.112055	0.0724788	0.0875117	0.0607788	NA	NA	NA	NA
ENSG00000180423.HARBI1	0.00418242	0.0365838	0.0407224	0.0413685	NA	0.0420082	0.0400971	0.043252	0.0463993	NA	0.0404399	0.0458728	0.0472941	0.0457245	0.0407224	NA	NA	NA	NA
ENSG00000204120.GIGYF2	0.0042121	0.0368203	0.0784721	0.0784721	NA	0.116821	0.112159	0.102396	0.109167	NA	0.0858374	0.0945854	0.122289	0.135028	0.106904	NA	NA	NA	NA
ENSG00000168936.TMEM129	0.00422688	0.0369117	0.0580999	0.105505	NA	0.102454	0.0930639	0.105857	0.0857088	NA	0.0997138	0.0691183	0.0854537	0.0580999	0.0784416	NA	NA	NA	NA
ENSG00000168488.ATXN2L	0.00422784	0.0369117	0.0811662	0.0811662	NA	0.109935	0.0878637	0.0900162	0.106013	NA	0.0878611	0.11139	0.111794	0.115958	0.093727	NA	NA	NA	NA
ENSG00000134077.THUMPD3	0.00425689	0.0371421	0.0755198	0.100613	NA	0.0884544	0.0995993	0.131976	0.107051	NA	0.126032	0.0755198	0.119405	0.120894	0.124937	NA	NA	NA	NA
ENSG00000083828.ZNF586	0.00426362	0.0371776	0.0448956	0.0522908	NA	0.0504888	0.0500971	0.0536404	0.0541267	NA	0.0580843	0.0448956	0.0551549	0.0556035	0.0590946	NA	NA	NA	NA
ENSG00000185561.TLCD2	0.00426829	0.0371951	0.0468578	0.0596808	NA	0.0594579	0.055182	0.057789	0.0595321	NA	0.0582997	0.0593844	0.0552469	0.0547152	0.0468578	NA	NA	NA	NA
ENSG00000146085.MMUT	0.00427961	0.0372705	0.0713847	0.0713847	NA	0.100006	0.101963	0.0912135	0.126256	NA	0.0815488	0.0745069	0.104519	0.128224	0.0971417	NA	NA	NA	NA
ENSG00000143632.ACTA1	0.00428754	0.0373163	0.0508586	0.0698682	NA	0.0565303	0.0633749	0.0649077	0.0623059	NA	0.0732191	0.0506614	0.058998	0.0508586	0.0536593	NA	NA	NA	NA
ENSG00000170265.ZNF282	0.004321	0.0375841	0.0517634	0.0580108	NA	0.0609141	0.0675433	0.0517634	0.0572802	NA	0.0636655	0.0612565	0.0638615	0.071402	0.0594871	NA	NA	NA	NA
ENSG00000176623.RMDN1	0.00434709	0.0377875	0.0631605	0.112293	NA	0.106347	0.106308	0.073901	0.110512	NA	0.0920942	0.103784	0.0623662	0.0631605	0.0697534	NA	NA	NA	NA
ENSG00000182963.GJC1	0.0043863	0.0380966	0.0379235	0.0445023	NA	0.0425048	0.0429615	0.0412573	0.0379235	NA	0.0427138	0.0501726	0.044502	0.0511506	0.0576664	NA	NA	NA	NA
ENSG00000135069.PSAT1	0.00439142	0.0380966	0.0611255	0.0744198	NA	0.0921996	0.0726679	0.0944234	0.106978	NA	0.0611255	0.10786	0.104801	0.0795809	0.0781026	NA	NA	NA	NA
ENSG00000134697.GNL2	0.00439255	0.0380966	0.0629957	0.0629957	NA	0.0751549	0.0755973	0.0655496	0.0816554	NA	0.0714969	0.0977158	0.0678332	0.072082	0.102857	NA	NA	NA	NA
ENSG00000198466.ZNF587	0.00439355	0.0380966	0.0657658	0.123671	NA	0.111915	0.131957	0.0913475	0.122924	NA	0.11213	0.106603	0.0838664	0.106456	0.0657658	NA	NA	NA	NA
ENSG00000113240.CLK4	0.00441914	0.0382946	0.0568645	0.0658561	NA	0.0601888	0.0568645	0.0844555	0.0602751	NA	0.0834507	0.0585102	0.0878721	0.0690796	0.061858	NA	NA	NA	NA
ENSG00000179094.PER1	0.00442905	0.0383567	0.0581337	0.106025	NA	0.102704	0.0879763	0.0728265	0.0790186	NA	0.0930811	0.0932684	0.0669171	0.0581337	0.0605797	NA	NA	NA	NA
ENSG00000198855.FICD	0.0044606	0.038606	0.0476742	0.0595707	NA	0.0584335	0.0586248	0.0526115	0.0556212	NA	0.0495265	0.0476742	0.0503754	0.055712	0.0583442	NA	NA	NA	NA
ENSG00000160201.U2AF1	0.00446378	0.0386097	0.0358691	0.0358691	NA	0.0384218	0.039901	0.0444126	0.0383822	NA	0.0382475	0.0407728	0.0424385	0.0433051	0.0445176	NA	NA	NA	NA
ENSG00000176994.SMCR8	0.00447831	0.0387113	0.0454281	0.0625591	NA	0.059357	0.0579691	0.0515591	0.0585118	NA	0.0492498	0.0565299	0.0454281	0.0545706	0.0497751	NA	NA	NA	NA
ENSG00000088247.KHSRP	0.00452436	0.0390852	0.0828565	0.127386	NA	0.115388	0.13412	0.0877447	0.120086	NA	0.104675	0.10497	0.0828565	0.109281	0.101512	NA	NA	NA	NA
ENSG00000099968.BCL2L13	0.00458784	0.0396092	0.0711093	0.124895	NA	0.137496	0.118041	0.0767564	0.129478	NA	0.0711093	0.105681	0.0856371	0.12429	0.118162	NA	NA	NA	NA
ENSG00000255423.EBLN2	0.00460855	0.0397633	0.0318067	0.0328607	NA	0.0324371	0.033486	0.0334092	0.0323168	NA	0.035028	0.0339706	0.0363599	0.0318067	0.0344986	NA	NA	NA	NA
ENSG00000164347.GFM2	0.00464907	0.0400882	0.0814861	0.100963	NA	0.110538	0.108608	0.0997083	0.127878	NA	0.0924312	0.0964635	0.104167	0.13163	0.0814861	NA	NA	NA	NA
ENSG00000166262.FAM227B	0.00467605	0.0402959	0.0388308	0.0502943	NA	0.0388308	0.0551553	0.0581748	0.0492605	NA	0.060525	0.0554947	0.0611332	0.0541402	0.0599883	NA	NA	NA	NA
ENSG00000183665.TRMT12	0.0047036	0.0405083	0.0459963	0.0527109	NA	0.0516804	0.0581645	0.0465757	0.0640118	NA	0.0535073	0.0551334	0.053042	0.0682893	0.0459963	NA	NA	NA	NA
ENSG00000128000.ZNF780B	0.00473521	0.040753	0.0491689	0.0633291	NA	0.0545719	0.0611068	0.0695955	0.0547602	NA	0.071511	0.0491689	0.0692003	0.050999	0.066106	NA	NA	NA	NA
ENSG00000066379.ZNRD1	0.00473784	0.040753	0.0820008	0.124304	NA	0.101037	0.137431	0.116375	0.1466	NA	0.158403	0.127282	0.134239	0.134619	0.0820008	NA	NA	NA	NA
ENSG00000174444.RPL4	0.00475724	0.0408933	0.0845491	0.0845491	NA	0.199366	0.133648	0.178963	0.293919	NA	0.242906	0.286252	0.223998	0.321325	0.308076	NA	NA	NA	NA
ENSG00000129460.NGDN	0.00476263	0.0408933	0.0688075	0.0688075	NA	0.0882891	0.0743965	0.0979263	0.0852568	NA	0.0993547	0.0791086	0.0985256	0.0911826	0.115457	NA	NA	NA	NA
ENSG00000129680.MAP7D3	0.00476294	0.0408933	0.0352667	0.0517677	NA	0.0520181	0.0542668	0.0555815	0.0542787	NA	0.0539701	0.0560894	0.0520179	0.0406303	0.0352667	NA	NA	NA	NA
ENSG00000166704.ZNF606	0.0047816	0.0410284	0.04624	0.04624	NA	0.0512016	0.0559258	0.0630063	0.0649637	NA	0.0536598	0.0549485	0.0621069	0.0645886	0.074028	NA	NA	NA	NA
ENSG00000129197.RPAIN	0.00479454	0.0410985	0.090547	0.11704	NA	0.116699	0.156295	0.163618	0.173991	NA	0.090547	0.141683	0.168732	0.214518	0.285552	NA	NA	NA	NA
ENSG00000126267.COX6B1	0.00479565	0.0410985	0.101989	0.42281	NA	0.395447	0.389603	0.266794	0.433314	NA	0.387724	0.375106	0.252762	0.341487	0.101989	NA	NA	NA	NA
ENSG00000152404.CWF19L2	0.00481861	0.0412472	0.0595696	0.0647315	NA	0.0614779	0.077387	0.0854447	0.077849	NA	0.0736204	0.0595696	0.0898961	0.100435	0.0895997	NA	NA	NA	NA
ENSG00000178878.APOLD1	0.00481892	0.0412472	0.0307092	0.0450869	NA	0.0439263	0.0460489	0.0385747	0.0484977	NA	0.0374073	0.0486649	0.0413486	0.0307092	0.0424705	NA	NA	NA	NA
ENSG00000279602.AC109326.1	0.00483303	0.0413427	0.0365063	0.0498184	NA	0.0496524	0.0405712	0.050499	0.0376981	NA	0.0509597	0.0472321	0.0381997	0.0365063	0.0453518	NA	NA	NA	NA
ENSG00000180376.CCDC66	0.0049231	0.0420873	0.0774502	0.0989351	NA	0.096946	0.110216	0.152031	0.0910099	NA	0.128853	0.0774502	0.156059	0.16127	0.130621	NA	NA	NA	NA
ENSG00000141219.C17orf80	0.00492752	0.0420994	0.0596194	0.0724773	NA	0.068986	0.0795804	0.0709234	0.0858733	NA	0.0596194	0.0746831	0.0741364	0.0934887	0.0656171	NA	NA	NA	NA
ENSG00000176371.ZSCAN2	0.00493406	0.0421295	0.0610032	0.0806205	NA	0.107872	0.0765656	0.0807003	0.0994468	NA	0.0843131	0.129464	0.0739885	0.0610032	0.102103	NA	NA	NA	NA
ENSG00000150593.PDCD4	0.00495019	0.0422414	0.0628279	0.106733	NA	0.0930335	0.0957245	0.0947413	0.0714643	NA	0.119755	0.0628279	0.0983743	0.100411	0.114207	NA	NA	NA	NA
ENSG00000176142.TMEM39A	0.00496316	0.0423263	0.0359853	0.0389569	NA	0.0359853	0.0388405	0.042674	0.0418882	NA	0.0433976	0.0424037	0.0462508	0.0405035	0.0449066	NA	NA	NA	NA
ENSG00000127452.FBXL12	0.00499547	0.0425758	0.0593437	0.0889838	NA	0.0932826	0.0809893	0.0789691	0.0879972	NA	0.0822475	0.0900603	0.0593437	0.063145	0.0696308	NA	NA	NA	NA
ENSG00000069509.FUNDC1	0.00501786	0.0427406	0.0768981	0.137502	NA	0.120966	0.151727	0.154406	0.135525	NA	0.150399	0.0768981	0.135686	0.16702	0.12222	NA	NA	NA	NA
ENSG00000272886.DCP1A	0.00503663	0.0428494	0.0800792	0.0926289	NA	0.10372	0.115266	0.101929	0.123388	NA	0.0800792	0.0926034	0.144889	0.146307	0.128869	NA	NA	NA	NA
ENSG00000113296.THBS4	0.00503677	0.0428494	0.0314735	0.0413026	NA	0.0387442	0.0413861	0.0450331	0.0424639	NA	0.0433465	0.0314735	0.0454921	0.045314	0.0430161	NA	NA	NA	NA
ENSG00000285932.AL133353.2	0.00505285	0.04296	0.0409528	0.0480413	NA	0.0534293	0.0473198	0.04924	0.0616999	NA	0.0409528	0.0562224	0.0552168	0.0586931	0.0531109	NA	NA	NA	NA
ENSG00000120948.TARDBP	0.00508376	0.0431965	0.0820293	0.116416	NA	0.111334	0.123167	0.112925	0.106135	NA	0.10645	0.103743	0.0859317	0.132674	0.0820293	NA	NA	NA	NA
ENSG00000197860.SGTB	0.00508699	0.0431977	0.0882225	0.152644	NA	0.172608	0.203645	0.0905628	0.180899	NA	0.0905345	0.136521	0.0851287	0.217247	0.0882225	NA	NA	NA	NA
ENSG00000126453.BCL2L12	0.0051059	0.0433319	0.0282902	0.0288646	NA	0.0283752	0.0282902	0.0307731	0.0296379	NA	0.0314863	0.0289566	0.0300744	0.0300188	0.0298819	NA	NA	NA	NA
ENSG00000123552.USP45	0.00511075	0.0433334	0.0573448	0.0891558	NA	0.107989	0.110788	0.0805647	0.124735	NA	0.0982561	0.124599	0.0910111	0.110008	0.0573448	NA	NA	NA	NA
ENSG00000086619.ERO1B	0.00511228	0.0433334	0.0471414	0.0741881	NA	0.0674605	0.0667253	0.0721034	0.0471414	NA	0.0721543	0.0535858	0.0680206	0.0641981	0.081881	NA	NA	NA	NA
ENSG00000101353.MROH8	0.00514968	0.0436239	0.0708774	0.0832815	NA	0.0865415	0.0882376	0.0900857	0.0873248	NA	0.0891794	0.0748193	0.0961392	0.0857459	0.0708774	NA	NA	NA	NA
ENSG00000143384.MCL1	0.00519046	0.0439427	0.0812354	0.0890993	NA	0.0812354	0.0913857	0.0987863	0.0855049	NA	0.0952778	0.116907	0.122993	0.132734	0.170679	NA	NA	NA	NA
ENSG00000138750.NUP54	0.00519913	0.0439895	0.0622013	0.0675523	NA	0.0644114	0.0622013	0.0731876	0.0670446	NA	0.0780625	0.0632342	0.0730284	0.0699537	0.0846909	NA	NA	NA	NA
ENSG00000168389.MFSD2A	0.00524407	0.0443429	0.0688595	0.127441	NA	0.0954954	0.118554	0.120177	0.0688595	NA	0.143092	0.0993399	0.100155	0.115907	0.14005	NA	NA	NA	NA
ENSG00000105705.SUGP1	0.00526456	0.0444892	0.0500285	0.056686	NA	0.0527268	0.0619329	0.0564878	0.0528767	NA	0.0500285	0.0517937	0.0522902	0.0574595	0.0678047	NA	NA	NA	NA
ENSG00000137876.RSL24D1	0.00527459	0.044547	0.0884525	0.112435	NA	0.202682	0.167417	0.163211	0.31964	NA	0.129129	0.154342	0.198876	0.218582	0.0884525	NA	NA	NA	NA
ENSG00000143486.EIF2D	0.00530204	0.0447518	0.0479569	0.0669811	NA	0.0592417	0.0624052	0.0689966	0.0596514	NA	0.0642262	0.05871	0.0532738	0.0479569	0.0682662	NA	NA	NA	NA
ENSG00000143367.TUFT1	0.00533602	0.0450114	0.0585716	0.0805072	NA	0.0747511	0.0863494	0.0585716	0.0914535	NA	0.0817553	0.103231	0.0754553	0.0822636	0.105331	NA	NA	NA	NA
ENSG00000167716.WDR81	0.00536755	0.0452393	0.0339945	0.0420193	NA	0.0443027	0.0423669	0.0429646	0.0415691	NA	0.0414941	0.0440027	0.0414458	0.0491804	0.0339945	NA	NA	NA	NA
ENSG00000146909.NOM1	0.00537207	0.0452393	0.0558453	0.0821769	NA	0.0793238	0.0736392	0.0767254	0.073318	NA	0.0748445	0.073129	0.0758703	0.0759838	0.0558453	NA	NA	NA	NA
ENSG00000114391.RPL24	0.00537276	0.0452393	0.0668053	0.0668053	NA	0.157705	0.095879	0.104543	0.199001	NA	0.167436	0.214709	0.128599	0.164049	0.186329	NA	NA	NA	NA
ENSG00000197798.FAM118B	0.00538243	0.0452935	0.0498642	0.0615967	NA	0.0531791	0.0585154	0.0623867	0.0660619	NA	0.0498642	0.0578763	0.053276	0.0843077	0.0845772	NA	NA	NA	NA
ENSG00000100418.DESI1	0.00538816	0.0453144	0.0823128	0.270835	NA	0.261187	0.263506	0.161231	0.238984	NA	0.200133	0.215903	0.155032	0.169766	0.0823128	NA	NA	NA	NA
ENSG00000197037.ZSCAN25	0.00542577	0.0456033	0.0362254	0.0411734	NA	0.0392948	0.0387919	0.0363496	0.0421604	NA	0.0377636	0.0411826	0.0362254	0.0420187	0.0425032	NA	NA	NA	NA
ENSG00000278311.GGNBP2	0.00546335	0.0458915	0.0908203	0.105316	NA	0.149743	0.130499	0.0908203	0.152849	NA	0.117618	0.169481	0.119716	0.168927	0.131307	NA	NA	NA	NA
ENSG00000136942.RPL35	0.00546957	0.0459153	0.0943862	0.218283	NA	0.250823	0.229918	0.0943862	0.240239	NA	0.260707	0.314626	0.138997	0.15673	0.123414	NA	NA	NA	NA
ENSG00000198498.TMA16	0.00547276	0.0459153	0.0554664	0.0984322	NA	0.101106	0.112286	0.0953519	0.122825	NA	0.105571	0.0725146	0.0876444	0.0964462	0.0554664	NA	NA	NA	NA
ENSG00000152700.SAR1B	0.00547719	0.0459249	0.0894676	0.209787	NA	0.185652	0.202528	0.139881	0.166159	NA	0.165032	0.12814	0.0894676	0.18808	0.146411	NA	NA	NA	NA
ENSG00000101057.MYBL2	0.00555624	0.0465597	0.0253543	0.0265806	NA	0.0266722	0.0267542	0.0264771	0.0260622	NA	0.0263205	0.0253543	0.0261964	0.0269067	0.0263145	NA	NA	NA	NA
ENSG00000111276.CDKN1B	0.00558252	0.046752	0.0745569	0.133191	NA	0.125583	0.120181	0.14217	0.0745569	NA	0.116787	0.109555	0.130745	0.105367	0.103667	NA	NA	NA	NA
ENSG00000109184.DCUN1D4	0.00559514	0.0468296	0.0696781	0.0859669	NA	0.0878558	0.0775439	0.0731207	0.110839	NA	0.0723928	0.115296	0.0696781	0.0877247	0.075979	NA	NA	NA	NA
ENSG00000011376.LARS2	0.00560293	0.0468667	0.0495435	0.070393	NA	0.0652164	0.0738755	0.0634072	0.0763965	NA	0.064594	0.0738276	0.0495435	0.0733141	0.0642677	NA	NA	NA	NA
ENSG00000176102.CSTF3	0.00560687	0.0468715	0.086744	0.157981	NA	0.126333	0.175902	0.161299	0.156916	NA	0.172907	0.086744	0.160855	0.185936	0.117791	NA	NA	NA	NA
ENSG00000153721.CNKSR3	0.00563479	0.0470768	0.0192358	0.0220269	NA	0.0209054	0.0200095	0.0207082	0.022292	NA	0.0210692	0.0192358	0.0194044	0.0202197	0.0215255	NA	NA	NA	NA
ENSG00000138119.MYOF	0.00566876	0.0473323	0.0219394	0.0234381	NA	0.0233504	0.0238167	0.0227786	0.0219394	NA	0.0233215	0.0239779	0.0244009	0.0228418	0.0246287	NA	NA	NA	NA
ENSG00000188038.NRN1L	0.00567226	0.0473332	0.0244864	0.0279187	NA	0.0275507	0.0298139	0.0291295	0.0264459	NA	0.0302611	0.0244864	0.0289395	0.0282823	0.0273195	NA	NA	NA	NA
ENSG00000117385.P3H1	0.00568196	0.0473858	0.0516819	0.079555	NA	0.0516819	0.0860224	0.0767249	0.0799715	NA	0.0735103	0.0904086	0.0829281	0.0768033	0.0765648	NA	NA	NA	NA
ENSG00000157181.ODR4	0.00569883	0.0474982	0.0585092	0.0573145	NA	0.06063	0.0811026	0.0762955	0.0571655	NA	0.0630388	0.0768309	0.0700727	0.0585092	0.0742201	NA	NA	NA	NA
ENSG00000186409.CCDC30	0.00570528	0.047518	0.0659659	0.109037	NA	0.108269	0.100343	0.0948737	0.125969	NA	0.0909007	0.122811	0.0896723	0.118704	0.0659659	NA	NA	NA	NA
ENSG00000204920.ZNF155	0.00570801	0.047518	0.0312511	0.0341658	NA	0.0312511	0.0344004	0.0323259	0.035388	NA	0.0368861	0.0378574	0.035268	0.0347348	0.037555	NA	NA	NA	NA
ENSG00000132623.ANKEF1	0.00572408	0.0476234	0.0405177	0.0486672	NA	0.0479634	0.0525356	0.049341	0.051659	NA	0.0484083	0.0492523	0.0471046	0.0455367	0.0405177	NA	NA	NA	NA
ENSG00000196428.TSC22D2	0.0057731	0.0480026	0.0761411	0.123288	NA	0.0761411	0.156325	0.158179	0.122576	NA	0.132516	0.137109	0.166954	0.180487	0.0860371	NA	NA	NA	NA
ENSG00000130818.ZNF426	0.00577946	0.048027	0.0564812	0.0763831	NA	0.0701077	0.0869275	0.0773805	0.0832743	NA	0.0844353	0.0564812	0.077667	0.0847499	0.0767973	NA	NA	NA	NA
ENSG00000095787.WAC	0.00578869	0.048075	0.0876247	0.0961417	NA	0.107337	0.101368	0.130413	0.115651	NA	0.0970006	0.0876247	0.131012	0.144517	0.138397	NA	NA	NA	NA
ENSG00000198886.MT-ND4	0.00579617	0.0481085	0.093915	0.385618	NA	0.359533	0.304191	0.52161	0.438115	NA	0.463573	0.195552	0.55013	0.648545	0.093915	NA	NA	NA	NA
ENSG00000112365.ZBTB24	0.00582079	0.0482842	0.0484947	0.0529901	NA	0.0531168	0.0672537	0.0604663	0.0718556	NA	0.0674481	0.0563812	0.0598616	0.0673392	0.0484947	NA	NA	NA	NA
ENSG00000170100.ZNF778	0.00583878	0.0484047	0.0605411	0.085554	NA	0.0815433	0.0918746	0.0791405	0.094918	NA	0.0813489	0.072286	0.0773377	0.0911151	0.0605411	NA	NA	NA	NA
ENSG00000135624.CCT7	0.00591654	0.0490203	0.0965332	0.125148	NA	0.151246	0.141043	0.188746	0.118848	NA	0.144073	0.0965332	0.193263	0.126041	0.281107	NA	NA	NA	NA
ENSG00000149781.FERMT3	0.00594823	0.0492536	0.028578	0.0348107	NA	0.0320413	0.034442	0.0343226	0.028578	NA	0.036228	0.0322713	0.0347903	0.0366961	0.0367842	NA	NA	NA	NA
ENSG00000165506.DNAAF2	0.00596496	0.0493629	0.065169	0.065169	NA	0.0762836	0.0849097	0.0753574	0.114299	NA	0.104348	0.0756891	0.0726766	0.112421	0.0716108	NA	NA	NA	NA
ENSG00000160323.ADAMTS13	0.00597553	0.0494211	0.0414947	0.0555703	NA	0.0636264	0.053971	0.046771	0.0559209	NA	0.0539255	0.0609714	0.0434594	0.0447585	0.0414947	NA	NA	NA	NA
ENSG00000095319.NUP188	0.00603181	0.049857	0.0453767	0.0601614	NA	0.061734	0.0480012	0.0453767	0.0566376	NA	0.0558044	0.0724654	0.0521324	0.0636363	0.0826407	NA	NA	NA	NA
ENSG00000086544.ITPKC	0.00603681	0.0498689	0.0448093	0.0526394	NA	0.0583837	0.0613764	0.0448093	0.0636275	NA	0.0525589	0.0639807	0.0508472	0.0565735	0.0539675	NA	NA	NA	NA
ENSG00000010318.PHF7	0.00604225	0.0498843	0.0494466	0.0858373	NA	0.0924402	0.0836315	0.077579	0.100688	NA	0.0781406	0.0968002	0.0663116	0.083632	0.0494466	NA	NA	NA	NA
ENSG00000135775.COG2	0.00608122	0.0501764	0.0434988	0.056744	NA	0.0589936	0.0561864	0.0564296	0.0688862	NA	0.0593444	0.0434988	0.0464474	0.0584585	0.0594926	NA	NA	NA	NA
ENSG00000121486.TRMT1L	0.00608652	0.0501904	0.0583049	0.0863401	NA	0.0700419	0.0841901	0.0607004	0.0868602	NA	0.0709415	0.0847014	0.0708691	0.0729688	0.0583049	NA	NA	NA	NA
ENSG00000122786.CALD1	0.00610559	0.050318	0.0851036	0.114907	NA	0.0851036	0.180046	0.25606	0.203138	NA	0.137716	0.1179	0.385869	0.115661	0.327445	NA	NA	NA	NA
ENSG00000280186.AL359258.3	0.00617009	0.0508195	0.0356952	0.0390017	NA	0.0452326	0.0364668	0.0383608	0.0485978	NA	0.0396834	0.045989	0.0356952	0.0434144	0.0408158	NA	NA	NA	NA
ENSG00000166289.PLEKHF1	0.00619824	0.0510214	0.0294029	0.0416665	NA	0.0440674	0.0375231	0.0395793	0.0421824	NA	0.0387453	0.0329806	0.0294029	0.036031	0.0369494	NA	NA	NA	NA
ENSG00000100350.FOXRED2	0.00624548	0.0513799	0.0477522	0.0723018	NA	0.0696872	0.0647356	0.0577963	0.0682083	NA	0.0617072	0.0537467	0.0477522	0.0682634	0.0596106	NA	NA	NA	NA
ENSG00000171466.ZNF562	0.00625901	0.0514609	0.0597262	0.0597609	NA	0.0564315	0.0643845	0.0596079	0.0698565	NA	0.0658921	0.0703161	0.0735315	0.0766261	0.0597262	NA	NA	NA	NA
ENSG00000125166.GOT2	0.00629107	0.0516941	0.0855915	0.183616	NA	0.188238	0.220409	0.174401	0.212975	NA	0.186062	0.151209	0.169585	0.231582	0.0855915	NA	NA	NA	NA
ENSG00000059728.MXD1	0.00629644	0.0517078	0.0825017	0.123197	NA	0.116561	0.137675	0.101467	0.122274	NA	0.112176	0.129595	0.110253	0.0825017	0.117751	NA	NA	NA	NA
ENSG00000115661.STK16	0.00630351	0.0517355	0.0834791	0.219118	NA	0.245884	0.211609	0.162602	0.228123	NA	0.181052	0.185619	0.144968	0.174482	0.0834791	NA	NA	NA	NA
ENSG00000129654.FOXJ1	0.00632239	0.0518599	0.0251453	0.0278231	NA	0.0259513	0.0279758	0.0269322	0.0268238	NA	0.0255237	0.0275991	0.0278194	0.029544	0.0251453	NA	NA	NA	NA
ENSG00000106948.AKNA	0.00634149	0.0519861	0.0409296	0.0552355	NA	0.0556247	0.0565638	0.0535313	0.048786	NA	0.0524201	0.0555173	0.0512922	0.0409296	0.0516437	NA	NA	NA	NA
ENSG00000164944.VIRMA	0.00639444	0.0523894	0.05665	0.0605589	NA	0.05665	0.073192	0.0695826	0.0766128	NA	0.0659183	0.0619302	0.086314	0.0840816	0.0683109	NA	NA	NA	NA
ENSG00000244754.N4BP2L2	0.00642467	0.0526062	0.105046	0.176113	NA	0.118659	0.174277	0.308391	0.105046	NA	0.288948	0.114372	0.341625	0.260096	0.350398	NA	NA	NA	NA
ENSG00000119048.UBE2B	0.00648273	0.0530506	0.104494	0.192832	NA	0.200598	0.145791	0.103774	0.137962	NA	0.165665	0.169803	0.104494	0.127734	0.198015	NA	NA	NA	NA
ENSG00000135953.MFSD9	0.00649642	0.0531126	0.0450512	0.0714645	NA	0.0696048	0.07152	0.056479	0.0641543	NA	0.051906	0.0660343	0.0548037	0.0565827	0.0450512	NA	NA	NA	NA
ENSG00000101935.AMMECR1	0.00649792	0.0531126	0.0338887	0.0378871	NA	0.0367391	0.0399199	0.0380594	0.0338887	NA	0.0348265	0.0376805	0.0424571	0.0378887	0.0472055	NA	NA	NA	NA
ENSG00000060688.SNRNP40	0.00651624	0.0532312	0.0724288	0.0724288	NA	0.0812249	0.0915324	0.0976227	0.0986118	NA	0.112862	0.092576	0.0749348	0.095613	0.11205	NA	NA	NA	NA
ENSG00000138592.USP8	0.00659074	0.0538083	0.0891317	0.142327	NA	0.125089	0.149485	0.11178	0.130951	NA	0.137152	0.121526	0.114256	0.146606	0.0891317	NA	NA	NA	NA
ENSG00000169288.MRPL1	0.00662489	0.0540556	0.0827921	0.100275	NA	0.0827921	0.176039	0.143156	0.194923	NA	0.142272	0.0916353	0.1746	0.247766	0.141188	NA	NA	NA	NA
ENSG00000074582.BCS1L	0.00664035	0.0541501	0.0675867	0.0957364	NA	0.118621	0.0966125	0.107976	0.137067	NA	0.0945454	0.118721	0.100984	0.0675867	0.0811619	NA	NA	NA	NA
ENSG00000237489.C10orf143	0.00669021	0.0545249	0.0265935	0.028483	NA	0.0295531	0.0291013	0.0294038	0.0319575	NA	0.0283811	0.0277846	0.0265935	0.0291679	0.0303449	NA	NA	NA	NA
ENSG00000176732.PFN4	0.00680163	0.0553808	0.0329138	0.0405167	NA	0.0370543	0.0443518	0.0343004	0.0382921	NA	0.0403906	0.0459217	0.0359079	0.0342687	0.0329138	NA	NA	NA	NA
ENSG00000131503.ANKHD1	0.00680316	0.0553808	0.0371008	0.0393092	NA	0.0390511	0.0447211	0.0432049	0.0405078	NA	0.0393173	0.039013	0.0465291	0.0371008	0.0489353	NA	NA	NA	NA
ENSG00000183475.ASB7	0.00681118	0.0554137	0.0398724	0.0446414	NA	0.0394833	0.0396592	0.0384273	0.0397351	NA	0.0467274	0.0438018	0.0405729	0.0408294	0.0398724	NA	NA	NA	NA
ENSG00000116580.GON4L	0.00682569	0.0554995	0.0703474	0.0763733	NA	0.0800139	0.087146	0.087664	0.0781441	NA	0.103516	0.0703474	0.0989491	0.106359	0.0950216	NA	NA	NA	NA
ENSG00000104447.TRPS1	0.00683291	0.0555143	0.0602288	0.0602288	NA	0.154372	0.102279	0.13959	0.176166	NA	0.0665458	0.121336	0.136101	0.144201	0.135092	NA	NA	NA	NA
ENSG00000171443.ZNF524	0.00683583	0.0555143	0.0386652	0.0672129	NA	0.0585572	0.0578723	0.0567192	0.0498015	NA	0.0570431	0.0386652	0.0462779	0.0413561	0.0543301	NA	NA	NA	NA
ENSG00000163866.SMIM12	0.00683944	0.0555143	0.0845616	0.322632	NA	0.302371	0.307541	0.175304	0.277592	NA	0.290224	0.244503	0.139899	0.199876	0.0845616	NA	NA	NA	NA
ENSG00000168071.CCDC88B	0.00686517	0.0556908	0.0293724	0.0345499	NA	0.0322818	0.0345482	0.0318775	0.0307296	NA	0.0301024	0.0296522	0.0293387	0.0293724	0.0361428	NA	NA	NA	NA
ENSG00000101596.SMCHD1	0.00691097	0.0560298	0.0807415	0.118994	NA	0.0807415	0.143383	0.142308	0.110474	NA	0.130464	0.117709	0.150131	0.1882	0.123083	NA	NA	NA	NA
ENSG00000131446.MGAT1	0.00692248	0.0560906	0.0601202	0.0779435	NA	0.0739357	0.076912	0.0694116	0.0805397	NA	0.070354	0.0630597	0.0601202	0.0845686	0.0708209	NA	NA	NA	NA
ENSG00000244405.ETV5	0.00693125	0.056129	0.0649503	0.184125	NA	0.118461	0.162587	0.163969	0.0649503	NA	0.170244	0.150557	0.145914	0.110616	0.188099	NA	NA	NA	NA
ENSG00000070476.ZXDC	0.00697036	0.056413	0.0442634	0.0453719	NA	0.0518946	0.0509312	0.0529411	0.0481941	NA	0.0442634	0.0521538	0.052255	0.0546812	0.0487752	NA	NA	NA	NA
ENSG00000280161.AC022413.1	0.00698318	0.056454	0.0296536	0.0408977	NA	0.0384574	0.0385108	0.0366214	0.0386423	NA	0.0398879	0.0347141	0.034936	0.0296536	0.0368603	NA	NA	NA	NA
ENSG00000186468.RPS23	0.0069835	0.056454	0.0744075	0.0744075	NA	0.166001	0.100987	0.199742	0.232855	NA	0.293641	0.32328	0.216027	0.307643	0.379552	NA	NA	NA	NA
ENSG00000177807.KCNJ10	0.00700048	0.0565585	0.0301438	0.0306817	NA	0.0303693	0.0301438	0.03058	0.0306796	NA	0.0302404	0.0306678	0.0305681	0.0310181	0.0303506	NA	NA	NA	NA
ENSG00000198270.TMEM116	0.0070178	0.0566538	0.0492293	0.0658417	NA	0.0739169	0.0682697	0.0610053	0.0770681	NA	0.0600907	0.0648104	0.0556556	0.0662107	0.0492293	NA	NA	NA	NA
ENSG00000185950.IRS2	0.00702039	0.0566538	0.0984344	0.20235	NA	0.19438	0.195059	0.259704	0.221197	NA	0.201979	0.228115	0.20517	0.0984344	0.136573	NA	NA	NA	NA
ENSG00000102096.PIM2	0.00705896	0.0569323	0.0328161	0.0363906	NA	0.0380087	0.0350302	0.0328161	0.0344786	NA	0.0417747	0.0336321	0.0353209	0.0383989	0.0339962	NA	NA	NA	NA
ENSG00000164309.CMYA5	0.00708471	0.0570992	0.0270618	0.0325294	NA	0.0306263	0.0310525	0.0317642	0.0273058	NA	0.0309278	0.0292933	0.0308437	0.0294584	0.0270618	NA	NA	NA	NA
ENSG00000186230.ZNF749	0.00708784	0.0570992	0.0325299	0.0366246	NA	0.0325299	0.0405877	0.038646	0.0365253	NA	0.0411241	0.0409198	0.0419696	0.0410021	0.0442371	NA	NA	NA	NA
ENSG00000198563.DDX39B	0.00713614	0.0574552	0.0709907	0.0870378	NA	0.0709907	0.0903524	0.122895	0.0773683	NA	0.120797	0.0878249	0.112461	0.0848593	0.133383	NA	NA	NA	NA
ENSG00000090857.PDPR	0.00715701	0.05759	0.0497305	0.0632834	NA	0.0640774	0.0635032	0.0662056	0.0663075	NA	0.067804	0.0497305	0.0582615	0.0671756	0.0570808	NA	NA	NA	NA
ENSG00000103024.NME3	0.00718597	0.0577898	0.0295674	0.0295674	NA	0.0311981	0.0302758	0.0395134	0.0358946	NA	0.0358826	0.0338717	0.0400965	0.0332001	0.0381106	NA	NA	NA	NA
ENSG00000085982.USP40	0.00723409	0.0581433	0.0446819	0.0558601	NA	0.0574769	0.0563519	0.0557166	0.0529777	NA	0.0628375	0.0446819	0.0485342	0.05498	0.0624997	NA	NA	NA	NA
ENSG00000132600.PRMT7	0.00730591	0.0586868	0.0495433	0.0495433	NA	0.0555601	0.0545513	0.0502739	0.0697447	NA	0.0524377	0.0565617	0.0613214	0.065786	0.0523821	NA	NA	NA	NA
ENSG00000197417.SHPK	0.00734958	0.0590036	0.0297391	0.0365709	NA	0.036377	0.0375275	0.0351353	0.0353715	NA	0.0298863	0.0362006	0.0297391	0.0339024	0.0306881	NA	NA	NA	NA
ENSG00000114902.SPCS1	0.00744686	0.0597502	0.0806005	0.290979	NA	0.292796	0.239056	0.208334	0.272677	NA	0.249084	0.202588	0.117495	0.173152	0.0806005	NA	NA	NA	NA
ENSG00000125952.MAX	0.00745669	0.0597948	0.0861109	0.132065	NA	0.141409	0.131236	0.10763	0.135914	NA	0.0861109	0.137288	0.109964	0.149326	0.0954685	NA	NA	NA	NA
ENSG00000089006.SNX5	0.00747796	0.0599309	0.0581789	0.0937324	NA	0.102341	0.100998	0.0922066	0.107406	NA	0.0890471	0.0957129	0.0858012	0.0860415	0.0581789	NA	NA	NA	NA
ENSG00000280417.AC096887.2	0.00753045	0.060317	0.0273081	0.0288011	NA	0.0293913	0.0306292	0.0309129	0.0275313	NA	0.029847	0.0296784	0.0306892	0.0273081	0.0296793	NA	NA	NA	NA
ENSG00000148110.MFSD14B	0.00754948	0.0604348	0.0383099	0.0494119	NA	0.0458151	0.0450451	0.0449085	0.0409125	NA	0.039487	0.0463369	0.0373645	0.0413979	0.0383099	NA	NA	NA	NA
ENSG00000287856.AL445524.2	0.00755992	0.0604837	0.0251555	0.0314393	NA	0.0298266	0.0301468	0.0282635	0.0301761	NA	0.0306283	0.0320056	0.0251555	0.025641	0.0260451	NA	NA	NA	NA
ENSG00000104691.UBXN8	0.00756853	0.0605179	0.0495662	0.0831874	NA	0.0758895	0.0852338	0.0585333	0.0827338	NA	0.0715242	0.0626126	0.0618532	0.0638308	0.0495662	NA	NA	NA	NA
ENSG00000130150.MOSPD2	0.00758807	0.0606349	0.0580445	0.0744185	NA	0.0774381	0.0912608	0.0580445	0.0851408	NA	0.0728112	0.081344	0.0703848	0.0870938	0.0690525	NA	NA	NA	NA
ENSG00000161800.RACGAP1	0.00759593	0.0606349	0.0365364	0.0488474	NA	0.0522423	0.0474344	0.0392362	0.0457042	NA	0.0365364	0.0442852	0.0408435	0.0426281	0.0404317	NA	NA	NA	NA
ENSG00000166317.SYNPO2L	0.00759647	0.0606349	0.0270878	0.0316576	NA	0.0270878	0.0302414	0.03271	0.0302035	NA	0.0329737	0.0289652	0.0325594	0.0324022	0.0313391	NA	NA	NA	NA
ENSG00000280287.AC131212.3	0.00760368	0.0606349	0.0340506	0.037264	NA	0.0410743	0.0410475	0.0390334	0.0448508	NA	0.0353433	0.0446283	0.0340506	0.0434762	0.0371025	NA	NA	NA	NA
ENSG00000100099.HPS4	0.00760486	0.0606349	0.0657095	0.0867004	NA	0.103812	0.0937189	0.0799931	0.122165	NA	0.0657095	0.0808368	0.0971368	0.107454	0.0826138	NA	NA	NA	NA
ENSG00000114867.EIF4G1	0.00765913	0.0610327	0.0870617	0.199883	NA	0.187329	0.196009	0.12349	0.17181	NA	0.117932	0.161697	0.0992869	0.12606	0.0870617	NA	NA	NA	NA
ENSG00000165392.WRN	0.00766863	0.0610736	0.0479135	0.0580519	NA	0.0508099	0.0595711	0.0635765	0.060391	NA	0.0547953	0.0479135	0.0634714	0.0724365	0.066677	NA	NA	NA	NA
ENSG00000050130.JKAMP	0.00767755	0.0611098	0.0727623	0.120222	NA	0.099231	0.118798	0.0944009	0.0960846	NA	0.114082	0.0911556	0.0839465	0.0727623	0.0940707	NA	NA	NA	NA
ENSG00000135249.RINT1	0.00768753	0.0611544	0.0551684	0.06552	NA	0.0686682	0.0641833	0.0668698	0.0726779	NA	0.0551684	0.0579917	0.0683001	0.0739502	0.0660337	NA	NA	NA	NA
ENSG00000280187.AC022107.1	0.00772653	0.0614297	0.044439	0.0676752	NA	0.0708002	0.0582455	0.063164	0.0671772	NA	0.0708552	0.0729734	0.0601101	0.044439	0.0504752	NA	NA	NA	NA
ENSG00000121579.NAA50	0.00773352	0.0614502	0.0720885	0.128849	NA	0.103951	0.128661	0.137956	0.11008	NA	0.116435	0.0710075	0.135025	0.123389	0.0720885	NA	NA	NA	NA
ENSG00000169379.ARL13B	0.00776632	0.0616758	0.0543816	0.0695573	NA	0.070504	0.0603984	0.0665658	0.0543816	NA	0.0831705	0.0693275	0.0618954	0.0787821	0.0697049	NA	NA	NA	NA
ENSG00000167232.ZNF91	0.0077788	0.0617398	0.0941256	0.0973848	NA	0.105394	0.109974	0.184746	0.127301	NA	0.138843	0.0941256	0.204836	0.19602	0.207007	NA	NA	NA	NA
ENSG00000134490.TMEM241	0.00781004	0.0619526	0.0422201	0.0568419	NA	0.0422201	0.0604447	0.0670449	0.0513889	NA	0.059619	0.0659244	0.0627493	0.0708492	0.0555131	NA	NA	NA	NA
ENSG00000087088.BAX	0.00786612	0.0623289	0.0862945	0.170924	NA	0.149781	0.135539	0.130448	0.119576	NA	0.17322	0.121176	0.0862945	0.131503	0.123863	NA	NA	NA	NA
ENSG00000187187.ZNF546	0.00786641	0.0623289	0.0351878	0.0360672	NA	0.0408837	0.042725	0.0475493	0.0416427	NA	0.0425418	0.0351878	0.0468602	0.0456755	0.0375021	NA	NA	NA	NA
ENSG00000048392.RRM2B	0.00788894	0.062472	0.0531815	0.0901744	NA	0.0785751	0.0962806	0.0672684	0.0777271	NA	0.0768032	0.0576519	0.0531815	0.073956	0.0698639	NA	NA	NA	NA
ENSG00000189308.LIN54	0.00790303	0.0625481	0.044341	0.0553105	NA	0.0619614	0.0526658	0.0520715	0.0527928	NA	0.0476032	0.0604816	0.0576659	0.0493506	0.044341	NA	NA	NA	NA
ENSG00000119285.HEATR1	0.00792532	0.062689	0.0465964	0.0618355	NA	0.0632464	0.0692638	0.0610211	0.0559499	NA	0.0642744	0.0584542	0.0576819	0.065695	0.0465964	NA	NA	NA	NA
ENSG00000203705.TATDN3	0.00794766	0.0628301	0.0691841	0.143152	NA	0.158652	0.140305	0.131582	0.146906	NA	0.146336	0.117008	0.115844	0.114445	0.0691841	NA	NA	NA	NA
ENSG00000033100.CHPF2	0.00796916	0.0629395	0.052732	0.0697792	NA	0.0721411	0.0690559	0.0743229	0.0746147	NA	0.0540458	0.0815311	0.0551513	0.052732	0.0615558	NA	NA	NA	NA
ENSG00000264522.OTUD7B	0.00797136	0.0629395	0.0416043	0.0486587	NA	0.05045	0.0489627	0.0538773	0.0497796	NA	0.054434	0.041459	0.0559754	0.0416043	0.0512804	NA	NA	NA	NA
ENSG00000185681.MORN5	0.00797501	0.0629395	0.0219302	0.0309719	NA	0.0315919	0.0280774	0.0311253	0.028654	NA	0.0306041	0.0307123	0.0257275	0.0219302	0.028496	NA	NA	NA	NA
ENSG00000074696.HACD3	0.00799744	0.0630809	0.0975798	0.223141	NA	0.172445	0.189269	0.183889	0.156704	NA	0.251969	0.227349	0.158437	0.0975798	0.286087	NA	NA	NA	NA
ENSG00000127948.POR	0.00804982	0.0634582	0.0837636	0.100401	NA	0.102608	0.112651	0.115868	0.117718	NA	0.0837636	0.112054	0.0996816	0.102515	0.0931086	NA	NA	NA	NA
ENSG00000173614.NMNAT1	0.00810412	0.0638502	0.049626	0.0692926	NA	0.0665075	0.0765779	0.0591425	0.0669671	NA	0.0604115	0.0590293	0.0510856	0.0651132	0.049626	NA	NA	NA	NA
ENSG00000275700.AATF	0.00815122	0.0641663	0.0622815	0.0748316	NA	0.0645419	0.0662761	0.139795	0.0622815	NA	0.177659	0.129514	0.096102	0.176483	0.150673	NA	NA	NA	NA
ENSG00000099246.RAB18	0.00815342	0.0641663	0.0911578	0.176907	NA	0.120385	0.230484	0.166447	0.17572	NA	0.19879	0.0911578	0.216797	0.271292	0.190498	NA	NA	NA	NA
ENSG00000176390.CRLF3	0.00824696	0.0648659	0.043562	0.0568925	NA	0.0450066	0.0556377	0.0604199	0.0509913	NA	0.0576242	0.043562	0.0644393	0.066572	0.0588053	NA	NA	NA	NA
ENSG00000119392.GLE1	0.00825801	0.0649162	0.0470707	0.0548705	NA	0.05105	0.0581297	0.0651289	0.0476888	NA	0.061713	0.0470707	0.0602196	0.0512594	0.0697062	NA	NA	NA	NA
ENSG00000146063.TRIM41	0.00828265	0.0650733	0.0507105	0.0671284	NA	0.0645132	0.0623084	0.0558951	0.067117	NA	0.0673725	0.0680435	0.0586855	0.0507105	0.059891	NA	NA	NA	NA
ENSG00000136542.GALNT5	0.00829303	0.0651182	0.02495	0.0251906	NA	0.025292	0.02495	0.025226	0.025292	NA	0.0250793	0.025292	0.025292	0.025292	0.025292	NA	NA	NA	NA
ENSG00000143393.PI4KB	0.0083203	0.0652957	0.0639209	0.0820877	NA	0.069649	0.0955153	0.0639209	0.0771384	NA	0.0742757	0.0927042	0.0900514	0.102356	0.0973839	NA	NA	NA	NA
ENSG00000197044.ZNF441	0.00833456	0.0653708	0.0483994	0.0543561	NA	0.062601	0.0534658	0.0604847	0.0592951	NA	0.0713942	0.0483994	0.0630541	0.0744724	0.0616604	NA	NA	NA	NA
ENSG00000185947.ZNF267	0.00834699	0.0654316	0.0520889	0.0570976	NA	0.0520889	0.0532357	0.0559089	0.0606466	NA	0.0663363	0.0605256	0.0628757	0.0664786	0.0671736	NA	NA	NA	NA
ENSG00000184436.THAP7	0.00845277	0.0662237	0.0717021	0.116498	NA	0.111978	0.113857	0.127479	0.121897	NA	0.143855	0.115777	0.0973547	0.10473	0.0717021	NA	NA	NA	NA
ENSG00000118181.RPS25	0.00850054	0.0665606	0.0860184	0.198256	NA	0.301721	0.193168	0.239532	0.263773	NA	0.257484	0.241862	0.184703	0.202789	0.0860184	NA	NA	NA	NA
ENSG00000185730.ZNF696	0.00854581	0.0668776	0.0509838	0.0610497	NA	0.0675345	0.0691793	0.0634596	0.0676852	NA	0.0705217	0.0599075	0.0629602	0.0761946	0.0509838	NA	NA	NA	NA
ENSG00000136770.DNAJC1	0.00858519	0.0671179	0.0577946	0.106968	NA	0.0925654	0.105841	0.0959146	0.0807922	NA	0.0969804	0.114162	0.0962679	0.0577946	0.0892412	NA	NA	NA	NA
ENSG00000127481.UBR4	0.00858614	0.0671179	0.0748791	0.135703	NA	0.128634	0.145722	0.0933444	0.113196	NA	0.103153	0.117039	0.090442	0.126628	0.0748791	NA	NA	NA	NA
ENSG00000197841.ZNF181	0.00859898	0.0671807	0.0521508	0.0712945	NA	0.0617534	0.083401	0.0780435	0.0729621	NA	0.0760163	0.0530659	0.0831147	0.0914086	0.0521508	NA	NA	NA	NA
ENSG00000036054.TBC1D23	0.00862588	0.0673533	0.0564253	0.0700877	NA	0.0699358	0.0687431	0.0862722	0.0564253	NA	0.0624474	0.0644942	0.0806234	0.0814092	0.0948301	NA	NA	NA	NA
ENSG00000105968.H2AFV	0.00863471	0.0673845	0.0756079	0.082947	NA	0.0838289	0.0756079	0.0829313	0.0969753	NA	0.0992072	0.0808121	0.129971	0.0961958	0.118827	NA	NA	NA	NA
ENSG00000169981.ZNF35	0.00866471	0.0675809	0.0495666	0.0575392	NA	0.0495666	0.0600407	0.0577033	0.0683023	NA	0.0750105	0.0608426	0.0603658	0.0759396	0.0710914	NA	NA	NA	NA
ENSG00000144559.TAMM41	0.0086825	0.0676819	0.0497306	0.0552011	NA	0.0584013	0.061589	0.0651915	0.0691541	NA	0.0589786	0.0580975	0.0624873	0.0684449	0.0497306	NA	NA	NA	NA
ENSG00000059691.GATB	0.00869358	0.0677304	0.046205	0.0710724	NA	0.0662815	0.0740557	0.0697014	0.0584682	NA	0.0727071	0.060365	0.046205	0.0524773	0.0573606	NA	NA	NA	NA
ENSG00000122484.RPAP2	0.00871401	0.0678517	0.0810624	0.115435	NA	0.0892095	0.142687	0.101849	0.119117	NA	0.0930713	0.0810624	0.129748	0.155732	0.0910616	NA	NA	NA	NA
ENSG00000143319.ISG20L2	0.00872354	0.0678881	0.0657512	0.107259	NA	0.117119	0.104901	0.0891369	0.109042	NA	0.104215	0.108997	0.0657512	0.0997059	0.0746479	NA	NA	NA	NA
ENSG00000171169.NAIF1	0.00877909	0.0682654	0.0328943	0.036337	NA	0.0368755	0.035008	0.0361187	0.0369287	NA	0.0366328	0.0328943	0.0340121	0.0364296	0.0339872	NA	NA	NA	NA
ENSG00000174206.C12orf66	0.0087818	0.0682654	0.0384037	0.0584361	NA	0.0536378	0.0571277	0.0522534	0.0538605	NA	0.0542883	0.0510339	0.0475235	0.0592605	0.0384037	NA	NA	NA	NA
ENSG00000129696.TTI2	0.00879419	0.0683237	0.0432422	0.045045	NA	0.0449506	0.0501531	0.0504523	0.0512519	NA	0.0476591	0.0446119	0.0519149	0.0548714	0.0432422	NA	NA	NA	NA
ENSG00000176723.ZNF843	0.00882236	0.0685044	0.0349987	0.0448832	NA	0.0474711	0.046774	0.039588	0.0467757	NA	0.049923	0.0430717	0.0349987	0.0413516	0.037538	NA	NA	NA	NA
ENSG00000102978.POLR2C	0.00898642	0.0697396	0.0876953	0.126793	NA	0.113797	0.140087	0.0941722	0.136006	NA	0.137575	0.0974734	0.0876953	0.135231	0.161537	NA	NA	NA	NA
ENSG00000114859.CLCN2	0.00901769	0.0699434	0.0338197	0.0342082	NA	0.0414733	0.0354996	0.0430272	0.045102	NA	0.0400447	0.0357769	0.0431746	0.0433527	0.0338197	NA	NA	NA	NA
ENSG00000153140.CETN3	0.00906903	0.0703026	0.0553665	0.071063	NA	0.0668363	0.0692608	0.0845863	0.0729994	NA	0.0854645	0.0553665	0.0983453	0.058197	0.0849664	NA	NA	NA	NA
ENSG00000164938.TP53INP1	0.00907499	0.0703098	0.0330712	0.0330712	NA	0.0364152	0.0376698	0.0343592	0.0374798	NA	0.0403252	0.0387407	0.0360941	0.0461415	0.0348677	NA	NA	NA	NA
ENSG00000090989.EXOC1	0.00908306	0.0703333	0.0731207	0.0998002	NA	0.117935	0.135732	0.0890861	0.148014	NA	0.0731207	0.109495	0.103675	0.113514	0.0844126	NA	NA	NA	NA
ENSG00000100292.HMOX1	0.00909467	0.0703842	0.0468542	0.083811	NA	0.086715	0.0740358	0.094093	0.10865	NA	0.0468542	0.104437	0.0866149	0.0761641	0.104555	NA	NA	NA	NA
ENSG00000072864.NDE1	0.00909991	0.0703857	0.0253431	0.0259524	NA	0.0280397	0.0281135	0.0340214	0.0253431	NA	0.0347934	0.0317439	0.0343521	0.0309322	0.0354737	NA	NA	NA	NA
ENSG00000171970.ZNF57	0.00913859	0.0706305	0.0344758	0.0406517	NA	0.0410795	0.0378948	0.0385826	0.0444473	NA	0.0431881	0.0456455	0.0343955	0.0422712	0.0344758	NA	NA	NA	NA
ENSG00000178951.ZBTB7A	0.00914167	0.0706305	0.0661959	0.101256	NA	0.0998025	0.0891012	0.0868516	0.0694683	NA	0.0994296	0.0974586	0.0815675	0.0661959	0.0681921	NA	NA	NA	NA
ENSG00000174099.MSRB3	0.00915792	0.0707169	0.0315899	0.035588	NA	0.0319393	0.0368665	0.0315899	0.0376514	NA	0.035637	0.0355185	0.0332813	0.0389952	0.0424589	NA	NA	NA	NA
ENSG00000118137.APOA1	0.00919462	0.0709611	0.022776	0.0292529	NA	0.0296925	0.0235378	0.0278888	0.0248759	NA	0.0279025	0.0260218	0.0243294	0.0235178	0.022776	NA	NA	NA	NA
ENSG00000170860.LSM3	0.00920991	0.0710399	0.0863964	0.134242	NA	0.0863964	0.179535	0.161145	0.106499	NA	0.172321	0.0891627	0.199899	0.125622	0.103009	NA	NA	NA	NA
ENSG00000149548.CCDC15	0.0092179	0.0710622	0.0266581	0.0302235	NA	0.0295467	0.030894	0.0266295	0.0317172	NA	0.0266334	0.0306895	0.0272794	0.0300521	0.0266581	NA	NA	NA	NA
ENSG00000070610.GBA2	0.00922646	0.0710891	0.0589173	0.0924286	NA	0.090145	0.0935257	0.0839527	0.111347	NA	0.0735214	0.0959215	0.0922726	0.0988905	0.0589173	NA	NA	NA	NA
ENSG00000091732.ZC3HC1	0.00926286	0.0713302	0.0458404	0.0633994	NA	0.0567287	0.0630374	0.0664396	0.0722679	NA	0.0569949	0.0458404	0.062985	0.0786788	0.070345	NA	NA	NA	NA
ENSG00000105136.ZNF419	0.00931287	0.0716757	0.0459034	0.0663017	NA	0.0652889	0.0648826	0.060852	0.0697564	NA	0.0633754	0.0605536	0.0459034	0.0540778	0.0480171	NA	NA	NA	NA
ENSG00000105085.MED26	0.00933701	0.071822	0.0417673	0.0459074	NA	0.0469341	0.0488938	0.0489762	0.0514748	NA	0.0417673	0.0472959	0.0499269	0.0518401	0.044028	NA	NA	NA	NA
ENSG00000163428.LRRC58	0.00934751	0.0718631	0.0540135	0.0857494	NA	0.0728743	0.0682365	0.089022	0.0638602	NA	0.0732483	0.0540135	0.091376	0.0871904	0.0664729	NA	NA	NA	NA
ENSG00000176945.MUC20	0.00938134	0.0720836	0.0343482	0.0418719	NA	0.0454456	0.0419064	0.0458328	0.0414937	NA	0.0343482	0.0397353	0.0466788	0.0459344	0.0381509	NA	NA	NA	NA
ENSG00000066084.DIP2B	0.00945005	0.0725716	0.0542398	0.0567723	NA	0.0692886	0.064081	0.0693622	0.0576216	NA	0.0542398	0.0663831	0.0779156	0.0928895	0.0581648	NA	NA	NA	NA
ENSG00000280234.AC124303.1	0.00946697	0.0726616	0.0564994	0.0803989	NA	0.0784851	0.085281	0.0782154	0.0701373	NA	0.0564994	0.0632108	0.0787258	0.0802447	0.0884739	NA	NA	NA	NA
ENSG00000129474.AJUBA	0.00949827	0.0728562	0.0145465	0.015325	NA	0.0145465	0.0156156	0.0157114	0.0150889	NA	0.0156568	0.0153703	0.015787	0.015787	0.0151003	NA	NA	NA	NA
ENSG00000105656.ELL	0.00950276	0.0728562	0.0406311	0.0429246	NA	0.0444472	0.0403336	0.0442851	0.0420465	NA	0.0434281	0.0425642	0.0443998	0.0446694	0.0406311	NA	NA	NA	NA
ENSG00000112029.FBXO5	0.00951226	0.072889	0.0458299	0.0696853	NA	0.0597403	0.0760537	0.073118	0.0629531	NA	0.0647601	0.0458299	0.0712454	0.0871546	0.0653786	NA	NA	NA	NA
ENSG00000132661.NXT1	0.00952154	0.0729202	0.0795869	0.1241	NA	0.123804	0.109637	0.114352	0.114778	NA	0.156623	0.116676	0.130039	0.0825322	0.0795869	NA	NA	NA	NA
ENSG00000247077.PGAM5	0.00954144	0.0730326	0.0430378	0.0645168	NA	0.0618722	0.0703661	0.0535266	0.0752414	NA	0.0628621	0.0537771	0.0430378	0.0588183	0.0450087	NA	NA	NA	NA
ENSG00000063241.ISOC2	0.00954985	0.0730569	0.083402	0.182456	NA	0.191905	0.186962	0.136602	0.231578	NA	0.161549	0.120663	0.0840054	0.121415	0.083402	NA	NA	NA	NA
ENSG00000100902.PSMA6	0.00957129	0.0731808	0.0556241	0.0750804	NA	0.0721938	0.0732601	0.0728737	0.0706907	NA	0.0788276	0.0556241	0.0641343	0.0796339	0.0686842	NA	NA	NA	NA
ENSG00000067048.DDX3Y	0.0095894	0.0732792	0.0741256	0.123101	NA	0.118463	0.123564	0.136749	0.110475	NA	0.100434	0.0741256	0.117429	0.120883	0.122409	NA	NA	NA	NA
ENSG00000120616.EPC1	0.00960002	0.0733202	0.090252	0.132023	NA	0.0959277	0.131376	0.191821	0.090252	NA	0.218968	0.11164	0.178153	0.213018	0.278958	NA	NA	NA	NA
ENSG00000182934.SRPRA	0.00961925	0.0734264	0.0655478	0.0990242	NA	0.111775	0.081346	0.107705	0.0771655	NA	0.0927286	0.0655478	0.0775443	0.0666152	0.0807867	NA	NA	NA	NA
ENSG00000147439.BIN3	0.00962443	0.0734264	0.052893	0.0776894	NA	0.0701783	0.0716194	0.0634903	0.0728522	NA	0.0662183	0.0928133	0.052893	0.053941	0.0782957	NA	NA	NA	NA
ENSG00000136866.ZFP37	0.00964631	0.0734963	0.0562178	0.0641352	NA	0.0635495	0.0742643	0.0977665	0.0696615	NA	0.0829457	0.0562178	0.108758	0.0978721	0.106843	NA	NA	NA	NA
ENSG00000175787.ZNF169	0.0096489	0.0734963	0.0330951	0.0452722	NA	0.0404522	0.0401865	0.0447144	0.0447649	NA	0.0479877	0.0409174	0.0363089	0.0422124	0.0330951	NA	NA	NA	NA
ENSG00000106266.SNX8	0.00964938	0.0734963	0.0389349	0.0475549	NA	0.0544496	0.0555193	0.0489275	0.0561311	NA	0.0389349	0.0583199	0.0486762	0.0421785	0.0567944	NA	NA	NA	NA
ENSG00000188818.ZDHHC11	0.00966818	0.0735994	0.0240158	0.0291242	NA	0.0316624	0.0317696	0.028879	0.0320257	NA	0.0240158	0.0324512	0.0305043	0.0317545	0.0259375	NA	NA	NA	NA
ENSG00000183439.TRIM61	0.00970267	0.0738217	0.026458	0.02763	NA	0.0282895	0.0375148	0.0263844	0.0371476	NA	0.026458	0.0273813	0.0346958	0.0359875	0.0294662	NA	NA	NA	NA
ENSG00000215251.FASTKD5	0.0097321	0.0740053	0.0413456	0.0419682	NA	0.0413456	0.0478728	0.0498882	0.0553503	NA	0.0515429	0.0487551	0.060136	0.0649591	0.0509899	NA	NA	NA	NA
ENSG00000122557.HERPUD2	0.00979114	0.0744137	0.0514783	0.0833455	NA	0.0729202	0.0857176	0.0897043	0.0755631	NA	0.0798546	0.0514783	0.0921622	0.0863492	0.0728018	NA	NA	NA	NA
ENSG00000124786.SLC35B3	0.00984227	0.0747617	0.0436825	0.0840756	NA	0.09189	0.0810092	0.0676327	0.0839436	NA	0.0685839	0.0854728	0.0436825	0.0614616	0.0547452	NA	NA	NA	NA
ENSG00000113068.PFDN1	0.00987967	0.075005	0.0815587	0.106187	NA	0.104986	0.137153	0.0815587	0.150293	NA	0.110843	0.0964425	0.0928225	0.170598	0.0959545	NA	NA	NA	NA
ENSG00000164610.RP9	0.00993255	0.0753654	0.0667757	0.110892	NA	0.122194	0.106989	0.0944747	0.142288	NA	0.100492	0.124724	0.0667757	0.131618	0.0809898	NA	NA	NA	NA
ENSG00000146221.TCTE1	0.00996867	0.0755985	0.03209	0.0372507	NA	0.0392187	0.0349625	0.0352066	0.0390613	NA	0.0363912	0.0398622	0.03209	0.0349827	0.0350485	NA	NA	NA	NA
ENSG00000157796.WDR19	0.00997455	0.075602	0.0488024	0.0577842	NA	0.0579768	0.0594144	0.0525849	0.0525178	NA	0.0598068	0.0567582	0.0488024	0.0667584	0.0561655	NA	NA	NA	NA
ENSG00000169905.TOR1AIP2	0.0100031	0.0757773	0.0734807	0.119568	NA	0.0734807	0.140225	0.0919919	0.128346	NA	0.116749	0.087385	0.113866	0.108242	0.0818783	NA	NA	NA	NA
ENSG00000162413.KLHL21	0.0100302	0.0759414	0.0422546	0.063983	NA	0.0648685	0.0689197	0.057194	0.0699634	NA	0.0505333	0.0741855	0.0612742	0.0585218	0.0422546	NA	NA	NA	NA
ENSG00000204899.MZT1	0.0100405	0.0759779	0.077453	0.0836168	NA	0.0914973	0.118685	0.10042	0.0955121	NA	0.109622	0.077453	0.088832	0.0940122	0.0850473	NA	NA	NA	NA
ENSG00000177721.ANXA2R	0.0100511	0.0760175	0.0355671	0.0601051	NA	0.0566343	0.0387018	0.0421837	0.0460421	NA	0.0440638	0.0598071	0.0355671	0.047229	0.0561614	NA	NA	NA	NA
ENSG00000145439.CBR4	0.010189	0.0770183	0.0524814	0.0747579	NA	0.0829591	0.0757807	0.0849692	0.0796857	NA	0.0722646	0.0724012	0.0713715	0.0524814	0.0652503	NA	NA	NA	NA
ENSG00000067248.DHX29	0.0102208	0.0772174	0.0870343	0.189245	NA	0.193918	0.192042	0.145251	0.176885	NA	0.175161	0.151632	0.131994	0.158129	0.0870343	NA	NA	NA	NA
ENSG00000185621.LMLN	0.0102289	0.0772364	0.0477006	0.071594	NA	0.0663932	0.055828	0.0516873	0.0647198	NA	0.0551936	0.0767802	0.05218	0.0550861	0.0477006	NA	NA	NA	NA
ENSG00000034693.PEX3	0.0102369	0.0772554	0.050486	0.0599133	NA	0.0667587	0.0765598	0.0782152	0.0651629	NA	0.0757996	0.050486	0.0812293	0.0891227	0.0576957	NA	NA	NA	NA
ENSG00000135677.GNS	0.0102425	0.0772558	0.0682	0.121955	NA	0.104433	0.122142	0.075253	0.0972504	NA	0.0708114	0.109943	0.0862131	0.0930343	0.0682	NA	NA	NA	NA
ENSG00000273611.ZNHIT3	0.010252	0.0772854	0.0845136	0.161935	NA	0.169685	0.171808	0.118096	0.194035	NA	0.146211	0.14768	0.0870429	0.138998	0.0845136	NA	NA	NA	NA
ENSG00000125772.GPCPD1	0.0102919	0.0775449	0.0486555	0.0989943	NA	0.093556	0.060042	0.0864509	0.0486555	NA	0.0972976	0.0844022	0.049411	0.0544586	0.0667716	NA	NA	NA	NA
ENSG00000198301.SDAD1	0.0103753	0.078131	0.0750693	0.185304	NA	0.159401	0.162652	0.138395	0.153454	NA	0.161969	0.0750693	0.0921973	0.152452	0.12436	NA	NA	NA	NA
ENSG00000113389.NPR3	0.0103969	0.0782512	0.0262621	0.0339942	NA	0.0344527	0.0344183	0.0341558	0.0340509	NA	0.0345385	0.0326287	0.0325744	0.0262621	0.0317567	NA	NA	NA	NA
ENSG00000131023.LATS1	0.0104087	0.0782976	0.0579038	0.0887644	NA	0.075299	0.0791054	0.0949562	0.0727125	NA	0.0864472	0.0579038	0.109306	0.0951401	0.0968511	NA	NA	NA	NA
ENSG00000100908.EMC9	0.010507	0.078995	0.0813121	0.266425	NA	0.268021	0.260411	0.227699	0.236134	NA	0.236327	0.22053	0.186027	0.204679	0.0813121	NA	NA	NA	NA
ENSG00000174405.LIG4	0.0105359	0.0791694	0.0529955	0.0818753	NA	0.0738596	0.0706761	0.0907621	0.0529955	NA	0.0783165	0.073961	0.0802328	0.0846685	0.0990358	NA	NA	NA	NA
ENSG00000086200.IPO11	0.0108361	0.0813812	0.0311925	0.0382476	NA	0.0433302	0.0366487	0.040808	0.044692	NA	0.0317697	0.0311925	0.0393111	0.0455105	0.0397034	NA	NA	NA	NA
ENSG00000163785.RYK	0.010959	0.0822601	0.0529591	0.0830976	NA	0.0740118	0.0880192	0.094405	0.0762722	NA	0.0962261	0.0529591	0.118159	0.114187	0.106784	NA	NA	NA	NA
ENSG00000147475.ERLIN2	0.0110005	0.0825272	0.0414488	0.0445641	NA	0.0651966	0.04857	0.0636174	0.0546317	NA	0.0414488	0.054911	0.0542291	0.0477171	0.0621215	NA	NA	NA	NA
ENSG00000169919.GUSB	0.011079	0.0830715	0.0485715	0.0808512	NA	0.0658697	0.0715917	0.0849178	0.0638982	NA	0.0919324	0.0853105	0.0858715	0.0485715	0.0957538	NA	NA	NA	NA
ENSG00000176208.ATAD5	0.0111092	0.0832532	0.0390007	0.0390007	NA	0.0431768	0.0510411	0.0543451	0.0531858	NA	0.0483253	0.0486718	0.0548947	0.0516649	0.055439	NA	NA	NA	NA
ENSG00000121966.CXCR4	0.0111493	0.0835094	0.0224431	0.0299403	NA	0.0254058	0.031005	0.032921	0.028341	NA	0.0332208	0.0313426	0.0289716	0.0224431	0.0272373	NA	NA	NA	NA
ENSG00000109133.TMEM33	0.0111719	0.0836339	0.0749044	0.177692	NA	0.129965	0.176042	0.156686	0.149158	NA	0.148274	0.0749044	0.151074	0.192328	0.132671	NA	NA	NA	NA
ENSG00000108829.LRRC59	0.0112784	0.0843445	0.0745544	0.114732	NA	0.124136	0.0924928	0.11903	0.0748933	NA	0.107306	0.105917	0.0971352	0.0880889	0.0745544	NA	NA	NA	NA
ENSG00000115761.NOL10	0.0112789	0.0843445	0.0410398	0.0575646	NA	0.0574681	0.0601587	0.0497702	0.0633335	NA	0.0529017	0.053342	0.0410398	0.0421568	0.0432842	NA	NA	NA	NA
ENSG00000131871.SELENOS	0.0113022	0.0844368	0.0974422	0.251878	NA	0.199614	0.229599	0.180482	0.203655	NA	0.183662	0.185025	0.177708	0.0974422	0.226951	NA	NA	NA	NA
ENSG00000170234.PWWP2A	0.0113034	0.0844368	0.0548717	0.0696411	NA	0.0788796	0.0780225	0.0794542	0.0974134	NA	0.0662687	0.0548717	0.103528	0.118353	0.076862	NA	NA	NA	NA
ENSG00000135763.URB2	0.0113553	0.0847792	0.0313919	0.0388423	NA	0.0372627	0.0435441	0.0383486	0.0400002	NA	0.0407336	0.0415861	0.0382012	0.0448694	0.0313919	NA	NA	NA	NA
ENSG00000197563.PIGN	0.0113857	0.0849531	0.034676	0.0341801	NA	0.0377451	0.0387017	0.0384032	0.0473302	NA	0.0376328	0.0447488	0.0378132	0.034676	0.0412169	NA	NA	NA	NA
ENSG00000120451.SNX19	0.0113907	0.0849531	0.0542204	0.07851	NA	0.0830016	0.0826712	0.0550253	0.0638514	NA	0.0681789	0.074293	0.0542204	0.0580343	0.0714217	NA	NA	NA	NA
ENSG00000185721.DRG1	0.0114524	0.0853676	0.0635946	0.10471	NA	0.107853	0.108249	0.093246	0.108395	NA	0.0957298	0.0893413	0.0834563	0.0635946	0.0921028	NA	NA	NA	NA
ENSG00000204271.SPIN3	0.0114844	0.0855603	0.0523514	0.083775	NA	0.0870085	0.0799416	0.0602711	0.101629	NA	0.056545	0.0732639	0.0649833	0.0797825	0.0523514	NA	NA	NA	NA
ENSG00000132361.CLUH	0.0115983	0.0863426	0.0458528	0.0874907	NA	0.0894436	0.0935049	0.0814097	0.0955348	NA	0.0812561	0.0824744	0.0777386	0.0856502	0.0458528	NA	NA	NA	NA
ENSG00000013573.DDX11	0.0116018	0.0863426	0.0379973	0.052363	NA	0.0519487	0.0540755	0.0530214	0.0595698	NA	0.0580708	0.0534393	0.0572643	0.0616484	0.0379973	NA	NA	NA	NA
ENSG00000171817.ZNF540	0.0116269	0.0864838	0.0513872	0.0602821	NA	0.0726013	0.0776034	0.0751682	0.0977471	NA	0.0570186	0.0687649	0.0787811	0.0779165	0.0513872	NA	NA	NA	NA
ENSG00000181826.RELL1	0.0117106	0.0870599	0.0363911	0.0504641	NA	0.0617261	0.0535441	0.0467514	0.0549186	NA	0.0485993	0.0396861	0.0499555	0.0363911	0.0710136	NA	NA	NA	NA
ENSG00000168522.FNTA	0.0117313	0.0871675	0.0690835	0.109396	NA	0.123396	0.139289	0.0690835	0.151819	NA	0.137689	0.139869	0.0780434	0.136364	0.0815134	NA	NA	NA	NA
ENSG00000088451.TGDS	0.0117541	0.0872904	0.0344765	0.0418506	NA	0.0377224	0.0361064	0.0386995	0.0398111	NA	0.0344765	0.0363117	0.0403644	0.0449172	0.0410856	NA	NA	NA	NA
ENSG00000131475.VPS25	0.0117712	0.0873711	0.0786027	0.144171	NA	0.154131	0.120719	0.119597	0.13855	NA	0.148438	0.169343	0.0786027	0.138246	0.126287	NA	NA	NA	NA
ENSG00000136816.TOR1B	0.011791	0.0874652	0.0514418	0.0758646	NA	0.0782654	0.0738468	0.0633804	0.0867702	NA	0.0514418	0.0766586	0.0582216	0.0794861	0.055158	NA	NA	NA	NA
ENSG00000188938.FAM120AOS	0.0117964	0.0874652	0.0815657	0.177965	NA	0.199144	0.200201	0.124174	0.213836	NA	0.134456	0.253452	0.124394	0.0857383	0.0815657	NA	NA	NA	NA
ENSG00000109083.IFT20	0.0118147	0.087535	0.084544	0.259739	NA	0.233538	0.261058	0.178798	0.219915	NA	0.197564	0.226052	0.138954	0.185238	0.084544	NA	NA	NA	NA
ENSG00000119688.ABCD4	0.0118184	0.087535	0.0669025	0.112994	NA	0.0786514	0.102583	0.106089	0.0669025	NA	0.10034	0.100068	0.116925	0.117941	0.178521	NA	NA	NA	NA
ENSG00000172171.TEFM	0.0118451	0.0876768	0.0479266	0.052006	NA	0.0539113	0.0600996	0.0660739	0.0727534	NA	0.0630694	0.0479266	0.0758167	0.0694851	0.0675283	NA	NA	NA	NA
ENSG00000164073.MFSD8	0.0118501	0.0876768	0.0480323	0.0654718	NA	0.0680735	0.0557363	0.0728372	0.050658	NA	0.067201	0.0480323	0.0626837	0.058856	0.0666349	NA	NA	NA	NA
ENSG00000137413.TAF8	0.0118625	0.0877225	0.0303026	0.0381198	NA	0.0303026	0.0364372	0.0308747	0.0336461	NA	0.0458856	0.0385265	0.0311986	0.0387118	0.0459881	NA	NA	NA	NA
ENSG00000120265.PCMT1	0.0118782	0.087792	0.0854339	0.157854	NA	0.210661	0.192637	0.128489	0.264351	NA	0.0854339	0.144061	0.1446	0.159312	0.214875	NA	NA	NA	NA
ENSG00000148187.MRRF	0.0119178	0.0880379	0.0449292	0.0641061	NA	0.0701311	0.0589878	0.0615535	0.0639314	NA	0.0606805	0.045253	0.0547939	0.0677528	0.0449292	NA	NA	NA	NA
ENSG00000081087.OSTM1	0.0119397	0.0881306	0.0780781	0.119259	NA	0.090558	0.138589	0.086038	0.0906857	NA	0.0780781	0.11907	0.0806586	0.0998725	0.0876751	NA	NA	NA	NA
ENSG00000159217.IGF2BP1	0.011943	0.0881306	0.0493424	0.0579498	NA	0.0560529	0.0631588	0.0563803	0.066217	NA	0.0709784	0.100583	0.0493424	0.0528393	0.0531367	NA	NA	NA	NA
ENSG00000242372.EIF6	0.011988	0.0884165	0.0805704	0.199854	NA	0.188798	0.17253	0.0817197	0.124985	NA	0.172257	0.161945	0.0805704	0.118663	0.161492	NA	NA	NA	NA
ENSG00000181924.COA4	0.0120532	0.0888501	0.0781484	0.289378	NA	0.253164	0.262525	0.199239	0.201509	NA	0.293839	0.176084	0.124005	0.136788	0.0781484	NA	NA	NA	NA
ENSG00000125703.ATG4C	0.01206	0.0888534	0.0448263	0.0448263	NA	0.0556841	0.050033	0.0665328	0.0666693	NA	0.0523625	0.0508579	0.0766335	0.0639704	0.0479164	NA	NA	NA	NA
ENSG00000033050.ABCF2	0.012215	0.0899481	0.0493716	0.0787666	NA	0.0766884	0.0800752	0.0555193	0.0834039	NA	0.0703921	0.0891197	0.0493716	0.0856696	0.0527982	NA	NA	NA	NA
ENSG00000139370.SLC15A4	0.0122235	0.0899635	0.0485163	0.0696946	NA	0.0815461	0.0671701	0.0673927	0.0809973	NA	0.0485163	0.0940163	0.0539247	0.0521119	0.0693177	NA	NA	NA	NA
ENSG00000103111.MON1B	0.0123111	0.0905599	0.0569329	0.0892768	NA	0.108151	0.101485	0.0569329	0.104826	NA	0.0753995	0.103411	0.0734157	0.0858253	0.0627489	NA	NA	NA	NA
ENSG00000168256.NKIRAS2	0.0123365	0.0906994	0.0857938	0.117456	NA	0.0942592	0.119327	0.0857938	0.14681	NA	0.118084	0.13794	0.0928033	0.131155	0.138299	NA	NA	NA	NA
ENSG00000116791.CRYZ	0.0123436	0.0907036	0.0383303	0.0448606	NA	0.0383303	0.0459712	0.0636314	0.0521314	NA	0.0563229	0.0538301	0.0653945	0.0662683	0.0709186	NA	NA	NA	NA
ENSG00000161513.FDXR	0.012387	0.090975	0.0327281	0.0374653	NA	0.0368399	0.0364135	0.0413793	0.0375322	NA	0.0372417	0.0344239	0.0432735	0.0477354	0.0327281	NA	NA	NA	NA
ENSG00000174276.ZNHIT2	0.012452	0.0914039	0.0489039	0.0702026	NA	0.0738417	0.0549471	0.0755942	0.0589693	NA	0.0647077	0.0632019	0.0529952	0.0489039	0.0708015	NA	NA	NA	NA
ENSG00000148450.MSRB2	0.0124753	0.091527	0.104553	0.3306	NA	0.240246	0.366101	0.104553	0.292451	NA	0.163999	0.288083	0.118924	0.122569	0.178172	NA	NA	NA	NA
ENSG00000196655.TRAPPC4	0.0125235	0.0918321	0.0842719	0.127289	NA	0.126571	0.181057	0.122075	0.153616	NA	0.0842719	0.111002	0.130438	0.149523	0.248415	NA	NA	NA	NA
ENSG00000168826.ZBTB49	0.0125856	0.092239	0.0335432	0.0398951	NA	0.0432333	0.0444832	0.0468671	0.0393542	NA	0.0413494	0.0335432	0.0468606	0.0425929	0.0403619	NA	NA	NA	NA
ENSG00000109929.SC5D	0.0126207	0.0924483	0.0905937	0.108928	NA	0.12672	0.174321	0.155599	0.126641	NA	0.141454	0.190664	0.23516	0.145952	0.0905937	NA	NA	NA	NA
ENSG00000143401.ANP32E	0.012664	0.0927167	0.0801993	0.1495	NA	0.133298	0.105531	0.121809	0.124761	NA	0.188099	0.133663	0.0801993	0.1633	0.261066	NA	NA	NA	NA
ENSG00000176273.SLC35G1	0.0128037	0.0936906	0.0429986	0.0644876	NA	0.0648156	0.063364	0.063551	0.0640152	NA	0.0680872	0.0461998	0.057183	0.0720378	0.0429986	NA	NA	NA	NA
ENSG00000180626.ZNF594	0.0128115	0.0936987	0.0362542	0.0557936	NA	0.0489537	0.0388621	0.053837	0.0390937	NA	0.0534566	0.041426	0.0402674	0.0362542	0.0532866	NA	NA	NA	NA
ENSG00000117676.RPS6KA1	0.012864	0.094033	0.0359218	0.0521716	NA	0.0578269	0.0569643	0.0385911	0.0598298	NA	0.0417203	0.0554315	0.0506938	0.0513174	0.0359218	NA	NA	NA	NA
ENSG00000154719.MRPL39	0.0129517	0.0945431	0.0551153	0.0674435	NA	0.0849371	0.0658976	0.0817759	0.0551153	NA	0.072176	0.0649696	0.0581514	0.0701202	0.0960682	NA	NA	NA	NA
ENSG00000160563.MED27	0.0129531	0.0945431	0.0477138	0.0637019	NA	0.0667532	0.0621209	0.0734224	0.0678	NA	0.0580256	0.0477138	0.0671013	0.0764335	0.0752377	NA	NA	NA	NA
ENSG00000100764.PSMC1	0.0129605	0.0945431	0.0704945	0.0972106	NA	0.117439	0.137758	0.114372	0.170396	NA	0.0909675	0.118339	0.0976787	0.102255	0.0704945	NA	NA	NA	NA
ENSG00000081721.DUSP12	0.0129608	0.0945431	0.0722317	0.0858332	NA	0.0722317	0.0815919	0.101284	0.104587	NA	0.106123	0.0771508	0.0779312	0.145911	0.153469	NA	NA	NA	NA
ENSG00000127337.YEATS4	0.0130279	0.0949826	0.0548867	0.0603361	NA	0.0547786	0.0781374	0.0947901	0.05535	NA	0.100799	0.0548867	0.0745145	0.0825451	0.0636189	NA	NA	NA	NA
ENSG00000266967.AARSD1	0.0130369	0.0949985	0.0428519	0.0472187	NA	0.051133	0.0532173	0.0510671	0.0586915	NA	0.0496045	0.0563455	0.0486091	0.0498083	0.0428519	NA	NA	NA	NA
ENSG00000117010.ZNF684	0.0130574	0.0950984	0.0310881	0.0405568	NA	0.0480795	0.0388744	0.0394784	0.0523911	NA	0.041442	0.0399999	0.0404738	0.0310881	0.0470883	NA	NA	NA	NA
ENSG00000170275.CRTAP	0.0130839	0.0952418	0.0527203	0.0934654	NA	0.083139	0.102443	0.0696216	0.0938757	NA	0.059452	0.0943903	0.0658731	0.0609371	0.0527203	NA	NA	NA	NA
ENSG00000147813.NAPRT	0.0131773	0.0958719	0.0221399	0.0233099	NA	0.0221399	0.0232869	0.0260979	0.028667	NA	0.0257319	0.0227069	0.0270247	0.0298906	0.0250336	NA	NA	NA	NA
ENSG00000088325.TPX2	0.0132782	0.0965536	0.0292584	0.0415862	NA	0.0468714	0.042458	0.0292584	0.0486832	NA	0.0455524	0.0516426	0.0303492	0.0427276	0.0390171	NA	NA	NA	NA
ENSG00000164151.ICE1	0.0132931	0.0965536	0.0637471	0.0795507	NA	0.0856402	0.0869241	0.08254	0.0969226	NA	0.0948943	0.0812809	0.0637471	0.0782877	0.0729275	NA	NA	NA	NA
ENSG00000166197.NOLC1	0.013296	0.0965536	0.0848068	0.16705	NA	0.1985	0.184086	0.119686	0.198336	NA	0.161344	0.189926	0.11648	0.189259	0.0848068	NA	NA	NA	NA
ENSG00000168679.SLC16A4	0.0132987	0.0965536	0.0210362	0.0227483	NA	0.0217967	0.0231252	0.024345	0.0210362	NA	0.023185	0.0226064	0.023001	0.023928	0.0235047	NA	NA	NA	NA
ENSG00000153207.AHCTF1	0.0133065	0.0965605	0.063979	0.105639	NA	0.10609	0.117359	0.103637	0.112998	NA	0.0985901	0.102328	0.116868	0.110048	0.063979	NA	NA	NA	NA
ENSG00000183340.JRKL	0.0133278	0.0966649	0.0411635	0.0407601	NA	0.041701	0.0419834	0.0431253	0.0494639	NA	0.0417679	0.0522486	0.0411635	0.0479998	0.0551259	NA	NA	NA	NA
ENSG00000140006.WDR89	0.0133641	0.0968779	0.0399119	0.0592185	NA	0.0582577	0.0602828	0.0524963	0.0594231	NA	0.0600012	0.0549181	0.0637519	0.059751	0.0399119	NA	NA	NA	NA
ENSG00000106346.USP42	0.0134197	0.0972303	0.0493295	0.051523	NA	0.0493295	0.061586	0.064264	0.0637489	NA	0.0613905	0.0626144	0.0725446	0.0758946	0.0574307	NA	NA	NA	NA
ENSG00000168268.NT5DC2	0.0134342	0.0972845	0.0897319	0.388345	NA	0.37754	0.244314	0.343174	0.219838	NA	0.361587	0.298013	0.213112	0.0897319	0.23206	NA	NA	NA	NA
ENSG00000145476.CYP4V2	0.0134485	0.0973376	0.0331181	0.0455121	NA	0.0479696	0.0505653	0.0488031	0.0493261	NA	0.0331181	0.0428157	0.0459335	0.0457899	0.0482341	NA	NA	NA	NA
ENSG00000143793.C1orf35	0.0134648	0.0974051	0.0761156	0.105553	NA	0.0859818	0.101196	0.0977482	0.10186	NA	0.105838	0.0761156	0.089703	0.0875018	0.118391	NA	NA	NA	NA
ENSG00000143248.RGS5	0.0134928	0.0975574	0.0236459	0.0271815	NA	0.0275268	0.0288763	0.0263032	0.0261873	NA	0.0271428	0.0236459	0.030912	0.0241533	0.0255634	NA	NA	NA	NA
ENSG00000089195.TRMT6	0.0135116	0.0976429	0.0550968	0.0855617	NA	0.0817165	0.0848588	0.0584835	0.0867803	NA	0.077544	0.0635501	0.0540045	0.0832958	0.0550968	NA	NA	NA	NA
ENSG00000189164.ZNF527	0.0135429	0.0978185	0.0388038	0.0388038	NA	0.0488771	0.0506338	0.0547112	0.0537928	NA	0.0474752	0.049653	0.0583524	0.0457998	0.0502624	NA	NA	NA	NA
ENSG00000167487.KLHL26	0.0136157	0.0982463	0.0411599	0.04742	NA	0.0517966	0.0478874	0.0423765	0.0617426	NA	0.0505233	0.0523553	0.047262	0.0595026	0.0411599	NA	NA	NA	NA
ENSG00000151353.TMEM18	0.0136162	0.0982463	0.0663537	0.0934235	NA	0.0851362	0.0929061	0.115851	0.0663537	NA	0.0903893	0.0686451	0.117463	0.122011	0.138094	NA	NA	NA	NA
ENSG00000160695.VPS11	0.0137062	0.0988443	0.0420441	0.0575023	NA	0.0549161	0.0533518	0.0420441	0.0532471	NA	0.0502021	0.050238	0.0434361	0.0512775	0.0449012	NA	NA	NA	NA
ENSG00000120370.GORAB	0.0137173	0.0988736	0.0432146	0.0533842	NA	0.0509944	0.0448521	0.0549885	0.0491232	NA	0.057443	0.0494458	0.0478486	0.0432146	0.0557964	NA	NA	NA	NA
ENSG00000136051.WASHC4	0.0137473	0.0990387	0.0491586	0.0761679	NA	0.0609982	0.0762611	0.0491586	0.0777984	NA	0.0548148	0.0816542	0.0583301	0.091256	0.0791046	NA	NA	NA	NA
ENSG00000134108.ARL8B	0.0137955	0.0993347	0.0725321	0.180448	NA	0.165429	0.166187	0.10493	0.143725	NA	0.0930554	0.115596	0.0725321	0.146131	0.0887657	NA	NA	NA	NA
ENSG00000114270.COL7A1	0.0138239	0.0994881	0.0447405	0.0802261	NA	0.091047	0.0711443	0.0696758	0.0761795	NA	0.0680195	0.0852251	0.0610399	0.0815807	0.0447405	NA	NA	NA	NA
ENSG00000168411.RFWD3	0.0138471	0.0996035	0.033667	0.0396741	NA	0.033877	0.0399093	0.0381527	0.033667	NA	0.0431867	0.0393904	0.0396684	0.0457192	0.0420451	NA	NA	NA	NA
ENSG00000053770.AP5M1	0.013996	0.100623	0.0661835	0.188912	NA	0.172471	0.206127	0.162755	0.164937	NA	0.150381	0.145397	0.169529	0.186106	0.0661835	NA	NA	NA	NA
ENSG00000171488.LRRC8C	0.0140407	0.100892	0.0410886	0.102155	NA	0.0945635	0.108325	0.0904589	0.0844708	NA	0.0929122	0.0890373	0.0989485	0.100868	0.0410886	NA	NA	NA	NA
ENSG00000085832.EPS15	0.0140633	0.101003	0.0722546	0.131629	NA	0.225403	0.179924	0.109225	0.265691	NA	0.0722546	0.136502	0.164653	0.181208	0.0762066	NA	NA	NA	NA
ENSG00000112335.SNX3	0.0141434	0.101518	0.0745829	0.226189	NA	0.218738	0.22363	0.111761	0.171628	NA	0.155115	0.12869	0.103924	0.104921	0.0745829	NA	NA	NA	NA
ENSG00000089163.SIRT4	0.0141496	0.101518	0.031649	0.0432041	NA	0.0472182	0.0384005	0.0491759	0.0428385	NA	0.0493809	0.031649	0.0367958	0.0394996	0.0461213	NA	NA	NA	NA
ENSG00000102898.NUTF2	0.0141904	0.101759	0.0856738	0.221141	NA	0.269296	0.223279	0.0854116	0.268338	NA	0.181839	0.294543	0.0834924	0.121573	0.0856738	NA	NA	NA	NA
ENSG00000178105.DDX10	0.0142481	0.10212	0.0495143	0.0681132	NA	0.0552277	0.059676	0.0695948	0.0495143	NA	0.0865771	0.0529152	0.0615657	0.0611991	0.0576707	NA	NA	NA	NA
ENSG00000137513.NARS2	0.0143229	0.102556	0.0462298	0.0724542	NA	0.096901	0.0771248	0.0766092	0.0974632	NA	0.08361	0.0757946	0.0784788	0.0926464	0.0462298	NA	NA	NA	NA
ENSG00000160606.TLCD1	0.01433	0.102556	0.0249065	0.0341496	NA	0.0344262	0.0337664	0.0270985	0.0352742	NA	0.035026	0.0350323	0.0249065	0.0313752	0.0280341	NA	NA	NA	NA
ENSG00000072210.ALDH3A2	0.0143309	0.102556	0.0593622	0.142937	NA	0.170198	0.162911	0.0618007	0.164379	NA	0.0593622	0.161062	0.0669518	0.147669	0.0852458	NA	NA	NA	NA
ENSG00000197020.ZNF100	0.014445	0.103319	0.0336458	0.0344949	NA	0.0341731	0.0374447	0.0412127	0.0437257	NA	0.0415069	0.0398421	0.0367181	0.0417233	0.0336458	NA	NA	NA	NA
ENSG00000106462.EZH2	0.0144973	0.10364	0.035972	0.0367823	NA	0.0370989	0.0415235	0.0652275	0.035972	NA	0.0541237	0.0469786	0.0682417	0.0576138	0.0768172	NA	NA	NA	NA
ENSG00000175063.UBE2C	0.0146542	0.104708	0.0207386	0.0246652	NA	0.0230657	0.0250605	0.0207386	0.025696	NA	0.0232984	0.0236014	0.0215891	0.0267793	0.0263411	NA	NA	NA	NA
ENSG00000284773.AC114490.3	0.0146855	0.104842	0.0269003	0.0369139	NA	0.0335869	0.0363045	0.0316948	0.0277585	NA	0.035411	0.0339299	0.0312386	0.0337953	0.0269003	NA	NA	NA	NA
ENSG00000126062.TMEM115	0.0146879	0.104842	0.0630433	0.133138	NA	0.112738	0.122102	0.0957485	0.108408	NA	0.115341	0.104009	0.0630433	0.0695452	0.094267	NA	NA	NA	NA
ENSG00000142544.CTU1	0.0147144	0.104978	0.0637491	0.0864146	NA	0.0870226	0.100752	0.0868618	0.117825	NA	0.0944027	0.0845919	0.0940776	0.0717361	0.0637491	NA	NA	NA	NA
ENSG00000171827.ZNF570	0.0147654	0.105287	0.0502295	0.0540372	NA	0.0583532	0.0628278	0.0586837	0.0601385	NA	0.0657591	0.0549309	0.0633986	0.0766276	0.0502295	NA	NA	NA	NA
ENSG00000109062.SLC9A3R1	0.0148378	0.10575	0.0324893	0.037372	NA	0.0384098	0.0370462	0.0371608	0.0384163	NA	0.0384934	0.0376035	0.0373607	0.0324893	0.0357724	NA	NA	NA	NA
ENSG00000077458.FAM76B	0.0148754	0.105964	0.0549153	0.0631452	NA	0.0549153	0.0909551	0.100514	0.0879506	NA	0.0887622	0.0644101	0.102289	0.138254	0.113147	NA	NA	NA	NA
ENSG00000197647.ZNF433	0.0149016	0.105999	0.0467212	0.0825866	NA	0.0756066	0.0486024	0.0777742	0.0469522	NA	0.083879	0.0722445	0.0462582	0.0467212	0.0850076	NA	NA	NA	NA
ENSG00000143373.ZNF687	0.014905	0.105999	0.0341267	0.0466069	NA	0.0417226	0.0439065	0.0341267	0.0413126	NA	0.0451978	0.042239	0.0361995	0.0444397	0.0371342	NA	NA	NA	NA
ENSG00000162783.IER5	0.0149076	0.105999	0.055216	0.125878	NA	0.121221	0.110719	0.0808801	0.127655	NA	0.122725	0.128311	0.055216	0.126822	0.136792	NA	NA	NA	NA
ENSG00000109472.CPE	0.0149107	0.105999	0.0895996	0.181476	NA	0.235121	0.149853	0.536515	0.213976	NA	0.147296	0.0895996	0.467758	0.132506	0.385563	NA	NA	NA	NA
ENSG00000196199.MPHOSPH8	0.0149466	0.1062	0.0934757	0.104374	NA	0.140676	0.111799	0.0971787	0.173542	NA	0.0967065	0.177971	0.0943252	0.0934757	0.115881	NA	NA	NA	NA
ENSG00000087269.NOP14	0.0149713	0.106321	0.0414157	0.0576128	NA	0.0626252	0.0630213	0.0500767	0.0627007	NA	0.0611516	0.0431842	0.041806	0.0434255	0.0414157	NA	NA	NA	NA
ENSG00000118680.MYL12B	0.0150873	0.107091	0.0653909	0.135365	NA	0.134736	0.150974	0.16809	0.0766031	NA	0.0653909	0.15177	0.242417	0.0842933	0.349274	NA	NA	NA	NA
ENSG00000125551.PLGLB2	0.015128	0.107287	0.0302596	0.0424906	NA	0.031176	0.0436375	0.0356914	0.0302596	NA	0.0359888	0.0372246	0.0448358	0.0439515	0.0353684	NA	NA	NA	NA
ENSG00000176018.LYSMD3	0.0151303	0.107287	0.0389159	0.052033	NA	0.0511327	0.0532985	0.0641666	0.0389092	NA	0.0466192	0.0389159	0.0650773	0.0571119	0.0485008	NA	NA	NA	NA
ENSG00000147912.FBXO10	0.0151546	0.107405	0.0307259	0.0332145	NA	0.0326999	0.0313736	0.0355619	0.0385132	NA	0.0329588	0.0380033	0.040949	0.0393896	0.0307259	NA	NA	NA	NA
ENSG00000184371.CSF1	0.0152802	0.108185	0.0273748	0.0393418	NA	0.0429735	0.0414995	0.0316457	0.0447331	NA	0.0319175	0.0273748	0.037592	0.0379491	0.0315714	NA	NA	NA	NA
ENSG00000134758.RNF138	0.0152802	0.108185	0.0480088	0.0480088	NA	0.0631962	0.0584746	0.0570735	0.0516896	NA	0.0500732	0.058068	0.0666113	0.0815445	0.0766697	NA	NA	NA	NA
ENSG00000266472.MRPS21	0.0153052	0.108307	0.0638835	0.237998	NA	0.183953	0.233699	0.0738087	0.205312	NA	0.229558	0.185369	0.0638835	0.141663	0.0940517	NA	NA	NA	NA
ENSG00000114735.HEMK1	0.0153176	0.10834	0.0449338	0.0583891	NA	0.0591001	0.0494325	0.0767437	0.057266	NA	0.0652433	0.0506823	0.0449338	0.0521904	0.0713032	NA	NA	NA	NA
ENSG00000204859.ZBTB48	0.0153352	0.108384	0.0407455	0.0407455	NA	0.0508589	0.0531212	0.0599724	0.0573224	NA	0.0642589	0.0668073	0.0743372	0.0673292	0.0788122	NA	NA	NA	NA
ENSG00000109321.AREG	0.0153393	0.108384	0.0213267	0.0261728	NA	0.0213267	0.0274918	0.0269397	0.022407	NA	0.0276297	0.0261524	0.0275718	0.0259958	0.0250907	NA	NA	NA	NA
ENSG00000092020.PPP2R3C	0.0153996	0.108695	0.0733986	0.158344	NA	0.126352	0.164906	0.104668	0.15922	NA	0.166265	0.188037	0.094685	0.104302	0.0733986	NA	NA	NA	NA
ENSG00000172046.USP19	0.0154049	0.108695	0.0386274	0.0503284	NA	0.0589844	0.0467853	0.0495683	0.0555077	NA	0.0386274	0.0534248	0.0506684	0.0560562	0.0543361	NA	NA	NA	NA
ENSG00000266086.AC015813.2	0.0154066	0.108695	0.0333226	0.0429272	NA	0.0436288	0.0468504	0.0412153	0.0457632	NA	0.0432673	0.0385015	0.0333226	0.0382952	0.0365018	NA	NA	NA	NA
ENSG00000054118.THRAP3	0.0154813	0.109166	0.0771422	0.0771422	NA	0.107207	0.0915775	0.131699	0.134651	NA	0.168684	0.144288	0.176569	0.178516	0.261246	NA	NA	NA	NA
ENSG00000163521.GLB1L	0.0155051	0.109279	0.0242124	0.0313233	NA	0.0304163	0.0291072	0.0299817	0.0312245	NA	0.0242124	0.033081	0.025024	0.0286263	0.0260504	NA	NA	NA	NA
ENSG00000179331.RAB39A	0.0155175	0.109311	0.0467576	0.0701537	NA	0.0467576	0.0777611	0.0806856	0.0539417	NA	0.0943621	0.0722511	0.0998394	0.0792204	0.113551	NA	NA	NA	NA
ENSG00000171469.ZNF561	0.0155549	0.109519	0.04867	0.0646318	NA	0.0678183	0.0789343	0.04867	0.0910728	NA	0.0596696	0.102623	0.064252	0.0837183	0.0759596	NA	NA	NA	NA
ENSG00000128534.LSM8	0.0155987	0.109772	0.0778894	0.114253	NA	0.100134	0.118436	0.166453	0.117851	NA	0.116123	0.0778894	0.151387	0.182232	0.122276	NA	NA	NA	NA
ENSG00000104946.TBC1D17	0.0156494	0.110068	0.0463778	0.0557409	NA	0.0463778	0.0709181	0.0539194	0.0546359	NA	0.0636733	0.0534194	0.0658135	0.0620339	0.0579649	NA	NA	NA	NA
ENSG00000204815.TTC25	0.0156565	0.110068	0.029008	0.029008	NA	0.0305484	0.0331175	0.03536	0.037262	NA	0.0302106	0.0354523	0.032739	0.0327461	0.0347406	NA	NA	NA	NA
ENSG00000219626.FAM228B	0.0157382	0.110587	0.0483654	0.0710927	NA	0.0903964	0.0894262	0.0663634	0.105379	NA	0.0805298	0.0961086	0.0764415	0.0792875	0.0483654	NA	NA	NA	NA
ENSG00000122218.COPA	0.0157595	0.110681	0.0831239	0.120447	NA	0.135766	0.150133	0.0821663	0.138948	NA	0.100277	0.141987	0.0899458	0.12507	0.0831239	NA	NA	NA	NA
ENSG00000143033.MTF2	0.015823	0.111071	0.0704268	0.0704268	NA	0.0929584	0.0862797	0.149166	0.111599	NA	0.112023	0.111936	0.157338	0.147328	0.13656	NA	NA	NA	NA
ENSG00000196605.ZNF846	0.0158369	0.111113	0.0391642	0.0574995	NA	0.056393	0.0588915	0.0499952	0.0568556	NA	0.0574541	0.0488859	0.0525536	0.0472491	0.0391642	NA	NA	NA	NA
ENSG00000164117.FBXO8	0.0158626	0.111237	0.0395579	0.0486449	NA	0.0395579	0.0609256	0.0571779	0.0570418	NA	0.0467755	0.0456798	0.0615846	0.0659985	0.0727893	NA	NA	NA	NA
ENSG00000166435.XRRA1	0.0159296	0.111609	0.0387082	0.0423641	NA	0.0392371	0.0387082	0.0440861	0.0428582	NA	0.0553987	0.0482672	0.0394698	0.0501405	0.0469311	NA	NA	NA	NA
ENSG00000155052.CNTNAP5	0.0159315	0.111609	0.0615506	0.100461	NA	0.185777	0.106326	0.103212	0.189405	NA	0.0918387	0.155171	0.0758559	0.107644	0.0615506	NA	NA	NA	NA
ENSG00000204946.ZNF783	0.0159588	0.111703	0.0356528	0.0448322	NA	0.0446136	0.0411439	0.0450072	0.043372	NA	0.0456528	0.0487906	0.0356528	0.0411322	0.037164	NA	NA	NA	NA
ENSG00000105865.DUS4L	0.0159609	0.111703	0.0509583	0.0768367	NA	0.064311	0.0870297	0.0758481	0.0677807	NA	0.0751587	0.072956	0.077226	0.0749563	0.0509583	NA	NA	NA	NA
ENSG00000120658.ENOX1	0.0160153	0.112027	0.0406538	0.0845572	NA	0.106483	0.0762896	0.0929937	0.0961676	NA	0.0532515	0.0856288	0.104802	0.0465507	0.0406538	NA	NA	NA	NA
ENSG00000099860.GADD45B	0.0160389	0.112136	0.0829894	0.264313	NA	0.26569	0.186745	0.240495	0.0829894	NA	0.267003	0.271937	0.170971	0.148973	0.179751	NA	NA	NA	NA
ENSG00000131849.ZNF132	0.016052	0.112171	0.0246804	0.0263022	NA	0.0271919	0.0308921	0.0281693	0.0291179	NA	0.0290218	0.0266101	0.0300368	0.0283423	0.0246804	NA	NA	NA	NA
[truncated: 11,970 more rows]
