# Supplementary material for: A model of human neural networks reveals NPTX2 pathology in ALS and FTLD
Source: Nature. 2024 Feb 14;626(8001):1073–83. doi: 10.1038/s41586-024-07042-7 (PMC10901740; doi:10.1038/s41586-024-07042-7)
Supplement: Supplementary file 5 — DEG Cluster 12 vs other neuronal clusters downregulated (scRNA-seq) [file 41586_2024_7042_MOESM5_ESM.xlsx]

## Sheet: DEG_cluster_12_vs_ot
	p.value	FDR	summary.logFC	logFC.0	logFC.1	logFC.2	logFC.3	logFC.4	logFC.5	logFC.6	logFC.7	logFC.8	logFC.9	logFC.10	logFC.11	logFC.13	logFC.14	logFC.15	logFC.16
ENSG00000197406.DIO3	1.01125e-97	1.41262e-93	-0.621746	-1.04713	NA	-0.817398	-1.02817	-1.28388	-0.621746	NA	-0.84346	-0.922998	-1.64844	-0.78144	-1.14365	NA	NA	NA	NA
ENSG00000128564.VGF	4.79904e-86	3.35189e-82	-1.49435	-1.77401	NA	-1.8367	-1.90872	-1.70773	-2.18215	NA	-1.97978	-1.68935	-1.87624	-2.17113	-1.49435	NA	NA	NA	NA
ENSG00000171951.SCG2	3.94496e-84	1.83691e-80	-1.49827	-1.99202	NA	-1.77574	-1.95405	-1.89353	-1.53006	NA	-2.397	-1.49827	-1.80867	-2.03571	-1.48477	NA	NA	NA	NA
ENSG00000115756.HPCAL1	1.63382e-83	5.70572e-80	-0.483151	-0.598358	NA	-0.483151	-0.848165	-0.846076	-0.709266	NA	-0.824487	-1.01818	-1.14037	-1.16277	-1.04856	NA	NA	NA	NA
ENSG00000171724.VAT1L	8.70037e-83	2.43071e-79	-0.649831	-0.649831	NA	-0.828583	-0.755095	-0.825385	-1.08124	NA	-0.763927	-0.76136	-0.913637	-1.16981	-0.890626	NA	NA	NA	NA
ENSG00000101489.CELF4	5.58152e-75	1.29947e-71	-0.627381	-0.88888	NA	-0.796204	-0.818522	-0.838033	-0.627381	NA	-0.821243	-0.811592	-0.688026	-0.826456	-0.736659	NA	NA	NA	NA
ENSG00000182870.GALNT9	8.52089e-72	1.7004e-68	-0.321426	-0.346079	NA	-0.327573	-0.602488	-0.499348	-0.760167	NA	-0.519448	-0.342062	-0.667371	-0.321426	-0.382306	NA	NA	NA	NA
ENSG00000161203.AP2M1	1.94621e-70	3.39832e-67	-1.0662	-1.15939	NA	-1.10277	-1.16412	-1.20573	-1.0662	NA	-1.17848	-1.13686	-1.21476	-1.21709	-1.19639	NA	NA	NA	NA
ENSG00000188042.ARL4C	6.44122e-63	9.99749e-60	-0.862773	-1.17794	NA	-1.24424	-1.22994	-1.29074	-1.35006	NA	-0.961719	-1.29761	-1.47049	-0.862773	-1.282	NA	NA	NA	NA
ENSG00000175874.CREG2	1.50747e-62	2.10579e-59	-0.306529	-0.57783	NA	-0.583868	-0.470348	-0.437804	-0.629955	NA	-0.70413	-0.676157	-0.349132	-0.306529	-0.538968	NA	NA	NA	NA
ENSG00000066248.NGEF	6.99739e-62	8.88605e-59	-0.516902	-0.94983	NA	-0.795684	-1.11089	-0.862335	-1.11653	NA	-0.964447	-0.699906	-0.81085	-0.516902	-0.731916	NA	NA	NA	NA
ENSG00000137726.FXYD6	2.16669e-60	2.52221e-57	-1.00867	-1.32341	NA	-1.35779	-1.24078	-1.17426	-1.1144	NA	-1.18887	-1.1029	-1.04085	-1.00867	-1.01712	NA	NA	NA	NA
ENSG00000147571.CRH	3.35688e-60	3.6071e-57	-0.789112	-0.762837	NA	-0.739713	-0.96057	-3.40391	-1.02343	NA	-3.44303	-0.789112	-3.0963	-1.68663	-2.18698	NA	NA	NA	NA
ENSG00000115461.IGFBP5	5.0322e-58	5.02106e-55	-0.699438	-1.62669	NA	-1.18516	-1.53154	-1.49475	-1.9707	NA	-0.980625	-2.07706	-2.06509	-0.699438	-1.96266	NA	NA	NA	NA
ENSG00000133083.DCLK1	7.87409e-58	7.33288e-55	-0.576066	-0.803156	NA	-0.777042	-0.834573	-0.698627	-0.691067	NA	-0.942113	-1.06871	-0.80635	-0.576066	-0.768511	NA	NA	NA	NA
ENSG00000162512.SDC3	9.14963e-58	7.9882e-55	-0.536681	-0.617233	NA	-0.622312	-0.725613	-0.702182	-0.544613	NA	-0.664645	-0.536681	-0.708002	-0.640794	-0.746365	NA	NA	NA	NA
ENSG00000168280.KIF5C	1.13994e-55	9.36695e-53	-0.864279	-0.936846	NA	-0.951955	-0.864279	-1.0587	-0.974699	NA	-0.927137	-0.894972	-1.04056	-0.991931	-1.20168	NA	NA	NA	NA
ENSG00000147408.CSGALNACT1	1.27731e-55	9.91265e-53	-0.288395	-0.357451	NA	-0.305254	-0.351034	-0.703946	-0.365698	NA	-0.893148	-0.288916	-0.666411	-0.288395	-0.337726	NA	NA	NA	NA
ENSG00000102172.SMS	8.53243e-55	6.27313e-52	-0.879714	-1.18026	NA	-1.24117	-1.09353	-1.22901	-1.2225	NA	-1.20643	-0.919336	-1.28994	-1.09109	-0.879714	NA	NA	NA	NA
ENSG00000113657.DPYSL3	7.14681e-52	4.95909e-49	-0.756377	-1.09403	NA	-1.21807	-1.0171	-1.02546	-1.16546	NA	-1.10816	-1.14032	-0.977406	-0.756377	-0.837568	NA	NA	NA	NA
ENSG00000185519.FAM131C	7.56816e-52	4.95909e-49	-0.295045	-0.351198	NA	-0.341291	-0.370337	-0.547922	-0.310957	NA	-0.449246	-0.295045	-0.576405	-0.470237	-0.647658	NA	NA	NA	NA
ENSG00000117906.RCN2	7.81015e-52	4.95909e-49	-0.742938	-0.834819	NA	-0.860651	-0.833168	-0.787529	-0.785132	NA	-0.81786	-0.891381	-0.780008	-0.810152	-0.742938	NA	NA	NA	NA
ENSG00000091844.RGS17	2.18236e-50	1.32545e-47	-0.576874	-0.576874	NA	-0.614616	-0.702889	-0.766787	-0.714708	NA	-0.687592	-0.918151	-0.872887	-0.724691	-0.665938	NA	NA	NA	NA
ENSG00000130522.JUND	2.77107e-50	1.61288e-47	-0.784678	-0.929002	NA	-0.944576	-0.851056	-0.899474	-1.03567	NA	-0.798788	-0.824857	-0.784678	-1.07167	-0.79303	NA	NA	NA	NA
ENSG00000156475.PPP2R2B	4.87361e-50	2.72318e-47	-0.611983	-0.696774	NA	-0.724961	-0.783485	-0.786129	-0.846878	NA	-0.611983	-0.756127	-0.832785	-0.752846	-0.871191	NA	NA	NA	NA
ENSG00000242173.ARHGDIG	9.72858e-50	5.22687e-47	-0.811956	-0.941203	NA	-1.03042	-0.811956	-1.12162	-0.999365	NA	-0.935142	-0.933045	-0.977754	-1.10896	-1.16533	NA	NA	NA	NA
ENSG00000165434.PGM2L1	1.99118e-49	1.03018e-46	-0.70743	-0.939324	NA	-0.789674	-0.869194	-0.778294	-0.70743	NA	-0.806288	-1.08543	-0.736086	-0.714951	-0.842806	NA	NA	NA	NA
ENSG00000129951.PLPPR3	2.89817e-49	1.44588e-46	-0.790961	-1.00479	NA	-0.997927	-0.881392	-0.913978	-0.795211	NA	-0.954281	-0.790961	-0.818387	-0.823611	-0.808661	NA	NA	NA	NA
ENSG00000171159.C9orf16	2.66662e-48	1.28449e-45	-0.928751	-1.04314	NA	-0.928751	-1.02102	-1.29826	-0.984767	NA	-1.29354	-1.25228	-1.18535	-1.29486	-1.30244	NA	NA	NA	NA
ENSG00000181409.AATK	3.13628e-48	1.46036e-45	-0.143863	-0.136196	NA	-0.0886257	-0.128032	-0.142498	-0.0980339	NA	-0.162659	-0.112114	-0.160012	-0.118926	-0.143863	NA	NA	NA	NA
ENSG00000186187.ZNRF1	2.65342e-47	1.19567e-44	-0.584433	-0.708063	NA	-0.759275	-0.685898	-0.748534	-0.80638	NA	-0.713003	-0.584433	-0.715124	-0.671658	-0.777239	NA	NA	NA	NA
ENSG00000129355.CDKN2D	1.46742e-46	6.40575e-44	-0.849262	-1.07852	NA	-0.992954	-1.033	-1.43229	-1.01738	NA	-1.25845	-0.849262	-1.35556	-1.09324	-1.3723	NA	NA	NA	NA
ENSG00000249992.TMEM158	2.85447e-46	1.20831e-43	-0.213094	-0.277543	NA	-0.282704	-0.479146	-0.431297	-0.392724	NA	-0.403794	-0.213094	-0.8422	-0.471313	-0.510184	NA	NA	NA	NA
ENSG00000171533.MAP6	7.62625e-46	3.13327e-43	-0.498171	-0.628258	NA	-0.555934	-0.626972	-0.641516	-0.498259	NA	-0.645842	-0.498171	-0.62689	-0.561884	-0.642201	NA	NA	NA	NA
ENSG00000213123.TCTEX1D2	2.02542e-45	8.08376e-43	-0.45997	-0.489452	NA	-0.511559	-0.466312	-0.466297	-0.488648	NA	-0.477965	-0.538321	-0.462233	-0.45997	-0.480052	NA	NA	NA	NA
ENSG00000086300.SNX10	5.38418e-45	2.08921e-42	-0.462758	-0.489943	NA	-0.516484	-0.465854	-0.605018	-0.484883	NA	-0.64492	-0.583004	-0.58688	-0.462758	-0.769403	NA	NA	NA	NA
ENSG00000183092.BEGAIN	3.43617e-44	1.29729e-41	-0.343754	-0.422084	NA	-0.376036	-0.472789	-0.372608	-0.38047	NA	-0.330906	-0.340289	-0.443322	-0.571323	-0.343754	NA	NA	NA	NA
ENSG00000178531.CTXN1	3.63601e-44	1.33662e-41	-0.718611	-0.783957	NA	-0.866571	-0.757746	-0.730042	-0.792466	NA	-0.773622	-0.7519	-0.718611	-0.75694	-0.873437	NA	NA	NA	NA
ENSG00000072832.CRMP1	7.81197e-44	2.79809e-41	-0.738228	-1.01676	NA	-0.944483	-0.929079	-0.936642	-0.816053	NA	-0.982205	-0.842205	-0.82697	-0.738228	-0.806761	NA	NA	NA	NA
ENSG00000135919.SERPINE2	1.93219e-42	6.74771e-40	-0.426329	-0.491905	NA	-0.747876	-0.467403	-0.677035	-0.5016	NA	-0.71326	-0.635139	-1.09681	-0.426329	-0.768729	NA	NA	NA	NA
ENSG00000172020.GAP43	2.11426e-42	7.20344e-40	-1.1621	-1.64962	NA	-1.82274	-1.60262	-1.54141	-1.63817	NA	-1.41657	-1.60614	-1.43013	-1.49888	-1.1621	NA	NA	NA	NA
ENSG00000111674.ENO2	9.6716e-42	3.21673e-39	-0.783949	-0.828399	NA	-0.863456	-0.886154	-0.957733	-0.984842	NA	-0.920861	-0.783949	-1.05961	-1.09795	-0.860939	NA	NA	NA	NA
ENSG00000107130.NCS1	1.22858e-41	3.99119e-39	-0.673142	-0.712225	NA	-0.995542	-0.700385	-0.809139	-0.955877	NA	-0.698347	-0.703261	-0.855818	-0.714244	-0.673142	NA	NA	NA	NA
ENSG00000141858.SAMD1	6.67811e-41	2.12015e-38	-0.509092	-0.551938	NA	-0.533506	-0.534007	-0.605211	-0.570782	NA	-0.509092	-0.553757	-0.552353	-0.547821	-0.664638	NA	NA	NA	NA
ENSG00000139318.DUSP6	7.85458e-41	2.43824e-38	-0.418247	-0.678881	NA	-0.511888	-0.700214	-1.16135	-0.538497	NA	-1.05581	-0.407484	-1.31735	-0.418247	-0.467671	NA	NA	NA	NA
ENSG00000070961.ATP2B1	1.01585e-40	3.08488e-38	-0.625408	-1.39647	NA	-0.625408	-1.57935	-1.86725	-0.839427	NA	-1.86189	-0.995814	-1.99312	-1.20931	-2.03358	NA	NA	NA	NA
ENSG00000205542.TMSB4X	4.95401e-40	1.47239e-37	-0.951097	-1.05642	NA	-1.22718	-0.982092	-1.25914	-1.21635	NA	-1.1801	-1.3036	-0.997544	-0.951097	-0.978749	NA	NA	NA	NA
ENSG00000137103.TMEM8B	6.883e-40	2.0031e-37	-0.210445	-0.259355	NA	-0.260989	-0.251649	-0.274951	-0.210445	NA	-0.269845	-0.228299	-0.266395	-0.257067	-0.27483	NA	NA	NA	NA
ENSG00000178980.SELENOW	1.46506e-39	4.17661e-37	-0.916082	-0.961833	NA	-1.01231	-0.916082	-1.11197	-0.927061	NA	-0.97402	-1.08611	-1.07572	-1.02094	-1.27472	NA	NA	NA	NA
ENSG00000159363.ATP13A2	1.52977e-39	4.27386e-37	-0.440369	-0.463024	NA	-0.453084	-0.464566	-0.539157	-0.440369	NA	-0.65886	-0.487527	-0.622719	-0.497418	-0.581074	NA	NA	NA	NA
ENSG00000119782.FKBP1B	1.97748e-39	5.41635e-37	-0.529223	-0.70775	NA	-0.723467	-0.584771	-1.14921	-0.529223	NA	-0.94959	-0.580738	-0.972119	-0.983665	-1.02935	NA	NA	NA	NA
ENSG00000164929.BAALC	2.23099e-39	5.9932e-37	-0.568692	-0.897398	NA	-0.842486	-0.928246	-1.56767	-0.863416	NA	-1.23577	-0.568692	-1.43837	-1.1738	-1.54396	NA	NA	NA	NA
ENSG00000155980.KIF5A	2.46081e-39	6.48586e-37	-0.580704	-0.815477	NA	-0.815664	-0.786055	-0.871472	-0.749051	NA	-0.808755	-0.580704	-0.712232	-0.673251	-0.73737	NA	NA	NA	NA
ENSG00000077264.PAK3	1.17083e-38	3.02877e-36	-0.509059	-0.659874	NA	-0.721107	-0.509059	-0.842162	-0.68048	NA	-0.768425	-0.773621	-0.661578	-0.701129	-1.08416	NA	NA	NA	NA
ENSG00000050165.DKK3	1.20825e-38	3.06874e-36	-0.533963	-0.698181	NA	-0.73042	-0.734431	-0.656436	-0.720043	NA	-0.859128	-0.601749	-0.687091	-0.763798	-0.533963	NA	NA	NA	NA
ENSG00000054793.ATP9A	1.58695e-38	3.95859e-36	-0.402289	-0.508388	NA	-0.470017	-0.419749	-0.613457	-0.428678	NA	-0.630175	-0.430054	-0.525333	-0.402289	-0.602981	NA	NA	NA	NA
ENSG00000221866.PLXNA4	2.58302e-38	6.33021e-36	-0.156813	-0.156813	NA	-0.369355	-0.178972	-0.392422	-0.293489	NA	-0.340626	-0.196541	-0.39574	-0.444363	-0.494286	NA	NA	NA	NA
ENSG00000198892.SHISA4	5.55974e-38	1.33903e-35	-0.394763	-0.428935	NA	-0.524357	-0.394763	-0.497813	-0.418142	NA	-0.561711	-0.555025	-0.522915	-0.521397	-0.501775	NA	NA	NA	NA
ENSG00000169750.RAC3	6.2028e-38	1.46859e-35	-0.696553	-1.04573	NA	-0.914872	-0.893061	-1.01949	-0.696553	NA	-1.08251	-0.848656	-0.922075	-0.78458	-1.18139	NA	NA	NA	NA
ENSG00000277363.SRCIN1	7.55758e-38	1.75953e-35	-0.291255	-0.376589	NA	-0.309098	-0.347989	-0.404325	-0.291255	NA	-0.415268	-0.308969	-0.389641	-0.333092	-0.528806	NA	NA	NA	NA
ENSG00000186007.LEMD1	9.4001e-38	2.15262e-35	-0.140692	-0.146073	NA	-0.159277	-0.257564	-0.411905	-0.317454	NA	-0.140692	-0.211718	-0.668704	-0.4525	-0.358196	NA	NA	NA	NA
ENSG00000102466.FGF14	1.17735e-37	2.65264e-35	-0.235214	-0.38745	NA	-0.235214	-0.399854	-0.356202	-0.24145	NA	-0.361643	-0.32697	-0.349632	-0.451998	-0.353868	NA	NA	NA	NA
ENSG00000113594.LIFR	1.41522e-37	3.13798e-35	-0.322147	-0.340037	NA	-0.302072	-0.333254	-0.986918	-0.571936	NA	-1.17395	-0.322147	-0.856721	-0.362957	-0.950534	NA	NA	NA	NA
ENSG00000078369.GNB1	2.04291e-37	4.45896e-35	-0.543182	-0.548537	NA	-0.55585	-0.543182	-0.67744	-0.621505	NA	-0.669278	-0.595794	-0.690336	-0.590021	-0.738655	NA	NA	NA	NA
ENSG00000188322.SBK1	2.26022e-37	4.85738e-35	-0.475146	-0.701977	NA	-0.621604	-0.632888	-0.622942	-0.479065	NA	-0.710632	-0.560027	-0.573984	-0.475146	-0.693533	NA	NA	NA	NA
ENSG00000161082.CELF5	2.48139e-37	5.2519e-35	-0.467836	-0.564666	NA	-0.607941	-0.540553	-0.53459	-0.519943	NA	-0.530948	-0.633953	-0.471996	-0.467836	-0.568458	NA	NA	NA	NA
ENSG00000106367.AP1S1	2.9752e-37	6.20307e-35	-0.569303	-0.645377	NA	-0.658983	-0.694293	-0.624709	-0.794388	NA	-0.584379	-0.569303	-0.737519	-0.766858	-0.619396	NA	NA	NA	NA
ENSG00000154217.PITPNC1	4.10099e-37	8.42452e-35	-0.328995	-0.45445	NA	-0.544392	-0.451472	-0.615677	-0.618149	NA	-0.473621	-0.328995	-0.687796	-0.42841	-0.881843	NA	NA	NA	NA
ENSG00000116254.CHD5	1.09889e-36	2.22469e-34	-0.288458	-0.3919	NA	-0.498265	-0.367179	-0.325517	-0.395419	NA	-0.459146	-0.577802	-0.288458	-0.309369	-0.390949	NA	NA	NA	NA
ENSG00000102882.MAPK3	2.63434e-36	5.25702e-34	-0.31785	-0.373744	NA	-0.396219	-0.335071	-0.421326	-0.369619	NA	-0.397269	-0.349534	-0.421942	-0.31785	-0.368423	NA	NA	NA	NA
ENSG00000182287.AP1S2	2.71236e-36	5.33647e-34	-0.551379	-0.694691	NA	-1.00749	-0.794286	-1.11883	-0.938479	NA	-1.06728	-0.936978	-0.718107	-0.551379	-0.576761	NA	NA	NA	NA
ENSG00000088367.EPB41L1	4.38602e-36	8.50949e-34	-0.392225	-0.469624	NA	-0.444113	-0.418153	-0.564959	-0.392225	NA	-0.588526	-0.437365	-0.483552	-0.404185	-0.567925	NA	NA	NA	NA
ENSG00000178585.CTNNBIP1	6.56129e-36	1.25554e-33	-0.298679	-0.415969	NA	-0.379036	-0.358281	-0.488283	-0.298679	NA	-0.485146	-0.322414	-0.384279	-0.342695	-0.477431	NA	NA	NA	NA
ENSG00000122378.PRXL2A	2.6391e-35	4.98184e-33	-0.45931	-0.62328	NA	-0.674474	-0.483165	-0.748912	-0.45931	NA	-0.716116	-0.487276	-0.564954	-0.608039	-0.675807	NA	NA	NA	NA
ENSG00000185565.LSAMP	4.48531e-35	8.35405e-33	-0.414307	-0.481425	NA	-0.482708	-0.478766	-0.594226	-0.567374	NA	-0.814321	-0.414307	-0.452786	-0.718072	-0.443724	NA	NA	NA	NA
ENSG00000171604.CXXC5	7.071e-35	1.29967e-32	-0.533959	-1.04673	NA	-0.743231	-1.08997	-0.915699	-0.533959	NA	-0.764113	-0.703607	-0.96556	-0.74805	-1.13441	NA	NA	NA	NA
ENSG00000163888.CAMK2N2	1.34851e-34	2.4464e-32	-0.568613	-0.702599	NA	-0.694745	-0.789838	-0.651983	-0.783792	NA	-0.568613	-0.712264	-0.742405	-0.772754	-0.869047	NA	NA	NA	NA
ENSG00000166780.BMERB1	1.47475e-34	2.64112e-32	-0.576069	-0.94935	NA	-1.00556	-0.982023	-0.952832	-1.06484	NA	-0.918281	-0.840024	-0.889779	-0.80322	-0.576069	NA	NA	NA	NA
ENSG00000171798.KNDC1	2.11472e-34	3.7393e-32	-0.0715627	-0.0966016	NA	-0.0763139	-0.0844596	-0.134089	-0.0715627	NA	-0.168317	-0.0929753	-0.136605	-0.100656	-0.172689	NA	NA	NA	NA
ENSG00000174871.CNIH2	2.45417e-34	4.28528e-32	-0.792909	-0.993858	NA	-0.975905	-0.907325	-1.00882	-0.792909	NA	-0.922347	-0.812926	-0.932651	-0.919798	-0.897583	NA	NA	NA	NA
ENSG00000137880.GCHFR	2.50795e-34	4.32513e-32	-0.461924	-0.537113	NA	-0.561629	-0.677286	-0.506883	-0.558579	NA	-0.461924	-0.646192	-0.519224	-0.495432	-0.730815	NA	NA	NA	NA
ENSG00000097021.ACOT7	2.55066e-34	4.34514e-32	-0.500653	-0.649584	NA	-0.582902	-0.547216	-0.613164	-0.514422	NA	-0.687061	-0.528363	-0.535065	-0.500653	-0.584989	NA	NA	NA	NA
ENSG00000168243.GNG4	2.93805e-34	4.94478e-32	-0.523014	-0.56154	NA	-0.523014	-0.74211	-1.00217	-0.807623	NA	-0.84533	-0.540016	-1.20209	-0.999538	-1.02364	NA	NA	NA	NA
ENSG00000186868.MAPT	3.35253e-34	5.5228e-32	-0.602495	-0.769067	NA	-0.69202	-0.740682	-0.7521	-0.679527	NA	-0.814963	-0.775378	-0.790183	-0.602495	-0.741098	NA	NA	NA	NA
ENSG00000129757.CDKN1C	3.36057e-34	5.5228e-32	-0.249008	-0.388107	NA	-0.351173	-0.420332	-0.536806	-0.284154	NA	-0.381689	-0.249008	-0.583244	-0.671279	-0.513873	NA	NA	NA	NA
ENSG00000148341.SH3GLB2	5.36684e-34	8.71737e-32	-0.350219	-0.407472	NA	-0.410397	-0.380397	-0.435331	-0.350219	NA	-0.367907	-0.407444	-0.40634	-0.403726	-0.389533	NA	NA	NA	NA
ENSG00000103266.STUB1	6.98784e-34	1.12199e-31	-0.498681	-0.558479	NA	-0.59405	-0.501035	-0.616544	-0.509352	NA	-0.521612	-0.629507	-0.593867	-0.498681	-0.666382	NA	NA	NA	NA
ENSG00000011332.DPF1	8.16193e-34	1.29561e-31	-0.373388	-0.554486	NA	-0.401124	-0.546824	-0.562281	-0.373388	NA	-0.556682	-0.54149	-0.656777	-0.578982	-0.569242	NA	NA	NA	NA
ENSG00000127445.PIN1	1.24162e-33	1.94878e-31	-0.587651	-0.654339	NA	-0.692935	-0.587651	-0.812362	-0.641476	NA	-0.706241	-0.662571	-0.787943	-0.693936	-0.966883	NA	NA	NA	NA
ENSG00000172137.CALB2	2.50001e-33	3.88029e-31	-0.141253	-0.141253	NA	-0.244676	-0.310278	-0.205431	-0.779823	NA	-0.267173	-0.278172	-0.594014	-0.521971	-1.47537	NA	NA	NA	NA
ENSG00000213722.DDAH2	3.89943e-33	5.98583e-31	-0.535513	-0.830009	NA	-0.8849	-0.700691	-0.735759	-0.695492	NA	-0.736879	-0.541986	-0.535513	-0.692903	-0.671492	NA	NA	NA	NA
ENSG00000140848.CPNE2	6.79727e-33	1.03208e-30	-0.252165	-0.261308	NA	-0.355806	-0.240369	-0.394656	-0.306559	NA	-0.30648	-0.326193	-0.327197	-0.286011	-0.252165	NA	NA	NA	NA
ENSG00000063660.GPC1	8.69952e-33	1.30671e-30	-0.247596	-0.370594	NA	-0.316053	-0.438647	-0.288677	-0.332087	NA	-0.337214	-0.247596	-0.33819	-0.266272	-0.311496	NA	NA	NA	NA
ENSG00000158856.DMTN	8.90359e-33	1.32313e-30	-0.279556	-0.382029	NA	-0.349967	-0.416185	-0.430428	-0.362972	NA	-0.361343	-0.279556	-0.446439	-0.425884	-0.414125	NA	NA	NA	NA
ENSG00000129158.SERGEF	1.2071e-32	1.77494e-30	-0.242107	-0.266998	NA	-0.242107	-0.281111	-0.420581	-0.323679	NA	-0.318619	-0.280434	-0.439459	-0.469102	-0.398248	NA	NA	NA	NA
ENSG00000059915.PSD	1.69827e-32	2.47116e-30	-0.352338	-0.428879	NA	-0.406884	-0.398942	-0.48696	-0.352338	NA	-0.466418	-0.414156	-0.466274	-0.366329	-0.493557	NA	NA	NA	NA
ENSG00000099864.PALM	2.07545e-32	2.98887e-30	-0.376503	-0.446545	NA	-0.419605	-0.429919	-0.511132	-0.431806	NA	-0.507983	-0.376503	-0.492745	-0.53265	-0.540653	NA	NA	NA	NA
ENSG00000129038.LOXL1	2.6818e-32	3.81951e-30	-0.08421	-0.162497	NA	-0.129184	-0.106991	-0.25272	-0.08421	NA	-0.218713	-0.133491	-0.164234	-0.195321	-0.290803	NA	NA	NA	NA
ENSG00000136490.LIMD2	2.70693e-32	3.81951e-30	-0.25495	-0.387517	NA	-0.344237	-0.355778	-0.345479	-0.25495	NA	-0.401666	-0.264989	-0.36484	-0.310934	-0.321874	NA	NA	NA	NA
ENSG00000139998.RAB15	2.88136e-32	4.02498e-30	-0.21784	-0.21784	NA	-0.274882	-0.249247	-0.453693	-0.286062	NA	-0.344056	-0.250313	-0.507735	-0.383295	-0.4522	NA	NA	NA	NA
ENSG00000121653.MAPK8IP1	3.95754e-32	5.47355e-30	-0.396259	-0.471599	NA	-0.433694	-0.477228	-0.66014	-0.396259	NA	-0.634672	-0.508918	-0.617882	-0.495857	-0.60052	NA	NA	NA	NA
ENSG00000100167.SEPTIN3	5.61911e-32	7.69543e-30	-0.396669	-0.513368	NA	-0.521209	-0.465185	-0.546834	-0.431716	NA	-0.59999	-0.514287	-0.515437	-0.396669	-0.642781	NA	NA	NA	NA
ENSG00000182670.TTC3	5.76199e-32	7.81449e-30	-0.585332	-0.738529	NA	-0.586835	-0.75502	-0.659543	-0.585332	NA	-0.783329	-0.599972	-0.778139	-0.621718	-0.650031	NA	NA	NA	NA
ENSG00000176956.LY6H	6.1609e-32	8.27515e-30	-0.961215	-0.961215	NA	-1.01281	-1.09729	-1.04997	-1.13883	NA	-1.00594	-1.03528	-1.60774	-1.0975	-1.44749	NA	NA	NA	NA
ENSG00000134369.NAV1	7.07955e-32	9.4185e-30	-0.399979	-0.499159	NA	-0.434758	-0.515743	-0.931711	-0.452988	NA	-1.01133	-0.399979	-0.843237	-0.439473	-0.683679	NA	NA	NA	NA
ENSG00000141404.GNAL	7.23538e-32	9.535e-30	-0.309621	-0.378398	NA	-0.333809	-0.309325	-0.538576	-0.309621	NA	-0.57214	-0.393656	-0.61178	-0.383407	-0.870802	NA	NA	NA	NA
ENSG00000243449.C4orf48	7.55163e-32	9.85876e-30	-0.98412	-1.09197	NA	-1.23611	-1.08702	-1.08991	-1.1398	NA	-1.18702	-0.98412	-1.08202	-1.13384	-1.08569	NA	NA	NA	NA
ENSG00000142669.SH3BGRL3	1.16555e-31	1.50755e-29	-0.804259	-0.804259	NA	-0.871534	-0.895193	-1.17568	-1.0544	NA	-1.03274	-0.896925	-1.26612	-1.20374	-1.09987	NA	NA	NA	NA
ENSG00000197457.STMN3	1.4562e-31	1.8662e-29	-0.493496	-0.567777	NA	-0.582702	-0.532907	-0.620291	-0.48975	NA	-0.684355	-0.584809	-0.587742	-0.493496	-0.686122	NA	NA	NA	NA
ENSG00000077080.ACTL6B	1.87105e-31	2.37607e-29	-0.359046	-0.51259	NA	-0.52402	-0.497074	-0.404676	-0.502909	NA	-0.414413	-0.491294	-0.359046	-0.42922	-0.380262	NA	NA	NA	NA
ENSG00000173221.GLRX	2.65796e-31	3.34496e-29	-0.340082	-0.343259	NA	-0.381915	-0.36777	-0.593314	-0.332684	NA	-0.397529	-0.492115	-0.62576	-0.340082	-0.402699	NA	NA	NA	NA
ENSG00000128245.YWHAH	3.81519e-31	4.75843e-29	-0.582142	-0.678234	NA	-0.70566	-0.582142	-0.998106	-0.672482	NA	-0.884018	-0.817123	-0.866293	-0.764693	-0.994546	NA	NA	NA	NA
ENSG00000104863.LIN7B	4.57472e-31	5.65525e-29	-0.503566	-0.56654	NA	-0.589223	-0.505824	-0.576244	-0.604897	NA	-0.588492	-0.615361	-0.503566	-0.512615	-0.752055	NA	NA	NA	NA
ENSG00000105088.OLFM2	6.17433e-31	7.56573e-29	-0.422171	-0.5616	NA	-0.589532	-0.542548	-0.422171	-0.534074	NA	-0.496637	-0.520703	-0.508352	-0.525407	-0.507404	NA	NA	NA	NA
ENSG00000162849.KIF26B	7.42069e-31	9.01388e-29	-0.143206	-0.134368	NA	-0.123894	-0.145432	-0.135186	-0.155407	NA	-0.184383	-0.139008	-0.21148	-0.143206	-0.167032	NA	NA	NA	NA
ENSG00000126214.KLC1	1.23839e-30	1.4913e-28	-0.44157	-0.59912	NA	-0.537027	-0.538607	-0.628034	-0.469537	NA	-0.657999	-0.568083	-0.588996	-0.44157	-0.561704	NA	NA	NA	NA
ENSG00000115266.APC2	1.38767e-30	1.65678e-28	-0.297194	-0.376552	NA	-0.350414	-0.349621	-0.432655	-0.299096	NA	-0.400453	-0.297194	-0.430282	-0.319069	-0.405562	NA	NA	NA	NA
ENSG00000159842.ABR	1.49792e-30	1.77326e-28	-0.197084	-0.206546	NA	-0.240008	-0.197084	-0.296206	-0.291054	NA	-0.299598	-0.30746	-0.282642	-0.219786	-0.291505	NA	NA	NA	NA
ENSG00000177868.SVBP	2.46415e-30	2.89258e-28	-0.467375	-0.648437	NA	-0.630414	-0.608848	-0.719952	-0.491446	NA	-0.637516	-0.467375	-0.645137	-0.49275	-0.686592	NA	NA	NA	NA
ENSG00000137312.FLOT1	3.06879e-30	3.57233e-28	-0.464225	-0.456961	NA	-0.528471	-0.472471	-0.579426	-0.550933	NA	-0.469697	-0.561951	-0.553796	-0.470628	-0.464225	NA	NA	NA	NA
ENSG00000105254.TBCB	3.21302e-30	3.70931e-28	-0.552539	-0.65047	NA	-0.649505	-0.54826	-0.688336	-0.565423	NA	-0.630278	-0.544379	-0.589053	-0.590296	-0.552539	NA	NA	NA	NA
ENSG00000080845.DLGAP4	3.94294e-30	4.51467e-28	-0.384613	-0.532744	NA	-0.477637	-0.592175	-0.592974	-0.440248	NA	-0.529154	-0.384613	-0.629555	-0.517878	-0.441889	NA	NA	NA	NA
ENSG00000169432.SCN9A	4.52851e-30	5.14298e-28	-0.332295	-0.665347	NA	-0.669545	-0.581172	-0.677945	-0.553193	NA	-0.730045	-0.332295	-0.383918	-0.55149	-0.594931	NA	NA	NA	NA
ENSG00000178233.TMEM151B	1.13167e-29	1.27487e-27	-0.240526	-0.266202	NA	-0.275544	-0.261155	-0.221135	-0.260472	NA	-0.318202	-0.241032	-0.233848	-0.259665	-0.240526	NA	NA	NA	NA
ENSG00000148053.NTRK2	2.02416e-29	2.26204e-27	-0.262785	-0.301353	NA	-0.431566	-0.262785	-0.604688	-0.278817	NA	-0.967911	-0.291847	-0.444971	-0.332491	-0.508698	NA	NA	NA	NA
ENSG00000075461.CACNG4	3.28648e-29	3.64356e-27	-0.358619	-0.657072	NA	-0.807241	-0.567631	-0.690178	-0.485765	NA	-0.675961	-0.692157	-0.483286	-0.454113	-0.358619	NA	NA	NA	NA
ENSG00000184557.SOCS3	6.44169e-29	7.08536e-27	-0.242225	-0.29182	NA	-0.291271	-0.308349	-0.361306	-0.432301	NA	-0.307054	-0.344193	-0.433083	-0.242225	-0.451238	NA	NA	NA	NA
ENSG00000084710.EFR3B	6.56859e-29	7.16849e-27	-0.207628	-0.278318	NA	-0.292633	-0.217274	-0.507148	-0.196261	NA	-0.394175	-0.273858	-0.380001	-0.207628	-0.492268	NA	NA	NA	NA
ENSG00000174938.SEZ6L2	8.64228e-29	9.35845e-27	-0.596896	-0.864256	NA	-0.839199	-0.781211	-0.656408	-0.68689	NA	-0.851728	-0.693911	-0.634858	-0.596896	-0.628808	NA	NA	NA	NA
ENSG00000107758.PPP3CB	8.8563e-29	9.51644e-27	-0.316886	-0.400471	NA	-0.420253	-0.367039	-0.370691	-0.387101	NA	-0.422619	-0.434573	-0.375663	-0.316886	-0.571107	NA	NA	NA	NA
ENSG00000188573.FBLL1	9.94916e-29	1.06091e-26	-0.284538	-0.323554	NA	-0.29817	-0.307319	-0.340063	-0.288638	NA	-0.412232	-0.284538	-0.357232	-0.343291	-0.376124	NA	NA	NA	NA
ENSG00000014216.CAPN1	1.22385e-28	1.29515e-26	-0.291977	-0.323125	NA	-0.319788	-0.310764	-0.398354	-0.303445	NA	-0.347971	-0.291977	-0.357149	-0.304789	-0.314315	NA	NA	NA	NA
ENSG00000132872.SYT4	1.66132e-28	1.74488e-26	-0.45242	-0.950441	NA	-0.521426	-1.08918	-0.577693	-0.45242	NA	-1.12317	-0.579144	-0.86786	-1.81768	-0.580327	NA	NA	NA	NA
ENSG00000131116.ZNF428	1.76445e-28	1.83937e-26	-0.515522	-0.813349	NA	-0.82833	-0.691497	-0.697797	-0.68914	NA	-0.635067	-0.822325	-0.515522	-0.553368	-0.648336	NA	NA	NA	NA
ENSG00000104765.BNIP3L	1.96239e-28	2.03057e-26	-0.476341	-0.561739	NA	-0.654701	-0.620622	-0.531432	-0.867555	NA	-0.518725	-0.564383	-0.620169	-0.702233	-0.476341	NA	NA	NA	NA
ENSG00000152578.GRIA4	2.05084e-28	2.10648e-26	-0.420376	-0.868404	NA	-0.642055	-0.801206	-0.439438	-0.477535	NA	-0.63122	-0.441759	-0.492176	-0.420376	-0.688748	NA	NA	NA	NA
ENSG00000249242.TMEM150C	3.99143e-28	4.0698e-26	-0.141638	-0.162599	NA	-0.15839	-0.1338	-0.191851	-0.135155	NA	-0.184101	-0.139872	-0.167641	-0.130365	-0.141638	NA	NA	NA	NA
ENSG00000142949.PTPRF	4.35096e-28	4.40425e-26	-0.304773	-0.379064	NA	-0.334727	-0.367199	-0.397097	-0.408821	NA	-0.456791	-0.304773	-0.452284	-0.428022	-0.426753	NA	NA	NA	NA
ENSG00000171246.NPTX1	6.05379e-28	6.08384e-26	-0.146216	-0.238037	NA	-0.146216	-0.317306	-0.300299	-0.254708	NA	-0.369208	-0.258804	-0.538223	-0.702624	-0.534433	NA	NA	NA	NA
ENSG00000134775.FHOD3	8.9543e-28	8.93447e-26	-0.184035	-0.220202	NA	-0.245787	-0.215778	-0.346607	-0.26714	NA	-0.275447	-0.184035	-0.437423	-0.410336	-0.3859	NA	NA	NA	NA
ENSG00000139973.SYT16	1.09977e-27	1.08955e-25	-0.220827	-0.322004	NA	-0.355916	-0.332229	-0.224686	-0.230493	NA	-0.364864	-0.213123	-0.222349	-0.283883	-0.220827	NA	NA	NA	NA
ENSG00000143845.ETNK2	1.15258e-27	1.13383e-25	-0.187716	-0.256125	NA	-0.212588	-0.247241	-0.225143	-0.187716	NA	-0.305721	-0.198438	-0.217995	-0.224933	-0.33523	NA	NA	NA	NA
ENSG00000179915.NRXN1	1.28906e-27	1.25922e-25	-0.50186	-0.832911	NA	-0.761067	-0.720608	-0.497396	-0.70904	NA	-0.907146	-0.732041	-0.50186	-0.677276	-0.60429	NA	NA	NA	NA
ENSG00000196141.SPATS2L	1.75358e-27	1.7011e-25	-0.359968	-0.754171	NA	-0.715284	-0.710867	-0.56223	-0.480911	NA	-0.746021	-0.781091	-0.835773	-0.727741	-0.359968	NA	NA	NA	NA
ENSG00000071054.MAP4K4	2.15297e-27	2.07412e-25	-0.346677	-0.598363	NA	-0.667445	-0.503613	-0.552564	-0.628275	NA	-0.626019	-0.551708	-0.44642	-0.346677	-0.381089	NA	NA	NA	NA
ENSG00000150787.PTS	2.55243e-27	2.44212e-25	-0.440037	-0.554547	NA	-0.602352	-0.440037	-0.643867	-0.485433	NA	-0.724572	-0.679424	-0.55637	-0.565044	-0.689049	NA	NA	NA	NA
ENSG00000133872.SARAF	2.631e-27	2.50016e-25	-0.433568	-0.50001	NA	-0.475503	-0.499495	-0.548419	-0.484613	NA	-0.617035	-0.433568	-0.56805	-0.637673	-0.521772	NA	NA	NA	NA
ENSG00000054356.PTPRN	2.91612e-27	2.75238e-25	-0.502751	-0.660843	NA	-0.881427	-0.774596	-0.597429	-1.01547	NA	-0.737334	-0.747666	-0.813369	-1.05228	-0.502751	NA	NA	NA	NA
ENSG00000198910.L1CAM	2.94233e-27	2.75849e-25	-0.387486	-0.598524	NA	-0.503066	-0.584329	-0.792827	-0.543499	NA	-0.789037	-0.387486	-0.790849	-0.69311	-0.637764	NA	NA	NA	NA
ENSG00000175264.CHST1	2.9922e-27	2.78653e-25	-0.187463	-0.203259	NA	-0.199005	-0.227813	-0.317465	-0.216593	NA	-0.262044	-0.188453	-0.285365	-0.245103	-0.187463	NA	NA	NA	NA
ENSG00000162552.WNT4	3.52297e-27	3.2591e-25	-0.156002	-0.971687	NA	-0.621744	-0.68671	-0.416231	-0.156002	NA	-0.587632	-0.382343	-0.223213	-0.352315	-0.365861	NA	NA	NA	NA
ENSG00000077279.DCX	4.11724e-27	3.7838e-25	-0.505688	-0.802373	NA	-0.711276	-0.835543	-0.926907	-0.609274	NA	-0.784097	-0.505688	-1.01618	-0.721474	-0.780685	NA	NA	NA	NA
ENSG00000225663.MCRIP1	4.44014e-27	4.05388e-25	-0.505825	-0.514973	NA	-0.540851	-0.505825	-0.61547	-0.551888	NA	-0.586703	-0.525855	-0.584278	-0.630904	-0.690104	NA	NA	NA	NA
ENSG00000066697.MSANTD3	7.70951e-27	6.99313e-25	-0.331472	-0.398992	NA	-0.421501	-0.331472	-0.4868	-0.371947	NA	-0.471439	-0.390119	-0.441043	-0.383931	-0.521435	NA	NA	NA	NA
ENSG00000160310.PRMT2	1.11468e-26	1.00458e-24	-0.415037	-0.445618	NA	-0.468752	-0.415037	-0.574153	-0.484491	NA	-0.56531	-0.448751	-0.596348	-0.531981	-0.906619	NA	NA	NA	NA
ENSG00000157985.AGAP1	1.80242e-26	1.61398e-24	-0.341184	-0.46793	NA	-0.341184	-0.637822	-0.689182	-0.49583	NA	-0.620266	-0.470106	-0.940791	-0.950896	-0.842414	NA	NA	NA	NA
ENSG00000144834.TAGLN3	2.19978e-26	1.95724e-24	-0.564126	-0.580355	NA	-0.647571	-0.58833	-0.82733	-0.670734	NA	-0.56104	-0.787271	-0.961545	-0.655569	-0.564126	NA	NA	NA	NA
ENSG00000151502.VPS26B	2.847e-26	2.51707e-24	-0.256551	-0.285467	NA	-0.256602	-0.281797	-0.348738	-0.256551	NA	-0.333631	-0.269631	-0.349756	-0.284664	-0.461027	NA	NA	NA	NA
ENSG00000183186.C2CD4C	2.90684e-26	2.55382e-24	-0.167146	-0.279497	NA	-0.204532	-0.240124	-0.30009	-0.170105	NA	-0.280949	-0.166949	-0.187009	-0.167146	-0.291138	NA	NA	NA	NA
ENSG00000149294.NCAM1	3.67626e-26	3.20961e-24	-0.506321	-0.601707	NA	-0.59949	-0.527612	-0.770562	-0.52927	NA	-0.773494	-0.64697	-0.623741	-0.614423	-0.506321	NA	NA	NA	NA
ENSG00000176595.KBTBD11	5.16053e-26	4.47748e-24	-0.142326	-0.13812	NA	-0.150269	-0.174982	-0.15027	-0.184823	NA	-0.121007	-0.180249	-0.210721	-0.145981	-0.142326	NA	NA	NA	NA
ENSG00000143870.PDIA6	8.39467e-26	7.23859e-24	-0.393409	-0.520436	NA	-0.402417	-0.489023	-0.392152	-0.468639	NA	-0.555353	-0.462433	-0.393409	-0.579349	-0.430211	NA	NA	NA	NA
ENSG00000137309.HMGA1	1.31678e-25	1.12847e-23	-0.3552	-0.493476	NA	-0.3552	-0.567421	-0.480781	-0.432454	NA	-0.526993	-0.580059	-0.54221	-0.622226	-0.569943	NA	NA	NA	NA
ENSG00000162545.CAMK2N1	1.83519e-25	1.56316e-23	-0.487626	-0.716488	NA	-0.487626	-1.03278	-0.737906	-1.25665	NA	-0.818593	-1.02156	-0.884021	-0.584804	-0.937739	NA	NA	NA	NA
ENSG00000149932.TMEM219	1.88535e-25	1.59615e-23	-0.296958	-0.340807	NA	-0.41403	-0.306919	-0.440418	-0.335196	NA	-0.373856	-0.296958	-0.42063	-0.391178	-0.426276	NA	NA	NA	NA
ENSG00000169567.HINT1	1.90888e-25	1.60634e-23	-0.906683	-0.993871	NA	-0.976408	-0.940261	-1.00095	-0.918995	NA	-1.03909	-0.959585	-1.01955	-0.906683	-1.08959	NA	NA	NA	NA
ENSG00000176973.FAM89B	2.40283e-25	2.00989e-23	-0.435946	-0.554383	NA	-0.613622	-0.593703	-0.722672	-0.558442	NA	-0.571009	-0.435946	-0.701841	-0.601833	-0.559103	NA	NA	NA	NA
ENSG00000198911.SREBF2	2.60407e-25	2.16525e-23	-0.145985	-0.277783	NA	-0.21587	-0.233074	-0.380185	-0.210708	NA	-0.311663	-0.145985	-0.335206	-0.293941	-0.360304	NA	NA	NA	NA
ENSG00000106976.DNM1	3.97507e-25	3.28566e-23	-0.307361	-0.464875	NA	-0.326748	-0.390026	-0.408735	-0.374592	NA	-0.491642	-0.55286	-0.334192	-0.307361	-0.534217	NA	NA	NA	NA
ENSG00000068615.REEP1	4.3321e-25	3.55971e-23	-0.375304	-0.522755	NA	-0.469547	-0.476831	-0.749266	-0.437504	NA	-0.711765	-0.375304	-0.649468	-0.511768	-0.716004	NA	NA	NA	NA
ENSG00000260230.FRRS1L	5.38181e-25	4.3964e-23	-0.357552	-0.357552	NA	-0.53942	-0.444012	-0.434393	-0.649461	NA	-0.419492	-0.644743	-0.591348	-0.454672	-0.619323	NA	NA	NA	NA
ENSG00000153774.CFDP1	5.73228e-25	4.65547e-23	-0.417123	-0.569274	NA	-0.544445	-0.510024	-0.483675	-0.452166	NA	-0.440716	-0.432472	-0.422849	-0.44696	-0.417123	NA	NA	NA	NA
ENSG00000198752.CDC42BPB	5.82975e-25	4.70727e-23	-0.247952	-0.310694	NA	-0.279151	-0.27156	-0.389243	-0.247952	NA	-0.354951	-0.289311	-0.342851	-0.307613	-0.387148	NA	NA	NA	NA
ENSG00000174775.HRAS	7.66237e-25	6.15148e-23	-0.514433	-0.546285	NA	-0.545887	-0.514433	-0.598809	-0.562757	NA	-0.606176	-0.530287	-0.559472	-0.587137	-0.786139	NA	NA	NA	NA
ENSG00000272398.CD24	8.87756e-25	7.08633e-23	-0.579591	-1.18222	NA	-1.20739	-1.05122	-1.31057	-0.802888	NA	-1.33754	-0.579591	-1.32058	-0.732933	-0.929002	NA	NA	NA	NA
ENSG00000150551.LYPD1	9.06916e-25	7.19813e-23	-0.284928	-0.525414	NA	-0.593946	-0.992355	-0.872926	-1.10487	NA	-0.361102	-0.284928	-1.86789	-1.43023	-0.993061	NA	NA	NA	NA
ENSG00000154639.CXADR	9.19206e-25	7.25446e-23	-0.433796	-0.72626	NA	-0.822393	-0.689507	-0.539271	-0.719725	NA	-0.570511	-0.803886	-0.490367	-0.521086	-0.433796	NA	NA	NA	NA
ENSG00000166206.GABRB3	9.40382e-25	7.37989e-23	-0.275019	-0.336949	NA	-0.487578	-0.27204	-0.35895	-0.449159	NA	-0.380798	-0.45051	-0.275019	-0.29987	-0.524621	NA	NA	NA	NA
ENSG00000145495.MARCH6	1.14934e-24	8.96932e-23	-0.36773	-0.450675	NA	-0.44443	-0.389559	-0.464218	-0.381183	NA	-0.434019	-0.448546	-0.444433	-0.36773	-0.55614	NA	NA	NA	NA
ENSG00000099365.STX1B	1.24567e-24	9.66708e-23	-0.227472	-0.302515	NA	-0.305245	-0.27758	-0.342519	-0.319142	NA	-0.349368	-0.357127	-0.343802	-0.227472	-0.420609	NA	NA	NA	NA
ENSG00000219435.CATSPERZ	1.293e-24	9.97898e-23	-0.0405522	-0.0512675	NA	-0.0556049	-0.0405522	-0.0697097	-0.0434525	NA	-0.06118	-0.0946933	-0.0914749	-0.0749357	-0.0992885	NA	NA	NA	NA
ENSG00000116983.HPCAL4	2.09767e-24	1.60374e-22	-0.231396	-0.368937	NA	-0.354909	-0.37066	-0.326963	-0.332763	NA	-0.356877	-0.231396	-0.408265	-0.387817	-0.419607	NA	NA	NA	NA
ENSG00000129636.ITFG1	2.10098e-24	1.60374e-22	-0.326937	-0.41645	NA	-0.424413	-0.376817	-0.374463	-0.390991	NA	-0.416753	-0.382	-0.344601	-0.326235	-0.326937	NA	NA	NA	NA
ENSG00000102981.PARD6A	2.46872e-24	1.87421e-22	-0.283196	-0.317547	NA	-0.299196	-0.30382	-0.420514	-0.283196	NA	-0.428173	-0.311988	-0.413912	-0.426099	-0.601426	NA	NA	NA	NA
ENSG00000105255.FSD1	2.74092e-24	2.06962e-22	-0.345868	-0.422109	NA	-0.461705	-0.356506	-0.473496	-0.390987	NA	-0.426778	-0.404941	-0.390908	-0.345868	-0.436012	NA	NA	NA	NA
ENSG00000105520.PLPPR2	2.88405e-24	2.16598e-22	-0.376615	-0.398845	NA	-0.449382	-0.376615	-0.448164	-0.379634	NA	-0.388889	-0.383763	-0.497006	-0.409835	-0.495258	NA	NA	NA	NA
ENSG00000171680.PLEKHG5	3.45257e-24	2.57909e-22	-0.0895584	-0.0882885	NA	-0.104094	-0.0905154	-0.159277	-0.0953015	NA	-0.118342	-0.0895584	-0.147721	-0.116021	-0.145646	NA	NA	NA	NA
ENSG00000221968.FADS3	3.61376e-24	2.68514e-22	-0.211656	-0.321543	NA	-0.247762	-0.236803	-0.369633	-0.211656	NA	-0.429622	-0.219406	-0.22964	-0.272309	-0.408589	NA	NA	NA	NA
ENSG00000143653.SCCPDH	4.76943e-24	3.52509e-22	-0.305014	-0.499219	NA	-0.459837	-0.387613	-0.428662	-0.305014	NA	-0.46652	-0.337237	-0.311884	-0.397398	-0.41802	NA	NA	NA	NA
ENSG00000042753.AP2S1	5.05251e-24	3.71466e-22	-0.443773	-0.444425	NA	-0.449161	-0.443773	-0.519981	-0.4488	NA	-0.466069	-0.487701	-0.498164	-0.476286	-0.546414	NA	NA	NA	NA
ENSG00000167680.SEMA6B	5.20581e-24	3.80733e-22	-0.123673	-0.143572	NA	-0.12456	-0.147833	-0.183744	-0.123673	NA	-0.230429	-0.174025	-0.184439	-0.137904	-0.225367	NA	NA	NA	NA
ENSG00000127561.SYNGR3	5.63866e-24	4.10242e-22	-0.389575	-0.459491	NA	-0.432072	-0.389575	-0.605355	-0.396859	NA	-0.506928	-0.394999	-0.509291	-0.516226	-0.624883	NA	NA	NA	NA
ENSG00000131711.MAP1B	6.07553e-24	4.39736e-22	-0.530788	-0.616426	NA	-0.764368	-0.530788	-0.637779	-0.597261	NA	-0.759457	-0.593603	-0.60826	-0.599676	-0.660986	NA	NA	NA	NA
ENSG00000115350.POLE4	6.31949e-24	4.55036e-22	-0.348773	-0.368955	NA	-0.348773	-0.405111	-0.484592	-0.375412	NA	-0.374582	-0.38908	-0.582398	-0.500936	-0.580585	NA	NA	NA	NA
ENSG00000166823.MESP1	7.03754e-24	5.0414e-22	-0.279984	-0.279984	NA	-0.298471	-0.373428	-0.316679	-0.372392	NA	-0.290876	-0.379188	-0.452779	-0.607023	-0.641624	NA	NA	NA	NA
ENSG00000077044.DGKD	7.46565e-24	5.30886e-22	-0.261185	-0.371628	NA	-0.383014	-0.475212	-0.534542	-0.456976	NA	-0.539042	-0.261185	-0.59025	-0.334791	-0.47504	NA	NA	NA	NA
ENSG00000204052.LRRC73	7.48691e-24	5.30886e-22	-0.183092	-0.248695	NA	-0.188025	-0.259459	-0.254491	-0.183092	NA	-0.340269	-0.24457	-0.284304	-0.228681	-0.338773	NA	NA	NA	NA
ENSG00000198879.SFMBT2	1.23264e-23	8.69631e-22	-0.162607	-0.21071	NA	-0.134324	-0.264784	-0.20241	-0.244557	NA	-0.274523	-0.15345	-0.261542	-0.260674	-0.162607	NA	NA	NA	NA
ENSG00000128596.CCDC136	1.44503e-23	1.01435e-21	-0.272778	-0.393645	NA	-0.428061	-0.313668	-0.482288	-0.388191	NA	-0.497797	-0.524686	-0.450224	-0.272778	-0.451323	NA	NA	NA	NA
ENSG00000171735.CAMTA1	1.47778e-23	1.03215e-21	-0.363178	-0.400411	NA	-0.380383	-0.423229	-0.525076	-0.509546	NA	-0.490941	-0.363178	-0.58901	-0.431653	-0.614761	NA	NA	NA	NA
ENSG00000162585.FAAP20	2.58116e-23	1.79385e-21	-0.341465	-0.352315	NA	-0.384963	-0.341465	-0.468778	-0.436189	NA	-0.366663	-0.418356	-0.51003	-0.511142	-0.626914	NA	NA	NA	NA
ENSG00000134072.CAMK1	3.05606e-23	2.11337e-21	-0.288847	-0.330175	NA	-0.41358	-0.276459	-0.349461	-0.414932	NA	-0.322438	-0.43415	-0.274698	-0.315639	-0.288847	NA	NA	NA	NA
ENSG00000157542.KCNJ6	3.42303e-23	2.35548e-21	-0.180216	-0.275105	NA	-0.282635	-0.180216	-0.401032	-0.508636	NA	-0.676145	-0.631981	-0.526776	-0.49244	-0.713639	NA	NA	NA	NA
ENSG00000172348.RCAN2	4.7081e-23	3.22389e-21	-0.421907	-0.602133	NA	-0.505649	-0.611891	-1.08094	-0.64581	NA	-1.00059	-0.421907	-0.877557	-0.702047	-0.647026	NA	NA	NA	NA
ENSG00000074800.ENO1	4.94916e-23	3.37243e-21	-0.519731	-0.735412	NA	-0.803837	-0.80677	-0.713889	-1.04449	NA	-0.762349	-0.597768	-0.778791	-1.08133	-0.519731	NA	NA	NA	NA
ENSG00000184009.ACTG1	5.99847e-23	4.0676e-21	-0.565003	-1.01517	NA	-1.03265	-0.855938	-0.881611	-0.850155	NA	-0.846918	-0.823451	-0.687253	-0.726692	-0.565003	NA	NA	NA	NA
ENSG00000172354.GNB2	6.21004e-23	4.19073e-21	-0.388331	-0.430443	NA	-0.486578	-0.44902	-0.606807	-0.512086	NA	-0.553494	-0.388331	-0.628279	-0.610786	-0.596167	NA	NA	NA	NA
ENSG00000159335.PTMS	7.65141e-23	5.13858e-21	-0.651354	-0.86269	NA	-0.817949	-0.812261	-0.857386	-0.678224	NA	-0.741394	-0.71593	-0.774269	-0.733684	-0.651354	NA	NA	NA	NA
ENSG00000188981.MSANTD1	7.90042e-23	5.28043e-21	-0.0877238	-0.105863	NA	-0.119824	-0.0872929	-0.105814	-0.0877238	NA	-0.144891	-0.174348	-0.118017	-0.103609	-0.120533	NA	NA	NA	NA
ENSG00000198937.CCDC167	8.67788e-23	5.77244e-21	-0.378835	-0.395488	NA	-0.382589	-0.453691	-0.507565	-0.414154	NA	-0.452233	-0.378835	-0.55251	-0.626442	-0.648988	NA	NA	NA	NA
ENSG00000063015.SEZ6	1.03305e-22	6.8392e-21	-0.146158	-0.389961	NA	-0.301828	-0.361369	-0.360242	-0.320462	NA	-0.261839	-0.207004	-0.509249	-0.146158	-0.251447	NA	NA	NA	NA
ENSG00000175426.PCSK1	1.06781e-22	7.03599e-21	-0.340684	-1.28328	NA	-0.726173	-1.49682	-1.51464	-0.943288	NA	-1.6883	-0.340684	-1.79736	-2.75252	-1.24854	NA	NA	NA	NA
ENSG00000083807.SLC27A5	1.29856e-22	8.51621e-21	-0.170102	-0.168056	NA	-0.187148	-0.191819	-0.223395	-0.170102	NA	-0.20024	-0.253167	-0.25745	-0.24592	-0.355159	NA	NA	NA	NA
ENSG00000105993.DNAJB6	2.20725e-22	1.44079e-20	-0.401514	-0.508307	NA	-0.509811	-0.494763	-0.472693	-0.538199	NA	-0.526647	-0.602562	-0.401514	-0.512046	-0.534206	NA	NA	NA	NA
ENSG00000160050.CCDC28B	2.26495e-22	1.47159e-20	-0.318609	-0.536695	NA	-0.481455	-0.506059	-0.378902	-0.461008	NA	-0.384976	-0.621035	-0.353155	-0.318609	-0.405311	NA	NA	NA	NA
ENSG00000114923.SLC4A3	2.42099e-22	1.56569e-20	-0.222093	-0.286156	NA	-0.387086	-0.252729	-0.270542	-0.330877	NA	-0.342355	-0.330101	-0.221922	-0.222093	-0.365309	NA	NA	NA	NA
ENSG00000137285.TUBB2B	2.55254e-22	1.64315e-20	-0.735281	-1.19954	NA	-0.963513	-1.03586	-1.14872	-0.735281	NA	-1.05489	-0.765137	-0.924293	-1.02403	-0.925107	NA	NA	NA	NA
ENSG00000168610.STAT3	3.6136e-22	2.31552e-20	-0.308222	-0.347041	NA	-0.308222	-0.32161	-0.356657	-0.33927	NA	-0.352341	-0.377975	-0.348589	-0.341548	-0.340899	NA	NA	NA	NA
ENSG00000184640.SEPTIN9	3.67226e-22	2.34237e-20	-0.248005	-0.251415	NA	-0.259108	-0.293549	-0.393788	-0.248005	NA	-0.389341	-0.264678	-0.449579	-0.424827	-0.42234	NA	NA	NA	NA
ENSG00000116852.KIF21B	3.74818e-22	2.37993e-20	-0.234096	-0.400096	NA	-0.276835	-0.412777	-0.432877	-0.249091	NA	-0.431083	-0.234096	-0.450798	-0.292867	-0.371689	NA	NA	NA	NA
ENSG00000123384.LRP1	4.11158e-22	2.59886e-20	-0.289168	-0.346307	NA	-0.28864	-0.343329	-0.344016	-0.281983	NA	-0.45684	-0.298541	-0.335323	-0.309279	-0.289168	NA	NA	NA	NA
ENSG00000183248.PRR36	4.72866e-22	2.97543e-20	-0.203714	-0.312288	NA	-0.284767	-0.272294	-0.293215	-0.226948	NA	-0.344	-0.286107	-0.257801	-0.203714	-0.321135	NA	NA	NA	NA
ENSG00000156103.MMP16	5.35524e-22	3.34709e-20	-0.224692	-0.351118	NA	-0.210835	-0.470567	-0.480119	-0.29919	NA	-0.347477	-0.411195	-0.640614	-0.438599	-0.224692	NA	NA	NA	NA
ENSG00000110786.PTPN5	5.36722e-22	3.34709e-20	-0.17644	-0.17644	NA	-0.233872	-0.217806	-0.216568	-0.276396	NA	-0.209484	-0.228068	-0.285743	-0.200757	-0.311484	NA	NA	NA	NA
ENSG00000157216.SSBP3	7.15523e-22	4.44228e-20	-0.257831	-0.423278	NA	-0.323302	-0.403442	-0.257831	-0.320594	NA	-0.292784	-0.27666	-0.268346	-0.375457	-0.313345	NA	NA	NA	NA
ENSG00000169783.LINGO1	8.22411e-22	5.0833e-20	-0.250551	-0.476611	NA	-0.449505	-0.327791	-0.317573	-0.311251	NA	-0.349593	-0.454363	-0.250551	-0.283192	-0.576879	NA	NA	NA	NA
ENSG00000154096.THY1	9.24965e-22	5.6692e-20	-0.442447	-0.823801	NA	-0.536032	-0.865907	-1.41624	-0.691591	NA	-1.44592	-0.442447	-1.52695	-0.871733	-1.67145	NA	NA	NA	NA
ENSG00000176871.WSB2	9.25319e-22	5.6692e-20	-0.298867	-0.369128	NA	-0.443017	-0.332468	-0.46635	-0.368125	NA	-0.463806	-0.380835	-0.385305	-0.298867	-0.446623	NA	NA	NA	NA
ENSG00000174460.ZCCHC12	9.44655e-22	5.7624e-20	-0.319366	-0.459405	NA	-0.418999	-0.557403	-0.343923	-0.43452	NA	-0.572569	-0.526396	-0.453646	-0.723638	-0.319366	NA	NA	NA	NA
ENSG00000278558.TMEM191B	9.52942e-22	5.78767e-20	-0.0590378	-0.131715	NA	-0.0812087	-0.108279	-0.167774	-0.0590378	NA	-0.170871	-0.121544	-0.148282	-0.126148	-0.257294	NA	NA	NA	NA
ENSG00000092964.DPYSL2	9.89533e-22	5.98389e-20	-0.41755	-0.667505	NA	-0.544821	-0.554633	-0.740259	-0.41755	NA	-0.781851	-0.505483	-0.670066	-0.565901	-0.822837	NA	NA	NA	NA
ENSG00000128266.GNAZ	9.97977e-22	6.00894e-20	-0.229638	-0.244746	NA	-0.250708	-0.229638	-0.299104	-0.256904	NA	-0.36126	-0.315075	-0.308213	-0.261134	-0.397989	NA	NA	NA	NA
ENSG00000146540.C7orf50	1.34029e-21	8.03543e-20	-0.436635	-0.472191	NA	-0.436635	-0.509404	-0.539815	-0.459983	NA	-0.582591	-0.565549	-0.588925	-0.689079	-0.865063	NA	NA	NA	NA
ENSG00000196262.PPIA	1.38757e-21	8.28333e-20	-0.708426	-0.818684	NA	-0.829261	-0.777703	-0.840158	-0.807856	NA	-0.820244	-0.81833	-0.801292	-0.799674	-0.708426	NA	NA	NA	NA
ENSG00000198677.TTC37	1.80471e-21	1.07276e-19	-0.227446	-0.238853	NA	-0.234594	-0.227446	-0.321834	-0.244169	NA	-0.312809	-0.243469	-0.313499	-0.254446	-0.344618	NA	NA	NA	NA
ENSG00000120875.DUSP4	2.1017e-21	1.24401e-19	-0.263318	-0.735147	NA	-0.695756	-0.602284	-0.823134	-0.263318	NA	-1.34016	-0.427048	-0.742865	-0.454103	-0.402935	NA	NA	NA	NA
ENSG00000175115.PACS1	2.95493e-21	1.74166e-19	-0.242459	-0.350142	NA	-0.28427	-0.299073	-0.404968	-0.242459	NA	-0.423076	-0.255163	-0.343284	-0.299361	-0.397117	NA	NA	NA	NA
ENSG00000141959.PFKL	3.2602e-21	1.91352e-19	-0.21451	-0.223804	NA	-0.286178	-0.21451	-0.304854	-0.301481	NA	-0.288888	-0.266809	-0.319443	-0.309992	-0.271552	NA	NA	NA	NA
ENSG00000197121.PGAP1	3.52804e-21	2.06206e-19	-0.232255	-0.391889	NA	-0.232255	-0.437409	-0.315996	-0.365779	NA	-0.506928	-0.392255	-0.384204	-0.675019	-0.334679	NA	NA	NA	NA
ENSG00000166503.HDGFL3	3.86994e-21	2.25247e-19	-0.377379	-0.522786	NA	-0.501948	-0.445484	-0.514954	-0.414957	NA	-0.508802	-0.415541	-0.443044	-0.377379	-0.450036	NA	NA	NA	NA
ENSG00000184900.SUMO3	4.61245e-21	2.6735e-19	-0.296009	-0.387485	NA	-0.393897	-0.296009	-0.480063	-0.328268	NA	-0.420631	-0.366761	-0.405693	-0.402948	-0.56713	NA	NA	NA	NA
ENSG00000148826.NKX6-2	4.6819e-21	2.70254e-19	-0.131458	-0.578074	NA	-0.641875	-0.551471	-0.668323	-0.187326	NA	-0.350464	-0.426587	-0.403669	-0.131458	-0.152268	NA	NA	NA	NA
ENSG00000157851.DPYSL5	4.95616e-21	2.84908e-19	-0.305021	-0.446381	NA	-0.451119	-0.381004	-0.413702	-0.328514	NA	-0.507561	-0.401136	-0.346051	-0.305021	-0.434943	NA	NA	NA	NA
ENSG00000089199.CHGB	5.96898e-21	3.41724e-19	-0.343231	-0.567318	NA	-0.506017	-0.641756	-0.38295	-0.416295	NA	-0.494629	-0.343231	-0.440502	-0.840838	-0.403329	NA	NA	NA	NA
ENSG00000130822.PNCK	6.13923e-21	3.50036e-19	-0.233426	-0.193132	NA	-0.267779	-0.269838	-0.189144	-0.405004	NA	-0.214639	-0.475143	-0.313314	-0.340702	-0.233426	NA	NA	NA	NA
ENSG00000241685.ARPC1A	6.65899e-21	3.78128e-19	-0.350373	-0.536357	NA	-0.466713	-0.449855	-0.514256	-0.350373	NA	-0.53655	-0.495745	-0.461484	-0.39558	-0.532355	NA	NA	NA	NA
ENSG00000114115.RBP1	6.83295e-21	3.86435e-19	-0.561443	-1.25635	NA	-1.48075	-1.39501	-1.14594	-1.41732	NA	-0.855536	-1.12335	-1.43816	-1.03302	-0.561443	NA	NA	NA	NA
ENSG00000167100.SAMD14	9.26685e-21	5.2197e-19	-0.211754	-0.244178	NA	-0.262479	-0.278278	-0.277289	-0.26211	NA	-0.208861	-0.206164	-0.296843	-0.287215	-0.211754	NA	NA	NA	NA
ENSG00000141002.TCF25	1.0361e-20	5.81258e-19	-0.389436	-0.402113	NA	-0.427263	-0.395641	-0.59648	-0.417261	NA	-0.44284	-0.389436	-0.619245	-0.495761	-0.533355	NA	NA	NA	NA
ENSG00000143742.SRP9	1.13977e-20	6.36855e-19	-0.488913	-0.58432	NA	-0.647105	-0.546707	-0.625076	-0.556953	NA	-0.514881	-0.673782	-0.545149	-0.488913	-0.517424	NA	NA	NA	NA
ENSG00000105426.PTPRS	1.65607e-20	9.21659e-19	-0.142692	-0.158332	NA	-0.166508	-0.171999	-0.186566	-0.231154	NA	-0.142692	-0.180945	-0.211514	-0.185025	-0.179457	NA	NA	NA	NA
ENSG00000120437.ACAT2	1.68881e-20	9.36148e-19	-0.235654	-0.505386	NA	-0.424608	-0.58521	-0.560515	-0.488348	NA	-0.422721	-0.235654	-0.53579	-0.516036	-0.515206	NA	NA	NA	NA
ENSG00000086504.MRPL28	1.71765e-20	9.48372e-19	-0.382792	-0.396352	NA	-0.445498	-0.378387	-0.399072	-0.471634	NA	-0.385327	-0.505497	-0.446353	-0.382792	-0.400961	NA	NA	NA	NA
ENSG00000131242.RAB11FIP4	1.86522e-20	1.0258e-18	-0.124016	-0.124016	NA	-0.1348	-0.135633	-0.17232	-0.139197	NA	-0.183583	-0.145968	-0.19974	-0.183448	-0.256639	NA	NA	NA	NA
ENSG00000022267.FHL1	1.89911e-20	1.04034e-18	-0.263744	-0.391334	NA	-0.466255	-0.32174	-0.266716	-0.315151	NA	-0.320226	-0.451078	-0.263744	-0.3609	-0.381898	NA	NA	NA	NA
ENSG00000142549.IGLON5	1.95903e-20	1.06897e-18	-0.197943	-0.216327	NA	-0.232967	-0.235716	-0.350447	-0.197943	NA	-0.330302	-0.400664	-0.424785	-0.224146	-0.546482	NA	NA	NA	NA
ENSG00000170525.PFKFB3	4.07837e-20	2.21676e-18	-0.233091	-0.342931	NA	-0.465882	-0.38359	-0.676527	-0.554468	NA	-0.454213	-0.233091	-0.736728	-0.475905	-0.596607	NA	NA	NA	NA
ENSG00000134986.NREP	6.19438e-20	3.35385e-18	-0.397228	-0.808436	NA	-0.541362	-0.934473	-0.709303	-0.436744	NA	-0.899191	-0.553045	-0.801393	-0.483566	-0.397228	NA	NA	NA	NA
ENSG00000146090.RASGEF1C	7.06863e-20	3.81242e-18	-0.0806248	-0.101542	NA	-0.10266	-0.077495	-0.128021	-0.0741578	NA	-0.121995	-0.158766	-0.109185	-0.0806248	-0.104693	NA	NA	NA	NA
ENSG00000091129.NRCAM	7.37665e-20	3.96325e-18	-0.226385	-0.295734	NA	-0.410118	-0.254909	-0.470893	-0.327754	NA	-0.34044	-0.366725	-0.436881	-0.226385	-0.514214	NA	NA	NA	NA
ENSG00000132535.DLG4	7.43281e-20	3.97812e-18	-0.274617	-0.318839	NA	-0.27725	-0.339995	-0.362734	-0.302108	NA	-0.283401	-0.274617	-0.363008	-0.396482	-0.36901	NA	NA	NA	NA
ENSG00000118260.CREB1	7.80146e-20	4.15949e-18	-0.211482	-0.236435	NA	-0.244013	-0.205674	-0.223161	-0.211289	NA	-0.199767	-0.218352	-0.203405	-0.208947	-0.211482	NA	NA	NA	NA
ENSG00000137942.FNBP1L	8.68516e-20	4.61304e-18	-0.335014	-0.683177	NA	-0.741109	-0.599235	-0.5001	-0.552619	NA	-0.535083	-0.610877	-0.373935	-0.383557	-0.335014	NA	NA	NA	NA
ENSG00000130332.LSM7	9.0964e-20	4.81317e-18	-0.434746	-0.552073	NA	-0.563183	-0.461652	-0.618985	-0.445742	NA	-0.466477	-0.594461	-0.575937	-0.434746	-0.529109	NA	NA	NA	NA
ENSG00000182272.B4GALNT4	9.62962e-20	5.07608e-18	-0.226542	-0.296239	NA	-0.269295	-0.291293	-0.292746	-0.226542	NA	-0.340599	-0.248938	-0.30713	-0.275463	-0.250838	NA	NA	NA	NA
ENSG00000232859.LYRM9	1.15036e-19	6.04111e-18	-0.146836	-0.202057	NA	-0.23742	-0.179946	-0.152126	-0.238918	NA	-0.149493	-0.298504	-0.155659	-0.146836	-0.194347	NA	NA	NA	NA
ENSG00000103647.CORO2B	1.16117e-19	6.07506e-18	-0.103131	-0.103131	NA	-0.164347	-0.145101	-0.319589	-0.17486	NA	-0.113466	-0.138417	-0.255855	-0.230534	-0.196593	NA	NA	NA	NA
ENSG00000141552.ANAPC11	1.21606e-19	6.33849e-18	-0.361262	-0.361262	NA	-0.37909	-0.37253	-0.456446	-0.424868	NA	-0.4354	-0.495696	-0.478159	-0.476852	-0.656521	NA	NA	NA	NA
ENSG00000176171.BNIP3	1.48356e-19	7.68948e-18	-0.390774	-0.390774	NA	-0.537801	-0.503761	-0.521545	-0.761671	NA	-0.528107	-0.480683	-0.723122	-0.83253	-0.559378	NA	NA	NA	NA
ENSG00000143774.GUK1	1.48626e-19	7.68948e-18	-0.344053	-0.366072	NA	-0.394195	-0.381802	-0.477352	-0.419527	NA	-0.405831	-0.344053	-0.503394	-0.444006	-0.50558	NA	NA	NA	NA
ENSG00000139289.PHLDA1	1.6046e-19	8.26378e-18	-0.291543	-0.714506	NA	-0.932066	-0.920609	-0.609823	-1.0199	NA	-0.291543	-0.889021	-0.963045	-0.486064	-0.44107	NA	NA	NA	NA
ENSG00000171033.PKIA	1.6091e-19	8.26378e-18	-0.422223	-0.726598	NA	-0.785858	-0.595827	-0.621763	-0.675812	NA	-0.616236	-0.794299	-0.531625	-0.422223	-0.707999	NA	NA	NA	NA
ENSG00000156515.HK1	1.67706e-19	8.58125e-18	-0.321617	-0.368916	NA	-0.321617	-0.397081	-0.42954	-0.473513	NA	-0.476996	-0.335305	-0.479501	-0.425232	-0.451082	NA	NA	NA	NA
ENSG00000099250.NRP1	1.72525e-19	8.79564e-18	-0.154204	-0.291786	NA	-0.230769	-0.275214	-0.200816	-0.154204	NA	-0.200247	-0.328985	-0.253441	-0.308841	-0.30463	NA	NA	NA	NA
ENSG00000143126.CELSR2	3.04021e-19	1.54432e-17	-0.15186	-0.156206	NA	-0.15186	-0.185198	-0.216923	-0.218529	NA	-0.18601	-0.218622	-0.261816	-0.208925	-0.321851	NA	NA	NA	NA
ENSG00000167283.ATP5MG	3.40211e-19	1.72189e-17	-0.452184	-0.547145	NA	-0.543283	-0.50294	-0.636466	-0.452184	NA	-0.541623	-0.525344	-0.618191	-0.529694	-0.773919	NA	NA	NA	NA
ENSG00000126217.MCF2L	3.47333e-19	1.75159e-17	-0.153523	-0.19339	NA	-0.187236	-0.194444	-0.24409	-0.153455	NA	-0.210971	-0.153523	-0.224973	-0.161763	-0.214716	NA	NA	NA	NA
ENSG00000169139.UBE2V2	3.71813e-19	1.86829e-17	-0.36586	-0.448187	NA	-0.418063	-0.384303	-0.415676	-0.393465	NA	-0.422482	-0.506408	-0.402385	-0.36586	-0.44399	NA	NA	NA	NA
ENSG00000007168.PAFAH1B1	3.86253e-19	1.9339e-17	-0.364585	-0.413991	NA	-0.418477	-0.364585	-0.501831	-0.399468	NA	-0.466608	-0.43084	-0.498981	-0.421704	-0.585526	NA	NA	NA	NA
ENSG00000015171.ZMYND11	4.25267e-19	2.12163e-17	-0.228777	-0.265387	NA	-0.280977	-0.231093	-0.289978	-0.270354	NA	-0.292461	-0.290935	-0.273202	-0.228777	-0.343489	NA	NA	NA	NA
ENSG00000131188.PRR7	4.29016e-19	2.13271e-17	-0.261358	-0.407715	NA	-0.362247	-0.325955	-0.412948	-0.261358	NA	-0.463421	-0.497335	-0.357772	-0.328557	-0.564942	NA	NA	NA	NA
ENSG00000130511.SSBP4	4.47164e-19	2.21505e-17	-0.333818	-0.492297	NA	-0.432379	-0.460803	-0.446547	-0.394447	NA	-0.333818	-0.354476	-0.386929	-0.57002	-0.461798	NA	NA	NA	NA
ENSG00000160753.RUSC1	5.27714e-19	2.60482e-17	-0.217848	-0.317108	NA	-0.31412	-0.243097	-0.42699	-0.237375	NA	-0.294451	-0.217848	-0.365352	-0.247227	-0.371706	NA	NA	NA	NA
ENSG00000179912.R3HDM2	6.55759e-19	3.22546e-17	-0.261635	-0.30116	NA	-0.290822	-0.318471	-0.262956	-0.297455	NA	-0.261635	-0.302358	-0.283471	-0.281999	-0.293293	NA	NA	NA	NA
ENSG00000099785.MARCH2	8.03496e-19	3.93826e-17	-0.226897	-0.281713	NA	-0.303546	-0.230122	-0.500733	-0.226897	NA	-0.441474	-0.246352	-0.477218	-0.326182	-0.475483	NA	NA	NA	NA
ENSG00000143324.XPR1	9.00818e-19	4.39983e-17	-0.285752	-0.471748	NA	-0.361374	-0.509541	-0.96653	-0.283991	NA	-0.906022	-0.285752	-0.991485	-0.466615	-0.824122	NA	NA	NA	NA
ENSG00000183049.CAMK1D	1.10028e-18	5.35535e-17	-0.192128	-0.205413	NA	-0.249167	-0.204982	-0.258879	-0.256816	NA	-0.337004	-0.218866	-0.250033	-0.192128	-0.284248	NA	NA	NA	NA
ENSG00000107263.RAPGEF1	1.41832e-18	6.87934e-17	-0.133916	-0.154126	NA	-0.162106	-0.133916	-0.218456	-0.136815	NA	-0.211644	-0.156141	-0.172293	-0.170871	-0.226091	NA	NA	NA	NA
ENSG00000108387.SEPTIN4	2.06731e-18	9.99249e-17	-0.113424	-0.183155	NA	-0.238125	-0.185513	-0.310691	-0.178956	NA	-0.254236	-0.113424	-0.26903	-0.262439	-0.379675	NA	NA	NA	NA
ENSG00000166582.CENPV	2.39955e-18	1.15584e-16	-0.396697	-0.423657	NA	-0.396697	-0.443403	-0.481778	-0.400484	NA	-0.464891	-0.520378	-0.504138	-0.594773	-0.487209	NA	NA	NA	NA
ENSG00000072071.ADGRL1	2.45532e-18	1.17864e-16	-0.242591	-0.27414	NA	-0.242591	-0.27588	-0.333656	-0.285613	NA	-0.328363	-0.30047	-0.397393	-0.382009	-0.442616	NA	NA	NA	NA
ENSG00000130881.LRP3	2.752e-18	1.31287e-16	-0.246142	-0.303997	NA	-0.279877	-0.285531	-0.279647	-0.275401	NA	-0.335728	-0.337131	-0.298904	-0.246142	-0.425328	NA	NA	NA	NA
ENSG00000104435.STMN2	2.75375e-18	1.31287e-16	-0.652351	-1.42371	NA	-0.955302	-1.26998	-1.56983	-0.731811	NA	-1.55178	-0.652351	-1.32375	-1.06594	-1.23498	NA	NA	NA	NA
ENSG00000058668.ATP2B4	3.07574e-18	1.4614e-16	-0.218243	-0.236096	NA	-0.391463	-0.216602	-0.301459	-0.464475	NA	-0.276448	-0.323776	-0.240427	-0.218243	-0.349042	NA	NA	NA	NA
ENSG00000130748.TMEM160	3.93062e-18	1.86125e-16	-0.401447	-0.545912	NA	-0.608487	-0.482334	-0.505909	-0.43756	NA	-0.428216	-0.541761	-0.401447	-0.448533	-0.563995	NA	NA	NA	NA
ENSG00000110427.KIAA1549L	4.23804e-18	2.00004e-16	-0.0880668	-0.117371	NA	-0.0996039	-0.0923398	-0.109941	-0.0981033	NA	-0.146186	-0.130343	-0.103405	-0.0880668	-0.146056	NA	NA	NA	NA
ENSG00000115306.SPTBN1	4.6492e-18	2.18669e-16	-0.360186	-0.546869	NA	-0.482358	-0.491534	-0.703948	-0.362883	NA	-0.630755	-0.360186	-0.559073	-0.457945	-0.688066	NA	NA	NA	NA
ENSG00000100075.SLC25A1	5.463e-18	2.56083e-16	-0.186404	-0.219081	NA	-0.236551	-0.186404	-0.331279	-0.21131	NA	-0.26128	-0.240697	-0.292468	-0.206974	-0.345533	NA	NA	NA	NA
ENSG00000100568.VTI1B	5.6317e-18	2.63108e-16	-0.312075	-0.3484	NA	-0.357712	-0.325141	-0.444197	-0.312075	NA	-0.417785	-0.354911	-0.420336	-0.371822	-0.543969	NA	NA	NA	NA
ENSG00000172915.NBEA	8.31556e-18	3.872e-16	-0.233331	-0.38471	NA	-0.300563	-0.443646	-0.233331	-0.259151	NA	-0.320516	-0.272236	-0.356013	-0.393393	-0.376795	NA	NA	NA	NA
ENSG00000070831.CDC42	8.79145e-18	4.07857e-16	-0.382609	-0.681993	NA	-0.684568	-0.649654	-0.508114	-0.6598	NA	-0.549492	-0.647763	-0.470748	-0.487259	-0.382609	NA	NA	NA	NA
ENSG00000095637.SORBS1	8.81757e-18	4.07857e-16	-0.131644	-0.271946	NA	-0.234716	-0.290972	-0.181774	-0.280013	NA	-0.253715	-0.23654	-0.21064	-0.131644	-0.145518	NA	NA	NA	NA
ENSG00000165704.HPRT1	9.77419e-18	4.50613e-16	-0.298553	-0.419725	NA	-0.323391	-0.341127	-0.433138	-0.298553	NA	-0.40693	-0.350558	-0.352541	-0.323332	-0.338	NA	NA	NA	NA
ENSG00000213160.KLHL23	1.24244e-17	5.69522e-16	-0.225949	-0.315761	NA	-0.30612	-0.254751	-0.305661	-0.240952	NA	-0.332225	-0.301767	-0.289097	-0.225949	-0.410513	NA	NA	NA	NA
ENSG00000162706.CADM3	1.2435e-17	5.69522e-16	-0.249778	-0.538537	NA	-0.434293	-0.455187	-0.445868	-0.30723	NA	-0.6182	-0.249778	-0.46429	-0.354943	-0.362714	NA	NA	NA	NA
ENSG00000197226.TBC1D9B	1.38677e-17	6.33064e-16	-0.160716	-0.160716	NA	-0.176923	-0.183451	-0.257743	-0.255039	NA	-0.204368	-0.200709	-0.28479	-0.271529	-0.225863	NA	NA	NA	NA
ENSG00000103495.MAZ	1.45597e-17	6.62489e-16	-0.34173	-0.397786	NA	-0.378385	-0.37664	-0.418591	-0.358181	NA	-0.368486	-0.350477	-0.408386	-0.34173	-0.508147	NA	NA	NA	NA
ENSG00000137100.DCTN3	1.8727e-17	8.49344e-16	-0.365408	-0.506098	NA	-0.5428	-0.478884	-0.476958	-0.494183	NA	-0.424629	-0.4887	-0.438677	-0.501867	-0.365408	NA	NA	NA	NA
ENSG00000175203.DCTN2	2.00181e-17	9.04961e-16	-0.362203	-0.535766	NA	-0.519777	-0.494438	-0.583478	-0.529109	NA	-0.529879	-0.414646	-0.555924	-0.50484	-0.362203	NA	NA	NA	NA
ENSG00000136854.STXBP1	2.04005e-17	9.19272e-16	-0.301007	-0.360099	NA	-0.301007	-0.311101	-0.475393	-0.323508	NA	-0.493143	-0.439825	-0.480309	-0.352019	-0.59665	NA	NA	NA	NA
ENSG00000166924.NYAP1	2.17496e-17	9.76914e-16	-0.130808	-0.152003	NA	-0.140247	-0.126854	-0.188872	-0.129825	NA	-0.185292	-0.141511	-0.166737	-0.130808	-0.21625	NA	NA	NA	NA
ENSG00000182054.IDH2	2.55232e-17	1.1404e-15	-0.247783	-0.364602	NA	-0.345795	-0.409897	-0.336898	-0.371514	NA	-0.317144	-0.247783	-0.386743	-0.500166	-0.380143	NA	NA	NA	NA
ENSG00000204681.GABBR1	2.55527e-17	1.1404e-15	-0.270825	-0.28201	NA	-0.291066	-0.304138	-0.310861	-0.333893	NA	-0.298575	-0.298842	-0.346014	-0.384613	-0.270825	NA	NA	NA	NA
ENSG00000005249.PRKAR2B	2.59591e-17	1.15485e-15	-0.252663	-0.456198	NA	-0.427053	-0.379006	-0.581386	-0.376343	NA	-0.436968	-0.487319	-0.501558	-0.252663	-0.630965	NA	NA	NA	NA
ENSG00000065054.SLC9A3R2	2.75356e-17	1.2211e-15	-0.239995	-0.293114	NA	-0.239995	-0.307255	-0.384936	-0.279585	NA	-0.356145	-0.389436	-0.448412	-0.495508	-0.671272	NA	NA	NA	NA
ENSG00000163013.FBXO41	3.09479e-17	1.36807e-15	-0.138543	-0.16083	NA	-0.148823	-0.138543	-0.212656	-0.164754	NA	-0.213608	-0.187699	-0.222962	-0.163831	-0.308585	NA	NA	NA	NA
ENSG00000197535.MYO5A	3.45452e-17	1.52228e-15	-0.275613	-0.332442	NA	-0.335872	-0.28079	-0.394279	-0.322306	NA	-0.453209	-0.346705	-0.391666	-0.275613	-0.428429	NA	NA	NA	NA
ENSG00000107404.DVL1	4.17588e-17	1.83437e-15	-0.153824	-0.163776	NA	-0.154573	-0.16171	-0.192292	-0.153824	NA	-0.21528	-0.179479	-0.181801	-0.184693	-0.233996	NA	NA	NA	NA
ENSG00000104964.TLE5	4.35692e-17	1.90789e-15	-0.382836	-0.382836	NA	-0.502751	-0.387852	-0.436752	-0.581343	NA	-0.422227	-0.742127	-0.448957	-0.439455	-0.417962	NA	NA	NA	NA
ENSG00000099822.HCN2	4.65112e-17	2.03036e-15	-0.135538	-0.150755	NA	-0.171461	-0.135538	-0.17099	-0.157602	NA	-0.2026	-0.25367	-0.181608	-0.147241	-0.408694	NA	NA	NA	NA
ENSG00000131409.LRRC4B	5.52135e-17	2.40273e-15	-0.216895	-0.360103	NA	-0.429469	-0.308471	-0.272872	-0.368045	NA	-0.336879	-0.410098	-0.259929	-0.216895	-0.356672	NA	NA	NA	NA
ENSG00000205336.ADGRG1	5.73992e-17	2.49009e-15	-0.157721	-0.20983	NA	-0.212402	-0.234316	-0.234772	-0.157721	NA	-0.23274	-0.170003	-0.243019	-0.220608	-0.230649	NA	NA	NA	NA
ENSG00000254656.RTL1	5.9988e-17	2.59434e-15	-0.29465	-1.11834	NA	-1.29349	-1.2035	-1.44309	-1.15713	NA	-1.16265	-0.868067	-1.61	-1.45879	-0.29465	NA	NA	NA	NA
ENSG00000127946.HIP1	6.06537e-17	2.61504e-15	-0.127826	-0.214553	NA	-0.193901	-0.204008	-0.294426	-0.189144	NA	-0.234022	-0.140543	-0.260623	-0.127826	-0.27285	NA	NA	NA	NA
ENSG00000149926.TLCD3B	6.42906e-17	2.76331e-15	-0.290033	-0.450322	NA	-0.449793	-0.450524	-0.449411	-0.392794	NA	-0.341933	-0.290033	-0.535857	-0.387183	-0.440987	NA	NA	NA	NA
ENSG00000163517.HDAC11	6.54591e-17	2.79896e-15	-0.0555928	-0.0520182	NA	-0.0523847	-0.0528464	-0.0957191	-0.0507378	NA	-0.0827731	-0.0555928	-0.088689	-0.0725643	-0.101019	NA	NA	NA	NA
ENSG00000174516.PELI3	6.55208e-17	2.79896e-15	-0.0918568	-0.103955	NA	-0.0965211	-0.0944077	-0.113337	-0.100374	NA	-0.1168	-0.107289	-0.135026	-0.0918568	-0.131822	NA	NA	NA	NA
ENSG00000131477.RAMP2	6.91152e-17	2.94351e-15	-0.285727	-0.285727	NA	-0.448823	-0.344513	-0.346457	-0.548155	NA	-0.377231	-0.5427	-0.453019	-0.551667	-0.42719	NA	NA	NA	NA
ENSG00000139182.CLSTN3	6.95185e-17	2.95168e-15	-0.214169	-0.280164	NA	-0.229133	-0.270233	-0.285935	-0.214169	NA	-0.362428	-0.246057	-0.261549	-0.293459	-0.370009	NA	NA	NA	NA
ENSG00000196405.EVL	7.55261e-17	3.19704e-15	-0.398738	-0.594913	NA	-0.623045	-0.491127	-0.554263	-0.404707	NA	-0.562572	-0.549065	-0.406338	-0.398738	-0.629975	NA	NA	NA	NA
ENSG00000189403.HMGB1	7.86404e-17	3.31882e-15	-0.296813	-0.532577	NA	-0.622952	-0.574369	-0.527729	-0.534253	NA	-0.296813	-0.577607	-0.594549	-0.448428	-0.397866	NA	NA	NA	NA
ENSG00000162729.IGSF8	9.12612e-17	3.83984e-15	-0.182978	-0.234113	NA	-0.265407	-0.182978	-0.264363	-0.19564	NA	-0.322004	-0.19503	-0.226389	-0.364569	-0.223251	NA	NA	NA	NA
ENSG00000100417.PMM1	9.94964e-17	4.17377e-15	-0.260733	-0.334094	NA	-0.328995	-0.255379	-0.411749	-0.289409	NA	-0.369101	-0.269838	-0.3458	-0.260733	-0.363736	NA	NA	NA	NA
ENSG00000132432.SEC61G	1.01496e-16	4.24492e-15	-0.415887	-0.415887	NA	-0.496749	-0.497172	-0.525994	-0.595128	NA	-0.446786	-0.462588	-0.631727	-0.658898	-0.609864	NA	NA	NA	NA
ENSG00000171462.DLK2	1.09716e-16	4.575e-15	-0.136858	-0.182936	NA	-0.181569	-0.136858	-0.19369	-0.198298	NA	-0.242146	-0.18626	-0.165768	-0.15436	-0.24581	NA	NA	NA	NA
ENSG00000167535.CACNB3	1.15403e-16	4.79782e-15	-0.138615	-0.217092	NA	-0.200868	-0.218494	-0.237126	-0.192741	NA	-0.221048	-0.138615	-0.240581	-0.250201	-0.208997	NA	NA	NA	NA
ENSG00000127603.MACF1	1.30501e-16	5.4094e-15	-0.285232	-0.4256	NA	-0.453471	-0.456142	-0.396717	-0.403353	NA	-0.43824	-0.316016	-0.363175	-0.285232	-0.315471	NA	NA	NA	NA
ENSG00000149527.PLCH2	1.34916e-16	5.56138e-15	-0.0456082	-0.0279037	NA	-0.0334712	-0.0430265	-0.0349131	-0.0529884	NA	-0.0308001	-0.0544717	-0.0601358	-0.045434	-0.0456082	NA	NA	NA	NA
ENSG00000163618.CADPS	1.34964e-16	5.56138e-15	-0.233045	-0.562146	NA	-0.713251	-0.603079	-0.418848	-0.910245	NA	-0.458704	-0.487732	-0.489103	-0.233045	-0.799655	NA	NA	NA	NA
ENSG00000162738.VANGL2	1.50734e-16	6.19293e-15	-0.0981872	-0.141851	NA	-0.122044	-0.144752	-0.15288	-0.126862	NA	-0.140927	-0.0981872	-0.134477	-0.132707	-0.11525	NA	NA	NA	NA
ENSG00000143061.IGSF3	1.58038e-16	6.474e-15	-0.156242	-0.151986	NA	-0.177995	-0.179737	-0.16644	-0.197412	NA	-0.191284	-0.156242	-0.166877	-0.175945	-0.199616	NA	NA	NA	NA
ENSG00000286025.AC000095.3	1.67791e-16	6.85343e-15	-0.0845662	-0.101069	NA	-0.127134	-0.109387	-0.0845662	-0.208168	NA	-0.10881	-0.215218	-0.124109	-0.160903	-0.155461	NA	NA	NA	NA
ENSG00000187902.SHISA7	1.91146e-16	7.78461e-15	-0.0669235	-0.0793915	NA	-0.0669235	-0.100271	-0.100385	-0.0757937	NA	-0.0925155	-0.077796	-0.114377	-0.156203	-0.143673	NA	NA	NA	NA
ENSG00000130813.SHFL	2.14661e-16	8.71684e-15	-0.135635	-0.135635	NA	-0.216734	-0.194974	-0.220928	-0.295406	NA	-0.157971	-0.237936	-0.310814	-0.24046	-0.357667	NA	NA	NA	NA
ENSG00000178927.CYBC1	2.56204e-16	1.03737e-14	-0.263189	-0.338773	NA	-0.355801	-0.339925	-0.306655	-0.401251	NA	-0.330086	-0.270245	-0.355547	-0.446648	-0.263189	NA	NA	NA	NA
ENSG00000167552.TUBA1A	2.78189e-16	1.12313e-14	-0.699691	-1.45364	NA	-1.28033	-1.33311	-1.24983	-1.09534	NA	-1.32764	-1.12721	-1.04932	-1.27524	-0.699691	NA	NA	NA	NA
ENSG00000128739.SNRPN	3.08237e-16	1.24085e-14	-0.340567	-0.387081	NA	-0.395341	-0.365992	-0.386029	-0.35951	NA	-0.442496	-0.459766	-0.456356	-0.340567	-0.404006	NA	NA	NA	NA
ENSG00000114646.CSPG5	3.09164e-16	1.24101e-14	-0.23202	-0.332938	NA	-0.305764	-0.254087	-0.262967	-0.26256	NA	-0.436547	-0.359434	-0.23202	-0.336452	-0.410445	NA	NA	NA	NA
ENSG00000185567.AHNAK2	3.49151e-16	1.39751e-14	-0.146321	-0.32287	NA	-0.277435	-0.371008	-0.487155	-0.301068	NA	-0.361956	-0.146321	-0.556269	-0.378243	-0.400247	NA	NA	NA	NA
ENSG00000168159.RNF187	3.73897e-16	1.49228e-14	-0.331372	-0.401583	NA	-0.414549	-0.461547	-0.375736	-0.475995	NA	-0.331372	-0.455068	-0.451337	-0.519806	-0.438712	NA	NA	NA	NA
ENSG00000206579.XKR4	3.91682e-16	1.5588e-14	-0.206164	-0.234308	NA	-0.264083	-0.199431	-0.328278	-0.245257	NA	-0.217254	-0.206164	-0.331402	-0.232192	-0.340107	NA	NA	NA	NA
ENSG00000241852.C8orf58	4.00148e-16	1.58797e-14	-0.0751982	-0.141587	NA	-0.120522	-0.100832	-0.121965	-0.100963	NA	-0.139247	-0.0960865	-0.115036	-0.108069	-0.0751982	NA	NA	NA	NA
ENSG00000105701.FKBP8	4.2023e-16	1.66294e-14	-0.339853	-0.347083	NA	-0.365735	-0.339853	-0.458264	-0.387228	NA	-0.419929	-0.450014	-0.437576	-0.438418	-0.412736	NA	NA	NA	NA
ENSG00000116661.FBXO2	4.35852e-16	1.71989e-14	-0.166487	-0.184226	NA	-0.239947	-0.166487	-0.395307	-0.271412	NA	-0.390484	-0.42188	-0.437554	-0.309032	-0.548091	NA	NA	NA	NA
ENSG00000116918.TSNAX	4.54817e-16	1.78967e-14	-0.18321	-0.236812	NA	-0.18321	-0.240143	-0.194491	-0.203379	NA	-0.220377	-0.226509	-0.226955	-0.214829	-0.22866	NA	NA	NA	NA
ENSG00000064547.LPAR2	4.90342e-16	1.92404e-14	-0.0864495	-0.110655	NA	-0.114952	-0.110295	-0.140688	-0.107925	NA	-0.112373	-0.0864495	-0.133429	-0.101449	-0.107695	NA	NA	NA	NA
ENSG00000184117.NIPSNAP1	5.01124e-16	1.96084e-14	-0.284059	-0.345421	NA	-0.319632	-0.348637	-0.382158	-0.284059	NA	-0.3366	-0.351928	-0.446461	-0.345869	-0.37027	NA	NA	NA	NA
ENSG00000170500.LONRF2	5.17116e-16	2.01777e-14	-0.211688	-0.307519	NA	-0.2724	-0.255791	-0.242321	-0.22078	NA	-0.320589	-0.307708	-0.211688	-0.243506	-0.361782	NA	NA	NA	NA
ENSG00000155093.PTPRN2	6.16679e-16	2.39955e-14	-0.149129	-0.15507	NA	-0.162354	-0.149129	-0.165792	-0.171166	NA	-0.191273	-0.206678	-0.17693	-0.208101	-0.232215	NA	NA	NA	NA
ENSG00000168824.NSG1	6.32854e-16	2.45565e-14	-0.46634	-0.690235	NA	-0.637536	-0.567673	-0.544935	-0.469434	NA	-0.77813	-0.535754	-0.46634	-0.518244	-0.496966	NA	NA	NA	NA
ENSG00000228594.FNDC10	6.62166e-16	2.56227e-14	-0.159499	-0.172835	NA	-0.159499	-0.217391	-0.201327	-0.187001	NA	-0.255016	-0.222527	-0.283878	-0.349056	-0.404639	NA	NA	NA	NA
ENSG00000106665.CLIP2	7.33346e-16	2.82987e-14	-0.151445	-0.216971	NA	-0.215614	-0.198891	-0.277671	-0.178926	NA	-0.285027	-0.195698	-0.268863	-0.151445	-0.255971	NA	NA	NA	NA
ENSG00000090238.YPEL3	7.42022e-16	2.85545e-14	-0.265519	-0.368552	NA	-0.45805	-0.37266	-0.41858	-0.4717	NA	-0.265519	-0.410688	-0.417656	-0.401917	-0.459081	NA	NA	NA	NA
ENSG00000140538.NTRK3	7.76436e-16	2.97968e-14	-0.141343	-0.54597	NA	-0.455856	-0.451832	-0.319336	-0.141343	NA	-0.879173	-0.266609	-0.356478	-0.231088	-0.410405	NA	NA	NA	NA
ENSG00000161013.MGAT4B	7.93519e-16	3.03689e-14	-0.288172	-0.388807	NA	-0.357536	-0.392761	-0.48299	-0.288172	NA	-0.469949	-0.338261	-0.471506	-0.404566	-0.330521	NA	NA	NA	NA
ENSG00000130638.ATXN10	8.47085e-16	3.23304e-14	-0.313054	-0.456526	NA	-0.448155	-0.409709	-0.324459	-0.419131	NA	-0.386833	-0.516922	-0.313054	-0.347095	-0.378818	NA	NA	NA	NA
ENSG00000196123.KIAA0895L	9.81921e-16	3.73745e-14	-0.205039	-0.323669	NA	-0.224035	-0.322143	-0.326537	-0.205039	NA	-0.367376	-0.21211	-0.30526	-0.244155	-0.314082	NA	NA	NA	NA
ENSG00000128285.MCHR1	1.03501e-15	3.92882e-14	-0.0630907	-0.103189	NA	-0.0760108	-0.164414	-0.154539	-0.103338	NA	-0.126811	-0.0630907	-0.229456	-0.246186	-0.140824	NA	NA	NA	NA
ENSG00000034510.TMSB10	1.04499e-15	3.95593e-14	-0.502213	-0.774731	NA	-0.766266	-0.767184	-0.750667	-0.801455	NA	-0.823503	-0.502213	-0.750275	-0.8257	-0.671428	NA	NA	NA	NA
ENSG00000102038.SMARCA1	1.25226e-15	4.72778e-14	-0.230626	-0.384414	NA	-0.374995	-0.369306	-0.376491	-0.332175	NA	-0.406936	-0.287447	-0.297589	-0.36811	-0.230626	NA	NA	NA	NA
ENSG00000240972.MIF	1.26388e-15	4.75878e-14	-0.386366	-0.386366	NA	-0.411615	-0.458696	-0.50812	-0.588664	NA	-0.447397	-0.390708	-0.583778	-0.712565	-0.46707	NA	NA	NA	NA
ENSG00000048740.CELF2	1.27173e-15	4.77547e-14	-0.275815	-0.330691	NA	-0.471028	-0.383293	-0.317404	-0.509968	NA	-0.288012	-0.441161	-0.372736	-0.429832	-0.275815	NA	NA	NA	NA
ENSG00000177565.TBL1XR1	1.34605e-15	5.04102e-14	-0.275771	-0.35777	NA	-0.384104	-0.3798	-0.427049	-0.395698	NA	-0.30528	-0.353552	-0.431002	-0.314654	-0.275771	NA	NA	NA	NA
ENSG00000215217.C5orf49	1.39357e-15	5.20501e-14	-0.11871	-0.151401	NA	-0.212454	-0.122696	-0.235831	-0.11871	NA	-0.234287	-0.178551	-0.220413	-0.200018	-0.323119	NA	NA	NA	NA
ENSG00000141522.ARHGDIA	1.41783e-15	5.28151e-14	-0.311859	-0.320626	NA	-0.377429	-0.311859	-0.456203	-0.411965	NA	-0.459353	-0.384025	-0.449049	-0.514478	-0.333758	NA	NA	NA	NA
ENSG00000197119.SLC25A29	1.43038e-15	5.31408e-14	-0.224187	-0.368786	NA	-0.366311	-0.343089	-0.265236	-0.340589	NA	-0.299214	-0.309391	-0.278429	-0.224187	-0.241525	NA	NA	NA	NA
ENSG00000122778.KIAA1549	1.53845e-15	5.70044e-14	-0.157318	-0.247117	NA	-0.213526	-0.213525	-0.231723	-0.157318	NA	-0.268496	-0.233767	-0.196607	-0.172085	-0.306159	NA	NA	NA	NA
ENSG00000107281.NPDC1	1.59746e-15	5.90343e-14	-0.360206	-0.38345	NA	-0.505606	-0.442123	-0.398057	-0.498776	NA	-0.360206	-0.505874	-0.419604	-0.529855	-0.465481	NA	NA	NA	NA
ENSG00000166562.SEC11C	1.76944e-15	6.5217e-14	-0.347808	-0.458543	NA	-0.463305	-0.485789	-0.347808	-0.462257	NA	-0.523133	-0.473455	-0.456736	-0.568863	-0.462531	NA	NA	NA	NA
ENSG00000132563.REEP2	1.82257e-15	6.69988e-14	-0.262828	-0.311041	NA	-0.283561	-0.321907	-0.445085	-0.262828	NA	-0.444831	-0.271413	-0.488974	-0.399372	-0.528021	NA	NA	NA	NA
ENSG00000092445.TYRO3	2.05202e-15	7.52353e-14	-0.10199	-0.121844	NA	-0.137327	-0.103963	-0.120993	-0.121503	NA	-0.124137	-0.124304	-0.10199	-0.113156	-0.214793	NA	NA	NA	NA
ENSG00000198832.SELENOM	2.15131e-15	7.85713e-14	-0.376361	-0.351226	NA	-0.474618	-0.416351	-0.481228	-0.743697	NA	-0.498315	-0.618648	-0.608483	-0.700384	-0.376361	NA	NA	NA	NA
ENSG00000171695.LKAAEAR1	2.15426e-15	7.85713e-14	-0.104968	-0.140708	NA	-0.104968	-0.149216	-0.146861	-0.108369	NA	-0.176747	-0.132581	-0.165645	-0.182073	-0.279928	NA	NA	NA	NA
ENSG00000187122.SLIT1	2.2591e-15	8.21807e-14	-0.11813	-0.20748	NA	-0.130547	-0.1741	-0.353626	-0.11813	NA	-0.527739	-0.129942	-0.351629	-0.254243	-0.590552	NA	NA	NA	NA
ENSG00000206052.DOK6	2.34149e-15	8.49565e-14	-0.198198	-0.344049	NA	-0.298757	-0.351421	-0.28268	-0.284559	NA	-0.516288	-0.320828	-0.290067	-0.198198	-0.420937	NA	NA	NA	NA
ENSG00000167619.TMEM145	2.49842e-15	9.04156e-14	-0.120046	-0.138724	NA	-0.153473	-0.161279	-0.144833	-0.192737	NA	-0.120046	-0.171868	-0.189109	-0.199477	-0.174831	NA	NA	NA	NA
ENSG00000154118.JPH3	2.76254e-15	9.97155e-14	-0.153605	-0.179459	NA	-0.153605	-0.191291	-0.252218	-0.177071	NA	-0.261479	-0.246172	-0.303097	-0.202203	-0.362524	NA	NA	NA	NA
ENSG00000136379.ABHD17C	2.83056e-15	1.01908e-13	-0.101698	-0.204936	NA	-0.101698	-0.280133	-0.215871	-0.120682	NA	-0.256262	-0.163445	-0.440733	-0.204916	-0.234995	NA	NA	NA	NA
ENSG00000103145.HCFC1R1	3.18884e-15	1.14511e-13	-0.287401	-0.364537	NA	-0.287401	-0.437107	-0.502266	-0.473257	NA	-0.540685	-0.435274	-0.710845	-0.603788	-0.624679	NA	NA	NA	NA
ENSG00000067836.ROGDI	3.24774e-15	1.16327e-13	-0.238101	-0.410661	NA	-0.433349	-0.294272	-0.421284	-0.268615	NA	-0.313201	-0.334172	-0.306765	-0.238101	-0.398884	NA	NA	NA	NA
ENSG00000005448.WDR54	3.5267e-15	1.25996e-13	-0.232126	-0.356393	NA	-0.329997	-0.413363	-0.362683	-0.430139	NA	-0.343306	-0.232126	-0.422063	-0.565095	-0.381493	NA	NA	NA	NA
ENSG00000123143.PKN1	3.60934e-15	1.2862e-13	-0.20255	-0.242578	NA	-0.212672	-0.25079	-0.267779	-0.20255	NA	-0.324775	-0.243654	-0.238063	-0.285347	-0.292802	NA	NA	NA	NA
ENSG00000172731.LRRC20	3.64277e-15	1.2948e-13	-0.0765682	-0.106421	NA	-0.0995987	-0.10151	-0.0978268	-0.0834021	NA	-0.109643	-0.0866054	-0.0865877	-0.0765682	-0.128642	NA	NA	NA	NA
ENSG00000125821.DTD1	3.92394e-15	1.39121e-13	-0.327827	-0.448437	NA	-0.444641	-0.404698	-0.362599	-0.396858	NA	-0.447549	-0.361645	-0.345397	-0.426666	-0.327827	NA	NA	NA	NA
ENSG00000182871.COL18A1	4.11005e-15	1.4535e-13	-0.105645	-0.279685	NA	-0.300841	-0.18015	-0.210156	-0.195505	NA	-0.348594	-0.167648	-0.135216	-0.118544	-0.105645	NA	NA	NA	NA
ENSG00000109572.CLCN3	4.29433e-15	1.51484e-13	-0.280601	-0.378787	NA	-0.334966	-0.309854	-0.475749	-0.280601	NA	-0.420334	-0.331613	-0.465104	-0.363853	-0.366749	NA	NA	NA	NA
ENSG00000151150.ANK3	4.39386e-15	1.54604e-13	-0.333797	-0.436592	NA	-0.45664	-0.358388	-0.46298	-0.559442	NA	-0.333797	-0.496577	-0.431313	-0.404022	-0.457757	NA	NA	NA	NA
ENSG00000136040.PLXNC1	4.70406e-15	1.65103e-13	-0.0649307	-0.102586	NA	-0.14473	-0.0862046	-0.0789582	-0.0859559	NA	-0.0643887	-0.12517	-0.0733795	-0.0649307	-0.0771347	NA	NA	NA	NA
ENSG00000058404.CAMK2B	4.79018e-15	1.67704e-13	-0.220918	-0.373337	NA	-0.220918	-0.302592	-0.381923	-0.270208	NA	-0.516596	-0.539355	-0.343308	-0.335952	-0.683623	NA	NA	NA	NA
ENSG00000185630.PBX1	5.00488e-15	1.74783e-13	-0.26264	-0.535092	NA	-0.635266	-0.35563	-0.421846	-0.26263	NA	-0.360927	-0.26264	-0.292287	-0.368523	-0.782211	NA	NA	NA	NA
ENSG00000114554.PLXNA1	6.13477e-15	2.13707e-13	-0.152019	-0.24393	NA	-0.214531	-0.240569	-0.290589	-0.152019	NA	-0.361563	-0.221537	-0.332522	-0.222075	-0.20744	NA	NA	NA	NA
ENSG00000176407.KCMF1	6.26223e-15	2.17605e-13	-0.208071	-0.23789	NA	-0.246552	-0.208071	-0.306782	-0.216097	NA	-0.305903	-0.268595	-0.312561	-0.2388	-0.340374	NA	NA	NA	NA
ENSG00000168913.ENHO	6.45202e-15	2.23643e-13	-0.265093	-0.744743	NA	-0.855553	-0.620837	-0.48867	-0.391182	NA	-0.523342	-0.866207	-0.390387	-0.265093	-0.649559	NA	NA	NA	NA
ENSG00000100321.SYNGR1	6.94186e-15	2.40027e-13	-0.131028	-0.131028	NA	-0.139753	-0.163209	-0.222379	-0.174775	NA	-0.211717	-0.169923	-0.229209	-0.217797	-0.222677	NA	NA	NA	NA
ENSG00000188191.PRKAR1B	7.26876e-15	2.50709e-13	-0.190072	-0.190072	NA	-0.261281	-0.266171	-0.267589	-0.31004	NA	-0.244162	-0.283122	-0.333564	-0.339132	-0.262825	NA	NA	NA	NA
ENSG00000100429.HDAC10	7.49993e-15	2.58046e-13	-0.115639	-0.12385	NA	-0.136646	-0.115639	-0.144261	-0.117828	NA	-0.121962	-0.126619	-0.1438	-0.210437	-0.15552	NA	NA	NA	NA
ENSG00000167460.TPM4	7.77201e-15	2.6675e-13	-0.354441	-0.59574	NA	-0.549168	-0.540804	-0.720619	-0.578199	NA	-0.79245	-0.354441	-0.679055	-0.651574	-0.513972	NA	NA	NA	NA
ENSG00000198171.DDRGK1	7.8025e-15	2.6714e-13	-0.261078	-0.283423	NA	-0.299826	-0.283042	-0.264125	-0.320634	NA	-0.262535	-0.280494	-0.286264	-0.388132	-0.261078	NA	NA	NA	NA
ENSG00000158470.B4GALT5	8.00061e-15	2.73023e-13	-0.206945	-0.232928	NA	-0.331561	-0.21223	-0.296802	-0.290123	NA	-0.259571	-0.259975	-0.252704	-0.206945	-0.319764	NA	NA	NA	NA
ENSG00000196814.MVB12B	8.01342e-15	2.73023e-13	-0.164948	-0.190027	NA	-0.188303	-0.178416	-0.206051	-0.164948	NA	-0.240232	-0.194165	-0.187682	-0.188287	-0.260235	NA	NA	NA	NA
ENSG00000161682.FAM171A2	8.15488e-15	2.77167e-13	-0.235229	-0.389742	NA	-0.341681	-0.373332	-0.419082	-0.235229	NA	-0.492007	-0.349871	-0.398036	-0.280251	-0.423052	NA	NA	NA	NA
ENSG00000108679.LGALS3BP	8.62216e-15	2.92337e-13	-0.24256	-0.283791	NA	-0.271696	-0.239866	-0.363494	-0.24889	NA	-0.508165	-0.289185	-0.379235	-0.523042	-0.24256	NA	NA	NA	NA
ENSG00000116396.KCNC4	8.9131e-15	3.0147e-13	-0.0604216	-0.0566818	NA	-0.0595843	-0.0735091	-0.0797684	-0.0842845	NA	-0.100019	-0.0604216	-0.112452	-0.110856	-0.133185	NA	NA	NA	NA
ENSG00000102879.CORO1A	1.00702e-14	3.39784e-13	-0.166546	-0.25515	NA	-0.20256	-0.209662	-0.250069	-0.159968	NA	-0.242367	-0.204972	-0.181865	-0.166546	-0.232772	NA	NA	NA	NA
ENSG00000103227.LMF1	1.09871e-14	3.69828e-13	-0.0744577	-0.0744577	NA	-0.0869003	-0.0800971	-0.107156	-0.0880323	NA	-0.0998695	-0.0931932	-0.125985	-0.123696	-0.117313	NA	NA	NA	NA
ENSG00000116962.NID1	1.23079e-14	4.1329e-13	-0.0373493	-0.0141442	NA	-0.0164669	-0.0141641	-0.0309237	-0.0195328	NA	-0.0218132	-0.0166096	-0.0328246	-0.0306992	-0.0373493	NA	NA	NA	NA
ENSG00000159167.STC1	1.35916e-14	4.55303e-13	-0.23649	-0.23649	NA	-0.242923	-0.587419	-0.840021	-0.61986	NA	-0.486923	-0.29338	-1.45227	-1.55325	-0.66503	NA	NA	NA	NA
ENSG00000130731.METTL26	1.48121e-14	4.95001e-13	-0.311182	-0.374959	NA	-0.354215	-0.311182	-0.431864	-0.386889	NA	-0.422503	-0.368938	-0.462751	-0.390763	-0.530011	NA	NA	NA	NA
ENSG00000138175.ARL3	1.48841e-14	4.95866e-13	-0.318325	-0.356492	NA	-0.348552	-0.338906	-0.355857	-0.318325	NA	-0.370851	-0.361867	-0.35774	-0.355994	-0.331736	NA	NA	NA	NA
ENSG00000170035.UBE2E3	1.4909e-14	4.95866e-13	-0.32794	-0.532782	NA	-0.539953	-0.460445	-0.438194	-0.32794	NA	-0.388244	-0.422126	-0.387015	-0.541154	-0.357591	NA	NA	NA	NA
ENSG00000099849.RASSF7	1.51999e-14	5.04341e-13	-0.118909	-0.157879	NA	-0.120681	-0.171683	-0.16096	-0.193297	NA	-0.174547	-0.138754	-0.202651	-0.118909	-0.21546	NA	NA	NA	NA
ENSG00000186787.SPIN2B	1.54939e-14	5.12878e-13	-0.117516	-0.156062	NA	-0.156086	-0.130427	-0.210677	-0.117516	NA	-0.148501	-0.151381	-0.192125	-0.143348	-0.258319	NA	NA	NA	NA
ENSG00000162174.ASRGL1	1.62111e-14	5.35348e-13	-0.171466	-0.176629	NA	-0.19493	-0.193932	-0.171466	-0.193004	NA	-0.196331	-0.28668	-0.283299	-0.322496	-0.217065	NA	NA	NA	NA
ENSG00000172932.ANKRD13D	1.75561e-14	5.784e-13	-0.219076	-0.360277	NA	-0.302418	-0.332667	-0.369305	-0.219076	NA	-0.392532	-0.281549	-0.320747	-0.259081	-0.362527	NA	NA	NA	NA
ENSG00000248487.ABHD14A	1.77843e-14	5.8454e-13	-0.251486	-0.374371	NA	-0.271855	-0.387273	-0.38335	-0.251486	NA	-0.393765	-0.394548	-0.425242	-0.583543	-0.630658	NA	NA	NA	NA
ENSG00000118263.KLF7	2.00961e-14	6.58972e-13	-0.179523	-0.378423	NA	-0.352042	-0.295279	-0.476622	-0.306394	NA	-0.419814	-0.179523	-0.339547	-0.296279	-0.344289	NA	NA	NA	NA
ENSG00000075043.KCNQ2	2.24548e-14	7.34594e-13	-0.160918	-0.18129	NA	-0.19579	-0.160918	-0.21927	-0.184104	NA	-0.243722	-0.253482	-0.270277	-0.171573	-0.244721	NA	NA	NA	NA
ENSG00000130724.CHMP2A	2.35367e-14	7.68186e-13	-0.329468	-0.324947	NA	-0.366159	-0.416242	-0.3432	-0.479299	NA	-0.320877	-0.381038	-0.463908	-0.483445	-0.329468	NA	NA	NA	NA
ENSG00000107957.SH3PXD2A	2.92955e-14	9.53914e-13	-0.0601877	-0.0844813	NA	-0.0601877	-0.0889121	-0.107293	-0.0783247	NA	-0.117844	-0.085628	-0.107102	-0.132088	-0.135736	NA	NA	NA	NA
ENSG00000160948.VPS28	3.10587e-14	1.00898e-12	-0.349355	-0.476094	NA	-0.450217	-0.470349	-0.390274	-0.48501	NA	-0.404001	-0.434724	-0.366718	-0.479545	-0.349355	NA	NA	NA	NA
ENSG00000133169.BEX1	3.2783e-14	1.06252e-12	-0.321268	-0.380502	NA	-0.484756	-0.405668	-0.363249	-0.511838	NA	-0.321268	-0.335984	-0.387785	-0.459969	-0.367155	NA	NA	NA	NA
ENSG00000144339.TMEFF2	3.55697e-14	1.15017e-12	-0.329917	-0.313383	NA	-0.483856	-0.358605	-0.695455	-0.480273	NA	-0.356939	-0.43179	-0.48816	-0.329917	-1.05285	NA	NA	NA	NA
ENSG00000177106.EPS8L2	3.77831e-14	1.21892e-12	-0.172227	-0.310705	NA	-0.274282	-0.218892	-0.362726	-0.172227	NA	-0.323617	-0.271569	-0.327035	-0.212945	-0.418456	NA	NA	NA	NA
ENSG00000184277.TM2D3	3.92594e-14	1.26363e-12	-0.266415	-0.350679	NA	-0.285081	-0.332966	-0.345912	-0.266415	NA	-0.322468	-0.317048	-0.348376	-0.310452	-0.337715	NA	NA	NA	NA
ENSG00000171551.ECEL1	4.29851e-14	1.38037e-12	-0.350834	-0.813842	NA	-0.805651	-0.823494	-0.991239	-0.737243	NA	-0.700941	-0.350834	-1.18347	-1.14367	-1.11304	NA	NA	NA	NA
ENSG00000135439.AGAP2	4.59969e-14	1.47369e-12	-0.128173	-0.182285	NA	-0.178936	-0.169615	-0.186466	-0.157624	NA	-0.166508	-0.156992	-0.166933	-0.128173	-0.154082	NA	NA	NA	NA
ENSG00000174238.PITPNA	5.63026e-14	1.79975e-12	-0.215593	-0.244832	NA	-0.270597	-0.215593	-0.308539	-0.264203	NA	-0.306229	-0.298251	-0.291758	-0.240342	-0.368213	NA	NA	NA	NA
ENSG00000111726.CMAS	5.72939e-14	1.82726e-12	-0.23171	-0.349411	NA	-0.307085	-0.271876	-0.450585	-0.23171	NA	-0.440717	-0.289928	-0.435719	-0.447876	-0.401068	NA	NA	NA	NA
ENSG00000105290.APLP1	6.31434e-14	2.00923e-12	-0.331672	-0.640122	NA	-0.608239	-0.560335	-0.444739	-0.512175	NA	-0.542722	-0.345748	-0.382641	-0.587803	-0.331672	NA	NA	NA	NA
ENSG00000116670.MAD2L2	7.19083e-14	2.28293e-12	-0.209982	-0.243049	NA	-0.330835	-0.309023	-0.275291	-0.347026	NA	-0.25134	-0.334512	-0.334441	-0.352756	-0.209982	NA	NA	NA	NA
ENSG00000119242.CCDC92	7.39745e-14	2.3432e-12	-0.181004	-0.217491	NA	-0.211599	-0.181004	-0.25451	-0.255249	NA	-0.351166	-0.189794	-0.260242	-0.284243	-0.361933	NA	NA	NA	NA
ENSG00000118816.CCNI	8.29876e-14	2.62275e-12	-0.447628	-0.584508	NA	-0.662207	-0.631487	-0.678924	-0.650861	NA	-0.559881	-0.447628	-0.675706	-0.557263	-0.466113	NA	NA	NA	NA
ENSG00000162804.SNED1	8.72631e-14	2.75164e-12	-0.0138428	-0.0313534	NA	-0.0138428	-0.0746076	-0.067641	-0.0640986	NA	-0.0699616	-0.0377241	-0.135546	-0.113414	-0.201175	NA	NA	NA	NA
ENSG00000146425.DYNLT1	8.98482e-14	2.82678e-12	-0.34133	-0.596361	NA	-0.679504	-0.502713	-0.583478	-0.556739	NA	-0.619939	-0.692675	-0.34133	-0.387516	-0.679111	NA	NA	NA	NA
ENSG00000250366.TUNAR	9.21537e-14	2.8928e-12	-0.0816566	-0.102286	NA	-0.0816566	-0.100972	-0.148777	-0.103832	NA	-0.141622	-0.11682	-0.182322	-0.118602	-0.307052	NA	NA	NA	NA
ENSG00000102302.FGD1	9.85793e-14	3.08757e-12	-0.147994	-0.161429	NA	-0.164426	-0.156648	-0.145967	-0.149425	NA	-0.170287	-0.180373	-0.153393	-0.147994	-0.187537	NA	NA	NA	NA
ENSG00000176887.SOX11	1.04292e-13	3.25918e-12	-0.356306	-0.722653	NA	-0.79219	-0.829384	-0.532929	-0.575379	NA	-0.516252	-0.356306	-0.588255	-0.412797	-0.390871	NA	NA	NA	NA
ENSG00000182809.CRIP2	1.05719e-13	3.29639e-12	-0.301962	-0.432876	NA	-0.448002	-0.448841	-0.584336	-0.405348	NA	-0.48049	-0.301962	-0.525797	-0.65512	-0.507912	NA	NA	NA	NA
ENSG00000164687.FABP5	1.07649e-13	3.34912e-12	-0.366616	-0.403605	NA	-0.366616	-0.40358	-0.429188	-0.488549	NA	-0.456281	-0.668691	-0.49457	-0.665882	-0.872644	NA	NA	NA	NA
ENSG00000110076.NRXN2	1.08545e-13	3.36948e-12	-0.244136	-0.314223	NA	-0.339276	-0.279383	-0.244136	-0.284546	NA	-0.377763	-0.419013	-0.321167	-0.280198	-0.403034	NA	NA	NA	NA
ENSG00000198598.MMP17	1.12865e-13	3.49582e-12	-0.0638622	-0.118594	NA	-0.0850833	-0.15922	-0.0951722	-0.123584	NA	-0.0638622	-0.155556	-0.194619	-0.268086	-0.159665	NA	NA	NA	NA
ENSG00000174136.RGMB	1.18336e-13	3.65715e-12	-0.263003	-0.653853	NA	-0.795687	-0.506124	-0.436983	-0.574428	NA	-0.867334	-0.523464	-0.263003	-0.420316	-0.766854	NA	NA	NA	NA
ENSG00000108370.RGS9	1.19682e-13	3.69059e-12	-0.0844614	-0.139884	NA	-0.140084	-0.15174	-0.197639	-0.10746	NA	-0.114875	-0.0844614	-0.153704	-0.285553	-0.39985	NA	NA	NA	NA
ENSG00000148334.PTGES2	1.23479e-13	3.79928e-12	-0.224194	-0.251872	NA	-0.334808	-0.224194	-0.352902	-0.30285	NA	-0.308139	-0.460953	-0.317463	-0.350105	-0.54697	NA	NA	NA	NA
ENSG00000174307.PHLDA3	1.27506e-13	3.91457e-12	-0.2514	-0.336034	NA	-0.255474	-0.273971	-0.312612	-0.2514	NA	-0.414804	-0.326042	-0.259105	-0.359143	-0.565342	NA	NA	NA	NA
ENSG00000174684.B4GAT1	1.31564e-13	4.03031e-12	-0.248185	-0.375811	NA	-0.3013	-0.432698	-0.248185	-0.361416	NA	-0.480134	-0.430495	-0.379973	-0.544919	-0.386342	NA	NA	NA	NA
ENSG00000109919.MTCH2	1.59748e-13	4.88299e-12	-0.259134	-0.304941	NA	-0.298438	-0.306365	-0.367153	-0.304364	NA	-0.308238	-0.259134	-0.398666	-0.364478	-0.408343	NA	NA	NA	NA
ENSG00000008056.SYN1	1.63074e-13	4.97377e-12	-0.222878	-0.254717	NA	-0.256618	-0.226971	-0.38274	-0.227507	NA	-0.318659	-0.275626	-0.325993	-0.222878	-0.333972	NA	NA	NA	NA
ENSG00000099622.CIRBP	1.6496e-13	5.02031e-12	-0.301404	-0.394274	NA	-0.364282	-0.381587	-0.598711	-0.301404	NA	-0.414985	-0.380775	-0.505567	-0.405852	-0.461175	NA	NA	NA	NA
ENSG00000007080.CCDC124	1.7404e-13	5.28515e-12	-0.266133	-0.266133	NA	-0.310674	-0.270172	-0.379883	-0.280538	NA	-0.3267	-0.315959	-0.407908	-0.367179	-0.513643	NA	NA	NA	NA
ENSG00000184261.KCNK12	1.77957e-13	5.39236e-12	-0.232327	-0.292919	NA	-0.401652	-0.402325	-0.349319	-0.510165	NA	-0.810465	-0.562005	-0.422505	-0.232327	-0.567934	NA	NA	NA	NA
ENSG00000151883.PARP8	1.81584e-13	5.49036e-12	-0.0998539	-0.144361	NA	-0.135565	-0.112883	-0.15629	-0.132252	NA	-0.165401	-0.130763	-0.126969	-0.0998539	-0.147924	NA	NA	NA	NA
ENSG00000034053.APBA2	2.01481e-13	6.0788e-12	-0.155956	-0.203324	NA	-0.219863	-0.155956	-0.246911	-0.199413	NA	-0.215628	-0.25143	-0.22108	-0.1797	-0.389549	NA	NA	NA	NA
ENSG00000242265.PEG10	2.1493e-13	6.4706e-12	-0.36188	-0.608711	NA	-0.934189	-0.707738	-0.527905	-1.0979	NA	-0.668269	-0.991304	-0.525116	-0.832341	-0.36188	NA	NA	NA	NA
ENSG00000078549.ADCYAP1R1	2.19655e-13	6.59863e-12	-0.0564803	-0.0564803	NA	-0.0813065	-0.0683249	-0.1193	-0.160709	NA	-0.110257	-0.14258	-0.159306	-0.139498	-0.273082	NA	NA	NA	NA
ENSG00000161544.CYGB	2.22071e-13	6.65688e-12	-0.0979624	-0.159457	NA	-0.12705	-0.105374	-0.140519	-0.128778	NA	-0.202375	-0.0979624	-0.0992832	-0.143609	-0.207777	NA	NA	NA	NA
ENSG00000166111.SVOP	2.46769e-13	7.38139e-12	-0.102691	-0.167975	NA	-0.155187	-0.150173	-0.171037	-0.11697	NA	-0.172945	-0.102691	-0.155688	-0.162794	-0.136467	NA	NA	NA	NA
ENSG00000109685.NSD2	2.66734e-13	7.96154e-12	-0.202955	-0.24774	NA	-0.247923	-0.217093	-0.284404	-0.236438	NA	-0.310186	-0.260883	-0.253757	-0.202955	-0.287545	NA	NA	NA	NA
ENSG00000133703.KRAS	2.81544e-13	8.38569e-12	-0.258416	-0.310055	NA	-0.3168	-0.302452	-0.50193	-0.258416	NA	-0.425014	-0.320374	-0.455944	-0.438567	-0.325225	NA	NA	NA	NA
ENSG00000115685.PPP1R7	2.87082e-13	8.53245e-12	-0.255307	-0.325203	NA	-0.36715	-0.360991	-0.359958	-0.393602	NA	-0.462777	-0.348474	-0.395767	-0.404142	-0.255307	NA	NA	NA	NA
ENSG00000140386.SCAPER	2.91043e-13	8.6318e-12	-0.195717	-0.253801	NA	-0.216735	-0.243107	-0.249309	-0.189602	NA	-0.238047	-0.196167	-0.203741	-0.187345	-0.195717	NA	NA	NA	NA
ENSG00000110321.EIF4G2	2.9568e-13	8.75074e-12	-0.29237	-0.379004	NA	-0.457329	-0.345839	-0.419044	-0.399463	NA	-0.421727	-0.397326	-0.396486	-0.29237	-0.408796	NA	NA	NA	NA
ENSG00000153395.LPCAT1	3.00166e-13	8.86472e-12	-0.119658	-0.139494	NA	-0.146741	-0.119658	-0.188155	-0.141952	NA	-0.185197	-0.13624	-0.160519	-0.146458	-0.186912	NA	NA	NA	NA
ENSG00000196642.RABL6	3.09401e-13	9.11818e-12	-0.185148	-0.219915	NA	-0.217308	-0.196568	-0.286783	-0.185148	NA	-0.222837	-0.212902	-0.296065	-0.209823	-0.292974	NA	NA	NA	NA
ENSG00000166313.APBB1	3.171e-13	9.32542e-12	-0.213455	-0.247537	NA	-0.241341	-0.233441	-0.324107	-0.213455	NA	-0.318912	-0.225098	-0.331501	-0.345376	-0.435551	NA	NA	NA	NA
ENSG00000156011.PSD3	3.23548e-13	9.49503e-12	-0.221753	-0.641512	NA	-0.453175	-0.505708	-0.473762	-0.221753	NA	-0.375467	-0.314524	-0.479309	-0.238761	-0.2926	NA	NA	NA	NA
ENSG00000181513.ACBD4	3.37616e-13	9.88713e-12	-0.0345036	-0.041606	NA	-0.0345036	-0.0362205	-0.0677211	-0.0432869	NA	-0.0518546	-0.045685	-0.067678	-0.053199	-0.0659002	NA	NA	NA	NA
ENSG00000162188.GNG3	3.47256e-13	1.01482e-11	-0.397252	-0.636207	NA	-0.554357	-0.482891	-1.07855	-0.397252	NA	-0.699803	-0.518338	-1.01204	-0.718691	-0.979642	NA	NA	NA	NA
ENSG00000137267.TUBB2A	3.48532e-13	1.01642e-11	-0.467981	-1.03832	NA	-0.834038	-0.910283	-0.893096	-0.663931	NA	-0.916998	-0.767106	-0.718381	-0.729081	-0.467981	NA	NA	NA	NA
ENSG00000125170.DOK4	3.65178e-13	1.06274e-11	-0.143927	-0.225229	NA	-0.182234	-0.189171	-0.25905	-0.143927	NA	-0.251399	-0.15812	-0.238027	-0.203789	-0.238294	NA	NA	NA	NA
ENSG00000156687.UNC5D	4.07814e-13	1.18436e-11	-0.121947	-0.453715	NA	-0.246339	-0.482774	-0.280202	-0.172525	NA	-0.355503	-0.109321	-0.183102	-0.17278	-0.121947	NA	NA	NA	NA
ENSG00000198648.STK39	4.14268e-13	1.2006e-11	-0.147297	-0.178282	NA	-0.150953	-0.150317	-0.214793	-0.150546	NA	-0.31237	-0.17799	-0.16116	-0.147297	-0.234159	NA	NA	NA	NA
ENSG00000150093.ITGB1	4.34303e-13	1.25606e-11	-0.226747	-0.259707	NA	-0.295235	-0.291348	-0.875306	-0.287011	NA	-0.472376	-0.226747	-1.11273	-0.581117	-0.428989	NA	NA	NA	NA
ENSG00000128203.ASPHD2	4.70883e-13	1.35904e-11	-0.132737	-0.17235	NA	-0.172627	-0.132737	-0.290815	-0.201411	NA	-0.27267	-0.20502	-0.22896	-0.210897	-0.508998	NA	NA	NA	NA
ENSG00000183023.SLC8A1	5.08618e-13	1.46492e-11	-0.14732	-0.412012	NA	-0.391263	-0.314233	-0.257752	-0.236917	NA	-0.64297	-0.321933	-0.14732	-0.251485	-0.466332	NA	NA	NA	NA
ENSG00000286190.AC055839.2	5.192e-13	1.49233e-11	-0.11695	-0.170295	NA	-0.131238	-0.217157	-0.139413	-0.112749	NA	-0.183505	-0.11695	-0.145256	-0.195402	-0.192887	NA	NA	NA	NA
ENSG00000184156.KCNQ3	6.33026e-13	1.81576e-11	-0.0719914	-0.100121	NA	-0.165825	-0.0956333	-0.121217	-0.170932	NA	-0.112371	-0.106289	-0.0719914	-0.0851574	-0.215826	NA	NA	NA	NA
ENSG00000140990.NDUFB10	6.41999e-13	1.83772e-11	-0.354578	-0.371	NA	-0.354578	-0.372086	-0.413824	-0.364332	NA	-0.392722	-0.476846	-0.445322	-0.414537	-0.566144	NA	NA	NA	NA
ENSG00000173406.DAB1	6.4362e-13	1.8386e-11	-0.113166	-0.259454	NA	-0.288635	-0.297915	-0.367817	-0.244275	NA	-0.244561	-0.129194	-0.386755	-0.276895	-0.113166	NA	NA	NA	NA
ENSG00000130164.LDLR	6.66121e-13	1.89899e-11	-0.105683	-0.256609	NA	-0.174438	-0.19358	-0.416326	-0.162598	NA	-0.304001	-0.105683	-0.283899	-0.300326	-0.277206	NA	NA	NA	NA
ENSG00000125971.DYNLRB1	7.88242e-13	2.24256e-11	-0.320194	-0.408104	NA	-0.408785	-0.369011	-0.429928	-0.319224	NA	-0.395665	-0.320194	-0.349584	-0.343481	-0.412675	NA	NA	NA	NA
ENSG00000213563.C8orf82	8.17498e-13	2.32106e-11	-0.116788	-0.145725	NA	-0.147903	-0.14253	-0.134863	-0.143869	NA	-0.106292	-0.146854	-0.140599	-0.143746	-0.116788	NA	NA	NA	NA
ENSG00000133302.SLF1	8.26713e-13	2.34247e-11	-0.10782	-0.296726	NA	-0.261037	-0.39159	-0.254372	-0.251661	NA	-0.10782	-0.117654	-0.236333	-0.179065	-0.329283	NA	NA	NA	NA
ENSG00000077380.DYNC1I2	9.184e-13	2.59699e-11	-0.257081	-0.461965	NA	-0.435591	-0.391217	-0.415655	-0.343128	NA	-0.385933	-0.257081	-0.367478	-0.309578	-0.321518	NA	NA	NA	NA
ENSG00000149091.DGKZ	9.47062e-13	2.67263e-11	-0.151316	-0.202065	NA	-0.193116	-0.194508	-0.230297	-0.151316	NA	-0.210415	-0.198411	-0.210043	-0.20558	-0.249913	NA	NA	NA	NA
ENSG00000167889.MGAT5B	9.74205e-13	2.74368e-11	-0.102349	-0.18445	NA	-0.219754	-0.202212	-0.139344	-0.164946	NA	-0.171166	-0.145214	-0.148146	-0.102349	-0.168259	NA	NA	NA	NA
ENSG00000144583.MARCH4	1.002e-12	2.81628e-11	-0.12814	-0.129915	NA	-0.155975	-0.130766	-0.149307	-0.185792	NA	-0.194211	-0.168863	-0.179914	-0.137833	-0.12814	NA	NA	NA	NA
ENSG00000129993.CBFA2T3	1.12364e-12	3.15184e-11	-0.058757	-0.0547356	NA	-0.0652053	-0.0841187	-0.108388	-0.116337	NA	-0.0776625	-0.0872534	-0.109238	-0.058757	-0.113402	NA	NA	NA	NA
ENSG00000130477.UNC13A	1.16329e-12	3.25651e-11	-0.158893	-0.232185	NA	-0.179681	-0.294969	-0.391408	-0.240888	NA	-0.333349	-0.158893	-0.493197	-0.405254	-0.45271	NA	NA	NA	NA
ENSG00000154127.UBASH3B	1.23852e-12	3.46019e-11	-0.0896208	-0.105296	NA	-0.105552	-0.0934718	-0.164385	-0.136319	NA	-0.153827	-0.0917494	-0.181062	-0.0896208	-0.241746	NA	NA	NA	NA
ENSG00000112562.SMOC2	1.29155e-12	3.60114e-11	-0.0573633	-0.093244	NA	-0.0764218	-0.0584276	-0.105129	-0.0917868	NA	-0.0981975	-0.0602133	-0.257455	-0.0573633	-0.220134	NA	NA	NA	NA
ENSG00000175550.DRAP1	1.30501e-12	3.6314e-11	-0.283793	-0.449481	NA	-0.474224	-0.371866	-0.445441	-0.499844	NA	-0.417206	-0.523375	-0.416269	-0.283793	-0.529221	NA	NA	NA	NA
ENSG00000145284.SCD5	1.3735e-12	3.81441e-11	-0.174637	-0.298593	NA	-0.267553	-0.277991	-0.269066	-0.212405	NA	-0.366659	-0.418207	-0.267222	-0.174637	-0.248538	NA	NA	NA	NA
ENSG00000099814.CEP170B	1.38299e-12	3.83314e-11	-0.113008	-0.146775	NA	-0.134283	-0.136023	-0.208241	-0.120559	NA	-0.171641	-0.113008	-0.212388	-0.14522	-0.229992	NA	NA	NA	NA
ENSG00000122970.IFT81	1.41127e-12	3.90376e-11	-0.153611	-0.206849	NA	-0.219525	-0.178429	-0.176157	-0.164708	NA	-0.178726	-0.153611	-0.180375	-0.191615	-0.181804	NA	NA	NA	NA
ENSG00000151743.AMN1	1.49211e-12	4.11923e-11	-0.197436	-0.209162	NA	-0.19656	-0.219947	-0.248435	-0.20871	NA	-0.252537	-0.197436	-0.274823	-0.229102	-0.317455	NA	NA	NA	NA
ENSG00000169710.FASN	1.53557e-12	4.23084e-11	-0.15643	-0.274901	NA	-0.218819	-0.19457	-0.359063	-0.15643	NA	-0.269563	-0.196404	-0.241738	-0.190745	-0.357972	NA	NA	NA	NA
ENSG00000125966.MMP24	1.64368e-12	4.5198e-11	-0.161123	-0.177526	NA	-0.165439	-0.184744	-0.192765	-0.152209	NA	-0.275325	-0.154514	-0.170297	-0.15885	-0.161123	NA	NA	NA	NA
ENSG00000189077.TMEM120A	1.69792e-12	4.65976e-11	-0.131713	-0.19011	NA	-0.151723	-0.161592	-0.253004	-0.131713	NA	-0.238444	-0.144653	-0.222415	-0.220244	-0.251464	NA	NA	NA	NA
ENSG00000123416.TUBA1B	1.71581e-12	4.69964e-11	-0.4171	-0.79497	NA	-0.666007	-0.745191	-0.792066	-0.62565	NA	-0.793791	-0.634517	-0.689815	-0.777874	-0.4171	NA	NA	NA	NA
ENSG00000263001.GTF2I	1.7525e-12	4.79074e-11	-0.265938	-0.386715	NA	-0.499799	-0.40817	-0.573528	-0.465019	NA	-0.284969	-0.265938	-0.570674	-0.384148	-0.560113	NA	NA	NA	NA
ENSG00000002330.BAD	1.77145e-12	4.83307e-11	-0.295628	-0.307049	NA	-0.295628	-0.342439	-0.508335	-0.326393	NA	-0.41825	-0.325743	-0.561622	-0.445636	-0.598923	NA	NA	NA	NA
ENSG00000213190.MLLT11	1.89535e-12	5.16104e-11	-0.370225	-0.404386	NA	-0.523041	-0.415664	-0.498712	-0.44942	NA	-0.370225	-0.423309	-0.506907	-0.462229	-0.450974	NA	NA	NA	NA
ENSG00000171314.PGAM1	1.94195e-12	5.27765e-11	-0.313797	-0.313797	NA	-0.332118	-0.364746	-0.510523	-0.576957	NA	-0.375016	-0.336735	-0.57488	-0.520273	-0.38638	NA	NA	NA	NA
ENSG00000171914.TLN2	2.01814e-12	5.47406e-11	-0.126491	-0.174065	NA	-0.200854	-0.164301	-0.462504	-0.205576	NA	-0.273575	-0.318734	-0.393398	-0.126491	-0.390019	NA	NA	NA	NA
ENSG00000143797.MBOAT2	2.10967e-12	5.71123e-11	-0.155161	-0.201192	NA	-0.190957	-0.176662	-0.302425	-0.155161	NA	-0.313978	-0.284054	-0.246351	-0.199641	-0.281094	NA	NA	NA	NA
ENSG00000113161.HMGCR	2.12308e-12	5.73642e-11	-0.205099	-0.498587	NA	-0.451204	-0.335056	-0.579176	-0.279987	NA	-0.403544	-0.205099	-0.308008	-0.366863	-0.572495	NA	NA	NA	NA
ENSG00000149809.TM7SF2	2.18616e-12	5.89546e-11	-0.235222	-0.323257	NA	-0.302209	-0.283734	-0.46062	-0.235222	NA	-0.305938	-0.324679	-0.43222	-0.332932	-0.469569	NA	NA	NA	NA
ENSG00000101363.MANBAL	2.19386e-12	5.90482e-11	-0.172184	-0.172184	NA	-0.180215	-0.174794	-0.211508	-0.193437	NA	-0.206995	-0.265213	-0.25607	-0.215819	-0.292223	NA	NA	NA	NA
ENSG00000177830.CHID1	2.29949e-12	6.17722e-11	-0.267557	-0.353484	NA	-0.445379	-0.338617	-0.285232	-0.377287	NA	-0.3413	-0.404898	-0.350783	-0.414207	-0.267557	NA	NA	NA	NA
ENSG00000196230.TUBB	2.70815e-12	7.26107e-11	-0.425229	-0.966518	NA	-0.79227	-0.863881	-0.802946	-0.641475	NA	-0.793085	-0.598554	-0.637632	-0.749322	-0.425229	NA	NA	NA	NA
ENSG00000129559.NEDD8	2.72676e-12	7.29696e-11	-0.332546	-0.357696	NA	-0.422427	-0.332546	-0.506961	-0.410986	NA	-0.363022	-0.412674	-0.528392	-0.46697	-0.625523	NA	NA	NA	NA
ENSG00000105963.ADAP1	2.80891e-12	7.50243e-11	-0.148114	-0.197855	NA	-0.186035	-0.14846	-0.265428	-0.148114	NA	-0.279335	-0.153679	-0.233381	-0.216733	-0.366695	NA	NA	NA	NA
ENSG00000035862.TIMP2	2.88999e-12	7.70248e-11	-0.267846	-0.778495	NA	-0.590365	-0.757778	-0.869609	-0.395406	NA	-0.994686	-0.267846	-0.776445	-0.888832	-0.473095	NA	NA	NA	NA
ENSG00000280294.AC011008.2	2.89484e-12	7.70248e-11	-0.0472588	-0.0573894	NA	-0.0497126	-0.0472588	-0.0564244	-0.0521117	NA	-0.0734094	-0.0593388	-0.0620699	-0.0607659	-0.108663	NA	NA	NA	NA
ENSG00000197102.DYNC1H1	3.05911e-12	8.1241e-11	-0.301639	-0.471267	NA	-0.435831	-0.405104	-0.439866	-0.372056	NA	-0.493211	-0.32194	-0.370347	-0.301639	-0.407644	NA	NA	NA	NA
ENSG00000116691.MIIP	3.41457e-12	9.05089e-11	-0.165667	-0.331558	NA	-0.339133	-0.265938	-0.219439	-0.276386	NA	-0.273724	-0.257807	-0.198711	-0.165667	-0.286646	NA	NA	NA	NA
ENSG00000164970.FAM219A	3.53533e-12	9.35323e-11	-0.191664	-0.257366	NA	-0.260102	-0.256969	-0.347181	-0.246238	NA	-0.336681	-0.191664	-0.382513	-0.329036	-0.391611	NA	NA	NA	NA
ENSG00000126950.TMEM35A	3.80235e-12	1.00406e-10	-0.226562	-0.387318	NA	-0.300373	-0.334373	-0.430446	-0.226562	NA	-0.584403	-0.277821	-0.453173	-0.441105	-0.46056	NA	NA	NA	NA
ENSG00000183828.NUDT14	3.95216e-12	1.04166e-10	-0.22288	-0.51322	NA	-0.311188	-0.436346	-0.401875	-0.22288	NA	-0.493646	-0.298765	-0.289296	-0.36542	-0.587099	NA	NA	NA	NA
ENSG00000220008.LINGO3	4.37072e-12	1.1498e-10	-0.0559977	-0.0729726	NA	-0.0559977	-0.0631489	-0.0587851	-0.0667373	NA	-0.0765643	-0.0865025	-0.0625579	-0.0760481	-0.131304	NA	NA	NA	NA
ENSG00000235961.PNMA6A	4.46868e-12	1.17337e-10	-0.121077	-0.121077	NA	-0.136221	-0.154929	-0.154484	-0.154117	NA	-0.175185	-0.166204	-0.173783	-0.209463	-0.155935	NA	NA	NA	NA
ENSG00000021762.OSBPL5	4.70507e-12	1.23312e-10	-0.0747884	-0.132033	NA	-0.111728	-0.148316	-0.165162	-0.0872542	NA	-0.116718	-0.113657	-0.162065	-0.0747884	-0.0867569	NA	NA	NA	NA
ENSG00000108828.VAT1	4.72192e-12	1.23522e-10	-0.252454	-0.509816	NA	-0.252454	-0.588671	-0.947424	-0.388429	NA	-0.865408	-0.316553	-0.985292	-0.740432	-0.89281	NA	NA	NA	NA
ENSG00000127124.HIVEP3	4.87196e-12	1.27208e-10	-0.153982	-0.171455	NA	-0.215633	-0.174085	-0.162175	-0.194963	NA	-0.171865	-0.236275	-0.182396	-0.153982	-0.207473	NA	NA	NA	NA
ENSG00000136425.CIB2	5.21566e-12	1.35928e-10	-0.270278	-0.364839	NA	-0.331734	-0.366714	-0.489878	-0.30034	NA	-0.486584	-0.270278	-0.466177	-0.282615	-0.636001	NA	NA	NA	NA
ENSG00000132932.ATP8A2	5.23421e-12	1.36158e-10	-0.108655	-0.110155	NA	-0.113605	-0.108655	-0.203231	-0.19254	NA	-0.172673	-0.14541	-0.219418	-0.164189	-0.354127	NA	NA	NA	NA
ENSG00000172379.ARNT2	5.29891e-12	1.37584e-10	-0.112588	-0.130439	NA	-0.123805	-0.11731	-0.163338	-0.112588	NA	-0.166595	-0.141268	-0.160922	-0.136502	-0.219189	NA	NA	NA	NA
ENSG00000164924.YWHAZ	5.51543e-12	1.42941e-10	-0.240414	-0.425442	NA	-0.560291	-0.42608	-0.319677	-0.49498	NA	-0.28796	-0.43464	-0.373777	-0.269324	-0.240414	NA	NA	NA	NA
ENSG00000128872.TMOD2	5.5416e-12	1.43353e-10	-0.251418	-0.459322	NA	-0.480859	-0.292078	-0.568465	-0.363673	NA	-0.584501	-0.531623	-0.448731	-0.251418	-0.715909	NA	NA	NA	NA
ENSG00000164221.CCDC112	5.57278e-12	1.43893e-10	-0.21466	-0.463733	NA	-0.408297	-0.346418	-0.386132	-0.21466	NA	-0.408666	-0.226918	-0.29544	-0.269771	-0.311103	NA	NA	NA	NA
ENSG00000162873.KLHDC8A	5.64771e-12	1.45559e-10	-0.0662438	-0.169933	NA	-0.187668	-0.133562	-0.129269	-0.107409	NA	-0.123935	-0.341759	-0.0662438	-0.0721897	-0.121467	NA	NA	NA	NA
ENSG00000185236.RAB11B	5.96104e-12	1.53351e-10	-0.244586	-0.303805	NA	-0.337157	-0.300148	-0.338585	-0.33289	NA	-0.244949	-0.368055	-0.325183	-0.244586	-0.265033	NA	NA	NA	NA
ENSG00000067606.PRKCZ	6.58447e-12	1.69078e-10	-0.139958	-0.232539	NA	-0.139958	-0.23703	-0.267537	-0.149672	NA	-0.333984	-0.234208	-0.338978	-0.294543	-0.500549	NA	NA	NA	NA
ENSG00000160953.PWWP3A	6.65793e-12	1.70651e-10	-0.182077	-0.205571	NA	-0.213807	-0.182077	-0.243932	-0.19032	NA	-0.185102	-0.195822	-0.208161	-0.21682	-0.207766	NA	NA	NA	NA
ENSG00000133243.BTBD2	6.9285e-12	1.77261e-10	-0.124792	-0.147633	NA	-0.131479	-0.14189	-0.184846	-0.124792	NA	-0.192091	-0.169337	-0.198096	-0.149357	-0.232295	NA	NA	NA	NA
ENSG00000162065.TBC1D24	7.34542e-12	1.87584e-10	-0.125787	-0.16353	NA	-0.127556	-0.149979	-0.208608	-0.125787	NA	-0.264333	-0.184261	-0.191458	-0.140946	-0.320945	NA	NA	NA	NA
ENSG00000167371.PRRT2	7.62292e-12	1.94315e-10	-0.134176	-0.135631	NA	-0.136809	-0.138546	-0.215682	-0.146458	NA	-0.166531	-0.134176	-0.253263	-0.190062	-0.394759	NA	NA	NA	NA
ENSG00000148798.INA	7.93035e-12	2.01783e-10	-0.312403	-0.418083	NA	-0.374483	-0.402444	-0.456761	-0.312403	NA	-0.474769	-0.39882	-0.538524	-0.357421	-0.533565	NA	NA	NA	NA
ENSG00000241553.ARPC4	8.01262e-12	2.03506e-10	-0.257562	-0.331064	NA	-0.351347	-0.274999	-0.383318	-0.312273	NA	-0.369626	-0.265976	-0.314107	-0.280594	-0.257562	NA	NA	NA	NA
ENSG00000116147.TNR	8.10267e-12	2.0542e-10	-0.076367	-0.0903439	NA	-0.146826	-0.076367	-0.179091	-0.203141	NA	-0.298204	-0.134543	-0.218277	-0.159366	-0.295711	NA	NA	NA	NA
ENSG00000198408.OGA	8.22026e-12	2.08023e-10	-0.209722	-0.219667	NA	-0.250608	-0.250392	-0.265596	-0.329182	NA	-0.234603	-0.288191	-0.303647	-0.23934	-0.209722	NA	NA	NA	NA
ENSG00000122642.FKBP9	8.30989e-12	2.09911e-10	-0.0714759	-0.0710497	NA	-0.0714759	-0.0905229	-0.100971	-0.0903788	NA	-0.118127	-0.0929344	-0.142423	-0.145196	-0.0898757	NA	NA	NA	NA
ENSG00000106244.PDAP1	8.66301e-12	2.18436e-10	-0.281081	-0.316503	NA	-0.319809	-0.277988	-0.314821	-0.301425	NA	-0.285648	-0.317244	-0.30349	-0.281081	-0.371823	NA	NA	NA	NA
ENSG00000169258.GPRIN1	9.5966e-12	2.4154e-10	-0.146066	-0.214467	NA	-0.19254	-0.241614	-0.23139	-0.230492	NA	-0.190278	-0.146066	-0.274492	-0.171811	-0.231722	NA	NA	NA	NA
ENSG00000160271.RALGDS	1.01842e-11	2.5587e-10	-0.168384	-0.21516	NA	-0.185452	-0.215909	-0.327115	-0.177456	NA	-0.269875	-0.168384	-0.286581	-0.268556	-0.269919	NA	NA	NA	NA
ENSG00000103034.NDRG4	1.06981e-11	2.68299e-10	-0.236303	-0.516299	NA	-0.333364	-0.409024	-0.718856	-0.236303	NA	-0.638645	-0.348435	-0.686125	-0.490016	-0.747335	NA	NA	NA	NA
ENSG00000188157.AGRN	1.15313e-11	2.88674e-10	-0.139679	-0.224421	NA	-0.215891	-0.172486	-0.260063	-0.147049	NA	-0.252204	-0.205109	-0.220735	-0.139679	-0.191972	NA	NA	NA	NA
ENSG00000167972.ABCA3	1.16938e-11	2.92219e-10	-0.154182	-0.172148	NA	-0.177038	-0.153254	-0.282925	-0.149759	NA	-0.293678	-0.154182	-0.285612	-0.223616	-0.365243	NA	NA	NA	NA
ENSG00000114544.SLC41A3	1.17511e-11	2.93126e-10	-0.167076	-0.303711	NA	-0.263055	-0.271589	-0.243049	-0.261096	NA	-0.27452	-0.27311	-0.233394	-0.255863	-0.167076	NA	NA	NA	NA
ENSG00000103154.NECAB2	1.1865e-11	2.9544e-10	-0.117722	-0.299753	NA	-0.423613	-0.25502	-0.257049	-0.259151	NA	-0.199275	-0.262105	-0.249539	-0.117722	-0.361491	NA	NA	NA	NA
ENSG00000104967.NOVA2	1.23243e-11	3.06332e-10	-0.191577	-0.280977	NA	-0.251796	-0.257721	-0.281548	-0.191577	NA	-0.338386	-0.21913	-0.281114	-0.254132	-0.382703	NA	NA	NA	NA
ENSG00000076826.CAMSAP3	1.26629e-11	3.14189e-10	-0.100907	-0.155311	NA	-0.127857	-0.135568	-0.165712	-0.0942246	NA	-0.199894	-0.119351	-0.166644	-0.100907	-0.196601	NA	NA	NA	NA
ENSG00000130758.MAP3K10	1.27783e-11	3.16488e-10	-0.10236	-0.10236	NA	-0.111655	-0.112313	-0.106318	-0.144359	NA	-0.106051	-0.160489	-0.122847	-0.127836	-0.16554	NA	NA	NA	NA
ENSG00000159884.CCDC107	1.2956e-11	3.20322e-10	-0.256582	-0.313389	NA	-0.401669	-0.287326	-0.311661	-0.38482	NA	-0.317296	-0.273794	-0.440518	-0.398792	-0.256582	NA	NA	NA	NA
ENSG00000161647.MPP3	1.42352e-11	3.51328e-10	-0.120752	-0.194825	NA	-0.151854	-0.171367	-0.164907	-0.120752	NA	-0.187057	-0.192252	-0.135053	-0.154355	-0.213485	NA	NA	NA	NA
ENSG00000131089.ARHGEF9	1.53258e-11	3.77578e-10	-0.156878	-0.255274	NA	-0.212232	-0.200955	-0.268218	-0.156878	NA	-0.215955	-0.228609	-0.234839	-0.224544	-0.376442	NA	NA	NA	NA
ENSG00000159128.IFNGR2	1.57267e-11	3.86772e-10	-0.224238	-0.228142	NA	-0.28699	-0.224238	-0.350362	-0.329927	NA	-0.302791	-0.307606	-0.33832	-0.251762	-0.347585	NA	NA	NA	NA
ENSG00000151692.RNF144A	1.65413e-11	4.0609e-10	-0.0827556	-0.137969	NA	-0.0827556	-0.151429	-0.171799	-0.100607	NA	-0.136251	-0.128838	-0.141752	-0.233528	-0.160267	NA	NA	NA	NA
ENSG00000103202.NME4	1.82299e-11	4.46759e-10	-0.164734	-0.164734	NA	-0.186863	-0.179856	-0.268727	-0.18781	NA	-0.222073	-0.248569	-0.259285	-0.325449	-0.275406	NA	NA	NA	NA
ENSG00000176108.CHMP6	1.87432e-11	4.58535e-10	-0.149362	-0.163996	NA	-0.193152	-0.149362	-0.165735	-0.163857	NA	-0.159981	-0.186801	-0.190754	-0.162998	-0.179522	NA	NA	NA	NA
ENSG00000139200.PIANP	2.00383e-11	4.88733e-10	-0.197699	-0.203655	NA	-0.229812	-0.201533	-0.29177	-0.197699	NA	-0.24299	-0.208283	-0.248936	-0.255315	-0.257762	NA	NA	NA	NA
ENSG00000147010.SH3KBP1	2.00475e-11	4.88733e-10	-0.12582	-0.163122	NA	-0.177973	-0.155631	-0.288956	-0.12582	NA	-0.160376	-0.199355	-0.234064	-0.175887	-0.167345	NA	NA	NA	NA
ENSG00000129990.SYT5	2.07009e-11	5.03783e-10	-0.238726	-0.36447	NA	-0.372158	-0.465643	-0.344742	-0.550525	NA	-0.363104	-0.238726	-0.450119	-0.630368	-0.44277	NA	NA	NA	NA
ENSG00000129235.TXNDC17	2.1591e-11	5.2453e-10	-0.283546	-0.283546	NA	-0.414904	-0.293608	-0.441107	-0.360694	NA	-0.38325	-0.335123	-0.493351	-0.365138	-0.518565	NA	NA	NA	NA
ENSG00000124766.SOX4	2.17513e-11	5.27506e-10	-0.351082	-0.944546	NA	-0.723258	-1.03028	-0.831023	-0.865409	NA	-1.11331	-0.824933	-0.941258	-0.673117	-0.351082	NA	NA	NA	NA
ENSG00000128268.MGAT3	2.21767e-11	5.3597e-10	-0.0852737	-0.0888065	NA	-0.0863351	-0.0785527	-0.11928	-0.0927785	NA	-0.129049	-0.126736	-0.127218	-0.0852737	-0.147847	NA	NA	NA	NA
ENSG00000154310.TNIK	2.2177e-11	5.3597e-10	-0.194813	-0.277774	NA	-0.248708	-0.301389	-0.346279	-0.265789	NA	-0.320264	-0.234486	-0.25874	-0.208545	-0.194813	NA	NA	NA	NA
ENSG00000257704.INAFM1	2.22868e-11	5.37694e-10	-0.362359	-0.720227	NA	-0.724763	-0.797323	-0.814543	-0.654096	NA	-0.781384	-0.362359	-0.981987	-1.07248	-0.78869	NA	NA	NA	NA
ENSG00000159214.CCDC24	2.3064e-11	5.55484e-10	-0.0796666	-0.0920437	NA	-0.0796666	-0.0819191	-0.115715	-0.0841413	NA	-0.107004	-0.099051	-0.156344	-0.135108	-0.176687	NA	NA	NA	NA
ENSG00000161958.FGF11	2.3361e-11	5.61668e-10	-0.133163	-0.135339	NA	-0.191875	-0.133163	-0.164598	-0.236283	NA	-0.143193	-0.193801	-0.17969	-0.202556	-0.218777	NA	NA	NA	NA
ENSG00000079462.PAFAH1B3	2.4212e-11	5.8113e-10	-0.395918	-0.653272	NA	-0.611578	-0.526027	-0.543913	-0.471638	NA	-0.534214	-0.412558	-0.395918	-0.434854	-0.453198	NA	NA	NA	NA
ENSG00000197872.FAM49A	2.4395e-11	5.84517e-10	-0.100258	-0.172359	NA	-0.150606	-0.141867	-0.131625	-0.128659	NA	-0.216372	-0.272753	-0.100258	-0.201039	-0.163555	NA	NA	NA	NA
ENSG00000236609.ZNF853	2.59807e-11	6.21446e-10	-0.137035	-0.13565	NA	-0.13462	-0.136878	-0.143492	-0.13041	NA	-0.190613	-0.171342	-0.170203	-0.137035	-0.199847	NA	NA	NA	NA
ENSG00000143473.KCNH1	2.68203e-11	6.40432e-10	-0.0138593	-0.0141201	NA	-0.0172191	-0.0312259	-0.0104871	-0.0227391	NA	-0.0264317	-0.0607738	-0.0138593	-0.0215162	-0.0866372	NA	NA	NA	NA
ENSG00000112972.HMGCS1	2.74597e-11	6.5458e-10	-0.211339	-0.609298	NA	-0.506201	-0.383469	-0.726188	-0.361577	NA	-0.604554	-0.211339	-0.334246	-0.340812	-0.640176	NA	NA	NA	NA
ENSG00000182667.NTM	2.99653e-11	7.13092e-10	-0.205922	-0.384421	NA	-0.547543	-0.408373	-0.327344	-0.421127	NA	-0.582397	-0.720716	-0.205922	-0.579467	-0.288612	NA	NA	NA	NA
ENSG00000171603.CLSTN1	3.2236e-11	7.65824e-10	-0.219892	-0.336887	NA	-0.285341	-0.292836	-0.321522	-0.302751	NA	-0.400703	-0.438604	-0.29125	-0.219892	-0.415784	NA	NA	NA	NA
ENSG00000119669.IRF2BPL	3.27832e-11	7.76939e-10	-0.136877	-0.22781	NA	-0.239406	-0.24403	-0.136877	-0.232259	NA	-0.151282	-0.345242	-0.160485	-0.170018	-0.170809	NA	NA	NA	NA
ENSG00000110880.CORO1C	3.28151e-11	7.76939e-10	-0.17046	-0.280215	NA	-0.266644	-0.243544	-0.393735	-0.176457	NA	-0.334637	-0.17046	-0.294271	-0.249411	-0.237444	NA	NA	NA	NA
ENSG00000137331.IER3	3.2941e-11	7.786e-10	-0.195361	-0.270557	NA	-0.270273	-0.293233	-0.371638	-0.344385	NA	-0.316243	-0.515867	-0.366589	-0.196416	-0.195361	NA	NA	NA	NA
ENSG00000033178.UBA6	3.40355e-11	8.03112e-10	-0.186026	-0.320764	NA	-0.322636	-0.338553	-0.294714	-0.429284	NA	-0.22167	-0.431963	-0.314923	-0.186026	-0.22329	NA	NA	NA	NA
ENSG00000162511.LAPTM5	3.47069e-11	8.17573e-10	-0.00789035	-0.0192683	NA	-0.0279277	-0.0257036	-0.0943106	-0.00789035	NA	-0.0248712	-0.0186998	-0.0400714	-0.0245405	-0.0673346	NA	NA	NA	NA
ENSG00000110492.MDK	3.6457e-11	8.57354e-10	-0.410692	-0.606118	NA	-0.742515	-0.917525	-0.708726	-0.917897	NA	-0.803781	-0.649114	-0.989884	-1.33187	-0.410692	NA	NA	NA	NA
ENSG00000007402.CACNA2D2	3.68483e-11	8.65099e-10	-0.0668878	-0.0986623	NA	-0.0947683	-0.112176	-0.0668878	-0.124436	NA	-0.103768	-0.114698	-0.0781457	-0.118131	-0.106256	NA	NA	NA	NA
ENSG00000082458.DLG3	4.32095e-11	1.01274e-09	-0.0882463	-0.121667	NA	-0.131314	-0.114557	-0.133696	-0.153816	NA	-0.121389	-0.0882463	-0.133678	-0.100373	-0.125211	NA	NA	NA	NA
ENSG00000125458.NT5C	4.39571e-11	1.02854e-09	-0.23192	-0.23192	NA	-0.242632	-0.270685	-0.342882	-0.322561	NA	-0.325696	-0.279571	-0.400944	-0.339653	-0.369303	NA	NA	NA	NA
ENSG00000109654.TRIM2	4.55061e-11	1.063e-09	-0.217688	-0.33553	NA	-0.30266	-0.330714	-0.408376	-0.285807	NA	-0.466441	-0.318367	-0.340634	-0.217688	-0.497212	NA	NA	NA	NA
ENSG00000204580.DDR1	4.72362e-11	1.10157e-09	-0.160754	-0.263928	NA	-0.29698	-0.287337	-0.167242	-0.281753	NA	-0.204136	-0.371653	-0.192334	-0.237202	-0.160754	NA	NA	NA	NA
ENSG00000178498.DTX3	5.15136e-11	1.19932e-09	-0.141539	-0.151204	NA	-0.161039	-0.282279	-0.142498	-0.28294	NA	-0.141539	-0.188251	-0.276395	-0.245949	-0.182634	NA	NA	NA	NA
ENSG00000213639.PPP1CB	5.27171e-11	1.2253e-09	-0.232243	-0.234453	NA	-0.320418	-0.232243	-0.415053	-0.371237	NA	-0.289009	-0.288659	-0.495665	-0.343793	-0.302133	NA	NA	NA	NA
ENSG00000169220.RGS14	5.77059e-11	1.33903e-09	-0.119914	-0.20548	NA	-0.119862	-0.177559	-0.257181	-0.119914	NA	-0.247813	-0.127253	-0.277579	-0.221222	-0.240675	NA	NA	NA	NA
ENSG00000148943.LIN7C	6.35673e-11	1.47259e-09	-0.187779	-0.259017	NA	-0.255337	-0.238238	-0.269273	-0.244279	NA	-0.34372	-0.353091	-0.252641	-0.187779	-0.377853	NA	NA	NA	NA
ENSG00000105649.RAB3A	6.72654e-11	1.55568e-09	-0.315412	-0.51387	NA	-0.326286	-0.465208	-0.63466	-0.315412	NA	-0.66845	-0.538768	-0.749491	-0.530056	-0.976391	NA	NA	NA	NA
ENSG00000159685.CHCHD6	6.97702e-11	1.61094e-09	-0.252722	-0.320202	NA	-0.297601	-0.252722	-0.367081	-0.265454	NA	-0.372341	-0.425242	-0.406289	-0.312474	-0.516856	NA	NA	NA	NA
ENSG00000117419.ERI3	7.61433e-11	1.75519e-09	-0.230576	-0.295737	NA	-0.303789	-0.269217	-0.274756	-0.230576	NA	-0.264914	-0.323995	-0.294877	-0.306736	-0.395517	NA	NA	NA	NA
ENSG00000175274.TP53I11	7.70662e-11	1.77354e-09	-0.148938	-0.15068	NA	-0.182744	-0.234112	-0.2335	-0.261487	NA	-0.189609	-0.225398	-0.388498	-0.413387	-0.148938	NA	NA	NA	NA
ENSG00000100095.SEZ6L	7.99756e-11	1.83747e-09	-0.0349493	-0.058997	NA	-0.0349493	-0.113073	-0.114128	-0.0743251	NA	-0.0889216	-0.112972	-0.303181	-0.063341	-0.325904	NA	NA	NA	NA
ENSG00000145362.ANK2	8.38698e-11	1.92377e-09	-0.242667	-0.491487	NA	-0.357929	-0.40853	-0.62223	-0.242667	NA	-0.672742	-0.298146	-0.512348	-0.466303	-0.700386	NA	NA	NA	NA
ENSG00000144567.RETREG2	8.65632e-11	1.9823e-09	-0.205222	-0.212898	NA	-0.220681	-0.205222	-0.346111	-0.230642	NA	-0.286059	-0.288295	-0.415054	-0.27	-0.334157	NA	NA	NA	NA
ENSG00000110200.ANAPC15	8.74151e-11	1.99853e-09	-0.156999	-0.197946	NA	-0.248085	-0.156999	-0.182877	-0.164748	NA	-0.178684	-0.201842	-0.182415	-0.166291	-0.239048	NA	NA	NA	NA
ENSG00000185742.C11orf87	9.68792e-11	2.21128e-09	-0.123675	-0.246494	NA	-0.159662	-0.285156	-0.286348	-0.123675	NA	-0.347433	-0.175314	-0.321362	-0.485159	-0.349411	NA	NA	NA	NA
ENSG00000082701.GSK3B	9.86205e-11	2.24736e-09	-0.190562	-0.254376	NA	-0.31134	-0.226505	-0.354949	-0.257047	NA	-0.286427	-0.245027	-0.305558	-0.190562	-0.365325	NA	NA	NA	NA
ENSG00000107331.ABCA2	9.90866e-11	2.2543e-09	-0.0910588	-0.10415	NA	-0.0957948	-0.1049	-0.110933	-0.0910588	NA	-0.140834	-0.122195	-0.11243	-0.117739	-0.114029	NA	NA	NA	NA
ENSG00000154328.NEIL2	1.01008e-10	2.29427e-09	-0.127825	-0.127825	NA	-0.150871	-0.142556	-0.266819	-0.164461	NA	-0.225856	-0.138269	-0.273099	-0.290312	-0.295404	NA	NA	NA	NA
ENSG00000149639.SOGA1	1.14992e-10	2.60767e-09	-0.125911	-0.154042	NA	-0.146593	-0.138123	-0.141165	-0.136518	NA	-0.171569	-0.153262	-0.123425	-0.125911	-0.178969	NA	NA	NA	NA
ENSG00000109103.UNC119	1.18787e-10	2.68937e-09	-0.1736	-0.185857	NA	-0.188419	-0.1736	-0.25551	-0.186841	NA	-0.261406	-0.240561	-0.320774	-0.2084	-0.249672	NA	NA	NA	NA
ENSG00000180817.PPA1	1.20938e-10	2.73363e-09	-0.282111	-0.427334	NA	-0.381194	-0.344117	-0.410931	-0.282111	NA	-0.462231	-0.516623	-0.349867	-0.339876	-0.528339	NA	NA	NA	NA
ENSG00000279113.AC148477.7	1.21373e-10	2.73903e-09	-0.0163881	-0.0281484	NA	-0.0157577	-0.0416846	-0.0298477	-0.0362796	NA	-0.0337145	-0.0264139	-0.0319468	-0.0163881	-0.0421513	NA	NA	NA	NA
ENSG00000176720.BOK	1.23614e-10	2.7851e-09	-0.0921817	-0.0964755	NA	-0.106914	-0.152721	-0.0884814	-0.242586	NA	-0.134354	-0.118922	-0.0903323	-0.264726	-0.0921817	NA	NA	NA	NA
ENSG00000214063.TSPAN4	1.32081e-10	2.97107e-09	-0.135675	-0.174269	NA	-0.195956	-0.139122	-0.222003	-0.135675	NA	-0.186663	-0.201934	-0.175034	-0.207844	-0.279169	NA	NA	NA	NA
ENSG00000083642.PDS5B	1.33573e-10	2.9998e-09	-0.185072	-0.336308	NA	-0.228323	-0.35534	-0.297226	-0.294326	NA	-0.409814	-0.381657	-0.391002	-0.32623	-0.185072	NA	NA	NA	NA
ENSG00000115226.FNDC4	1.34952e-10	3.02592e-09	-0.226587	-0.231274	NA	-0.369341	-0.226587	-0.634037	-0.337265	NA	-0.309528	-0.32389	-0.626092	-0.334276	-0.624685	NA	NA	NA	NA
ENSG00000151320.AKAP6	1.37034e-10	3.06766e-09	-0.162361	-0.210343	NA	-0.216501	-0.184339	-0.363351	-0.223113	NA	-0.350547	-0.162361	-0.327061	-0.248143	-0.302128	NA	NA	NA	NA
ENSG00000160991.ORAI2	1.46288e-10	3.26961e-09	-0.195789	-0.261133	NA	-0.226677	-0.272024	-0.374831	-0.195789	NA	-0.353013	-0.235249	-0.335872	-0.292009	-0.448201	NA	NA	NA	NA
ENSG00000277586.NEFL	1.60762e-10	3.58736e-09	-0.362384	-0.926682	NA	-0.920079	-0.892604	-0.630549	-0.362384	NA	-0.579552	-1.01486	-0.778999	-0.447075	-0.485797	NA	NA	NA	NA
ENSG00000089220.PEBP1	1.71184e-10	3.81383e-09	-0.256723	-0.42939	NA	-0.473664	-0.43617	-0.46193	-0.438178	NA	-0.388361	-0.520543	-0.464171	-0.256723	-0.34841	NA	NA	NA	NA
ENSG00000163902.RPN1	1.7609e-10	3.91687e-09	-0.154938	-0.188692	NA	-0.197132	-0.198122	-0.246325	-0.206384	NA	-0.249785	-0.154938	-0.243555	-0.238399	-0.192123	NA	NA	NA	NA
ENSG00000100243.CYB5R3	1.80957e-10	4.01874e-09	-0.213825	-0.213825	NA	-0.285655	-0.321568	-0.380646	-0.387709	NA	-0.34041	-0.41919	-0.476117	-0.577975	-0.430014	NA	NA	NA	NA
ENSG00000198729.PPP1R14C	1.83448e-10	4.0676e-09	-0.185334	-0.338443	NA	-0.256449	-0.340538	-0.34192	-0.358329	NA	-0.295365	-0.47094	-0.306101	-0.185334	-0.834994	NA	NA	NA	NA
ENSG00000187867.PALM3	1.89132e-10	4.18699e-09	-0.0328772	-0.0673596	NA	-0.059716	-0.0429774	-0.0817111	-0.0262967	NA	-0.106015	-0.0302588	-0.0600289	-0.0328772	-0.12092	NA	NA	NA	NA
ENSG00000157388.CACNA1D	1.91949e-10	4.24263e-09	-0.0325762	-0.0535492	NA	-0.0422653	-0.0453113	-0.0315802	-0.0455282	NA	-0.034027	-0.0677536	-0.0418838	-0.0325762	-0.112009	NA	NA	NA	NA
ENSG00000124212.PTGIS	2.0448e-10	4.51245e-09	-0.0315603	-0.0316456	NA	-0.0438228	-0.0262525	-0.0256901	-0.0371125	NA	-0.0320605	-0.0372884	-0.0233765	-0.0309599	-0.0315603	NA	NA	NA	NA
ENSG00000274070.CASTOR2	2.06549e-10	4.55091e-09	-0.15421	-0.195788	NA	-0.189303	-0.193792	-0.219318	-0.187622	NA	-0.228463	-0.171139	-0.235574	-0.15421	-0.231084	NA	NA	NA	NA
ENSG00000124440.HIF3A	2.0927e-10	4.6036e-09	-0.0234529	-0.026718	NA	-0.0394531	-0.0239655	-0.0423147	-0.0326194	NA	-0.0210564	-0.0357081	-0.0264266	-0.0260106	-0.0234529	NA	NA	NA	NA
ENSG00000135052.GOLM1	2.17823e-10	4.78424e-09	-0.206609	-0.443281	NA	-0.586039	-0.284016	-0.333893	-0.371035	NA	-0.699108	-0.563402	-0.22082	-0.206609	-0.320004	NA	NA	NA	NA
ENSG00000136546.SCN7A	2.23981e-10	4.91175e-09	-0.0703882	-0.112442	NA	-0.100999	-0.15043	-0.121825	-0.19894	NA	-0.0859329	-0.0917074	-0.0979381	-0.0703882	-0.12301	NA	NA	NA	NA
ENSG00000169733.RFNG	2.24612e-10	4.91787e-09	-0.168913	-0.197164	NA	-0.213198	-0.18498	-0.185929	-0.162892	NA	-0.19165	-0.190016	-0.19415	-0.168913	-0.178714	NA	NA	NA	NA
ENSG00000007520.TSR3	2.27619e-10	4.97593e-09	-0.217299	-0.260697	NA	-0.285036	-0.213188	-0.282054	-0.222978	NA	-0.254739	-0.328236	-0.251013	-0.217299	-0.311213	NA	NA	NA	NA
ENSG00000123989.CHPF	2.34326e-10	5.11453e-09	-0.214773	-0.235007	NA	-0.325037	-0.214773	-0.308809	-0.218214	NA	-0.430164	-0.258216	-0.322803	-0.235137	-0.293172	NA	NA	NA	NA
ENSG00000262165.AC233723.1	2.35463e-10	5.13134e-09	-0.0278465	-0.0178597	NA	-0.00958612	-0.0170045	-0.0331941	-0.0105298	NA	-0.02936	-0.012391	-0.0312407	-0.0349846	-0.0278465	NA	NA	NA	NA
ENSG00000102572.STK24	2.4564e-10	5.34478e-09	-0.0921096	-0.105772	NA	-0.0921096	-0.106684	-0.216822	-0.111827	NA	-0.178335	-0.100706	-0.255625	-0.16924	-0.377401	NA	NA	NA	NA
ENSG00000128228.SDF2L1	2.51303e-10	5.45949e-09	-0.148866	-0.180056	NA	-0.148866	-0.215055	-0.237243	-0.163884	NA	-0.304454	-0.160669	-0.290398	-0.34457	-0.261536	NA	NA	NA	NA
ENSG00000197177.ADGRA1	2.55959e-10	5.552e-09	-0.0492806	-0.122087	NA	-0.116115	-0.101575	-0.100816	-0.0492806	NA	-0.130074	-0.121282	-0.0753566	-0.06562	-0.187393	NA	NA	NA	NA
ENSG00000183087.GAS6	2.6414e-10	5.72057e-09	-0.120224	-0.188254	NA	-0.120457	-0.143852	-0.153111	-0.120224	NA	-0.234507	-0.198836	-0.14674	-0.163785	-0.299972	NA	NA	NA	NA
ENSG00000101204.CHRNA4	2.70999e-10	5.85769e-09	-0.0521585	-0.102894	NA	-0.0720186	-0.080192	-0.132037	-0.0521585	NA	-0.156165	-0.0591837	-0.14946	-0.122522	-0.1741	NA	NA	NA	NA
ENSG00000162073.PAQR4	2.7131e-10	5.85769e-09	-0.123099	-0.127548	NA	-0.146325	-0.134872	-0.17605	-0.144022	NA	-0.136844	-0.123099	-0.214954	-0.180473	-0.216199	NA	NA	NA	NA
ENSG00000130640.TUBGCP2	2.75258e-10	5.93377e-09	-0.173259	-0.212158	NA	-0.207941	-0.172051	-0.22438	-0.203149	NA	-0.195489	-0.2229	-0.200221	-0.173259	-0.203776	NA	NA	NA	NA
ENSG00000183323.CCDC125	2.81263e-10	6.05387e-09	-0.0687856	-0.122307	NA	-0.122541	-0.104946	-0.201587	-0.141757	NA	-0.132132	-0.0687856	-0.188126	-0.0993958	-0.0842881	NA	NA	NA	NA
ENSG00000166833.NAV2	2.8292e-10	6.07477e-09	-0.124904	-0.168835	NA	-0.12746	-0.1647	-0.148282	-0.124904	NA	-0.18431	-0.245084	-0.171913	-0.178904	-0.280485	NA	NA	NA	NA
ENSG00000106327.TFR2	2.83104e-10	6.07477e-09	-0.0781401	-0.0766249	NA	-0.0828568	-0.107136	-0.109744	-0.16369	NA	-0.0920267	-0.0781401	-0.155772	-0.192979	-0.100778	NA	NA	NA	NA
ENSG00000115457.IGFBP2	3.00772e-10	6.444e-09	-0.497803	-1.62853	NA	-1.88398	-1.50598	-0.897959	-1.62938	NA	-1.52608	-0.89137	-1.14704	-1.28143	-0.497803	NA	NA	NA	NA
ENSG00000008382.MPND	3.27747e-10	7.01118e-09	-0.0847031	-0.109038	NA	-0.108451	-0.0975955	-0.122585	-0.0851207	NA	-0.124552	-0.0891438	-0.109798	-0.0847031	-0.120409	NA	NA	NA	NA
ENSG00000161202.DVL3	3.40035e-10	7.26291e-09	-0.1467	-0.197186	NA	-0.177128	-0.163117	-0.207504	-0.1467	NA	-0.213473	-0.166973	-0.191302	-0.167915	-0.197768	NA	NA	NA	NA
ENSG00000111328.CDK2AP1	3.46399e-10	7.38756e-09	-0.177877	-0.177877	NA	-0.284486	-0.27902	-0.585257	-0.300968	NA	-0.290025	-0.225539	-0.706813	-0.415717	-0.290555	NA	NA	NA	NA
ENSG00000077097.TOP2B	3.4971e-10	7.4468e-09	-0.181277	-0.349848	NA	-0.330843	-0.290251	-0.300994	-0.289815	NA	-0.356873	-0.380331	-0.235961	-0.181277	-0.28194	NA	NA	NA	NA
ENSG00000171700.RGS19	3.52121e-10	7.48673e-09	-0.0648388	-0.0805866	NA	-0.0723696	-0.0900258	-0.0812766	-0.0648388	NA	-0.0862424	-0.130543	-0.113583	-0.0827551	-0.216657	NA	NA	NA	NA
ENSG00000138801.PAPSS1	3.5525e-10	7.54177e-09	-0.176466	-0.285888	NA	-0.24724	-0.225188	-0.256419	-0.202869	NA	-0.308146	-0.209467	-0.188884	-0.176466	-0.231828	NA	NA	NA	NA
ENSG00000123983.ACSL3	3.65929e-10	7.75671e-09	-0.235633	-0.408614	NA	-0.251559	-0.375011	-0.385763	-0.250114	NA	-0.366728	-0.235633	-0.345977	-0.244219	-0.396963	NA	NA	NA	NA
ENSG00000103528.SYT17	3.82746e-10	8.10087e-09	-0.0669424	-0.0629606	NA	-0.137678	-0.0887327	-0.126638	-0.142259	NA	-0.0669424	-0.246736	-0.307692	-0.339421	-0.627617	NA	NA	NA	NA
ENSG00000107140.TESK1	3.84791e-10	8.13185e-09	-0.134339	-0.186442	NA	-0.169845	-0.181891	-0.211704	-0.155733	NA	-0.229817	-0.180001	-0.211618	-0.134339	-0.201184	NA	NA	NA	NA
ENSG00000179526.SHARPIN	4.05124e-10	8.5486e-09	-0.178549	-0.180075	NA	-0.193593	-0.179717	-0.252649	-0.182609	NA	-0.178549	-0.209808	-0.284229	-0.216056	-0.204279	NA	NA	NA	NA
ENSG00000088986.DYNLL1	4.05884e-10	8.55172e-09	-0.207146	-0.310196	NA	-0.347382	-0.300233	-0.225084	-0.352099	NA	-0.207146	-0.342178	-0.236109	-0.32419	-0.297319	NA	NA	NA	NA
ENSG00000175414.ARL10	4.17348e-10	8.78002e-09	-0.153852	-0.177211	NA	-0.199495	-0.182799	-0.158972	-0.203482	NA	-0.23855	-0.193294	-0.178379	-0.17166	-0.153852	NA	NA	NA	NA
ENSG00000188613.NANOS1	4.27681e-10	8.98387e-09	-0.0894144	-0.123581	NA	-0.120629	-0.0894144	-0.142577	-0.0947788	NA	-0.147227	-0.186839	-0.0933884	-0.101941	-0.256202	NA	NA	NA	NA
ENSG00000137710.RDX	4.3241e-10	9.06958e-09	-0.189661	-0.253206	NA	-0.402495	-0.254348	-0.247614	-0.483664	NA	-0.231595	-0.313347	-0.23715	-0.189661	-0.309831	NA	NA	NA	NA
ENSG00000142279.WTIP	4.4549e-10	9.32991e-09	-0.0869769	-0.121855	NA	-0.0990918	-0.113419	-0.133957	-0.0869769	NA	-0.117988	-0.10132	-0.113985	-0.113156	-0.168085	NA	NA	NA	NA
ENSG00000144485.HES6	4.48936e-10	9.388e-09	-0.171779	-0.380348	NA	-0.326293	-0.312174	-0.249945	-0.216401	NA	-0.171779	-0.237277	-0.248164	-0.253281	-0.397947	NA	NA	NA	NA
ENSG00000171094.ALK	4.67179e-10	9.75489e-09	-0.0832463	-0.0832463	NA	-0.107294	-0.103129	-0.132587	-0.180245	NA	-0.141279	-0.192413	-0.165774	-0.161913	-0.183907	NA	NA	NA	NA
ENSG00000135245.HILPDA	4.86225e-10	1.01374e-08	-0.163004	-0.179491	NA	-0.204436	-0.250126	-0.216646	-0.362927	NA	-0.20679	-0.163004	-0.398703	-0.366861	-0.246013	NA	NA	NA	NA
ENSG00000154380.ENAH	4.9312e-10	1.02659e-08	-0.21557	-0.275654	NA	-0.354119	-0.225938	-0.361198	-0.378309	NA	-0.271129	-0.322019	-0.289184	-0.21557	-0.472943	NA	NA	NA	NA
ENSG00000111897.SERINC1	5.037e-10	1.04705e-08	-0.237857	-0.295857	NA	-0.320234	-0.326686	-0.333684	-0.388792	NA	-0.313802	-0.237857	-0.387014	-0.320054	-0.311262	NA	NA	NA	NA
ENSG00000130338.TULP4	5.06941e-10	1.05222e-08	-0.203546	-0.311268	NA	-0.325518	-0.243705	-0.278552	-0.24885	NA	-0.284607	-0.299348	-0.23405	-0.203546	-0.287515	NA	NA	NA	NA
ENSG00000149269.PAK1	5.36092e-10	1.11108e-08	-0.175581	-0.240344	NA	-0.20813	-0.193048	-0.24378	-0.203403	NA	-0.217324	-0.215224	-0.22305	-0.175581	-0.222608	NA	NA	NA	NA
ENSG00000143995.MEIS1	5.38885e-10	1.11521e-08	-0.110298	-0.591003	NA	-0.234884	-0.558971	-0.468429	-0.22865	NA	-0.847959	-0.342735	-0.400149	-0.209065	-0.110298	NA	NA	NA	NA
ENSG00000146054.TRIM7	5.75384e-10	1.18898e-08	-0.0615666	-0.0661184	NA	-0.080337	-0.0853908	-0.107346	-0.122927	NA	-0.101331	-0.0615666	-0.14097	-0.154744	-0.174601	NA	NA	NA	NA
ENSG00000169499.PLEKHA2	5.85052e-10	1.20718e-08	-0.0393701	-0.0529282	NA	-0.0984928	-0.0491765	-0.0531177	-0.110608	NA	-0.0461822	-0.0928761	-0.0580695	-0.0784909	-0.0393701	NA	NA	NA	NA
ENSG00000102181.CD99L2	6.00187e-10	1.23658e-08	-0.105795	-0.139057	NA	-0.127254	-0.123023	-0.141369	-0.105795	NA	-0.205984	-0.12532	-0.152922	-0.121746	-0.21557	NA	NA	NA	NA
ENSG00000128581.IFT22	6.04451e-10	1.24353e-08	-0.188161	-0.19701	NA	-0.264568	-0.236903	-0.297158	-0.296061	NA	-0.240667	-0.188161	-0.301917	-0.300763	-0.345914	NA	NA	NA	NA
ENSG00000125744.RTN2	6.82309e-10	1.40164e-08	-0.203853	-0.28298	NA	-0.297568	-0.282716	-0.486108	-0.316983	NA	-0.388498	-0.203853	-0.551992	-0.454191	-0.541311	NA	NA	NA	NA
ENSG00000136295.TTYH3	7.01225e-10	1.43839e-08	-0.160153	-0.183701	NA	-0.177038	-0.233147	-0.223349	-0.232257	NA	-0.236606	-0.165219	-0.308671	-0.268383	-0.160153	NA	NA	NA	NA
ENSG00000079246.XRCC5	7.12256e-10	1.45887e-08	-0.233848	-0.478795	NA	-0.448737	-0.458335	-0.345409	-0.459846	NA	-0.339582	-0.445807	-0.352257	-0.399956	-0.233848	NA	NA	NA	NA
ENSG00000080644.CHRNA3	7.53045e-10	1.54016e-08	-0.00836544	-0.0131533	NA	-0.0219552	-0.0167174	-0.0211646	-0.0403683	NA	-0.00836544	-0.061376	-0.0205965	-0.0127234	-0.0550538	NA	NA	NA	NA
ENSG00000196116.TDRD7	7.64932e-10	1.56218e-08	-0.0168795	-0.0223106	NA	-0.0228019	-0.0186175	-0.022679	-0.0127555	NA	-0.026644	-0.0134821	-0.0154892	-0.0168795	-0.0286647	NA	NA	NA	NA
ENSG00000111786.SRSF9	7.72262e-10	1.57485e-08	-0.271514	-0.275156	NA	-0.334061	-0.281473	-0.369829	-0.354829	NA	-0.271514	-0.329149	-0.309746	-0.307214	-0.301979	NA	NA	NA	NA
ENSG00000144040.SFXN5	7.99793e-10	1.62862e-08	-0.087206	-0.147448	NA	-0.137188	-0.127334	-0.255603	-0.193945	NA	-0.218456	-0.207902	-0.282033	-0.087206	-0.226758	NA	NA	NA	NA
ENSG00000198689.SLC9A6	8.14485e-10	1.65612e-08	-0.12242	-0.161587	NA	-0.147024	-0.148629	-0.190273	-0.12242	NA	-0.186016	-0.131871	-0.147527	-0.142997	-0.259962	NA	NA	NA	NA
ENSG00000136848.DAB2IP	8.66645e-10	1.75962e-08	-0.097622	-0.114381	NA	-0.126344	-0.097622	-0.136632	-0.175713	NA	-0.13941	-0.176742	-0.152196	-0.142387	-0.263798	NA	NA	NA	NA
ENSG00000106012.IQCE	8.99721e-10	1.82412e-08	-0.0886622	-0.0980826	NA	-0.0986924	-0.10203	-0.106433	-0.0843262	NA	-0.103266	-0.114995	-0.10419	-0.0842426	-0.0886622	NA	NA	NA	NA
ENSG00000196976.LAGE3	9.09566e-10	1.84141e-08	-0.212931	-0.291932	NA	-0.274238	-0.212931	-0.344599	-0.218771	NA	-0.39854	-0.460009	-0.344275	-0.352534	-0.643918	NA	NA	NA	NA
ENSG00000180354.MTURN	9.82264e-10	1.98571e-08	-0.139911	-0.175753	NA	-0.172738	-0.139911	-0.340644	-0.236426	NA	-0.254269	-0.175656	-0.319777	-0.285788	-0.5193	NA	NA	NA	NA
ENSG00000087266.SH3BP2	1.06308e-09	2.14598e-08	-0.101766	-0.161387	NA	-0.157256	-0.144922	-0.152862	-0.137823	NA	-0.18732	-0.125419	-0.131158	-0.131838	-0.101766	NA	NA	NA	NA
ENSG00000184500.PROS1	1.07345e-09	2.16379e-08	-0.137797	-0.256927	NA	-0.216101	-0.326618	-0.299756	-0.250724	NA	-0.301718	-0.137797	-0.33487	-0.338633	-0.319297	NA	NA	NA	NA
ENSG00000227051.C14orf132	1.08026e-09	2.17438e-08	-0.175753	-0.2438	NA	-0.198878	-0.269228	-0.306675	-0.175753	NA	-0.323124	-0.200185	-0.300604	-0.252472	-0.388513	NA	NA	NA	NA
ENSG00000142208.AKT1	1.10001e-09	2.21093e-08	-0.159542	-0.159542	NA	-0.179059	-0.174393	-0.260942	-0.17862	NA	-0.20315	-0.175907	-0.248746	-0.245705	-0.193412	NA	NA	NA	NA
ENSG00000067840.PDZD4	1.10867e-09	2.22514e-08	-0.140673	-0.272527	NA	-0.239489	-0.239657	-0.237245	-0.215247	NA	-0.222592	-0.213659	-0.203551	-0.140673	-0.213318	NA	NA	NA	NA
ENSG00000131650.KREMEN2	1.1301e-09	2.2649e-08	-0.0375767	-0.0626844	NA	-0.0541937	-0.0839631	-0.0895562	-0.0548454	NA	-0.0538344	-0.0375767	-0.121488	-0.0762625	-0.113021	NA	NA	NA	NA
ENSG00000159409.CELF3	1.14293e-09	2.28734e-08	-0.185716	-0.384619	NA	-0.38137	-0.3865	-0.368163	-0.296546	NA	-0.334419	-0.185716	-0.36369	-0.388512	-0.281172	NA	NA	NA	NA
ENSG00000103496.STX4	1.16035e-09	2.31888e-08	-0.116607	-0.11779	NA	-0.120693	-0.116607	-0.159004	-0.142442	NA	-0.13544	-0.12177	-0.165979	-0.168097	-0.140719	NA	NA	NA	NA
ENSG00000170915.PAQR8	1.17074e-09	2.33629e-08	-0.0504059	-0.072492	NA	-0.104278	-0.0590243	-0.0815662	-0.0620909	NA	-0.087065	-0.0543961	-0.0504059	-0.0734357	-0.0907316	NA	NA	NA	NA
ENSG00000220205.VAMP2	1.17345e-09	2.33837e-08	-0.20471	-0.20555	NA	-0.20471	-0.268326	-0.360578	-0.307321	NA	-0.251918	-0.325078	-0.482178	-0.356492	-0.520476	NA	NA	NA	NA
ENSG00000160293.VAV2	1.17809e-09	2.34426e-08	-0.0632021	-0.0786204	NA	-0.0632021	-0.0808052	-0.148859	-0.0713108	NA	-0.143469	-0.0772427	-0.180495	-0.116185	-0.157179	NA	NA	NA	NA
ENSG00000167778.SPRYD3	1.18602e-09	2.3567e-08	-0.126956	-0.151603	NA	-0.126956	-0.163597	-0.200262	-0.168426	NA	-0.171726	-0.156479	-0.19801	-0.187469	-0.204723	NA	NA	NA	NA
ENSG00000243978.RTL9	1.19233e-09	2.36587e-08	-0.0136137	-0.0139366	NA	-0.0151981	-0.0166912	-0.0162136	-0.00815131	NA	-0.0130963	-0.0136388	-0.0201171	-0.0136137	-0.02457	NA	NA	NA	NA
ENSG00000203791.EEF1AKMT2	1.19737e-09	2.37249e-08	-0.11445	-0.171778	NA	-0.185609	-0.144372	-0.131124	-0.161728	NA	-0.132859	-0.20569	-0.11445	-0.122277	-0.190518	NA	NA	NA	NA
ENSG00000009694.TENM1	1.20166e-09	2.37647e-08	-0.155102	-0.471425	NA	-0.356415	-0.321876	-0.413428	-0.196445	NA	-0.503003	-0.160202	-0.245686	-0.155102	-0.321436	NA	NA	NA	NA
ENSG00000136143.SUCLA2	1.20278e-09	2.37647e-08	-0.195846	-0.270831	NA	-0.228468	-0.235281	-0.200875	-0.195846	NA	-0.263003	-0.283703	-0.225889	-0.225425	-0.280142	NA	NA	NA	NA
ENSG00000102977.ACD	1.27495e-09	2.5155e-08	-0.143049	-0.211831	NA	-0.209665	-0.206264	-0.189496	-0.186918	NA	-0.203487	-0.234764	-0.170654	-0.143049	-0.166863	NA	NA	NA	NA
ENSG00000267909.CCDC177	1.35948e-09	2.6785e-08	-0.0155572	-0.0192663	NA	-0.0170094	-0.0162583	-0.0162832	-0.0164045	NA	-0.0236981	-0.0203903	-0.0184513	-0.0155572	-0.0288941	NA	NA	NA	NA
ENSG00000160326.SLC2A6	1.36273e-09	2.68112e-08	-0.124658	-0.148209	NA	-0.132357	-0.152125	-0.256363	-0.124658	NA	-0.214681	-0.152255	-0.247334	-0.206408	-0.231266	NA	NA	NA	NA
ENSG00000173511.VEGFB	1.37606e-09	2.70354e-08	-0.291507	-0.291507	NA	-0.355945	-0.38474	-0.45014	-0.48673	NA	-0.465961	-0.475721	-0.59612	-0.677188	-0.666325	NA	NA	NA	NA
ENSG00000055163.CYFIP2	1.385e-09	2.71728e-08	-0.170517	-0.238586	NA	-0.170517	-0.235729	-0.297508	-0.208459	NA	-0.318969	-0.265063	-0.282105	-0.282616	-0.407249	NA	NA	NA	NA
ENSG00000160325.CACFD1	1.39439e-09	2.73188e-08	-0.0775378	-0.130182	NA	-0.144358	-0.139467	-0.0891219	-0.140855	NA	-0.113968	-0.151892	-0.124369	-0.110522	-0.0775378	NA	NA	NA	NA
ENSG00000138443.ABI2	1.39746e-09	2.73406e-08	-0.21012	-0.243082	NA	-0.226183	-0.238201	-0.272028	-0.21877	NA	-0.305625	-0.262257	-0.254927	-0.21012	-0.220058	NA	NA	NA	NA
ENSG00000173638.SLC19A1	1.45307e-09	2.83886e-08	-0.0512123	-0.0503212	NA	-0.0527742	-0.0597735	-0.05086	-0.0619256	NA	-0.0671864	-0.0690208	-0.0614351	-0.0512123	-0.0927654	NA	NA	NA	NA
ENSG00000075945.KIFAP3	1.46312e-09	2.85451e-08	-0.241804	-0.368905	NA	-0.305974	-0.3744	-0.302318	-0.284131	NA	-0.305327	-0.297196	-0.320592	-0.366706	-0.241804	NA	NA	NA	NA
ENSG00000167996.FTH1	1.49985e-09	2.9221e-08	-0.277693	-0.402735	NA	-0.556892	-0.454711	-0.366821	-0.588755	NA	-0.296042	-0.421766	-0.277693	-0.455274	-0.323515	NA	NA	NA	NA
ENSG00000011347.SYT7	1.51257e-09	2.9412e-08	-0.0571827	-0.0793089	NA	-0.0571827	-0.0783249	-0.107325	-0.0689716	NA	-0.156976	-0.105682	-0.169308	-0.156014	-0.25228	NA	NA	NA	NA
ENSG00000250510.GPR162	1.51387e-09	2.9412e-08	-0.168565	-0.212476	NA	-0.192761	-0.192163	-0.24176	-0.168565	NA	-0.210936	-0.21836	-0.242385	-0.24726	-0.304678	NA	NA	NA	NA
ENSG00000069849.ATP1B3	1.56768e-09	3.04152e-08	-0.216873	-0.314795	NA	-0.346744	-0.265902	-0.27108	-0.31485	NA	-0.347524	-0.339095	-0.216873	-0.282838	-0.248915	NA	NA	NA	NA
ENSG00000029534.ANK1	1.60952e-09	3.11837e-08	-0.0606774	-0.122529	NA	-0.0606774	-0.143758	-0.314486	-0.0651493	NA	-0.227732	-0.0820043	-0.349407	-0.260068	-0.426259	NA	NA	NA	NA
ENSG00000183617.MRPL54	1.61368e-09	3.12209e-08	-0.199974	-0.199974	NA	-0.244666	-0.226012	-0.259682	-0.352707	NA	-0.246381	-0.294413	-0.279473	-0.386659	-0.389778	NA	NA	NA	NA
ENSG00000164176.EDIL3	1.64918e-09	3.18637e-08	-0.207496	-0.456277	NA	-0.207496	-0.479919	-0.867617	-0.342376	NA	-0.73802	-0.458447	-0.926072	-0.541603	-0.268136	NA	NA	NA	NA
ENSG00000051620.HEBP2	1.70619e-09	3.29196e-08	-0.148805	-0.218879	NA	-0.256723	-0.184319	-0.602404	-0.152213	NA	-0.46485	-0.148805	-0.484263	-0.267226	-0.325621	NA	NA	NA	NA
ENSG00000189337.KAZN	1.71374e-09	3.30196e-08	-0.112234	-0.117028	NA	-0.105388	-0.130612	-0.134674	-0.118224	NA	-0.191474	-0.112234	-0.180168	-0.217651	-0.640855	NA	NA	NA	NA
ENSG00000142046.TMEM91	1.83238e-09	3.52569e-08	-0.074924	-0.0841683	NA	-0.204048	-0.107327	-0.221322	-0.399119	NA	-0.074924	-0.18383	-0.377765	-0.220003	-0.130646	NA	NA	NA	NA
ENSG00000154153.RETREG1	1.88167e-09	3.61554e-08	-0.124687	-0.218794	NA	-0.148345	-0.21803	-0.346063	-0.124687	NA	-0.403256	-0.250166	-0.526843	-0.536833	-0.522381	NA	NA	NA	NA
ENSG00000153246.PLA2R1	1.89931e-09	3.64444e-08	-0.0222001	-0.017626	NA	-0.0130742	-0.0146434	-0.0149962	-0.0146761	NA	-0.0246174	-0.0142428	-0.0196742	-0.0149347	-0.0222001	NA	NA	NA	NA
ENSG00000078177.N4BP2	1.93052e-09	3.69923e-08	-0.188659	-0.406155	NA	-0.449814	-0.337362	-0.47748	-0.462668	NA	-0.429204	-0.356548	-0.323558	-0.459259	-0.188659	NA	NA	NA	NA
ENSG00000108175.ZMIZ1	1.95504e-09	3.73878e-08	-0.165407	-0.327902	NA	-0.165407	-0.292133	-0.325349	-0.185605	NA	-0.415286	-0.263823	-0.33316	-0.22041	-0.482879	NA	NA	NA	NA
ENSG00000151948.GLT1D1	1.95651e-09	3.73878e-08	-0.0499081	-0.0562616	NA	-0.0566765	-0.0499081	-0.115317	-0.056017	NA	-0.094956	-0.0596207	-0.108448	-0.123464	-0.119239	NA	NA	NA	NA
ENSG00000167136.ENDOG	1.97526e-09	3.76946e-08	-0.213101	-0.243871	NA	-0.213101	-0.253442	-0.365383	-0.325119	NA	-0.387557	-0.304956	-0.484142	-0.450296	-0.652698	NA	NA	NA	NA
ENSG00000204619.PPP1R11	1.99031e-09	3.79299e-08	-0.178294	-0.251244	NA	-0.265848	-0.23326	-0.263326	-0.2266	NA	-0.220357	-0.178294	-0.289676	-0.215768	-0.280205	NA	NA	NA	NA
ENSG00000102225.CDK16	2.17457e-09	4.13849e-08	-0.170386	-0.232522	NA	-0.205457	-0.239717	-0.456236	-0.170386	NA	-0.297437	-0.212847	-0.463097	-0.272328	-0.417918	NA	NA	NA	NA
ENSG00000272325.NUDT3	2.22264e-09	4.22422e-08	-0.191033	-0.326528	NA	-0.237091	-0.272361	-0.418697	-0.191033	NA	-0.387047	-0.215566	-0.393256	-0.266376	-0.493271	NA	NA	NA	NA
ENSG00000123349.PFDN5	2.318e-09	4.39948e-08	-0.231528	-0.308066	NA	-0.345522	-0.29419	-0.338065	-0.317157	NA	-0.257177	-0.231528	-0.327807	-0.318267	-0.243971	NA	NA	NA	NA
ENSG00000116133.DHCR24	2.34601e-09	4.44659e-08	-0.0709683	-0.156728	NA	-0.128942	-0.0998682	-0.286677	-0.0947884	NA	-0.163789	-0.0709683	-0.180586	-0.176232	-0.295016	NA	NA	NA	NA
ENSG00000167123.CERCAM	2.35372e-09	4.45516e-08	-0.0943883	-0.173739	NA	-0.133381	-0.146186	-0.210525	-0.0943883	NA	-0.232833	-0.110926	-0.186902	-0.206092	-0.177013	NA	NA	NA	NA
ENSG00000134198.TSPAN2	2.57007e-09	4.8581e-08	-0.0927484	-0.161329	NA	-0.120739	-0.147762	-0.193662	-0.119678	NA	-0.202669	-0.0927484	-0.168164	-0.151212	-0.301625	NA	NA	NA	NA
ENSG00000205363.INSYN1	2.65564e-09	5.01305e-08	-0.0330166	-0.0466307	NA	-0.0332156	-0.0330166	-0.0580303	-0.0428179	NA	-0.0679969	-0.0728889	-0.0464783	-0.0446421	-0.103922	NA	NA	NA	NA
ENSG00000158552.ZFAND2B	2.66224e-09	5.01874e-08	-0.133973	-0.164614	NA	-0.145408	-0.151708	-0.16512	-0.133576	NA	-0.159411	-0.172073	-0.155773	-0.133973	-0.152605	NA	NA	NA	NA
ENSG00000135049.AGTPBP1	2.78133e-09	5.23617e-08	-0.158715	-0.288625	NA	-0.292419	-0.232862	-0.407931	-0.224015	NA	-0.366823	-0.158715	-0.336415	-0.252308	-0.417854	NA	NA	NA	NA
ENSG00000166257.SCN3B	2.85411e-09	5.36596e-08	-0.21997	-0.373627	NA	-0.400005	-0.27371	-0.560386	-0.270688	NA	-0.631568	-0.21997	-0.462806	-0.384603	-0.582272	NA	NA	NA	NA
ENSG00000170837.GPR27	2.89633e-09	5.43124e-08	-0.129864	-0.143125	NA	-0.154575	-0.149635	-0.15142	-0.12822	NA	-0.167084	-0.142575	-0.128738	-0.129864	-0.137139	NA	NA	NA	NA
ENSG00000175216.CKAP5	2.89661e-09	5.43124e-08	-0.144698	-0.211441	NA	-0.181067	-0.177227	-0.229381	-0.168901	NA	-0.261958	-0.206938	-0.197189	-0.144698	-0.261518	NA	NA	NA	NA
ENSG00000162341.TPCN2	2.97856e-09	5.5774e-08	-0.0223919	-0.0116927	NA	-0.0128976	-0.0145509	-0.0162249	-0.0177778	NA	-0.0135889	-0.0158438	-0.026711	-0.0191096	-0.0223919	NA	NA	NA	NA
ENSG00000162105.SHANK2	3.01043e-09	5.62954e-08	-0.0691319	-0.0864872	NA	-0.0928703	-0.0691319	-0.0893437	-0.0835199	NA	-0.138215	-0.168185	-0.0757541	-0.082808	-0.181273	NA	NA	NA	NA
ENSG00000082014.SMARCD3	3.03173e-09	5.65575e-08	-0.195808	-0.381613	NA	-0.272125	-0.287624	-0.278816	-0.298441	NA	-0.220332	-0.214697	-0.292565	-0.195808	-0.441685	NA	NA	NA	NA
ENSG00000064932.SBNO2	3.03254e-09	5.65575e-08	-0.113716	-0.234769	NA	-0.202911	-0.263298	-0.471351	-0.290006	NA	-0.380375	-0.113716	-0.46463	-0.340961	-0.416173	NA	NA	NA	NA
ENSG00000139220.PPFIA2	3.19775e-09	5.95592e-08	-0.162462	-0.239514	NA	-0.182003	-0.162462	-0.365369	-0.169424	NA	-0.347618	-0.308765	-0.245666	-0.428146	-0.385893	NA	NA	NA	NA
ENSG00000144596.GRIP2	3.2314e-09	6.01058e-08	-0.0498199	-0.0645016	NA	-0.0730999	-0.10051	-0.0498199	-0.104685	NA	-0.0772898	-0.129676	-0.0979206	-0.102713	-0.111304	NA	NA	NA	NA
ENSG00000082153.BZW1	3.44802e-09	6.40498e-08	-0.200703	-0.200703	NA	-0.336783	-0.298781	-0.440454	-0.458651	NA	-0.372888	-0.244591	-0.641439	-0.330821	-0.351092	NA	NA	NA	NA
ENSG00000106484.MEST	3.46226e-09	6.42289e-08	-0.111275	-0.298109	NA	-0.315125	-0.268564	-0.120473	-0.274299	NA	-0.350349	-0.3959	-0.18052	-0.111275	-0.20979	NA	NA	NA	NA
ENSG00000175265.GOLGA8A	3.48648e-09	6.45924e-08	-0.111422	-0.145539	NA	-0.155664	-0.162024	-0.111422	-0.251997	NA	-0.161153	-0.193559	-0.136564	-0.133553	-0.176168	NA	NA	NA	NA
ENSG00000213585.VDAC1	3.51681e-09	6.50679e-08	-0.251619	-0.279698	NA	-0.307038	-0.298555	-0.365224	-0.413522	NA	-0.353248	-0.251619	-0.464233	-0.475713	-0.523083	NA	NA	NA	NA
ENSG00000120913.PDLIM2	3.54844e-09	6.55663e-08	-0.0991198	-0.322771	NA	-0.307976	-0.138072	-0.557947	-0.0991198	NA	-0.455983	-0.348078	-0.330013	-0.208113	-0.346798	NA	NA	NA	NA
ENSG00000213337.ANKRD39	3.67574e-09	6.78287e-08	-0.137003	-0.158829	NA	-0.162425	-0.155037	-0.224485	-0.137003	NA	-0.166781	-0.191318	-0.224909	-0.23731	-0.332015	NA	NA	NA	NA
ENSG00000117245.KIF17	3.69854e-09	6.81595e-08	-0.0335021	-0.0410212	NA	-0.0377064	-0.0455895	-0.0427071	-0.0479322	NA	-0.0779671	-0.0335021	-0.0504348	-0.0846373	-0.0748315	NA	NA	NA	NA
ENSG00000107105.ELAVL2	3.76292e-09	6.92546e-08	-0.202627	-0.606259	NA	-0.50884	-0.344895	-0.995979	-0.371789	NA	-0.603214	-0.534141	-0.753357	-0.202627	-0.826106	NA	NA	NA	NA
ENSG00000170873.MTSS1	3.78504e-09	6.95701e-08	-0.149657	-0.295623	NA	-0.342215	-0.24111	-0.199161	-0.243757	NA	-0.295742	-0.323286	-0.149657	-0.211066	-0.237749	NA	NA	NA	NA
ENSG00000104671.DCTN6	3.79057e-09	6.95801e-08	-0.18944	-0.282459	NA	-0.341687	-0.208269	-0.251904	-0.279208	NA	-0.218121	-0.302983	-0.18944	-0.200089	-0.21738	NA	NA	NA	NA
ENSG00000149179.C11orf49	3.99585e-09	7.3252e-08	-0.171777	-0.228088	NA	-0.254232	-0.211132	-0.239213	-0.206412	NA	-0.210469	-0.222722	-0.212787	-0.171777	-0.18042	NA	NA	NA	NA
ENSG00000165672.PRDX3	4.01613e-09	7.35274e-08	-0.19425	-0.327582	NA	-0.2956	-0.251464	-0.311904	-0.19425	NA	-0.328453	-0.357898	-0.282696	-0.2495	-0.413684	NA	NA	NA	NA
ENSG00000100387.RBX1	4.1933e-09	7.66704e-08	-0.278391	-0.329897	NA	-0.386908	-0.308037	-0.395403	-0.373419	NA	-0.278391	-0.325307	-0.370866	-0.404847	-0.35219	NA	NA	NA	NA
ENSG00000165914.TTC7B	4.28781e-09	7.8296e-08	-0.0851403	-0.106558	NA	-0.0863663	-0.0961549	-0.137118	-0.0884841	NA	-0.152479	-0.0926817	-0.106582	-0.0851403	-0.125049	NA	NA	NA	NA
ENSG00000187231.SESTD1	4.37647e-09	7.98106e-08	-0.162754	-0.270158	NA	-0.189666	-0.258746	-0.28705	-0.162754	NA	-0.327059	-0.22287	-0.302652	-0.199373	-0.306059	NA	NA	NA	NA
ENSG00000140557.ST8SIA2	4.57971e-09	8.34081e-08	-0.138769	-0.247077	NA	-0.290314	-0.195994	-0.295838	-0.244973	NA	-0.395448	-0.224792	-0.328836	-0.140659	-0.138769	NA	NA	NA	NA
ENSG00000113621.TXNDC15	4.62065e-09	8.4044e-08	-0.156965	-0.236172	NA	-0.281297	-0.195611	-0.194495	-0.275499	NA	-0.244319	-0.289819	-0.156965	-0.229274	-0.192231	NA	NA	NA	NA
ENSG00000137216.TMEM63B	4.73409e-09	8.59955e-08	-0.140435	-0.161536	NA	-0.150712	-0.169563	-0.258753	-0.164	NA	-0.238367	-0.140435	-0.286608	-0.17171	-0.260526	NA	NA	NA	NA
ENSG00000148362.PAXX	5.35996e-09	9.72381e-08	-0.239602	-0.283059	NA	-0.273986	-0.256632	-0.243825	-0.24605	NA	-0.263077	-0.333274	-0.275408	-0.239602	-0.526482	NA	NA	NA	NA
ENSG00000177030.DEAF1	5.38361e-09	9.75404e-08	-0.219744	-0.495048	NA	-0.406843	-0.399053	-0.576842	-0.219744	NA	-0.529805	-0.401255	-0.460618	-0.42748	-0.550587	NA	NA	NA	NA
ENSG00000179271.GADD45GIP1	5.57264e-09	1.00834e-07	-0.238618	-0.238618	NA	-0.283179	-0.242105	-0.333605	-0.312515	NA	-0.244011	-0.31839	-0.36345	-0.365315	-0.338186	NA	NA	NA	NA
ENSG00000170027.YWHAG	5.68948e-09	1.02816e-07	-0.243824	-0.28759	NA	-0.243824	-0.30766	-0.435797	-0.282503	NA	-0.410369	-0.254188	-0.497584	-0.350786	-0.510652	NA	NA	NA	NA
ENSG00000198513.ATL1	5.817e-09	1.04984e-07	-0.225906	-0.298522	NA	-0.293153	-0.274691	-0.351136	-0.282302	NA	-0.394258	-0.225906	-0.337502	-0.300868	-0.294498	NA	NA	NA	NA
ENSG00000117411.B4GALT2	5.85642e-09	1.05559e-07	-0.142873	-0.187323	NA	-0.210425	-0.158383	-0.224913	-0.142873	NA	-0.238819	-0.215152	-0.183361	-0.154712	-0.32203	NA	NA	NA	NA
ENSG00000174886.NDUFA11	5.90104e-09	1.06226e-07	-0.24787	-0.318508	NA	-0.362891	-0.298546	-0.322188	-0.335033	NA	-0.29196	-0.366459	-0.24787	-0.338701	-0.341689	NA	NA	NA	NA
ENSG00000115310.RTN4	5.9503e-09	1.06975e-07	-0.212776	-0.274989	NA	-0.350667	-0.26668	-0.395663	-0.331087	NA	-0.428286	-0.469066	-0.4134	-0.212776	-0.216472	NA	NA	NA	NA
ENSG00000074211.PPP2R2C	6.08799e-09	1.0931e-07	-0.072064	-0.104805	NA	-0.152349	-0.244658	-0.128107	-0.286218	NA	-0.072064	-0.299161	-0.444024	-0.329843	-0.225397	NA	NA	NA	NA
ENSG00000156564.LRFN2	6.11332e-09	1.09624e-07	-0.0037923	-0.0162834	NA	-0.0037923	-0.0250507	-0.0173315	-0.0115866	NA	-0.0258957	-0.0280773	-0.0231226	-0.0185243	-0.0349926	NA	NA	NA	NA
ENSG00000136100.VPS36	6.14231e-09	1.10002e-07	-0.13297	-0.174512	NA	-0.194666	-0.146809	-0.212412	-0.174777	NA	-0.13297	-0.208436	-0.180159	-0.162275	-0.273003	NA	NA	NA	NA
ENSG00000124104.SNX21	6.19755e-09	1.1085e-07	-0.0736896	-0.0925862	NA	-0.0964015	-0.0736896	-0.137329	-0.103635	NA	-0.111763	-0.103448	-0.151156	-0.124909	-0.153505	NA	NA	NA	NA
ENSG00000149600.COMMD7	6.55706e-09	1.1713e-07	-0.214408	-0.300373	NA	-0.25692	-0.240045	-0.378966	-0.220162	NA	-0.33218	-0.214408	-0.259311	-0.243993	-0.316489	NA	NA	NA	NA
ENSG00000009307.CSDE1	6.58131e-09	1.17413e-07	-0.203521	-0.328637	NA	-0.376465	-0.306116	-0.372144	-0.34512	NA	-0.314897	-0.244561	-0.347689	-0.203521	-0.255445	NA	NA	NA	NA
ENSG00000116014.KISS1R	6.82668e-09	1.21635e-07	-0.10359	-0.142976	NA	-0.154328	-0.196583	-0.193278	-0.26529	NA	-0.16471	-0.10359	-0.279472	-0.377682	-0.389377	NA	NA	NA	NA
ENSG00000154917.RAB6B	6.85886e-09	1.22053e-07	-0.19816	-0.260618	NA	-0.251699	-0.205605	-0.451994	-0.19816	NA	-0.43089	-0.243694	-0.411561	-0.267429	-0.553552	NA	NA	NA	NA
ENSG00000102468.HTR2A	6.89996e-09	1.22474e-07	-0.0266859	-0.353276	NA	-0.0426789	-0.358675	-0.407635	-0.0266859	NA	-0.49063	-0.046647	-0.522252	-0.143469	-0.254215	NA	NA	NA	NA
ENSG00000085224.ATRX	6.90008e-09	1.22474e-07	-0.216874	-0.353986	NA	-0.34995	-0.29733	-0.277559	-0.291776	NA	-0.318654	-0.377895	-0.248891	-0.216874	-0.3331	NA	NA	NA	NA
ENSG00000138944.SHISAL1	6.97398e-09	1.23629e-07	-0.0457629	-0.110711	NA	-0.145887	-0.156599	-0.0973368	-0.136694	NA	-0.0457629	-0.0625864	-0.111592	-0.127264	-0.210786	NA	NA	NA	NA
ENSG00000075624.ACTB	7.12203e-09	1.26093e-07	-0.303361	-0.65417	NA	-0.71565	-0.557446	-0.62112	-0.664656	NA	-0.634072	-0.636623	-0.438144	-0.55316	-0.303361	NA	NA	NA	NA
ENSG00000151914.DST	7.32473e-09	1.29518e-07	-0.256767	-0.515963	NA	-0.424225	-0.431458	-0.470992	-0.317079	NA	-0.608072	-0.27723	-0.3536	-0.318699	-0.256767	NA	NA	NA	NA
ENSG00000130559.CAMSAP1	7.35333e-09	1.29859e-07	-0.145978	-0.230351	NA	-0.203876	-0.227215	-0.270581	-0.145978	NA	-0.283405	-0.153291	-0.244977	-0.156822	-0.264226	NA	NA	NA	NA
ENSG00000184887.BTBD6	7.49246e-09	1.32149e-07	-0.145121	-0.174385	NA	-0.198461	-0.173634	-0.157259	-0.218504	NA	-0.18891	-0.187673	-0.145121	-0.179324	-0.160449	NA	NA	NA	NA
ENSG00000167515.TRAPPC2L	7.83177e-09	1.3796e-07	-0.190294	-0.272242	NA	-0.238716	-0.247171	-0.33826	-0.190294	NA	-0.367944	-0.282047	-0.329424	-0.301451	-0.515391	NA	NA	NA	NA
ENSG00000112715.VEGFA	7.91604e-09	1.39268e-07	-0.148002	-0.251586	NA	-0.199499	-0.276092	-0.148002	-0.262688	NA	-0.207507	-0.224824	-0.23776	-0.335081	-0.297957	NA	NA	NA	NA
ENSG00000109046.WSB1	7.93205e-09	1.39375e-07	-0.244699	-0.468855	NA	-0.522473	-0.492952	-0.364793	-0.544385	NA	-0.382984	-0.265106	-0.399906	-0.309742	-0.244699	NA	NA	NA	NA
ENSG00000144791.LIMD1	8.13817e-09	1.42817e-07	-0.0322669	-0.028424	NA	-0.0332045	-0.0263239	-0.0357894	-0.0438502	NA	-0.0262593	-0.0296506	-0.0341665	-0.0307737	-0.0322669	NA	NA	NA	NA
ENSG00000197122.SRC	8.98255e-09	1.57437e-07	-0.0735492	-0.0923682	NA	-0.0832081	-0.0893239	-0.0838321	-0.0771415	NA	-0.0911421	-0.111322	-0.0922882	-0.0735492	-0.10581	NA	NA	NA	NA
ENSG00000215252.GOLGA8B	9.29999e-09	1.62796e-07	-0.101053	-0.138562	NA	-0.144938	-0.124559	-0.129277	-0.166544	NA	-0.136642	-0.184404	-0.142934	-0.101053	-0.194158	NA	NA	NA	NA
ENSG00000124772.CPNE5	9.39667e-09	1.64283e-07	-0.0369739	-0.0488411	NA	-0.0671515	-0.0369739	-0.150798	-0.0866224	NA	-0.0977268	-0.0895896	-0.199791	-0.100811	-0.436372	NA	NA	NA	NA
ENSG00000083290.ULK2	9.44968e-09	1.65003e-07	-0.112379	-0.123994	NA	-0.110712	-0.108765	-0.14981	-0.11667	NA	-0.134748	-0.112379	-0.153774	-0.119487	-0.199374	NA	NA	NA	NA
ENSG00000071889.FAM3A	9.88936e-09	1.72465e-07	-0.146547	-0.161911	NA	-0.141828	-0.168303	-0.254218	-0.157157	NA	-0.235486	-0.146547	-0.317805	-0.2972	-0.260365	NA	NA	NA	NA
ENSG00000137501.SYTL2	1.04149e-08	1.81343e-07	-0.148659	-0.257466	NA	-0.148659	-0.180588	-0.52779	-0.421534	NA	-0.55519	-0.326161	-0.546896	-0.399954	-0.656313	NA	NA	NA	NA
ENSG00000136238.RAC1	1.04244e-08	1.81343e-07	-0.197491	-0.330863	NA	-0.378812	-0.357787	-0.392902	-0.403633	NA	-0.349231	-0.418301	-0.350546	-0.346114	-0.197491	NA	NA	NA	NA
ENSG00000162373.BEND5	1.07683e-08	1.87093e-07	-0.193882	-0.18216	NA	-0.335803	-0.22764	-0.211785	-0.555432	NA	-0.197417	-0.519264	-0.365338	-0.347155	-0.193882	NA	NA	NA	NA
ENSG00000167702.KIFC2	1.0782e-08	1.87098e-07	-0.148988	-0.239629	NA	-0.21484	-0.24314	-0.241451	-0.23757	NA	-0.268451	-0.229159	-0.235427	-0.148988	-0.284654	NA	NA	NA	NA
ENSG00000061337.LZTS1	1.11962e-08	1.94045e-07	-0.0809186	-0.103238	NA	-0.237565	-0.128447	-0.331157	-0.214662	NA	-0.0809186	-0.289111	-0.367668	-0.150819	-0.203027	NA	NA	NA	NA
ENSG00000254999.BRK1	1.13661e-08	1.96744e-07	-0.214109	-0.239112	NA	-0.280964	-0.221313	-0.415797	-0.25401	NA	-0.22001	-0.214109	-0.361265	-0.365917	-0.441315	NA	NA	NA	NA
ENSG00000165238.WNK2	1.16524e-08	2.01452e-07	-0.0740076	-0.128343	NA	-0.0983406	-0.106133	-0.144979	-0.0740076	NA	-0.160899	-0.123024	-0.136952	-0.092011	-0.158235	NA	NA	NA	NA
ENSG00000100697.DICER1	1.19064e-08	2.05588e-07	-0.165872	-0.169046	NA	-0.165872	-0.188429	-0.325031	-0.241165	NA	-0.271819	-0.20546	-0.361493	-0.347172	-0.578964	NA	NA	NA	NA
ENSG00000198873.GRK5	1.21479e-08	2.09498e-07	-0.0590022	-0.0761635	NA	-0.0614598	-0.0590022	-0.0723584	-0.0625896	NA	-0.0716638	-0.0992567	-0.0769949	-0.071415	-0.0752289	NA	NA	NA	NA
ENSG00000110628.SLC22A18	1.22678e-08	2.11306e-07	-0.0616668	-0.0992498	NA	-0.0803278	-0.116792	-0.15509	-0.0790442	NA	-0.162164	-0.0616668	-0.184202	-0.258437	-0.142668	NA	NA	NA	NA
ENSG00000163939.PBRM1	1.23133e-08	2.11828e-07	-0.176422	-0.309947	NA	-0.267396	-0.271215	-0.271152	-0.176422	NA	-0.301847	-0.217193	-0.235727	-0.190905	-0.245316	NA	NA	NA	NA
ENSG00000214413.BBIP1	1.30498e-08	2.24223e-07	-0.145398	-0.145398	NA	-0.185083	-0.187165	-0.220298	-0.237202	NA	-0.2218	-0.261641	-0.245616	-0.220154	-0.269065	NA	NA	NA	NA
ENSG00000131389.SLC6A6	1.32786e-08	2.27874e-07	-0.0463348	-0.0831582	NA	-0.0732906	-0.0917586	-0.0567024	-0.102061	NA	-0.0463348	-0.10204	-0.0949918	-0.0728933	-0.0884881	NA	NA	NA	NA
ENSG00000061918.GUCY1B1	1.38287e-08	2.37022e-07	-0.108431	-0.150512	NA	-0.158419	-0.104537	-0.193728	-0.22594	NA	-0.361609	-0.217473	-0.112268	-0.108431	-0.199902	NA	NA	NA	NA
ENSG00000106089.STX1A	1.42217e-08	2.4346e-07	-0.156416	-0.176478	NA	-0.158259	-0.156416	-0.238942	-0.200773	NA	-0.234031	-0.202322	-0.247682	-0.182714	-0.335138	NA	NA	NA	NA
ENSG00000139697.SBNO1	1.46329e-08	2.50191e-07	-0.14831	-0.21569	NA	-0.174453	-0.187917	-0.227226	-0.149899	NA	-0.208013	-0.14831	-0.244117	-0.15875	-0.285558	NA	NA	NA	NA
ENSG00000125746.EML2	1.50291e-08	2.56652e-07	-0.0690218	-0.107203	NA	-0.133707	-0.0690218	-0.22814	-0.127803	NA	-0.160701	-0.138039	-0.204585	-0.133342	-0.294354	NA	NA	NA	NA
ENSG00000204128.C2orf72	1.54607e-08	2.63701e-07	-0.0729101	-0.0722632	NA	-0.0702447	-0.0790654	-0.109341	-0.0964585	NA	-0.128186	-0.0729101	-0.136439	-0.141809	-0.15061	NA	NA	NA	NA
ENSG00000187260.WDR86	1.60425e-08	2.73289e-07	-0.0640832	-0.0657864	NA	-0.076099	-0.0549356	-0.107829	-0.0716703	NA	-0.105927	-0.0898055	-0.104943	-0.0806217	-0.0640832	NA	NA	NA	NA
ENSG00000168653.NDUFS5	1.72201e-08	2.92993e-07	-0.319098	-0.354169	NA	-0.442959	-0.368996	-0.452188	-0.416265	NA	-0.319098	-0.342967	-0.43761	-0.389381	-0.413537	NA	NA	NA	NA
ENSG00000149506.ZP1	1.74955e-08	2.97317e-07	-0.0310136	-0.0310136	NA	-0.0548882	-0.0742745	-0.131216	-0.0979045	NA	-0.0754229	-0.0617635	-0.23535	-0.278587	-0.0730147	NA	NA	NA	NA
ENSG00000069966.GNB5	1.7724e-08	3.00834e-07	-0.149269	-0.216194	NA	-0.176262	-0.173083	-0.277205	-0.17743	NA	-0.34529	-0.1728	-0.240849	-0.149269	-0.288412	NA	NA	NA	NA
ENSG00000119227.PIGZ	1.78692e-08	3.02931e-07	-0.0507441	-0.0593183	NA	-0.0654873	-0.0506172	-0.0898398	-0.0509047	NA	-0.063334	-0.0507441	-0.0796618	-0.0725926	-0.0888194	NA	NA	NA	NA
ENSG00000182093.GET1	1.80486e-08	3.05601e-07	-0.194743	-0.322203	NA	-0.290374	-0.260476	-0.324571	-0.194743	NA	-0.309807	-0.203842	-0.270278	-0.258517	-0.271767	NA	NA	NA	NA
ENSG00000160075.SSU72	1.83799e-08	3.10834e-07	-0.213492	-0.260956	NA	-0.22551	-0.225093	-0.309856	-0.213492	NA	-0.28302	-0.342353	-0.341116	-0.269118	-0.407797	NA	NA	NA	NA
ENSG00000102144.PGK1	1.86285e-08	3.14657e-07	-0.249755	-0.43446	NA	-0.424135	-0.630867	-0.442769	-0.713133	NA	-0.562604	-0.249755	-0.698948	-0.918243	-0.325676	NA	NA	NA	NA
ENSG00000148337.CIZ1	1.88978e-08	3.1882e-07	-0.109071	-0.166439	NA	-0.140016	-0.127484	-0.203366	-0.109071	NA	-0.215594	-0.13976	-0.16152	-0.146872	-0.208191	NA	NA	NA	NA
ENSG00000087085.ACHE	1.91047e-08	3.21923e-07	-0.234745	-0.388676	NA	-0.327357	-0.490993	-0.370343	-0.397998	NA	-0.607502	-0.234745	-0.468401	-0.60801	-0.291547	NA	NA	NA	NA
ENSG00000143702.CEP170	1.94851e-08	3.27937e-07	-0.216583	-0.299719	NA	-0.249237	-0.259318	-0.267689	-0.248063	NA	-0.265641	-0.2263	-0.263786	-0.216583	-0.236687	NA	NA	NA	NA
ENSG00000173272.MZT2A	2.01846e-08	3.39301e-07	-0.261999	-0.384907	NA	-0.475395	-0.328559	-0.493401	-0.488224	NA	-0.412099	-0.261999	-0.415734	-0.489138	-0.487606	NA	NA	NA	NA
ENSG00000186665.C17orf58	2.0427e-08	3.42962e-07	-0.145263	-0.207723	NA	-0.204271	-0.186451	-0.150483	-0.172235	NA	-0.199908	-0.219827	-0.188213	-0.145263	-0.253043	NA	NA	NA	NA
ENSG00000135454.B4GALNT1	2.0704e-08	3.47195e-07	-0.145208	-0.208179	NA	-0.194854	-0.20955	-0.189661	-0.145208	NA	-0.2469	-0.166557	-0.237619	-0.229914	-0.197	NA	NA	NA	NA
ENSG00000168701.TMEM208	2.07318e-08	3.47244e-07	-0.232434	-0.232772	NA	-0.265925	-0.296551	-0.287943	-0.304166	NA	-0.232434	-0.252719	-0.338739	-0.40565	-0.274803	NA	NA	NA	NA
ENSG00000137343.ATAT1	2.10862e-08	3.52758e-07	-0.168465	-0.325598	NA	-0.375188	-0.325524	-0.257266	-0.279595	NA	-0.257359	-0.269618	-0.260375	-0.222529	-0.168465	NA	NA	NA	NA
ENSG00000197111.PCBP2	2.17706e-08	3.63771e-07	-0.191499	-0.290638	NA	-0.258356	-0.311597	-0.324338	-0.242289	NA	-0.288894	-0.191499	-0.352167	-0.30995	-0.199744	NA	NA	NA	NA
ENSG00000175416.CLTB	2.40458e-08	4.01309e-07	-0.223658	-0.261334	NA	-0.223658	-0.241529	-0.385655	-0.236195	NA	-0.29414	-0.339849	-0.352487	-0.338784	-0.581716	NA	NA	NA	NA
ENSG00000185737.NRG3	2.41957e-08	4.03328e-07	-0.0667689	-0.193282	NA	-0.0997033	-0.155571	-0.22455	-0.0666606	NA	-0.247764	-0.0667689	-0.234011	-0.190188	-0.282954	NA	NA	NA	NA
ENSG00000133985.TTC9	2.5796e-08	4.29442e-07	-0.117875	-0.170494	NA	-0.177536	-0.128359	-0.181695	-0.146079	NA	-0.198357	-0.158204	-0.169622	-0.117875	-0.200667	NA	NA	NA	NA
ENSG00000187164.SHTN1	2.58237e-08	4.29442e-07	-0.173144	-0.393837	NA	-0.452574	-0.297853	-0.404278	-0.379967	NA	-0.329779	-0.452071	-0.317017	-0.173144	-0.428488	NA	NA	NA	NA
ENSG00000054148.PHPT1	2.64495e-08	4.39326e-07	-0.308446	-0.565847	NA	-0.55247	-0.427526	-0.536396	-0.462431	NA	-0.53389	-0.618037	-0.421563	-0.308446	-0.638064	NA	NA	NA	NA
ENSG00000156052.GNAQ	2.78984e-08	4.62842e-07	-0.205726	-0.277341	NA	-0.405774	-0.255422	-0.28733	-0.412805	NA	-0.429855	-0.336728	-0.205726	-0.233659	-0.566987	NA	NA	NA	NA
ENSG00000115561.CHMP3	2.84066e-08	4.70713e-07	-0.112429	-0.154521	NA	-0.162637	-0.133381	-0.222964	-0.12844	NA	-0.163438	-0.112429	-0.166058	-0.162502	-0.177274	NA	NA	NA	NA
ENSG00000071051.NCK2	2.91183e-08	4.81935e-07	-0.107697	-0.128799	NA	-0.181787	-0.119012	-0.176925	-0.187812	NA	-0.184187	-0.189073	-0.188017	-0.107697	-0.228257	NA	NA	NA	NA
ENSG00000157654.PALM2-AKAP2	3.08288e-08	5.09642e-07	-0.127997	-0.240818	NA	-0.16792	-0.246322	-0.235752	-0.127997	NA	-0.311896	-0.203092	-0.26421	-0.266545	-0.557093	NA	NA	NA	NA
ENSG00000175395.ZNF25	3.26142e-08	5.3852e-07	-0.0805091	-0.08727	NA	-0.101167	-0.0805091	-0.118534	-0.111274	NA	-0.10267	-0.158185	-0.101884	-0.0947731	-0.19184	NA	NA	NA	NA
ENSG00000203485.INF2	3.30518e-08	5.45102e-07	-0.0290412	-0.0359068	NA	-0.0436511	-0.0290412	-0.0587141	-0.0310171	NA	-0.0490171	-0.0327101	-0.0572163	-0.056199	-0.0561159	NA	NA	NA	NA
ENSG00000113719.ERGIC1	3.33028e-08	5.48593e-07	-0.111554	-0.134517	NA	-0.126081	-0.139197	-0.202517	-0.111554	NA	-0.143969	-0.154628	-0.24776	-0.240175	-0.292179	NA	NA	NA	NA
ENSG00000105717.PBX4	3.33977e-08	5.49509e-07	-0.0294087	-0.0392609	NA	-0.0412841	-0.0294087	-0.047019	-0.0340356	NA	-0.034242	-0.0434393	-0.0364378	-0.0440521	-0.0584237	NA	NA	NA	NA
ENSG00000177542.SLC25A22	3.4331e-08	5.642e-07	-0.133027	-0.171692	NA	-0.140018	-0.175205	-0.200995	-0.133027	NA	-0.184418	-0.222919	-0.205402	-0.148431	-0.204865	NA	NA	NA	NA
ENSG00000196338.NLGN3	3.45609e-08	5.67311e-07	-0.0786577	-0.136124	NA	-0.118589	-0.103084	-0.176376	-0.0786577	NA	-0.221792	-0.113571	-0.144753	-0.109169	-0.124475	NA	NA	NA	NA
ENSG00000276293.PIP4K2B	3.6276e-08	5.94765e-07	-0.146146	-0.219314	NA	-0.17633	-0.187914	-0.259104	-0.146146	NA	-0.286946	-0.168091	-0.231581	-0.172743	-0.373563	NA	NA	NA	NA
ENSG00000267706.AC020922.1	3.78559e-08	6.1994e-07	-0.00862367	-0.0112914	NA	-0.00841656	-0.00764391	-0.0228134	-0.0063966	NA	-0.0138651	-0.00862367	-0.0154339	-0.012316	-0.0246202	NA	NA	NA	NA
ENSG00000163485.ADORA1	3.92373e-08	6.4181e-07	-0.026926	-0.0307329	NA	-0.026926	-0.0357309	-0.0434399	-0.0313137	NA	-0.0336326	-0.0374813	-0.0646336	-0.0480461	-0.0850846	NA	NA	NA	NA
ENSG00000140323.DISP2	4.10786e-08	6.71142e-07	-0.12808	-0.191834	NA	-0.166764	-0.195054	-0.229608	-0.12808	NA	-0.22293	-0.162353	-0.228694	-0.183939	-0.22151	NA	NA	NA	NA
ENSG00000106723.SPIN1	4.34337e-08	7.08499e-07	-0.182562	-0.323091	NA	-0.326021	-0.276671	-0.237577	-0.302771	NA	-0.284589	-0.25754	-0.24266	-0.182562	-0.315976	NA	NA	NA	NA
ENSG00000144724.PTPRG	4.34665e-08	7.08499e-07	-0.0603533	-0.101529	NA	-0.106209	-0.0975346	-0.100534	-0.0987207	NA	-0.0603533	-0.222454	-0.162032	-0.0683346	-0.207293	NA	NA	NA	NA
ENSG00000198961.PJA2	4.3812e-08	7.13298e-07	-0.212071	-0.372322	NA	-0.44687	-0.367132	-0.495313	-0.491962	NA	-0.361777	-0.212071	-0.466596	-0.447146	-0.403243	NA	NA	NA	NA
ENSG00000145428.RNF175	4.43871e-08	7.2182e-07	-0.0549004	-0.0500655	NA	-0.067803	-0.0563932	-0.0637807	-0.0656835	NA	-0.0577279	-0.0596652	-0.0517154	-0.0924866	-0.0549004	NA	NA	NA	NA
ENSG00000188290.HES4	4.68798e-08	7.61469e-07	-0.225556	-0.348186	NA	-0.359407	-0.278984	-0.396256	-0.251762	NA	-0.40334	-0.225556	-0.354286	-0.393277	-0.478705	NA	NA	NA	NA
ENSG00000167536.DHRS13	4.78908e-08	7.76225e-07	-0.0932501	-0.120596	NA	-0.0999251	-0.139099	-0.116035	-0.121643	NA	-0.13812	-0.0932501	-0.144236	-0.106127	-0.113847	NA	NA	NA	NA
ENSG00000167508.MVD	4.78994e-08	7.76225e-07	-0.157071	-0.387502	NA	-0.347212	-0.230539	-0.48441	-0.180032	NA	-0.397767	-0.157071	-0.248842	-0.279306	-0.492558	NA	NA	NA	NA
ENSG00000268041.ERFL	4.90349e-08	7.93707e-07	-0.0124157	-0.0113489	NA	-0.0102205	-0.0118427	-0.0301216	-0.0109187	NA	-0.0284881	-0.0127758	-0.0214917	-0.0124157	-0.0301354	NA	NA	NA	NA
ENSG00000158528.PPP1R9A	5.06815e-08	8.19409e-07	-0.129041	-0.269256	NA	-0.349194	-0.230415	-0.284832	-0.278096	NA	-0.282198	-0.245563	-0.228456	-0.17817	-0.129041	NA	NA	NA	NA
ENSG00000182218.HHIPL1	5.21001e-08	8.41372e-07	-0.015286	-0.00491452	NA	-0.0103268	-0.00903342	-0.00669247	-0.019551	NA	-0.00678629	-0.0147627	-0.0126123	-0.0153831	-0.015286	NA	NA	NA	NA
ENSG00000173581.CCDC106	5.28317e-08	8.522e-07	-0.148998	-0.157038	NA	-0.157929	-0.148998	-0.170121	-0.172823	NA	-0.175963	-0.1984	-0.232208	-0.195661	-0.248259	NA	NA	NA	NA
ENSG00000153815.CMIP	5.36612e-08	8.64583e-07	-0.196857	-0.295048	NA	-0.19664	-0.348748	-0.286511	-0.22181	NA	-0.196857	-0.242956	-0.377713	-0.340203	-0.384325	NA	NA	NA	NA
ENSG00000165943.MOAP1	5.41123e-08	8.70847e-07	-0.186864	-0.186864	NA	-0.210284	-0.190366	-0.287549	-0.227245	NA	-0.278714	-0.268941	-0.351324	-0.211279	-0.347523	NA	NA	NA	NA
ENSG00000175182.FAM131A	5.48914e-08	8.82368e-07	-0.14189	-0.158444	NA	-0.19394	-0.185615	-0.204368	-0.206209	NA	-0.18221	-0.213448	-0.2133	-0.219535	-0.14189	NA	NA	NA	NA
ENSG00000099617.EFNA2	5.58243e-08	8.96333e-07	-0.10838	-0.231508	NA	-0.210034	-0.19306	-0.209676	-0.10838	NA	-0.21162	-0.116044	-0.150629	-0.145206	-0.150467	NA	NA	NA	NA
ENSG00000125931.CITED1	5.65767e-08	9.07371e-07	-0.0242087	-0.0538633	NA	-0.0987952	-0.0242087	-0.10582	-0.0756204	NA	-0.0359678	-0.280933	-0.049722	-0.0397297	-0.0478948	NA	NA	NA	NA
ENSG00000104998.IL27RA	6.05871e-08	9.70574e-07	-0.0413696	-0.087779	NA	-0.0769774	-0.0751265	-0.1219	-0.0504706	NA	-0.107109	-0.0602613	-0.0695351	-0.0413696	-0.0719257	NA	NA	NA	NA
ENSG00000168067.MAP4K2	6.18827e-08	9.90195e-07	-0.0417909	-0.0425676	NA	-0.0586024	-0.0439169	-0.0584017	-0.0685824	NA	-0.0458459	-0.0600287	-0.0653059	-0.0417909	-0.0547488	NA	NA	NA	NA
ENSG00000186654.PRR5	6.29447e-08	1.00604e-06	-0.115393	-0.196127	NA	-0.248508	-0.162197	-0.266343	-0.181193	NA	-0.178846	-0.115393	-0.214373	-0.191945	-0.283725	NA	NA	NA	NA
ENSG00000168118.RAB4A	6.30886e-08	1.00718e-06	-0.185156	-0.194548	NA	-0.255089	-0.186649	-0.370867	-0.270318	NA	-0.224515	-0.332969	-0.365606	-0.185156	-0.453447	NA	NA	NA	NA
ENSG00000186350.RXRA	6.34791e-08	1.01226e-06	-0.0448601	-0.0692787	NA	-0.156119	-0.0558638	-0.095709	-0.165695	NA	-0.0377979	-0.108617	-0.0993195	-0.0627861	-0.0448601	NA	NA	NA	NA
ENSG00000131187.F12	6.41935e-08	1.02249e-06	-0.143943	-0.265938	NA	-0.148215	-0.190607	-0.460522	-0.143943	NA	-0.326037	-0.356347	-0.349984	-0.3553	-0.666347	NA	NA	NA	NA
ENSG00000215788.TNFRSF25	6.50103e-08	1.03431e-06	-0.0417331	-0.0661158	NA	-0.0813042	-0.052018	-0.0927491	-0.0657154	NA	-0.0729481	-0.0417331	-0.0622737	-0.0596033	-0.0763842	NA	NA	NA	NA
ENSG00000135144.DTX1	6.56182e-08	1.0428e-06	-0.0757686	-0.137291	NA	-0.148881	-0.140997	-0.132477	-0.143938	NA	-0.155864	-0.170654	-0.138664	-0.0757686	-0.200671	NA	NA	NA	NA
ENSG00000168528.SERINC2	6.67003e-08	1.05879e-06	-0.0772029	-0.122502	NA	-0.127854	-0.095022	-0.123017	-0.117834	NA	-0.106913	-0.107035	-0.126948	-0.176724	-0.0772029	NA	NA	NA	NA
ENSG00000137872.SEMA6D	6.72802e-08	1.06565e-06	-0.105024	-0.105024	NA	-0.131861	-0.169564	-0.243839	-0.319644	NA	-0.207338	-0.197095	-0.339483	-0.28398	-0.193581	NA	NA	NA	NA
ENSG00000176490.DIRAS1	6.72848e-08	1.06565e-06	-0.0859808	-0.0946049	NA	-0.10305	-0.0859808	-0.150967	-0.141283	NA	-0.169817	-0.188832	-0.173068	-0.169805	-0.307441	NA	NA	NA	NA
ENSG00000124214.STAU1	7.02427e-08	1.11123e-06	-0.176424	-0.23682	NA	-0.193785	-0.196121	-0.29024	-0.175447	NA	-0.284347	-0.176424	-0.299264	-0.182695	-0.275462	NA	NA	NA	NA
ENSG00000198825.INPP5F	7.03427e-08	1.11156e-06	-0.0978095	-0.192872	NA	-0.158931	-0.13881	-0.268447	-0.0978095	NA	-0.269933	-0.157045	-0.202837	-0.116329	-0.280867	NA	NA	NA	NA
ENSG00000171224.FAM241B	7.63183e-08	1.20462e-06	-0.195784	-0.405315	NA	-0.35004	-0.43885	-0.430769	-0.282401	NA	-0.416074	-0.205289	-0.45956	-0.309988	-0.195784	NA	NA	NA	NA
ENSG00000099284.H2AFY2	7.70395e-08	1.21463e-06	-0.162721	-0.324419	NA	-0.399429	-0.339923	-0.237318	-0.331529	NA	-0.193228	-0.312738	-0.227787	-0.232501	-0.162721	NA	NA	NA	NA
ENSG00000182256.GABRG3	7.98496e-08	1.25752e-06	-0.0654502	-0.212666	NA	-0.14925	-0.210724	-0.0711085	-0.148762	NA	-0.151092	-0.0945439	-0.0654502	-0.160854	-0.171724	NA	NA	NA	NA
ENSG00000145545.SRD5A1	8.02665e-08	1.26266e-06	-0.130501	-0.318816	NA	-0.261221	-0.258163	-0.352827	-0.130501	NA	-0.296476	-0.216887	-0.345521	-0.225817	-0.319068	NA	NA	NA	NA
ENSG00000130475.FCHO1	8.39242e-08	1.31871e-06	-0.0375209	-0.0651418	NA	-0.0657614	-0.057288	-0.0441631	-0.0466721	NA	-0.0419061	-0.0618949	-0.0359888	-0.0375209	-0.0749373	NA	NA	NA	NA
ENSG00000125895.TMEM74B	8.60086e-08	1.34995e-06	-0.121219	-0.143651	NA	-0.121219	-0.15015	-0.236315	-0.12512	NA	-0.234381	-0.156682	-0.258103	-0.151153	-0.293992	NA	NA	NA	NA
ENSG00000160471.COX6B2	8.64002e-08	1.35457e-06	-0.0189584	-0.0400276	NA	-0.0187189	-0.0353141	-0.0533631	-0.0189584	NA	-0.0447843	-0.023271	-0.0462313	-0.0366334	-0.0628275	NA	NA	NA	NA
ENSG00000113391.FAM172A	8.73706e-08	1.36825e-06	-0.129346	-0.142214	NA	-0.177789	-0.153264	-0.174876	-0.22387	NA	-0.129346	-0.182781	-0.185848	-0.16915	-0.143351	NA	NA	NA	NA
ENSG00000163075.CFAP221	8.87457e-08	1.38823e-06	-0.035898	-0.0465663	NA	-0.0368528	-0.0489898	-0.0563503	-0.0324984	NA	-0.0613399	-0.043214	-0.0579006	-0.035898	-0.0941592	NA	NA	NA	NA
ENSG00000158457.TSPAN33	8.89747e-08	1.39025e-06	-0.0382531	-0.0702705	NA	-0.0896377	-0.0645104	-0.0988463	-0.0643109	NA	-0.0843949	-0.0382531	-0.0726377	-0.0760933	-0.0956424	NA	NA	NA	NA
ENSG00000131943.C19orf12	9.01744e-08	1.40743e-06	-0.154008	-0.1929	NA	-0.203592	-0.154647	-0.266734	-0.149686	NA	-0.181795	-0.163798	-0.241767	-0.154008	-0.275346	NA	NA	NA	NA
ENSG00000106771.TMEM245	9.08952e-08	1.41709e-06	-0.0943487	-0.0957829	NA	-0.0947812	-0.0943487	-0.12463	-0.100829	NA	-0.131231	-0.105339	-0.134726	-0.119933	-0.138965	NA	NA	NA	NA
ENSG00000105270.CLIP3	9.43233e-08	1.4689e-06	-0.153223	-0.184883	NA	-0.203049	-0.172082	-0.239638	-0.228263	NA	-0.214609	-0.256589	-0.268331	-0.153223	-0.262409	NA	NA	NA	NA
ENSG00000277258.PCGF2	9.50598e-08	1.47872e-06	-0.127522	-0.173759	NA	-0.128766	-0.156454	-0.216389	-0.127522	NA	-0.20373	-0.156853	-0.197488	-0.147658	-0.200478	NA	NA	NA	NA
ENSG00000094916.CBX5	9.67564e-08	1.50344e-06	-0.193031	-0.332845	NA	-0.30958	-0.289326	-0.328629	-0.245829	NA	-0.270611	-0.193031	-0.27471	-0.306373	-0.40252	NA	NA	NA	NA
ENSG00000151327.FAM177A1	1.02337e-07	1.58838e-06	-0.177436	-0.246708	NA	-0.307027	-0.177436	-0.406546	-0.220173	NA	-0.294434	-0.232855	-0.32064	-0.20873	-0.384316	NA	NA	NA	NA
ENSG00000137449.CPEB2	1.04064e-07	1.61339e-06	-0.0817424	-0.165443	NA	-0.123286	-0.0817424	-0.236683	-0.107668	NA	-0.21149	-0.144079	-0.125671	-0.139048	-0.331445	NA	NA	NA	NA
ENSG00000083444.PLOD1	1.04567e-07	1.61768e-06	-0.0746173	-0.128663	NA	-0.114331	-0.121558	-0.113798	-0.106787	NA	-0.167286	-0.0746173	-0.17013	-0.186277	-0.109162	NA	NA	NA	NA
ENSG00000124831.LRRFIP1	1.04572e-07	1.61768e-06	-0.150195	-0.268342	NA	-0.430769	-0.280265	-0.211513	-0.39526	NA	-0.286758	-0.150195	-0.349678	-0.336831	-0.191952	NA	NA	NA	NA
ENSG00000230510.PPP5D1	1.05148e-07	1.62479e-06	-0.0227195	-0.0290226	NA	-0.0396006	-0.0261512	-0.0320938	-0.0354735	NA	-0.0227195	-0.0407116	-0.0324504	-0.0313464	-0.037313	NA	NA	NA	NA
ENSG00000126247.CAPNS1	1.10481e-07	1.70532e-06	-0.156502	-0.15479	NA	-0.236137	-0.156502	-0.365712	-0.256374	NA	-0.294597	-0.203601	-0.322611	-0.341944	-0.375003	NA	NA	NA	NA
ENSG00000153814.JAZF1	1.12016e-07	1.7271e-06	-0.0982971	-0.128666	NA	-0.165027	-0.0982971	-0.163616	-0.206272	NA	-0.168881	-0.206971	-0.114664	-0.127956	-0.275853	NA	NA	NA	NA
ENSG00000164038.SLC9B2	1.1316e-07	1.74281e-06	-0.0794581	-0.0780936	NA	-0.079433	-0.0794581	-0.104796	-0.081989	NA	-0.108472	-0.091002	-0.0988729	-0.0894931	-0.1578	NA	NA	NA	NA
ENSG00000188612.SUMO2	1.1804e-07	1.81597e-06	-0.241368	-0.393365	NA	-0.436524	-0.355837	-0.380012	-0.345919	NA	-0.266528	-0.367805	-0.266811	-0.25581	-0.241368	NA	NA	NA	NA
ENSG00000132334.PTPRE	1.19081e-07	1.82997e-06	-0.122641	-0.167049	NA	-0.260924	-0.198001	-0.169008	-0.216165	NA	-0.122641	-0.143523	-0.186314	-0.287814	-0.298563	NA	NA	NA	NA
ENSG00000148834.GSTO1	1.19439e-07	1.83346e-06	-0.194837	-0.241009	NA	-0.209103	-0.272747	-0.360352	-0.206009	NA	-0.389309	-0.269046	-0.398992	-0.255928	-0.194837	NA	NA	NA	NA
ENSG00000124920.MYRF	1.19815e-07	1.83721e-06	-0.00676272	-0.00801883	NA	-0.00615446	-0.00841754	-0.019973	-0.00430735	NA	-0.00836079	-0.00676272	-0.019721	-0.0161196	-0.0207678	NA	NA	NA	NA
ENSG00000102178.UBL4A	1.22331e-07	1.87373e-06	-0.131525	-0.132302	NA	-0.132183	-0.194367	-0.135813	-0.182159	NA	-0.131525	-0.13488	-0.24024	-0.216076	-0.217717	NA	NA	NA	NA
ENSG00000122515.ZMIZ2	1.24181e-07	1.89999e-06	-0.111102	-0.129814	NA	-0.115311	-0.133772	-0.134344	-0.144736	NA	-0.155919	-0.12989	-0.143447	-0.111102	-0.15363	NA	NA	NA	NA
ENSG00000140474.ULK3	1.25514e-07	1.91827e-06	-0.0756687	-0.0864812	NA	-0.0781408	-0.0870737	-0.0943379	-0.0756687	NA	-0.0781851	-0.0951777	-0.105827	-0.103489	-0.135151	NA	NA	NA	NA
ENSG00000032444.PNPLA6	1.2889e-07	1.96618e-06	-0.0767477	-0.0908676	NA	-0.0987306	-0.0763833	-0.122404	-0.110547	NA	-0.141814	-0.0767477	-0.137961	-0.106821	-0.126428	NA	NA	NA	NA
ENSG00000273238.TMEM271	1.2893e-07	1.96618e-06	-0.136073	-0.158213	NA	-0.1633	-0.144078	-0.128848	-0.162295	NA	-0.165542	-0.211407	-0.131757	-0.136073	-0.189209	NA	NA	NA	NA
ENSG00000171148.TADA3	1.30127e-07	1.98227e-06	-0.174977	-0.31766	NA	-0.329535	-0.263729	-0.22956	-0.253835	NA	-0.245188	-0.279048	-0.177742	-0.242416	-0.174977	NA	NA	NA	NA
ENSG00000115525.ST3GAL5	1.32614e-07	2.01795e-06	-0.112737	-0.28613	NA	-0.116974	-0.26563	-0.262326	-0.112737	NA	-0.320891	-0.181974	-0.328316	-0.218926	-0.303446	NA	NA	NA	NA
ENSG00000071859.FAM50A	1.33874e-07	2.03491e-06	-0.186747	-0.283898	NA	-0.283809	-0.30239	-0.294342	-0.339602	NA	-0.261774	-0.269737	-0.279118	-0.31904	-0.186747	NA	NA	NA	NA
ENSG00000108788.MLX	1.36786e-07	2.07692e-06	-0.116777	-0.142568	NA	-0.116777	-0.15395	-0.232449	-0.137087	NA	-0.187348	-0.196502	-0.24861	-0.225402	-0.233605	NA	NA	NA	NA
ENSG00000099194.SCD	1.38704e-07	2.10375e-06	-0.11878	-0.329607	NA	-0.30022	-0.223643	-0.439043	-0.232152	NA	-0.348021	-0.11878	-0.293736	-0.327027	-0.441423	NA	NA	NA	NA
ENSG00000127616.SMARCA4	1.41318e-07	2.14108e-06	-0.181719	-0.272084	NA	-0.274144	-0.260115	-0.294945	-0.199976	NA	-0.271116	-0.238476	-0.29041	-0.181719	-0.224151	NA	NA	NA	NA
ENSG00000104432.IL7	1.41986e-07	2.14886e-06	-0.0126445	-0.0309565	NA	-0.0135516	-0.00939289	-0.0419909	-0.0125146	NA	-0.0273922	-0.0208619	-0.0169641	-0.0126445	-0.0499992	NA	NA	NA	NA
ENSG00000168734.PKIG	1.46694e-07	2.21772e-06	-0.139303	-0.139303	NA	-0.191781	-0.203347	-0.247311	-0.293877	NA	-0.181536	-0.197262	-0.281347	-0.286411	-0.364846	NA	NA	NA	NA
ENSG00000103363.ELOB	1.46854e-07	2.21773e-06	-0.223686	-0.278661	NA	-0.257041	-0.24205	-0.321187	-0.223686	NA	-0.280427	-0.247528	-0.273166	-0.266612	-0.414857	NA	NA	NA	NA
ENSG00000107874.CUEDC2	1.54983e-07	2.33796e-06	-0.214161	-0.280446	NA	-0.260359	-0.246791	-0.212678	-0.257939	NA	-0.204404	-0.283073	-0.232516	-0.265557	-0.214161	NA	NA	NA	NA
ENSG00000138439.FAM117B	1.58673e-07	2.39106e-06	-0.0714313	-0.118526	NA	-0.0741527	-0.11055	-0.0850916	-0.0714313	NA	-0.120784	-0.10633	-0.0871085	-0.0884518	-0.0876664	NA	NA	NA	NA
ENSG00000160972.PPP1R16A	1.60508e-07	2.41609e-06	-0.0904209	-0.0904209	NA	-0.125048	-0.10507	-0.122041	-0.166625	NA	-0.0989201	-0.125805	-0.157171	-0.134506	-0.12439	NA	NA	NA	NA
ENSG00000204851.PNMA8B	1.62137e-07	2.43798e-06	-0.0542623	-0.0863346	NA	-0.0571592	-0.087542	-0.0783069	-0.0542623	NA	-0.107888	-0.0804754	-0.0937854	-0.0988894	-0.14285	NA	NA	NA	NA
ENSG00000184007.PTP4A2	1.63853e-07	2.46114e-06	-0.170972	-0.177291	NA	-0.170972	-0.191471	-0.248907	-0.219928	NA	-0.281823	-0.259591	-0.26167	-0.329348	-0.260403	NA	NA	NA	NA
ENSG00000176383.B3GNT4	1.64626e-07	2.4701e-06	-0.0651036	-0.115123	NA	-0.0965049	-0.0651036	-0.181281	-0.0873723	NA	-0.156744	-0.0978692	-0.134961	-0.152355	-0.308585	NA	NA	NA	NA
ENSG00000135074.ADAM19	1.68297e-07	2.52247e-06	-0.0505948	-0.130935	NA	-0.110267	-0.180872	-0.167248	-0.115154	NA	-0.114981	-0.0505948	-0.215015	-0.164624	-0.0724777	NA	NA	NA	NA
ENSG00000251322.SHANK3	1.6857e-07	2.52385e-06	-0.0473804	-0.0598576	NA	-0.0542758	-0.0515787	-0.0743723	-0.0537644	NA	-0.0833956	-0.0473804	-0.0787201	-0.0588975	-0.0950867	NA	NA	NA	NA
ENSG00000225614.ZNF469	1.71244e-07	2.56114e-06	-0.00863014	-0.00789146	NA	-0.0147581	-0.00513104	-0.0144988	-0.00743875	NA	-0.0115922	-0.00863014	-0.0163845	-0.0170342	-0.0414246	NA	NA	NA	NA
ENSG00000152061.RABGAP1L	1.76407e-07	2.63554e-06	-0.104983	-0.188472	NA	-0.148307	-0.138532	-0.166832	-0.121606	NA	-0.229067	-0.143888	-0.104983	-0.182078	-0.151381	NA	NA	NA	NA
ENSG00000113763.UNC5A	1.77655e-07	2.65134e-06	-0.0392929	-0.074005	NA	-0.0392929	-0.110886	-0.0577212	-0.0559836	NA	-0.0682231	-0.0454551	-0.0921325	-0.0578179	-0.0763577	NA	NA	NA	NA
ENSG00000167291.TBC1D16	1.81896e-07	2.71175e-06	-0.0755972	-0.11274	NA	-0.10672	-0.083152	-0.159563	-0.0755972	NA	-0.169897	-0.0970727	-0.131164	-0.101159	-0.170025	NA	NA	NA	NA
ENSG00000152076.CCDC74B	1.95431e-07	2.91043e-06	-0.0361439	-0.0710934	NA	-0.0797143	-0.0365504	-0.0837323	-0.0527302	NA	-0.0757751	-0.0425357	-0.0361439	-0.0601487	-0.128693	NA	NA	NA	NA
ENSG00000133216.EPHB2	1.96303e-07	2.9203e-06	-0.104336	-0.181005	NA	-0.221337	-0.169776	-0.138787	-0.158188	NA	-0.158729	-0.168102	-0.139561	-0.104336	-0.198098	NA	NA	NA	NA
ENSG00000204304.PBX2	1.97491e-07	2.93484e-06	-0.0489788	-0.0999247	NA	-0.0803096	-0.0996559	-0.141144	-0.0914635	NA	-0.127425	-0.0489788	-0.149106	-0.125154	-0.17493	NA	NA	NA	NA
ENSG00000182450.KCNK4	2.0078e-07	2.98054e-06	-0.0555041	-0.10138	NA	-0.0994258	-0.0626706	-0.141225	-0.0555041	NA	-0.124804	-0.116338	-0.130984	-0.114893	-0.185363	NA	NA	NA	NA
ENSG00000198216.CACNA1E	2.07599e-07	3.07851e-06	-0.047103	-0.0735271	NA	-0.047103	-0.137239	-0.0699219	-0.115846	NA	-0.0962665	-0.0519651	-0.2131	-0.182725	-0.21477	NA	NA	NA	NA
ENSG00000108479.GALK1	2.10018e-07	3.11108e-06	-0.0798819	-0.11207	NA	-0.0951173	-0.143311	-0.199219	-0.151252	NA	-0.150386	-0.0798819	-0.250254	-0.272537	-0.178248	NA	NA	NA	NA
ENSG00000111640.GAPDH	2.21132e-07	3.27225e-06	-0.202957	-0.2948	NA	-0.27315	-0.399098	-0.486504	-0.4658	NA	-0.426753	-0.244842	-0.619966	-0.660755	-0.202957	NA	NA	NA	NA
ENSG00000143643.TTC13	2.2566e-07	3.3357e-06	-0.0713766	-0.0934098	NA	-0.0875206	-0.0789568	-0.0922839	-0.0781548	NA	-0.114256	-0.0707279	-0.093478	-0.0713766	-0.0959474	NA	NA	NA	NA
ENSG00000160145.KALRN	2.28416e-07	3.37288e-06	-0.135886	-0.15191	NA	-0.130865	-0.144618	-0.284452	-0.176222	NA	-0.265674	-0.181332	-0.231018	-0.135886	-0.211579	NA	NA	NA	NA
ENSG00000075618.FSCN1	2.30422e-07	3.39891e-06	-0.202997	-0.271561	NA	-0.271977	-0.266146	-0.399472	-0.251346	NA	-0.386814	-0.29093	-0.414465	-0.255865	-0.202997	NA	NA	NA	NA
ENSG00000109107.ALDOC	2.33403e-07	3.43924e-06	-0.114949	-0.25731	NA	-0.164847	-0.282054	-0.342591	-0.271557	NA	-0.420893	-0.114949	-0.692617	-0.38207	-0.628916	NA	NA	NA	NA
ENSG00000160233.LRRC3	2.44841e-07	3.60399e-06	-0.0483511	-0.106946	NA	-0.101506	-0.0803701	-0.118231	-0.0479445	NA	-0.140582	-0.0483511	-0.0790516	-0.0699524	-0.0829921	NA	NA	NA	NA
ENSG00000144711.IQSEC1	2.51812e-07	3.7027e-06	-0.091511	-0.113961	NA	-0.0959253	-0.091511	-0.167846	-0.143185	NA	-0.18788	-0.154434	-0.175964	-0.17667	-0.372013	NA	NA	NA	NA
ENSG00000137409.MTCH1	2.56159e-07	3.76265e-06	-0.185594	-0.259664	NA	-0.394617	-0.207483	-0.32132	-0.323129	NA	-0.260649	-0.185594	-0.240181	-0.323632	-0.224418	NA	NA	NA	NA
ENSG00000146285.SCML4	2.58103e-07	3.78723e-06	-0.0207516	-0.0242222	NA	-0.0373897	-0.0245102	-0.0352903	-0.023869	NA	-0.0239425	-0.0215369	-0.0207516	-0.0375319	-0.0772219	NA	NA	NA	NA
ENSG00000163931.TKT	2.60533e-07	3.81808e-06	-0.189712	-0.357513	NA	-0.20302	-0.285564	-0.377027	-0.189712	NA	-0.364851	-0.275917	-0.333866	-0.261603	-0.425207	NA	NA	NA	NA
ENSG00000112320.SOBP	2.60927e-07	3.81808e-06	-0.168623	-0.231787	NA	-0.332078	-0.288845	-0.477	-0.22855	NA	-0.353	-0.282075	-0.436071	-0.168623	-0.474235	NA	NA	NA	NA
ENSG00000092010.PSME1	2.61026e-07	3.81808e-06	-0.132093	-0.177868	NA	-0.220302	-0.198754	-0.226595	-0.254269	NA	-0.132093	-0.233787	-0.248124	-0.208303	-0.157018	NA	NA	NA	NA
ENSG00000174501.ANKRD36C	2.62981e-07	3.84266e-06	-0.110928	-0.208789	NA	-0.1981	-0.192774	-0.163401	-0.161366	NA	-0.179322	-0.143356	-0.110928	-0.124448	-0.144237	NA	NA	NA	NA
ENSG00000084731.KIF3C	2.67023e-07	3.89764e-06	-0.136301	-0.16648	NA	-0.136301	-0.150627	-0.32506	-0.152289	NA	-0.311881	-0.142627	-0.330335	-0.269398	-0.357075	NA	NA	NA	NA
ENSG00000085365.SCAMP1	2.68243e-07	3.91136e-06	-0.157371	-0.260343	NA	-0.276763	-0.256601	-0.243269	-0.289629	NA	-0.261991	-0.243575	-0.248187	-0.157371	-0.20419	NA	NA	NA	NA
ENSG00000186288.PABPC1L2A	2.77903e-07	4.048e-06	-0.0114613	-0.0173634	NA	-0.011395	-0.0114613	-0.0254877	-0.0136965	NA	-0.0315266	-0.0155755	-0.0205985	-0.0164479	-0.0419211	NA	NA	NA	NA
ENSG00000120057.SFRP5	2.79095e-07	4.06112e-06	-0.015352	-0.00670837	NA	-0.00380986	-0.0127548	-0.0069704	-0.0049424	NA	-0.00916432	-0.0138802	-0.00682026	-0.011258	-0.015352	NA	NA	NA	NA
ENSG00000140398.NEIL1	2.81937e-07	4.09821e-06	-0.0510067	-0.0627259	NA	-0.062226	-0.0583047	-0.0510206	-0.0810811	NA	-0.0727794	-0.0936464	-0.0530438	-0.0516321	-0.0510067	NA	NA	NA	NA
ENSG00000126500.FLRT1	2.82562e-07	4.10302e-06	-0.0522273	-0.0805216	NA	-0.0713973	-0.0649002	-0.055323	-0.103486	NA	-0.0618467	-0.128103	-0.076418	-0.0614262	-0.0522273	NA	NA	NA	NA
ENSG00000173950.XXYLT1	2.92802e-07	4.2473e-06	-0.105601	-0.147952	NA	-0.15265	-0.127836	-0.129914	-0.104165	NA	-0.149918	-0.111153	-0.104092	-0.105601	-0.148237	NA	NA	NA	NA
ENSG00000176428.VPS37D	2.96849e-07	4.30154e-06	-0.114886	-0.200854	NA	-0.240777	-0.184097	-0.205558	-0.179724	NA	-0.200873	-0.188164	-0.192615	-0.114886	-0.157769	NA	NA	NA	NA
ENSG00000187147.RNF220	3.02658e-07	4.38118e-06	-0.111946	-0.130917	NA	-0.127907	-0.125946	-0.17177	-0.107764	NA	-0.13682	-0.116041	-0.167377	-0.111946	-0.216542	NA	NA	NA	NA
ENSG00000176533.GNG7	3.05252e-07	4.41414e-06	-0.0660873	-0.0654684	NA	-0.0744713	-0.0660873	-0.0942037	-0.0742697	NA	-0.0964079	-0.0977956	-0.119925	-0.0838029	-0.12026	NA	NA	NA	NA
ENSG00000110436.SLC1A2	3.08912e-07	4.46245e-06	-0.0898532	-0.122701	NA	-0.189915	-0.0898532	-0.225028	-0.158879	NA	-0.103066	-0.238865	-0.212823	-0.286549	-0.251733	NA	NA	NA	NA
ENSG00000064763.FAR2	3.23544e-07	4.669e-06	-0.0296425	-0.0296425	NA	-0.035894	-0.0485689	-0.178826	-0.0354995	NA	-0.07808	-0.0495285	-0.195188	-0.0799587	-0.232069	NA	NA	NA	NA
ENSG00000117020.AKT3	3.29263e-07	4.74662e-06	-0.112682	-0.127382	NA	-0.179327	-0.116012	-0.184759	-0.188055	NA	-0.177081	-0.151803	-0.15976	-0.112682	-0.243299	NA	NA	NA	NA
ENSG00000144771.LRTM1	3.30098e-07	4.75374e-06	-0.0094664	-0.0291072	NA	-0.0205179	-0.0539551	-0.0261816	-0.0392267	NA	-0.0360712	-0.0189543	-0.020705	-0.0094664	-0.0296537	NA	NA	NA	NA
ENSG00000172765.TMCC1	3.31829e-07	4.77375e-06	-0.124592	-0.17544	NA	-0.256558	-0.130813	-0.236984	-0.178844	NA	-0.169335	-0.226001	-0.186245	-0.124592	-0.253568	NA	NA	NA	NA
ENSG00000139726.DENR	3.33581e-07	4.79128e-06	-0.153177	-0.224553	NA	-0.222534	-0.193295	-0.306935	-0.174124	NA	-0.254767	-0.25244	-0.278466	-0.153177	-0.249309	NA	NA	NA	NA
ENSG00000172346.CSDC2	3.33733e-07	4.79128e-06	-0.120949	-0.146443	NA	-0.110165	-0.152236	-0.119091	-0.111545	NA	-0.149615	-0.200894	-0.155619	-0.176617	-0.120949	NA	NA	NA	NA
ENSG00000138606.SHF	3.36804e-07	4.83041e-06	-0.137077	-0.171823	NA	-0.175772	-0.155113	-0.258807	-0.206369	NA	-0.206644	-0.137077	-0.30398	-0.160804	-0.221395	NA	NA	NA	NA
ENSG00000116017.ARID3A	3.4068e-07	4.88099e-06	-0.049157	-0.0992785	NA	-0.0775695	-0.0979467	-0.104644	-0.0711738	NA	-0.0732312	-0.049157	-0.111659	-0.0934996	-0.0816088	NA	NA	NA	NA
ENSG00000127220.ABHD8	3.41181e-07	4.88316e-06	-0.123457	-0.177578	NA	-0.147023	-0.163929	-0.18855	-0.127937	NA	-0.203487	-0.180468	-0.200605	-0.123457	-0.226041	NA	NA	NA	NA
ENSG00000177697.CD151	3.55071e-07	5.07675e-06	-0.163775	-0.228403	NA	-0.243807	-0.269068	-0.313249	-0.246202	NA	-0.286272	-0.188218	-0.339576	-0.435033	-0.163775	NA	NA	NA	NA
ENSG00000171450.CDK5R2	3.68878e-07	5.26876e-06	-0.158876	-0.158876	NA	-0.183303	-0.219824	-0.219398	-0.207013	NA	-0.257786	-0.196656	-0.358994	-0.283926	-0.387235	NA	NA	NA	NA
ENSG00000196465.MYL6B	3.71363e-07	5.29885e-06	-0.228785	-0.29184	NA	-0.344342	-0.228785	-0.301331	-0.280102	NA	-0.271687	-0.335531	-0.246051	-0.259092	-0.44686	NA	NA	NA	NA
ENSG00000149679.CABLES2	3.91607e-07	5.582e-06	-0.0451333	-0.0624041	NA	-0.0498099	-0.0641959	-0.0686212	-0.0521031	NA	-0.0772795	-0.0564729	-0.0749263	-0.0451333	-0.119915	NA	NA	NA	NA
ENSG00000196923.PDLIM7	4.35411e-07	6.20005e-06	-0.152239	-0.306305	NA	-0.320237	-0.195705	-0.285178	-0.152239	NA	-0.294703	-0.247747	-0.258522	-0.305303	-0.174497	NA	NA	NA	NA
ENSG00000075240.GRAMD4	4.43183e-07	6.3043e-06	-0.0545842	-0.0551841	NA	-0.0545842	-0.0580569	-0.0784242	-0.067271	NA	-0.0747224	-0.0707353	-0.0986491	-0.0728775	-0.0895939	NA	NA	NA	NA
ENSG00000280120.AC073857.1	4.48857e-07	6.37851e-06	-0.0148411	-0.0161821	NA	-0.012413	-0.0144328	-0.0124997	-0.0122566	NA	-0.0154033	-0.0148423	-0.0141741	-0.016975	-0.0148411	NA	NA	NA	NA
ENSG00000173621.LRFN4	4.52528e-07	6.42416e-06	-0.136853	-0.287677	NA	-0.243254	-0.230664	-0.241549	-0.166663	NA	-0.329517	-0.247841	-0.222835	-0.136853	-0.365624	NA	NA	NA	NA
ENSG00000105258.POLR2I	4.59543e-07	6.51711e-06	-0.195782	-0.228388	NA	-0.230075	-0.195782	-0.330299	-0.211592	NA	-0.274535	-0.238008	-0.288001	-0.276973	-0.526712	NA	NA	NA	NA
ENSG00000104290.FZD3	4.68268e-07	6.63411e-06	-0.144904	-0.306733	NA	-0.437521	-0.259487	-0.175463	-0.369345	NA	-0.197902	-0.434605	-0.171872	-0.181532	-0.144904	NA	NA	NA	NA
ENSG00000048140.TSPAN17	4.73844e-07	6.70631e-06	-0.0947481	-0.155473	NA	-0.14957	-0.137542	-0.197092	-0.0978758	NA	-0.190988	-0.0947481	-0.188802	-0.182184	-0.184655	NA	NA	NA	NA
ENSG00000196371.FUT4	4.82853e-07	6.82689e-06	-0.00980782	-0.0117987	NA	-0.0114669	-0.00677915	-0.0118187	-0.0103128	NA	-0.0119812	-0.014114	-0.00830081	-0.00980782	-0.0149023	NA	NA	NA	NA
ENSG00000160211.G6PD	4.87474e-07	6.88526e-06	-0.0804376	-0.134738	NA	-0.123394	-0.0925283	-0.150424	-0.0899528	NA	-0.0804376	-0.0954434	-0.104854	-0.114644	-0.117393	NA	NA	NA	NA
ENSG00000129946.SHC2	4.90851e-07	6.92512e-06	-0.140548	-0.387957	NA	-0.234515	-0.383565	-0.580514	-0.315335	NA	-0.550742	-0.140548	-0.5011	-0.580522	-0.494092	NA	NA	NA	NA
ENSG00000164506.STXBP5	4.91287e-07	6.92512e-06	-0.0967698	-0.125308	NA	-0.131315	-0.100441	-0.0967698	-0.124127	NA	-0.110991	-0.145345	-0.107961	-0.270399	-0.178286	NA	NA	NA	NA
ENSG00000213015.ZNF580	4.99448e-07	7.03305e-06	-0.172273	-0.208845	NA	-0.219454	-0.172273	-0.265359	-0.176765	NA	-0.201727	-0.274181	-0.275847	-0.211722	-0.388654	NA	NA	NA	NA
ENSG00000076864.RAP1GAP	5.39776e-07	7.59329e-06	-0.0719431	-0.114013	NA	-0.0719431	-0.109579	-0.136798	-0.0950465	NA	-0.186772	-0.138634	-0.174306	-0.131967	-0.168741	NA	NA	NA	NA
ENSG00000183628.DGCR6	5.56652e-07	7.8228e-06	-0.0533643	-0.0706147	NA	-0.105942	-0.0712286	-0.0672448	-0.147866	NA	-0.0689229	-0.0533643	-0.0669981	-0.0822434	-0.125129	NA	NA	NA	NA
ENSG00000099956.SMARCB1	5.80497e-07	8.14971e-06	-0.170879	-0.356459	NA	-0.275088	-0.286225	-0.2896	-0.170879	NA	-0.305089	-0.256378	-0.262033	-0.221844	-0.232615	NA	NA	NA	NA
ENSG00000136908.DPM2	5.98427e-07	8.393e-06	-0.142928	-0.17056	NA	-0.155743	-0.193974	-0.231857	-0.142928	NA	-0.239706	-0.164895	-0.285335	-0.246806	-0.335234	NA	NA	NA	NA
ENSG00000205090.TMEM240	6.053e-07	8.48088e-06	-0.0818246	-0.0834717	NA	-0.0972491	-0.0792968	-0.0779901	-0.103471	NA	-0.0868575	-0.129034	-0.0821466	-0.0916782	-0.0818246	NA	NA	NA	NA
ENSG00000093072.ADA2	6.13518e-07	8.5874e-06	-0.0180139	-0.00740376	NA	-0.0109038	-0.00917951	-0.00864822	-0.0164284	NA	-0.0133159	-0.0108579	-0.0119981	-0.0149412	-0.0180139	NA	NA	NA	NA
ENSG00000152767.FARP1	6.25218e-07	8.74242e-06	-0.159481	-0.25464	NA	-0.292091	-0.182258	-0.284418	-0.224866	NA	-0.296956	-0.159481	-0.230487	-0.173108	-0.516034	NA	NA	NA	NA
ENSG00000131724.IL13RA1	6.29289e-07	8.79053e-06	-0.0653249	-0.104547	NA	-0.107266	-0.128924	-0.222857	-0.166353	NA	-0.183157	-0.0653249	-0.290031	-0.247123	-0.214961	NA	NA	NA	NA
ENSG00000109794.FAM149A	6.3584e-07	8.87317e-06	-0.0509536	-0.0813093	NA	-0.11812	-0.0566269	-0.100483	-0.120343	NA	-0.0885182	-0.124238	-0.0632419	-0.0509536	-0.127426	NA	NA	NA	NA
ENSG00000091622.PITPNM3	6.42961e-07	8.96359e-06	-0.0451359	-0.0797203	NA	-0.116969	-0.062898	-0.105398	-0.0788003	NA	-0.084759	-0.0451359	-0.0863182	-0.0656653	-0.145426	NA	NA	NA	NA
ENSG00000111229.ARPC3	6.48724e-07	9.0318e-06	-0.213681	-0.344137	NA	-0.4132	-0.345537	-0.38892	-0.443178	NA	-0.348499	-0.41972	-0.313521	-0.344783	-0.213681	NA	NA	NA	NA
ENSG00000101400.SNTA1	6.49146e-07	9.0318e-06	-0.0525441	-0.0643152	NA	-0.0525441	-0.0559162	-0.0666119	-0.0563544	NA	-0.0834051	-0.0690251	-0.0610699	-0.0962248	-0.0722989	NA	NA	NA	NA
ENSG00000176101.SSNA1	6.50142e-07	9.03666e-06	-0.161023	-0.159549	NA	-0.169041	-0.190467	-0.32435	-0.161023	NA	-0.273114	-0.228999	-0.396793	-0.329845	-0.490174	NA	NA	NA	NA
ENSG00000213996.TM6SF2	6.52722e-07	9.0635e-06	-0.0134431	-0.00768808	NA	-0.00821928	-0.00949125	-0.0155336	-0.00873123	NA	-0.0112624	-0.0115848	-0.0186629	-0.014468	-0.0134431	NA	NA	NA	NA
ENSG00000182979.MTA1	6.71914e-07	9.32072e-06	-0.118534	-0.173747	NA	-0.160393	-0.147012	-0.164856	-0.123861	NA	-0.186984	-0.189897	-0.157699	-0.118534	-0.158966	NA	NA	NA	NA
ENSG00000078124.ACER3	6.89829e-07	9.55974e-06	-0.0597242	-0.0664114	NA	-0.0831502	-0.0597242	-0.0934314	-0.0697272	NA	-0.0867951	-0.0867459	-0.0874768	-0.0868989	-0.108685	NA	NA	NA	NA
ENSG00000143933.CALM2	6.90654e-07	9.56169e-06	-0.169755	-0.219089	NA	-0.32412	-0.169755	-0.322151	-0.376284	NA	-0.208106	-0.505982	-0.295706	-0.262291	-0.371042	NA	NA	NA	NA
ENSG00000132879.FBXO44	6.93759e-07	9.59516e-06	-0.118048	-0.119264	NA	-0.137579	-0.132519	-0.142512	-0.148123	NA	-0.171522	-0.193366	-0.137494	-0.118048	-0.215742	NA	NA	NA	NA
ENSG00000102878.HSF4	7.06913e-07	9.76743e-06	-0.0678665	-0.0770151	NA	-0.0653212	-0.120822	-0.0971901	-0.127594	NA	-0.096419	-0.0678665	-0.167522	-0.202757	-0.0861485	NA	NA	NA	NA
ENSG00000165716.DIPK1B	7.16703e-07	9.89291e-06	-0.178888	-0.256021	NA	-0.212365	-0.252564	-0.302583	-0.178888	NA	-0.314719	-0.289046	-0.334264	-0.292766	-0.54593	NA	NA	NA	NA
ENSG00000120251.GRIA2	7.42057e-07	1.02328e-05	-0.155567	-0.531399	NA	-0.337128	-0.397219	-0.547581	-0.241189	NA	-0.759259	-0.491151	-0.360889	-0.385967	-0.155567	NA	NA	NA	NA
ENSG00000160446.ZDHHC12	7.59696e-07	1.04657e-05	-0.0515636	-0.117934	NA	-0.10583	-0.0823968	-0.220291	-0.0606648	NA	-0.14306	-0.0515636	-0.164402	-0.160551	-0.178033	NA	NA	NA	NA
ENSG00000165775.FUNDC2	7.62824e-07	1.04984e-05	-0.147186	-0.194737	NA	-0.147186	-0.182149	-0.185214	-0.226083	NA	-0.198743	-0.256254	-0.272907	-0.366503	-0.365879	NA	NA	NA	NA
ENSG00000074855.ANO8	7.71935e-07	1.06133e-05	-0.069942	-0.0989074	NA	-0.118698	-0.0978892	-0.099522	-0.118383	NA	-0.0971505	-0.114991	-0.109979	-0.069942	-0.119457	NA	NA	NA	NA
ENSG00000197183.NOL4L	7.86442e-07	1.08022e-05	-0.0981911	-0.17629	NA	-0.13102	-0.172899	-0.235764	-0.0981911	NA	-0.177876	-0.126885	-0.219299	-0.17425	-0.232426	NA	NA	NA	NA
ENSG00000099256.PRTFDC1	7.90324e-07	1.08448e-05	-0.0794724	-0.15767	NA	-0.271866	-0.0841636	-0.165722	-0.20496	NA	-0.122677	-0.253889	-0.0794724	-0.109795	-0.112871	NA	NA	NA	NA
ENSG00000179295.PTPN11	7.91981e-07	1.08569e-05	-0.135816	-0.141788	NA	-0.157436	-0.140318	-0.149867	-0.162186	NA	-0.189766	-0.273675	-0.135816	-0.165589	-0.253762	NA	NA	NA	NA
ENSG00000160014.CALM3	8.03021e-07	1.09975e-05	-0.194564	-0.237445	NA	-0.296469	-0.194564	-0.426179	-0.212734	NA	-0.421816	-0.282332	-0.3563	-0.214772	-0.42925	NA	NA	NA	NA
ENSG00000196498.NCOR2	8.21122e-07	1.12343e-05	-0.062209	-0.0869272	NA	-0.062209	-0.0882646	-0.140548	-0.109221	NA	-0.167147	-0.116696	-0.142287	-0.153088	-0.186388	NA	NA	NA	NA
ENSG00000114302.PRKAR2A	8.2286e-07	1.12471e-05	-0.14553	-0.235911	NA	-0.208887	-0.199913	-0.307694	-0.166615	NA	-0.300489	-0.14553	-0.280566	-0.253338	-0.472253	NA	NA	NA	NA
ENSG00000105767.CADM4	8.43242e-07	1.15144e-05	-0.140681	-0.276461	NA	-0.221646	-0.273441	-0.284999	-0.204385	NA	-0.382328	-0.140681	-0.295081	-0.273856	-0.157137	NA	NA	NA	NA
ENSG00000188763.FZD9	8.61707e-07	1.17551e-05	-0.0133231	-0.0168189	NA	-0.0214705	-0.0136589	-0.0132558	-0.0163611	NA	-0.0108722	-0.0140049	-0.0179697	-0.0133231	-0.0309607	NA	NA	NA	NA
ENSG00000186487.MYT1L	8.699e-07	1.18552e-05	-0.125063	-0.267528	NA	-0.222161	-0.189581	-0.142932	-0.131834	NA	-0.267605	-0.38237	-0.125063	-0.202155	-0.435054	NA	NA	NA	NA
ENSG00000184428.TOP1MT	8.73363e-07	1.18908e-05	-0.0328226	-0.0466163	NA	-0.0328226	-0.0337297	-0.0849913	-0.0367954	NA	-0.0778944	-0.0493181	-0.0763007	-0.0637093	-0.0872746	NA	NA	NA	NA
ENSG00000237441.RGL2	8.75579e-07	1.19094e-05	-0.0983162	-0.110764	NA	-0.113974	-0.127197	-0.169133	-0.127407	NA	-0.12182	-0.0983162	-0.184544	-0.170625	-0.151502	NA	NA	NA	NA
ENSG00000025293.PHF20	8.85687e-07	1.20352e-05	-0.13639	-0.164157	NA	-0.195761	-0.148415	-0.205067	-0.201951	NA	-0.136883	-0.13639	-0.206143	-0.184502	-0.185408	NA	NA	NA	NA
ENSG00000183762.KREMEN1	8.98412e-07	1.21962e-05	-0.0340621	-0.0497478	NA	-0.0626463	-0.0340621	-0.0641749	-0.0475854	NA	-0.0625708	-0.0502097	-0.0536829	-0.0503338	-0.0892873	NA	NA	NA	NA
ENSG00000163840.DTX3L	9.12199e-07	1.23714e-05	-0.0209636	-0.0209793	NA	-0.0517519	-0.026502	-0.0712285	-0.0460286	NA	-0.0236658	-0.0356359	-0.0550542	-0.019872	-0.0209636	NA	NA	NA	NA
ENSG00000152377.SPOCK1	9.16903e-07	1.24231e-05	-0.18908	-0.442469	NA	-0.814128	-0.414104	-0.218005	-0.657589	NA	-0.18908	-0.368172	-0.467933	-0.583148	-1.05173	NA	NA	NA	NA
ENSG00000108852.MPP2	9.38796e-07	1.27074e-05	-0.112359	-0.115363	NA	-0.174959	-0.118369	-0.176183	-0.187495	NA	-0.112359	-0.138116	-0.155988	-0.197878	-0.152592	NA	NA	NA	NA
ENSG00000185386.MAPK11	9.42163e-07	1.27406e-05	-0.0831305	-0.140379	NA	-0.154145	-0.135126	-0.155696	-0.15541	NA	-0.136481	-0.0831305	-0.168491	-0.136365	-0.149504	NA	NA	NA	NA
ENSG00000139915.MDGA2	9.55942e-07	1.29145e-05	-0.0471472	-0.171228	NA	-0.0556414	-0.156729	-0.173982	-0.0495417	NA	-0.263444	-0.0471472	-0.182222	-0.118221	-0.210171	NA	NA	NA	NA
ENSG00000010810.FYN	9.78424e-07	1.32054e-05	-0.168413	-0.249284	NA	-0.234403	-0.241859	-0.244424	-0.168413	NA	-0.177369	-0.254831	-0.205869	-0.190027	-0.270788	NA	NA	NA	NA
ENSG00000130294.KIF1A	9.8142e-07	1.32324e-05	-0.208091	-0.357853	NA	-0.260226	-0.303193	-0.417575	-0.224304	NA	-0.452287	-0.312471	-0.375914	-0.208091	-0.430721	NA	NA	NA	NA
ENSG00000119408.NEK6	9.82314e-07	1.32324e-05	-0.0429756	-0.0914005	NA	-0.0811745	-0.0828515	-0.0574186	-0.0806194	NA	-0.100265	-0.0754012	-0.0557054	-0.0429756	-0.052126	NA	NA	NA	NA
ENSG00000242485.MRPL20	9.87298e-07	1.32867e-05	-0.195714	-0.209904	NA	-0.221704	-0.197012	-0.339858	-0.195714	NA	-0.282985	-0.263881	-0.319526	-0.25689	-0.380977	NA	NA	NA	NA
ENSG00000187664.HAPLN4	1.02424e-06	1.37705e-05	-0.0176759	-0.0176759	NA	-0.0297596	-0.0224897	-0.0332964	-0.0373536	NA	-0.0270471	-0.0455225	-0.0396416	-0.0273202	-0.0274093	NA	NA	NA	NA
ENSG00000167004.PDIA3	1.03008e-06	1.38358e-05	-0.190178	-0.480123	NA	-0.379788	-0.440386	-0.405983	-0.383414	NA	-0.553296	-0.290796	-0.37734	-0.550672	-0.190178	NA	NA	NA	NA
ENSG00000160007.ARHGAP35	1.04727e-06	1.40532e-05	-0.129343	-0.240097	NA	-0.1825	-0.242376	-0.245779	-0.198368	NA	-0.282191	-0.238173	-0.243549	-0.129343	-0.262692	NA	NA	NA	NA
ENSG00000151240.DIP2C	1.07807e-06	1.44525e-05	-0.109107	-0.136526	NA	-0.12537	-0.113804	-0.173739	-0.129503	NA	-0.195544	-0.141498	-0.157029	-0.109107	-0.219497	NA	NA	NA	NA
ENSG00000092051.JPH4	1.10531e-06	1.48035e-05	-0.145506	-0.134418	NA	-0.178532	-0.182014	-0.196768	-0.179362	NA	-0.170853	-0.19903	-0.233785	-0.240954	-0.145506	NA	NA	NA	NA
ENSG00000175048.ZDHHC14	1.11705e-06	1.49465e-05	-0.121984	-0.147032	NA	-0.252833	-0.18343	-0.304335	-0.35443	NA	-0.134961	-0.319107	-0.328923	-0.121984	-0.127266	NA	NA	NA	NA
ENSG00000184986.TMEM121	1.1388e-06	1.52229e-05	-0.122209	-0.122161	NA	-0.132607	-0.219873	-0.121325	-0.243071	NA	-0.122209	-0.182259	-0.242269	-0.249995	-0.187886	NA	NA	NA	NA
ENSG00000159713.TPPP3	1.16584e-06	1.55694e-05	-0.0460635	-0.117991	NA	-0.0739559	-0.118784	-0.186522	-0.0886844	NA	-0.259774	-0.0460635	-0.267787	-0.281787	-0.225041	NA	NA	NA	NA
ENSG00000260001.TGFBR3L	1.18828e-06	1.58539e-05	-0.108224	-0.108224	NA	-0.130984	-0.11036	-0.277275	-0.14424	NA	-0.113066	-0.117663	-0.246797	-0.367702	-0.38061	NA	NA	NA	NA
ENSG00000108349.CASC3	1.23208e-06	1.64226e-05	-0.128132	-0.14063	NA	-0.12893	-0.149262	-0.152477	-0.132118	NA	-0.149069	-0.128132	-0.145718	-0.13505	-0.149455	NA	NA	NA	NA
ENSG00000090661.CERS4	1.23709e-06	1.64626e-05	-0.0660272	-0.0863448	NA	-0.107414	-0.146108	-0.0729228	-0.168876	NA	-0.0660272	-0.0947368	-0.14741	-0.202637	-0.107752	NA	NA	NA	NA
ENSG00000175445.LPL	1.23743e-06	1.64626e-05	-0.0183846	-0.0240231	NA	-0.0327279	-0.0267165	-0.554475	-0.0470973	NA	-0.0183846	-0.0373355	-0.378887	-0.124127	-1.08462	NA	NA	NA	NA
ENSG00000162458.FBLIM1	1.24589e-06	1.65593e-05	-0.0867606	-0.179147	NA	-0.180465	-0.153058	-0.169583	-0.154095	NA	-0.149461	-0.129489	-0.13571	-0.129003	-0.0867606	NA	NA	NA	NA
ENSG00000038382.TRIO	1.29613e-06	1.72063e-05	-0.125238	-0.184036	NA	-0.151284	-0.174514	-0.29354	-0.177948	NA	-0.370409	-0.125238	-0.237363	-0.183443	-0.377103	NA	NA	NA	NA
ENSG00000180891.CUEDC1	1.29703e-06	1.72063e-05	-0.0785254	-0.0785254	NA	-0.140412	-0.0966938	-0.18005	-0.150285	NA	-0.176405	-0.123477	-0.150859	-0.133102	-0.173291	NA	NA	NA	NA
ENSG00000100281.HMGXB4	1.30271e-06	1.72652e-05	-0.119818	-0.313978	NA	-0.303799	-0.277611	-0.215384	-0.269586	NA	-0.224877	-0.313749	-0.208316	-0.119818	-0.196577	NA	NA	NA	NA
ENSG00000279369.AC046185.3	1.31879e-06	1.7456e-05	-0.0804049	-0.102612	NA	-0.12323	-0.102731	-0.092767	-0.127087	NA	-0.111785	-0.0793702	-0.0905421	-0.0965204	-0.0804049	NA	NA	NA	NA
ENSG00000185619.PCGF3	1.3196e-06	1.7456e-05	-0.105923	-0.143393	NA	-0.105923	-0.136429	-0.202613	-0.117991	NA	-0.178547	-0.112255	-0.204453	-0.135252	-0.196211	NA	NA	NA	NA
ENSG00000111676.ATN1	1.3226e-06	1.74791e-05	-0.130034	-0.236364	NA	-0.234066	-0.194851	-0.235591	-0.213209	NA	-0.218286	-0.246502	-0.197611	-0.130034	-0.235968	NA	NA	NA	NA
ENSG00000078804.TP53INP2	1.32406e-06	1.74819e-05	-0.0704409	-0.0962367	NA	-0.101526	-0.0704409	-0.162817	-0.0727274	NA	-0.162529	-0.0947888	-0.124624	-0.0879563	-0.159343	NA	NA	NA	NA
ENSG00000117971.CHRNB4	1.32536e-06	1.74825e-05	-0.0120863	-0.0175354	NA	-0.0187694	-0.0119157	-0.0155925	-0.0179498	NA	-0.0113075	-0.0207223	-0.013156	-0.0097543	-0.0120863	NA	NA	NA	NA
ENSG00000181585.TMIE	1.32769e-06	1.74968e-05	-0.0336476	-0.0434563	NA	-0.0651149	-0.0616395	-0.0681785	-0.0714963	NA	-0.0614472	-0.0527209	-0.0775536	-0.083743	-0.0336476	NA	NA	NA	NA
ENSG00000128185.DGCR6L	1.35159e-06	1.77949e-05	-0.129137	-0.20144	NA	-0.169767	-0.1796	-0.218626	-0.129137	NA	-0.224857	-0.183857	-0.190922	-0.227257	-0.301055	NA	NA	NA	NA
ENSG00000161243.FBXO27	1.39513e-06	1.83508e-05	-0.0572828	-0.0663509	NA	-0.0828086	-0.116631	-0.0854992	-0.0857888	NA	-0.0693274	-0.0572828	-0.156298	-0.115729	-0.133317	NA	NA	NA	NA
ENSG00000162430.SELENON	1.39878e-06	1.83815e-05	-0.077839	-0.0927382	NA	-0.0743579	-0.0964065	-0.148039	-0.0884375	NA	-0.126107	-0.077839	-0.15549	-0.135274	-0.176469	NA	NA	NA	NA
ENSG00000133706.LARS	1.40873e-06	1.84949e-05	-0.136978	-0.187829	NA	-0.153333	-0.152229	-0.145331	-0.136978	NA	-0.140491	-0.202274	-0.144303	-0.165249	-0.213923	NA	NA	NA	NA
ENSG00000116649.SRM	1.42241e-06	1.8657e-05	-0.219992	-0.256335	NA	-0.28356	-0.225641	-0.241399	-0.219992	NA	-0.233187	-0.3075	-0.253092	-0.284677	-0.501473	NA	NA	NA	NA
ENSG00000198858.R3HDM4	1.43469e-06	1.88004e-05	-0.121819	-0.170745	NA	-0.169079	-0.125863	-0.167297	-0.153311	NA	-0.153953	-0.186475	-0.155925	-0.121819	-0.250347	NA	NA	NA	NA
ENSG00000171530.TBCA	1.44111e-06	1.88668e-05	-0.173068	-0.344508	NA	-0.366395	-0.240428	-0.380819	-0.211895	NA	-0.341241	-0.247683	-0.392539	-0.173068	-0.393947	NA	NA	NA	NA
ENSG00000144481.TRPM8	1.45062e-06	1.89735e-05	-0.00991353	-0.00674365	NA	-0.010404	-0.00882901	-0.00772153	-0.023298	NA	-0.00808776	-0.0209749	-0.0189468	-0.00991353	-0.0182127	NA	NA	NA	NA
ENSG00000253729.PRKDC	1.47825e-06	1.93032e-05	-0.163556	-0.220428	NA	-0.225655	-0.201152	-0.211199	-0.231573	NA	-0.163556	-0.314912	-0.239906	-0.190781	-0.284776	NA	NA	NA	NA
ENSG00000170113.NIPA1	1.47859e-06	1.93032e-05	-0.074715	-0.074715	NA	-0.0955235	-0.0982606	-0.172269	-0.138276	NA	-0.132387	-0.113055	-0.203978	-0.14149	-0.208591	NA	NA	NA	NA
ENSG00000169032.MAP2K1	1.4826e-06	1.93375e-05	-0.14283	-0.143301	NA	-0.14543	-0.14283	-0.209146	-0.195814	NA	-0.215218	-0.219576	-0.244629	-0.236708	-0.299619	NA	NA	NA	NA
ENSG00000013293.SLC7A14	1.49887e-06	1.95315e-05	-0.0669591	-0.0684539	NA	-0.0669591	-0.0886249	-0.0856115	-0.130084	NA	-0.114951	-0.164988	-0.139819	-0.136208	-0.149391	NA	NA	NA	NA
ENSG00000135472.FAIM2	1.52335e-06	1.9832e-05	-0.142428	-0.169561	NA	-0.157915	-0.215755	-0.325304	-0.221259	NA	-0.224252	-0.142428	-0.418603	-0.430398	-0.418852	NA	NA	NA	NA
ENSG00000069345.DNAJA2	1.53024e-06	1.99031e-05	-0.163329	-0.258977	NA	-0.223144	-0.23337	-0.244387	-0.183513	NA	-0.247604	-0.296334	-0.210649	-0.163329	-0.265959	NA	NA	NA	NA
ENSG00000285254.AL513128.2	1.54163e-06	2.00326e-05	-0.00447036	-0.00693127	NA	-0.00995983	-0.00683152	-0.0114259	-0.00447036	NA	-0.0123396	-0.0115659	-0.00716053	-0.0096689	-0.0240322	NA	NA	NA	NA
ENSG00000108578.BLMH	1.55e-06	2.01227e-05	-0.0551262	-0.0901653	NA	-0.090708	-0.094616	-0.0917777	-0.0775143	NA	-0.0822622	-0.0793697	-0.0844611	-0.0551262	-0.074568	NA	NA	NA	NA
ENSG00000124813.RUNX2	1.63191e-06	2.11663e-05	-0.0203037	-0.0316254	NA	-0.0994531	-0.0396171	-0.0310377	-0.101631	NA	-0.0521704	-0.0203037	-0.04827	-0.0867181	-0.0519238	NA	NA	NA	NA
ENSG00000068024.HDAC4	1.64104e-06	2.1265e-05	-0.0607451	-0.0576983	NA	-0.0596364	-0.0777706	-0.0922723	-0.102284	NA	-0.0913667	-0.0607451	-0.138594	-0.0817117	-0.129024	NA	NA	NA	NA
ENSG00000091972.CD200	1.64265e-06	2.12661e-05	-0.13851	-0.362554	NA	-0.306074	-0.356041	-0.197859	-0.30388	NA	-0.293601	-0.234565	-0.202099	-0.324057	-0.13851	NA	NA	NA	NA
ENSG00000083750.RRAGB	1.66911e-06	2.15887e-05	-0.115681	-0.207837	NA	-0.184636	-0.191992	-0.234858	-0.125491	NA	-0.174464	-0.180724	-0.204341	-0.115681	-0.263135	NA	NA	NA	NA
ENSG00000165097.KDM1B	1.67408e-06	2.16329e-05	-0.055547	-0.0799509	NA	-0.0686972	-0.0667484	-0.0784032	-0.053469	NA	-0.0877823	-0.094882	-0.0669474	-0.055547	-0.0836224	NA	NA	NA	NA
ENSG00000175029.CTBP2	1.69195e-06	2.18436e-05	-0.113435	-0.17369	NA	-0.18661	-0.191289	-0.204808	-0.162062	NA	-0.127702	-0.286293	-0.253035	-0.113435	-0.139675	NA	NA	NA	NA
ENSG00000107954.NEURL1	1.71807e-06	2.21603e-05	-0.0632485	-0.0977695	NA	-0.0607931	-0.0971236	-0.102623	-0.0623282	NA	-0.0943738	-0.0632485	-0.139095	-0.156973	-0.253876	NA	NA	NA	NA
ENSG00000183715.OPCML	1.77868e-06	2.2921e-05	-0.0711663	-0.143357	NA	-0.141877	-0.151999	-0.0946536	-0.153916	NA	-0.40035	-0.222045	-0.127059	-0.275552	-0.0711663	NA	NA	NA	NA
ENSG00000151458.ANKRD50	1.78899e-06	2.30326e-05	-0.123083	-0.391805	NA	-0.215237	-0.323799	-0.375709	-0.123838	NA	-0.535215	-0.123083	-0.252793	-0.153252	-0.204106	NA	NA	NA	NA
ENSG00000113916.BCL6	1.80676e-06	2.324e-05	-0.101544	-0.144314	NA	-0.124993	-0.169877	-0.22059	-0.216897	NA	-0.285649	-0.101544	-0.206705	-0.192468	-0.191265	NA	NA	NA	NA
ENSG00000138162.TACC2	1.80859e-06	2.32422e-05	-0.100601	-0.146431	NA	-0.104045	-0.140229	-0.14976	-0.104497	NA	-0.163237	-0.112102	-0.129343	-0.100601	-0.122253	NA	NA	NA	NA
ENSG00000186716.BCR	1.85198e-06	2.37779e-05	-0.0800591	-0.0991923	NA	-0.0942155	-0.0865104	-0.163848	-0.0878702	NA	-0.163606	-0.0800591	-0.181447	-0.123313	-0.168995	NA	NA	NA	NA
ENSG00000099204.ABLIM1	1.87453e-06	2.40453e-05	-0.131319	-0.255363	NA	-0.20689	-0.197449	-0.31493	-0.161046	NA	-0.407132	-0.201389	-0.171229	-0.131319	-0.254108	NA	NA	NA	NA
ENSG00000183386.FHL3	1.88374e-06	2.41327e-05	-0.0931918	-0.102419	NA	-0.147659	-0.0931918	-0.214269	-0.107243	NA	-0.0994503	-0.10195	-0.19349	-0.176393	-0.196868	NA	NA	NA	NA
ENSG00000077549.CAPZB	1.8848e-06	2.41327e-05	-0.177168	-0.314716	NA	-0.342935	-0.208674	-0.336043	-0.324081	NA	-0.328682	-0.405232	-0.177168	-0.224371	-0.263512	NA	NA	NA	NA
ENSG00000135390.ATP5MC2	1.91522e-06	2.44997e-05	-0.210304	-0.265333	NA	-0.294499	-0.235936	-0.360748	-0.248791	NA	-0.210304	-0.294866	-0.359376	-0.443515	-0.615267	NA	NA	NA	NA
ENSG00000198015.MRPL42	1.96647e-06	2.51176e-05	-0.148329	-0.252705	NA	-0.26025	-0.218464	-0.207733	-0.200967	NA	-0.192798	-0.348166	-0.186861	-0.148329	-0.258776	NA	NA	NA	NA
ENSG00000132669.RIN2	1.96855e-06	2.51176e-05	-0.0571378	-0.0735746	NA	-0.0656122	-0.0583667	-0.0848246	-0.0541409	NA	-0.109066	-0.0536128	-0.0944818	-0.0667656	-0.0571378	NA	NA	NA	NA
ENSG00000130313.PGLS	1.96891e-06	2.51176e-05	-0.185843	-0.246437	NA	-0.305006	-0.237798	-0.185843	-0.278398	NA	-0.259597	-0.283885	-0.212722	-0.262331	-0.19782	NA	NA	NA	NA
ENSG00000204131.NHSL2	1.99893e-06	2.54772e-05	-0.0223794	-0.0275735	NA	-0.0441277	-0.0223794	-0.0823019	-0.0434904	NA	-0.026811	-0.0297388	-0.061364	-0.102313	-0.159974	NA	NA	NA	NA
ENSG00000076344.RGS11	2.01905e-06	2.57102e-05	-0.0395755	-0.0439245	NA	-0.0542154	-0.038231	-0.0537146	-0.0492488	NA	-0.0542595	-0.059158	-0.0456134	-0.058438	-0.0395755	NA	NA	NA	NA
ENSG00000136280.CCM2	2.03675e-06	2.5912e-05	-0.128512	-0.141041	NA	-0.140766	-0.128512	-0.246975	-0.160623	NA	-0.206257	-0.135343	-0.28054	-0.22053	-0.248724	NA	NA	NA	NA
ENSG00000087258.GNAO1	2.04722e-06	2.60214e-05	-0.150703	-0.207478	NA	-0.202908	-0.150703	-0.385101	-0.204055	NA	-0.32355	-0.43869	-0.377753	-0.261014	-0.674423	NA	NA	NA	NA
ENSG00000153048.CARHSP1	2.06786e-06	2.626e-05	-0.245029	-0.754561	NA	-0.470572	-0.928436	-0.790685	-0.632556	NA	-0.867149	-0.558616	-1.00816	-0.643362	-0.245029	NA	NA	NA	NA
ENSG00000126777.KTN1	2.11791e-06	2.68711e-05	-0.179994	-0.179994	NA	-0.328199	-0.281536	-0.721998	-0.581936	NA	-0.454723	-0.291929	-0.978187	-0.720275	-0.912914	NA	NA	NA	NA
ENSG00000168286.THAP11	2.19571e-06	2.78329e-05	-0.0887863	-0.0979033	NA	-0.098478	-0.0926705	-0.109966	-0.0948447	NA	-0.0887863	-0.131192	-0.106755	-0.142249	-0.177615	NA	NA	NA	NA
ENSG00000170085.SIMC1	2.21129e-06	2.8005e-05	-0.0511224	-0.0837979	NA	-0.0608802	-0.0673277	-0.0863635	-0.0511224	NA	-0.0930115	-0.0836153	-0.0654291	-0.0696776	-0.126575	NA	NA	NA	NA
ENSG00000095321.CRAT	2.24353e-06	2.83875e-05	-0.0925168	-0.0963614	NA	-0.0989337	-0.0925168	-0.144223	-0.0997468	NA	-0.157818	-0.159033	-0.137556	-0.102106	-0.181545	NA	NA	NA	NA
ENSG00000173786.CNP	2.25917e-06	2.85596e-05	-0.106819	-0.112533	NA	-0.117989	-0.110881	-0.143945	-0.113395	NA	-0.138625	-0.138945	-0.144957	-0.106819	-0.181635	NA	NA	NA	NA
ENSG00000198816.ZNF358	2.27284e-06	2.87064e-05	-0.119971	-0.228031	NA	-0.195285	-0.202797	-0.296632	-0.119971	NA	-0.324543	-0.18282	-0.272873	-0.191616	-0.314611	NA	NA	NA	NA
ENSG00000072195.SPEG	2.28287e-06	2.8807e-05	-0.0638213	-0.0638213	NA	-0.104832	-0.0672292	-0.0915824	-0.129268	NA	-0.0866897	-0.121414	-0.0752069	-0.0868019	-0.0925744	NA	NA	NA	NA
ENSG00000099999.RNF215	2.32978e-06	2.93725e-05	-0.0804021	-0.0952933	NA	-0.0849773	-0.0985905	-0.104112	-0.0991414	NA	-0.0804021	-0.109746	-0.119222	-0.132217	-0.0899583	NA	NA	NA	NA
ENSG00000177432.NAP1L5	2.35858e-06	2.97087e-05	-0.143236	-0.153457	NA	-0.166705	-0.181264	-0.179114	-0.143236	NA	-0.255315	-0.268099	-0.228933	-0.209332	-0.278124	NA	NA	NA	NA
ENSG00000185615.PDIA2	2.36787e-06	2.97989e-05	-0.0442963	-0.0848907	NA	-0.118571	-0.0508042	-0.0940706	-0.0784905	NA	-0.0836358	-0.0832667	-0.0533446	-0.0442963	-0.0877515	NA	NA	NA	NA
ENSG00000184792.OSBP2	2.3865e-06	3.00063e-05	-0.0569037	-0.0739613	NA	-0.0586319	-0.0751347	-0.137674	-0.0608527	NA	-0.0810092	-0.0569037	-0.112361	-0.113875	-0.0732993	NA	NA	NA	NA
ENSG00000243477.NAA80	2.46404e-06	3.09534e-05	-0.068735	-0.0709322	NA	-0.068735	-0.091547	-0.11169	-0.0760722	NA	-0.11116	-0.102331	-0.15559	-0.148366	-0.172329	NA	NA	NA	NA
ENSG00000173175.ADCY5	2.54138e-06	3.18883e-05	-0.0450733	-0.0487959	NA	-0.0450733	-0.0519276	-0.0994179	-0.0516591	NA	-0.0959286	-0.0537135	-0.0923837	-0.0548145	-0.12194	NA	NA	NA	NA
ENSG00000174780.SRP72	2.54303e-06	3.18883e-05	-0.14134	-0.24427	NA	-0.188443	-0.185113	-0.209194	-0.14134	NA	-0.189345	-0.17396	-0.210594	-0.162752	-0.21956	NA	NA	NA	NA
ENSG00000108671.PSMD11	2.63571e-06	3.30209e-05	-0.138709	-0.251152	NA	-0.228243	-0.242865	-0.175479	-0.254622	NA	-0.211046	-0.27454	-0.21489	-0.216115	-0.138709	NA	NA	NA	NA
ENSG00000151490.PTPRO	2.65417e-06	3.32223e-05	-0.11358	-0.231894	NA	-0.132207	-0.343647	-0.198364	-0.134725	NA	-0.400678	-0.11358	-0.264761	-0.314999	-0.1259	NA	NA	NA	NA
ENSG00000139428.MMAB	2.7068e-06	3.38508e-05	-0.117698	-0.280331	NA	-0.246829	-0.214033	-0.309874	-0.167626	NA	-0.257515	-0.117698	-0.246594	-0.305065	-0.345308	NA	NA	NA	NA
ENSG00000104856.RELB	2.73315e-06	3.41498e-05	-0.029902	-0.0308435	NA	-0.0496357	-0.029902	-0.0622792	-0.052408	NA	-0.0433573	-0.0434895	-0.0611749	-0.0569397	-0.0998087	NA	NA	NA	NA
ENSG00000188730.VWC2	2.7932e-06	3.48689e-05	-0.0378131	-0.05969	NA	-0.0378131	-0.167155	-0.137201	-0.0803411	NA	-0.154848	-0.192675	-0.295338	-0.236876	-0.118681	NA	NA	NA	NA
ENSG00000105409.ATP1A3	2.8853e-06	3.59864e-05	-0.184192	-0.359271	NA	-0.184192	-0.30806	-0.246923	-0.217183	NA	-0.519886	-0.327633	-0.311284	-0.276618	-0.587839	NA	NA	NA	NA
ENSG00000137817.PARP6	2.92689e-06	3.64725e-05	-0.0809578	-0.106538	NA	-0.121219	-0.0809578	-0.137592	-0.0827978	NA	-0.109656	-0.106035	-0.122068	-0.0868059	-0.13903	NA	NA	NA	NA
ENSG00000198739.LRRTM3	2.97593e-06	3.70506e-05	-0.102249	-0.246054	NA	-0.102249	-0.366276	-0.154191	-0.280802	NA	-0.163521	-0.246115	-0.240818	-0.269602	-0.257401	NA	NA	NA	NA
ENSG00000067829.IDH3G	2.99e-06	3.71926e-05	-0.13555	-0.314994	NA	-0.309321	-0.286398	-0.254152	-0.254306	NA	-0.229581	-0.271489	-0.229735	-0.250427	-0.13555	NA	NA	NA	NA
ENSG00000160469.BRSK1	3.02744e-06	3.76248e-05	-0.132868	-0.163531	NA	-0.168218	-0.140864	-0.177133	-0.148247	NA	-0.179929	-0.146912	-0.167669	-0.132868	-0.221876	NA	NA	NA	NA
ENSG00000112981.NME5	3.10399e-06	3.85418e-05	-0.0762646	-0.0866544	NA	-0.0946071	-0.0911678	-0.0747235	-0.0799701	NA	-0.0910748	-0.0729929	-0.0767048	-0.090707	-0.0762646	NA	NA	NA	NA
ENSG00000081181.ARG2	3.14216e-06	3.89812e-05	-0.167999	-0.251635	NA	-0.200245	-0.347746	-0.269027	-0.305616	NA	-0.282713	-0.170694	-0.360623	-0.716682	-0.167999	NA	NA	NA	NA
ENSG00000263715.LINC02210-CRHR1	3.26075e-06	4.04165e-05	-0.0102239	-0.0156402	NA	-0.0152772	-0.0135842	-0.0205774	-0.0102239	NA	-0.0138288	-0.0171529	-0.0221029	-0.0171248	-0.0263796	NA	NA	NA	NA
ENSG00000077713.SLC25A43	3.36143e-06	4.16275e-05	-0.010594	-0.00266338	NA	-0.00466713	-0.0112099	-0.0043159	-0.0189158	NA	-0.0057729	-0.00798554	-0.0110689	-0.0133334	-0.010594	NA	NA	NA	NA
ENSG00000151208.DLG5	3.44736e-06	4.26538e-05	-0.0961852	-0.135361	NA	-0.10656	-0.104421	-0.261056	-0.136372	NA	-0.27528	-0.124388	-0.171013	-0.0961852	-0.160439	NA	NA	NA	NA
ENSG00000081791.DELE1	3.50458e-06	4.33235e-05	-0.0550968	-0.0851448	NA	-0.0883872	-0.0793781	-0.0864771	-0.0794681	NA	-0.0655817	-0.0832708	-0.083996	-0.0550968	-0.0703282	NA	NA	NA	NA
ENSG00000146007.ZMAT2	3.54537e-06	4.37889e-05	-0.132242	-0.173774	NA	-0.192358	-0.170906	-0.195672	-0.193236	NA	-0.132242	-0.170806	-0.173538	-0.150039	-0.198507	NA	NA	NA	NA
ENSG00000167792.NDUFV1	3.58591e-06	4.42505e-05	-0.162566	-0.191247	NA	-0.179601	-0.190652	-0.178264	-0.181198	NA	-0.162566	-0.228366	-0.206903	-0.22272	-0.271927	NA	NA	NA	NA
ENSG00000179364.PACS2	3.65094e-06	4.50132e-05	-0.107017	-0.193365	NA	-0.159152	-0.161543	-0.181184	-0.107017	NA	-0.201996	-0.116629	-0.155542	-0.137256	-0.23849	NA	NA	NA	NA
ENSG00000100593.ISM2	3.70532e-06	4.56434e-05	-0.0138663	-0.00966862	NA	-0.00250324	-0.00840047	-0.00747373	-0.00418665	NA	-0.0290135	-0.00753145	-0.00933039	-0.00899358	-0.0138663	NA	NA	NA	NA
ENSG00000189180.ZNF33A	3.74606e-06	4.61046e-05	-0.0954235	-0.103553	NA	-0.102824	-0.104337	-0.114358	-0.107931	NA	-0.0973122	-0.0954235	-0.133207	-0.133764	-0.131994	NA	NA	NA	NA
ENSG00000100379.KCTD17	3.82304e-06	4.70106e-05	-0.121434	-0.142113	NA	-0.159786	-0.123151	-0.168565	-0.121434	NA	-0.156429	-0.159208	-0.151268	-0.162749	-0.294152	NA	NA	NA	NA
ENSG00000213923.CSNK1E	3.87258e-06	4.75778e-05	-0.162815	-0.242757	NA	-0.237128	-0.215768	-0.30007	-0.212843	NA	-0.252593	-0.17449	-0.288508	-0.18556	-0.162815	NA	NA	NA	NA
ENSG00000068971.PPP2R5B	3.93737e-06	4.83313e-05	-0.143558	-0.153095	NA	-0.221493	-0.154147	-0.376193	-0.339082	NA	-0.223687	-0.143558	-0.404655	-0.341378	-0.286559	NA	NA	NA	NA
ENSG00000157869.RAB28	3.98128e-06	4.88275e-05	-0.0832021	-0.100716	NA	-0.0972446	-0.0951459	-0.0964161	-0.081224	NA	-0.082597	-0.0832021	-0.0923922	-0.109046	-0.10206	NA	NA	NA	NA
ENSG00000141622.RNF165	4.06518e-06	4.98127e-05	-0.132885	-0.21191	NA	-0.145538	-0.207214	-0.160021	-0.163368	NA	-0.222039	-0.132885	-0.177036	-0.143804	-0.192154	NA	NA	NA	NA
ENSG00000142156.COL6A1	4.0921e-06	5.00987e-05	-0.109884	-0.277638	NA	-0.143552	-0.253848	-0.258342	-0.109884	NA	-0.286641	-0.185729	-0.353531	-0.232807	-0.436349	NA	NA	NA	NA
ENSG00000078114.NEBL	4.29295e-06	5.25116e-05	-0.060407	-0.0940066	NA	-0.060407	-0.112954	-0.0919867	-0.121655	NA	-0.155808	-0.0919953	-0.110984	-0.192775	-0.206942	NA	NA	NA	NA
ENSG00000146005.PSD2	4.57423e-06	5.59032e-05	-0.0569898	-0.0552552	NA	-0.0607476	-0.0967192	-0.0670156	-0.0822246	NA	-0.0569898	-0.0693258	-0.09553	-0.111623	-0.158371	NA	NA	NA	NA
ENSG00000065665.SEC61A2	4.63197e-06	5.65594e-05	-0.0949209	-0.0958516	NA	-0.11376	-0.0942438	-0.113177	-0.110255	NA	-0.0949209	-0.153828	-0.137855	-0.126574	-0.128902	NA	NA	NA	NA
ENSG00000153406.NMRAL1	4.64346e-06	5.66502e-05	-0.0341178	-0.0356795	NA	-0.0411234	-0.0764807	-0.0574323	-0.0944387	NA	-0.0341178	-0.0614816	-0.104142	-0.165637	-0.071118	NA	NA	NA	NA
ENSG00000205704.LINC00634	4.71368e-06	5.74568e-05	-0.0540529	-0.0561343	NA	-0.0540529	-0.0681342	-0.109435	-0.0586594	NA	-0.102687	-0.102862	-0.140372	-0.140124	-0.201482	NA	NA	NA	NA
ENSG00000142408.CACNG8	4.73006e-06	5.76062e-05	-0.0668942	-0.0958012	NA	-0.113014	-0.0934998	-0.0786439	-0.118451	NA	-0.0686368	-0.113986	-0.0668942	-0.084601	-0.130379	NA	NA	NA	NA
ENSG00000144642.RBMS3	4.75776e-06	5.7893e-05	-0.0897685	-0.250325	NA	-0.365747	-0.214024	-0.328306	-0.432897	NA	-0.096763	-0.0897685	-0.378043	-0.337258	-0.382682	NA	NA	NA	NA
ENSG00000104960.PTOV1	4.76787e-06	5.79656e-05	-0.17152	-0.338559	NA	-0.383793	-0.297115	-0.262323	-0.355355	NA	-0.280588	-0.407166	-0.245675	-0.335095	-0.17152	NA	NA	NA	NA
ENSG00000133101.CCNA1	4.85182e-06	5.89348e-05	-0.0619112	-0.165267	NA	-0.111942	-0.145975	-0.154391	-0.0862132	NA	-0.172875	-0.0619112	-0.129591	-0.0976343	-0.134493	NA	NA	NA	NA
ENSG00000179262.RAD23A	4.85762e-06	5.8954e-05	-0.171397	-0.171464	NA	-0.171397	-0.212902	-0.186878	-0.223626	NA	-0.214969	-0.252386	-0.245818	-0.276629	-0.263631	NA	NA	NA	NA
ENSG00000188130.MAPK12	4.98083e-06	6.03969e-05	-0.0754269	-0.0754269	NA	-0.0819075	-0.0945484	-0.132851	-0.106681	NA	-0.0910893	-0.090261	-0.136891	-0.104056	-0.106369	NA	NA	NA	NA
ENSG00000187239.FNBP1	4.99601e-06	6.05284e-05	-0.109177	-0.140385	NA	-0.124697	-0.107679	-0.21912	-0.149409	NA	-0.208087	-0.109177	-0.195526	-0.155839	-0.260465	NA	NA	NA	NA
ENSG00000160813.PPP1R35	5.07203e-06	6.13962e-05	-0.107513	-0.107513	NA	-0.112687	-0.136527	-0.124892	-0.129069	NA	-0.127743	-0.120269	-0.143614	-0.181449	-0.142239	NA	NA	NA	NA
ENSG00000184144.CNTN2	5.23684e-06	6.33363e-05	-0.0653782	-0.113596	NA	-0.0961597	-0.113222	-0.149217	-0.1206	NA	-0.170167	-0.0653782	-0.231904	-0.151486	-0.379952	NA	NA	NA	NA
ENSG00000107863.ARHGAP21	5.26647e-06	6.36056e-05	-0.134763	-0.202934	NA	-0.28213	-0.134763	-0.26758	-0.24543	NA	-0.222148	-0.263675	-0.321947	-0.221354	-0.238336	NA	NA	NA	NA
ENSG00000087460.GNAS	5.26821e-06	6.36056e-05	-0.162605	-0.355148	NA	-0.341065	-0.688657	-0.383288	-0.550676	NA	-0.491055	-0.162605	-0.783835	-0.96051	-0.469329	NA	NA	NA	NA
ENSG00000169660.HEXD	5.42378e-06	6.54273e-05	-0.0882678	-0.15646	NA	-0.126495	-0.123062	-0.141616	-0.0882678	NA	-0.122146	-0.130531	-0.097216	-0.108063	-0.172444	NA	NA	NA	NA
ENSG00000111670.GNPTAB	5.46466e-06	6.58635e-05	-0.105474	-0.241836	NA	-0.273368	-0.178951	-0.189427	-0.189466	NA	-0.277751	-0.218761	-0.105474	-0.116245	-0.280342	NA	NA	NA	NA
ENSG00000104129.DNAJC17	5.50334e-06	6.62725e-05	-0.0502593	-0.095726	NA	-0.0902557	-0.0787257	-0.0706416	-0.0745428	NA	-0.0706043	-0.0624752	-0.06177	-0.0736424	-0.0502593	NA	NA	NA	NA
ENSG00000213339.QTRT1	5.52262e-06	6.64474e-05	-0.0919657	-0.122521	NA	-0.155329	-0.136961	-0.129626	-0.174134	NA	-0.0919657	-0.178333	-0.168077	-0.150391	-0.149324	NA	NA	NA	NA
ENSG00000028310.BRD9	5.54155e-06	6.66178e-05	-0.107555	-0.157526	NA	-0.166852	-0.11196	-0.185961	-0.128052	NA	-0.159681	-0.155948	-0.154994	-0.107555	-0.150391	NA	NA	NA	NA
ENSG00000188760.TMEM198	5.56989e-06	6.6865e-05	-0.074671	-0.0784191	NA	-0.0977299	-0.0892353	-0.125879	-0.078783	NA	-0.074671	-0.0963618	-0.12881	-0.122856	-0.115369	NA	NA	NA	NA
ENSG00000155366.RHOC	5.57168e-06	6.6865e-05	-0.185164	-0.360296	NA	-0.456545	-0.253902	-1.11159	-0.355969	NA	-0.769888	-0.185164	-0.845395	-0.737183	-0.36313	NA	NA	NA	NA
ENSG00000205593.DENND6B	5.62509e-06	6.74479e-05	-0.0814092	-0.0973774	NA	-0.115166	-0.0968168	-0.137407	-0.0896911	NA	-0.141718	-0.0814092	-0.122025	-0.163427	-0.125792	NA	NA	NA	NA
ENSG00000158792.SPATA2L	5.83322e-06	6.98836e-05	-0.0731346	-0.131138	NA	-0.124527	-0.128089	-0.104436	-0.129311	NA	-0.109814	-0.112169	-0.0731346	-0.146662	-0.101937	NA	NA	NA	NA
ENSG00000198915.RASGEF1A	5.98142e-06	7.15977e-05	-0.00219801	-0.00334718	NA	-0.00219801	-0.0133007	-0.00263531	-0.0166637	NA	-0.00428556	-0.00769828	-0.0083489	-0.02096	-0.0236863	NA	NA	NA	NA
ENSG00000244462.RBM12	6.0097e-06	7.18745e-05	-0.0792146	-0.0994049	NA	-0.104105	-0.0940324	-0.115927	-0.0981334	NA	-0.136229	-0.112406	-0.100016	-0.0792146	-0.115432	NA	NA	NA	NA
ENSG00000197724.PHF2	6.02865e-06	7.20395e-05	-0.0727567	-0.124659	NA	-0.112413	-0.101222	-0.117057	-0.100025	NA	-0.114526	-0.102615	-0.0869138	-0.106362	-0.0727567	NA	NA	NA	NA
ENSG00000145708.CRHBP	6.08089e-06	7.26016e-05	-0.0251811	-0.215179	NA	-0.0298427	-0.161607	-0.310668	-0.0415638	NA	-0.931272	-0.0814456	-0.125534	-0.0251811	-0.0700672	NA	NA	NA	NA
ENSG00000146352.CLVS2	6.0886e-06	7.26317e-05	-0.0891216	-0.137541	NA	-0.0995043	-0.115625	-0.0856273	-0.103851	NA	-0.101107	-0.0891216	-0.155194	-0.20984	-0.102359	NA	NA	NA	NA
ENSG00000141933.TPGS1	6.14671e-06	7.32623e-05	-0.158358	-0.324034	NA	-0.26362	-0.330256	-0.327079	-0.19509	NA	-0.306536	-0.240528	-0.325593	-0.262449	-0.158358	NA	NA	NA	NA
ENSG00000132589.FLOT2	6.16846e-06	7.34588e-05	-0.0686016	-0.0726724	NA	-0.088173	-0.0686016	-0.158289	-0.0789957	NA	-0.111313	-0.0945353	-0.147642	-0.124753	-0.162238	NA	NA	NA	NA
ENSG00000181045.SLC26A11	6.28581e-06	7.47925e-05	-0.111595	-0.241052	NA	-0.260933	-0.204149	-0.197817	-0.223876	NA	-0.283322	-0.18378	-0.130574	-0.12579	-0.111595	NA	NA	NA	NA
ENSG00000187556.NANOS3	6.40313e-06	7.61237e-05	-0.0651091	-0.0787202	NA	-0.0886463	-0.0696808	-0.0809191	-0.0819391	NA	-0.0762132	-0.123929	-0.0651091	-0.0745462	-0.112436	NA	NA	NA	NA
ENSG00000099377.HSD3B7	6.48728e-06	7.70585e-05	-0.0398515	-0.0762437	NA	-0.0780961	-0.0738228	-0.187865	-0.118864	NA	-0.0743699	-0.0398515	-0.152005	-0.181165	-0.0880132	NA	NA	NA	NA
ENSG00000072135.PTPN18	6.50047e-06	7.71496e-05	-0.0569817	-0.0639799	NA	-0.0723992	-0.0903748	-0.0995525	-0.0890373	NA	-0.0844912	-0.0569817	-0.117546	-0.150816	-0.10482	NA	NA	NA	NA
ENSG00000070808.CAMK2A	6.52268e-06	7.73475e-05	-0.0401304	-0.0489445	NA	-0.0445931	-0.0907801	-0.0721456	-0.0695271	NA	-0.0585041	-0.0443076	-0.0830927	-0.105955	-0.0401304	NA	NA	NA	NA
ENSG00000155511.GRIA1	6.53941e-06	7.748e-05	-0.097681	-0.377949	NA	-0.18335	-0.358536	-0.467727	-0.11099	NA	-0.415314	-0.205567	-0.513932	-0.188195	-0.097681	NA	NA	NA	NA
ENSG00000143641.GALNT2	6.6716e-06	7.89793e-05	-0.0671865	-0.0965659	NA	-0.0671865	-0.0955388	-0.138972	-0.118756	NA	-0.224578	-0.0910381	-0.191563	-0.229477	-0.177084	NA	NA	NA	NA
ENSG00000175352.NRIP3	6.695e-06	7.91892e-05	-0.125093	-0.125093	NA	-0.228338	-0.205362	-0.371503	-0.449715	NA	-0.263519	-0.366237	-0.482849	-0.377529	-0.621146	NA	NA	NA	NA
ENSG00000068383.INPP5A	6.87489e-06	8.12482e-05	-0.0640058	-0.0948976	NA	-0.117028	-0.0778476	-0.120111	-0.104728	NA	-0.124429	-0.149065	-0.102374	-0.0640058	-0.175261	NA	NA	NA	NA
ENSG00000154548.SRSF12	7.21224e-06	8.5163e-05	-0.0845921	-0.142676	NA	-0.14628	-0.102023	-0.121843	-0.0856793	NA	-0.15447	-0.145496	-0.101822	-0.0845921	-0.190319	NA	NA	NA	NA
ENSG00000176749.CDK5R1	7.2278e-06	8.52746e-05	-0.119602	-0.269048	NA	-0.188997	-0.191813	-0.179241	-0.119602	NA	-0.27425	-0.336158	-0.186171	-0.132753	-0.248506	NA	NA	NA	NA
ENSG00000180370.PAK2	7.23493e-06	8.52866e-05	-0.164244	-0.333471	NA	-0.361401	-0.30574	-0.357117	-0.264428	NA	-0.332317	-0.258712	-0.251395	-0.164244	-0.256924	NA	NA	NA	NA
ENSG00000138698.RAP1GDS1	7.66484e-06	9.02783e-05	-0.130356	-0.27307	NA	-0.291701	-0.168099	-0.375829	-0.166751	NA	-0.319556	-0.216775	-0.294123	-0.130356	-0.395848	NA	NA	NA	NA
ENSG00000184831.APOO	7.90262e-06	9.30005e-05	-0.115485	-0.20666	NA	-0.248116	-0.166656	-0.146264	-0.173805	NA	-0.128257	-0.244333	-0.115485	-0.131534	-0.245907	NA	NA	NA	NA
ENSG00000121753.ADGRB2	7.91741e-06	9.30962e-05	-0.0693232	-0.0745183	NA	-0.0693232	-0.0781355	-0.107637	-0.123675	NA	-0.137677	-0.18641	-0.165537	-0.125041	-0.231337	NA	NA	NA	NA
ENSG00000130560.UBAC1	8.1357e-06	9.55824e-05	-0.128711	-0.221684	NA	-0.200482	-0.2334	-0.263933	-0.173795	NA	-0.255343	-0.196182	-0.297781	-0.128711	-0.438973	NA	NA	NA	NA
ENSG00000182600.SNORC	8.53749e-06	0.000100219	-0.0729332	-0.0767676	NA	-0.0950374	-0.250863	-0.113622	-0.344444	NA	-0.0762455	-0.235058	-0.238677	-0.205885	-0.0729332	NA	NA	NA	NA
ENSG00000131437.KIF3A	9.00273e-06	0.000105591	-0.172689	-0.281314	NA	-0.242247	-0.26039	-0.299626	-0.227183	NA	-0.303849	-0.34394	-0.316321	-0.172689	-0.355369	NA	NA	NA	NA
ENSG00000126934.MAP2K2	9.07774e-06	0.000106382	-0.172394	-0.263547	NA	-0.247143	-0.172394	-0.293964	-0.182436	NA	-0.307354	-0.24157	-0.247003	-0.227548	-0.420138	NA	NA	NA	NA
ENSG00000099308.MAST3	9.21693e-06	0.000107922	-0.0385579	-0.0517274	NA	-0.0520511	-0.0553328	-0.0644053	-0.0383642	NA	-0.0608559	-0.0385579	-0.0793549	-0.0583371	-0.0813224	NA	NA	NA	NA
ENSG00000109265.KIAA1211	9.28746e-06	0.000108657	-0.0718579	-0.148984	NA	-0.130547	-0.115105	-0.140542	-0.0718579	NA	-0.124118	-0.123345	-0.108612	-0.0787842	-0.103826	NA	NA	NA	NA
ENSG00000133275.CSNK1G2	9.3598e-06	0.000109412	-0.11214	-0.262211	NA	-0.172233	-0.220071	-0.323497	-0.128886	NA	-0.268419	-0.11214	-0.26778	-0.233881	-0.262415	NA	NA	NA	NA
ENSG00000145012.LPP	9.4634e-06	0.00011053	-0.104775	-0.141878	NA	-0.169107	-0.155433	-0.260451	-0.230542	NA	-0.332191	-0.104775	-0.237093	-0.227418	-0.162957	NA	NA	NA	NA
ENSG00000105514.RAB3D	9.79749e-06	0.000114337	-0.0350164	-0.0559005	NA	-0.0599587	-0.055648	-0.0987126	-0.043479	NA	-0.088144	-0.0350164	-0.109239	-0.0677042	-0.0999888	NA	NA	NA	NA
ENSG00000196557.CACNA1H	9.89206e-06	0.000115344	-0.0422455	-0.0842441	NA	-0.0900804	-0.0577111	-0.0885161	-0.0790445	NA	-0.0868579	-0.0562723	-0.0886188	-0.0422455	-0.0731371	NA	NA	NA	NA
ENSG00000103485.QPRT	1.01669e-05	0.000118449	-0.0766329	-0.102995	NA	-0.174846	-0.0864291	-0.228493	-0.0766329	NA	-0.136777	-0.185413	-0.220866	-0.152436	-0.172934	NA	NA	NA	NA
ENSG00000079459.FDFT1	1.02401e-05	0.000119204	-0.145436	-0.438797	NA	-0.346119	-0.251264	-0.487566	-0.198629	NA	-0.327502	-0.145436	-0.242012	-0.347482	-0.442706	NA	NA	NA	NA
ENSG00000173457.PPP1R14B	1.03325e-05	0.000120178	-0.244713	-0.526117	NA	-0.885905	-0.471391	-0.41455	-0.809631	NA	-0.501214	-0.908089	-0.446067	-0.244713	-0.372839	NA	NA	NA	NA
ENSG00000170537.TMC7	1.03461e-05	0.000120237	-0.0243633	-0.0289069	NA	-0.0303245	-0.0252574	-0.0272734	-0.0253706	NA	-0.0309249	-0.0242227	-0.0311427	-0.0280205	-0.0243633	NA	NA	NA	NA
ENSG00000015475.BID	1.0467e-05	0.000121541	-0.0884056	-0.220999	NA	-0.0894101	-0.178444	-0.309704	-0.0884056	NA	-0.343424	-0.268603	-0.316338	-0.23659	-0.356633	NA	NA	NA	NA
ENSG00000157890.MEGF11	1.07923e-05	0.000125214	-0.0383417	-0.226531	NA	-0.256734	-0.28492	-0.0814259	-0.378849	NA	-0.149568	-0.351603	-0.214607	-0.0383417	-0.0838012	NA	NA	NA	NA
ENSG00000117480.FAAH	1.14172e-05	0.000132354	-0.0626191	-0.0989205	NA	-0.0880496	-0.101627	-0.0908904	-0.0820248	NA	-0.107108	-0.0626191	-0.0968612	-0.0907014	-0.0880705	NA	NA	NA	NA
ENSG00000172247.C1QTNF4	1.15152e-05	0.00013338	-0.245087	-0.721042	NA	-0.444441	-0.558622	-0.533988	-0.245087	NA	-0.869257	-0.538504	-0.443043	-0.290387	-0.765458	NA	NA	NA	NA
ENSG00000159399.HK2	1.15593e-05	0.000133779	-0.051926	-0.0574979	NA	-0.051926	-0.107903	-0.112953	-0.155009	NA	-0.141419	-0.0612462	-0.225241	-0.227406	-0.208648	NA	NA	NA	NA
ENSG00000126858.RHOT1	1.16347e-05	0.00013454	-0.0980146	-0.134321	NA	-0.0980146	-0.124575	-0.141791	-0.106556	NA	-0.180603	-0.1833	-0.127439	-0.106371	-0.229788	NA	NA	NA	NA
ENSG00000136026.CKAP4	1.18331e-05	0.000136722	-0.108773	-0.243076	NA	-0.163304	-0.203678	-0.260145	-0.124789	NA	-0.295612	-0.108773	-0.268333	-0.2847	-0.216221	NA	NA	NA	NA
ENSG00000204442.FAM155A	1.18599e-05	0.000136918	-0.108153	-0.141832	NA	-0.12293	-0.108153	-0.242344	-0.17983	NA	-0.250907	-0.302587	-0.277274	-0.269115	-0.248902	NA	NA	NA	NA
ENSG00000187957.DNER	1.19197e-05	0.000137495	-0.147437	-0.291937	NA	-0.41966	-0.147437	-0.315982	-0.682939	NA	-0.535534	-0.660915	-0.294463	-0.458051	-0.546134	NA	NA	NA	NA
ENSG00000174233.ADCY6	1.21258e-05	0.000139757	-0.0619473	-0.0778364	NA	-0.0856	-0.075183	-0.0966115	-0.0735214	NA	-0.0792128	-0.0619473	-0.098801	-0.0945915	-0.0990604	NA	NA	NA	NA
ENSG00000163995.ABLIM2	1.25014e-05	0.000143968	-0.0327489	-0.0515501	NA	-0.0327489	-0.0472227	-0.0885463	-0.0355161	NA	-0.122133	-0.0426143	-0.0977962	-0.0488107	-0.185509	NA	NA	NA	NA
ENSG00000186480.INSIG1	1.25931e-05	0.000144904	-0.0793464	-0.198065	NA	-0.136512	-0.136572	-0.40396	-0.156983	NA	-0.232024	-0.0793464	-0.270516	-0.30864	-0.360038	NA	NA	NA	NA
ENSG00000104723.TUSC3	1.26164e-05	0.000145053	-0.159849	-0.315758	NA	-0.331951	-0.301183	-0.159849	-0.187709	NA	-0.297739	-0.2022	-0.179823	-0.279684	-0.175579	NA	NA	NA	NA
ENSG00000126243.LRFN3	1.26505e-05	0.000145325	-0.0689938	-0.119318	NA	-0.0961463	-0.0957141	-0.13679	-0.0689938	NA	-0.149497	-0.0911393	-0.120991	-0.0821771	-0.174492	NA	NA	NA	NA
ENSG00000101126.ADNP	1.28834e-05	0.000147878	-0.14288	-0.209324	NA	-0.207714	-0.210415	-0.165858	-0.195743	NA	-0.180849	-0.190811	-0.148737	-0.151022	-0.14288	NA	NA	NA	NA
ENSG00000124507.PACSIN1	1.29825e-05	0.000148893	-0.0124624	-0.022376	NA	-0.0145637	-0.0139273	-0.011622	-0.0152765	NA	-0.025938	-0.0510759	-0.0124624	-0.0207282	-0.0544824	NA	NA	NA	NA
ENSG00000162409.PRKAA2	1.30297e-05	0.000149313	-0.0907945	-0.0907945	NA	-0.1202	-0.15931	-0.259082	-0.171034	NA	-0.156657	-0.103604	-0.279668	-0.246063	-0.31665	NA	NA	NA	NA
ENSG00000163596.ICA1L	1.32718e-05	0.000151963	-0.0852392	-0.24415	NA	-0.174821	-0.184372	-0.191912	-0.0852392	NA	-0.253024	-0.113075	-0.0977336	-0.116307	-0.158628	NA	NA	NA	NA
ENSG00000073150.PANX2	1.36308e-05	0.000155945	-0.0461327	-0.0752011	NA	-0.091162	-0.0461327	-0.0944161	-0.0766001	NA	-0.10477	-0.0995951	-0.080872	-0.0824549	-0.173411	NA	NA	NA	NA
ENSG00000186994.KANK3	1.37192e-05	0.000156828	-0.0211906	-0.0492495	NA	-0.0294008	-0.067945	-0.0296095	-0.0347696	NA	-0.0464985	-0.0211906	-0.0454235	-0.0551138	-0.051	NA	NA	NA	NA
ENSG00000145242.EPHA5	1.38612e-05	0.000158321	-0.0987598	-0.307293	NA	-0.172452	-0.385248	-0.372861	-0.151646	NA	-0.234643	-0.0987598	-0.454944	-0.317726	-0.276503	NA	NA	NA	NA
ENSG00000125652.ALKBH7	1.38794e-05	0.0001584	-0.167625	-0.319035	NA	-0.244212	-0.2694	-0.391335	-0.167625	NA	-0.356449	-0.213349	-0.331918	-0.341168	-0.391451	NA	NA	NA	NA
ENSG00000105928.GSDME	1.38926e-05	0.000158421	-0.109655	-0.183373	NA	-0.325825	-0.160084	-0.25209	-0.338821	NA	-0.202195	-0.113792	-0.209401	-0.188018	-0.109655	NA	NA	NA	NA
ENSG00000204130.RUFY2	1.40278e-05	0.000159833	-0.10806	-0.120641	NA	-0.120262	-0.10806	-0.197684	-0.12976	NA	-0.123697	-0.120671	-0.203015	-0.123926	-0.126048	NA	NA	NA	NA
ENSG00000050030.NEXMIF	1.4082e-05	0.000160319	-0.0937223	-0.16703	NA	-0.166376	-0.108628	-0.137008	-0.128476	NA	-0.171324	-0.194077	-0.08988	-0.0937223	-0.194122	NA	NA	NA	NA
ENSG00000166352.C11orf74	1.41746e-05	0.000161242	-0.111242	-0.149084	NA	-0.136515	-0.174307	-0.126247	-0.111242	NA	-0.129842	-0.130411	-0.141081	-0.182243	-0.212327	NA	NA	NA	NA
ENSG00000117569.PTBP2	1.44079e-05	0.000163763	-0.139785	-0.317793	NA	-0.336264	-0.293944	-0.172923	-0.278424	NA	-0.240071	-0.24575	-0.139785	-0.16951	-0.152433	NA	NA	NA	NA
ENSG00000279675.AC080100.1	1.47362e-05	0.000167357	-0.0147045	-0.101941	NA	-0.055192	-0.0771619	-0.0323052	-0.0591391	NA	-0.0769018	-0.0414531	-0.0248171	-0.0232634	-0.0147045	NA	NA	NA	NA
ENSG00000137486.ARRB1	1.51195e-05	0.000171571	-0.0510789	-0.070965	NA	-0.0509778	-0.0671262	-0.0872208	-0.0610365	NA	-0.095137	-0.0510789	-0.0888051	-0.108855	-0.101834	NA	NA	NA	NA
ENSG00000159753.CARMIL2	1.53643e-05	0.000174208	-0.0980998	-0.218874	NA	-0.108293	-0.180504	-0.254365	-0.0980998	NA	-0.270304	-0.110561	-0.228648	-0.257313	-0.324619	NA	NA	NA	NA
ENSG00000131149.GSE1	1.54882e-05	0.00017547	-0.0608063	-0.0932289	NA	-0.0608063	-0.0884082	-0.143419	-0.0824063	NA	-0.208855	-0.142633	-0.187304	-0.206088	-0.22282	NA	NA	NA	NA
ENSG00000138031.ADCY3	1.55384e-05	0.000175897	-0.0408636	-0.0553141	NA	-0.0592822	-0.0458061	-0.0644305	-0.0480841	NA	-0.0723688	-0.0408636	-0.0461974	-0.0432374	-0.0818143	NA	NA	NA	NA
ENSG00000187961.KLHL17	1.57986e-05	0.000178696	-0.0365725	-0.0448772	NA	-0.0427807	-0.0365725	-0.0452783	-0.0440389	NA	-0.0552994	-0.0629933	-0.0416089	-0.0733081	-0.0677378	NA	NA	NA	NA
ENSG00000140548.ZNF710	1.59537e-05	0.000180305	-0.0352301	-0.0510287	NA	-0.0671708	-0.043014	-0.0576876	-0.0541307	NA	-0.0372833	-0.036506	-0.0462081	-0.0445468	-0.0352301	NA	NA	NA	NA
ENSG00000159788.RGS12	1.60741e-05	0.000181519	-0.0684475	-0.109101	NA	-0.116633	-0.108934	-0.0946084	-0.117357	NA	-0.107957	-0.153768	-0.103946	-0.118978	-0.0684475	NA	NA	NA	NA
ENSG00000151917.BEND6	1.62501e-05	0.000183358	-0.0996692	-0.207908	NA	-0.200342	-0.174529	-0.23836	-0.137341	NA	-0.411379	-0.202846	-0.198608	-0.0996692	-0.234111	NA	NA	NA	NA
ENSG00000130985.UBA1	1.65133e-05	0.000186178	-0.120026	-0.199154	NA	-0.147342	-0.165976	-0.358418	-0.120026	NA	-0.294903	-0.130604	-0.30181	-0.161794	-0.232664	NA	NA	NA	NA
ENSG00000074657.ZNF532	1.66347e-05	0.000187395	-0.0986576	-0.133318	NA	-0.159289	-0.126232	-0.172741	-0.154865	NA	-0.152556	-0.191903	-0.155336	-0.0986576	-0.2091	NA	NA	NA	NA
ENSG00000136603.SKIL	1.68134e-05	0.000189255	-0.121336	-0.241063	NA	-0.158009	-0.210157	-0.212679	-0.244516	NA	-0.20994	-0.19271	-0.121336	-0.179706	-0.368602	NA	NA	NA	NA
ENSG00000148411.NACC2	1.68545e-05	0.000189421	-0.048501	-0.18224	NA	-0.158772	-0.157837	-0.203288	-0.128693	NA	-0.184666	-0.0934318	-0.222987	-0.048501	-0.149327	NA	NA	NA	NA
ENSG00000184922.FMNL1	1.68552e-05	0.000189421	-0.044141	-0.132254	NA	-0.1181	-0.0897125	-0.0855013	-0.0832126	NA	-0.107336	-0.132575	-0.0600254	-0.044141	-0.0738984	NA	NA	NA	NA
ENSG00000188186.LAMTOR4	1.69986e-05	0.000190879	-0.146113	-0.160771	NA	-0.215624	-0.146113	-0.283579	-0.184261	NA	-0.214395	-0.229586	-0.278213	-0.327643	-0.450888	NA	NA	NA	NA
ENSG00000188994.ZNF292	1.71473e-05	0.000192394	-0.160092	-0.198913	NA	-0.204945	-0.189319	-0.195758	-0.265946	NA	-0.208307	-0.157486	-0.1963	-0.160092	-0.23114	NA	NA	NA	NA
ENSG00000155096.AZIN1	1.7386e-05	0.000194915	-0.123302	-0.196308	NA	-0.179347	-0.153109	-0.307034	-0.127072	NA	-0.225071	-0.230231	-0.264253	-0.123302	-0.252917	NA	NA	NA	NA
ENSG00000160360.GPSM1	1.74424e-05	0.000195391	-0.0898648	-0.138351	NA	-0.126492	-0.127253	-0.155031	-0.0898648	NA	-0.196596	-0.106713	-0.147297	-0.132098	-0.205283	NA	NA	NA	NA
ENSG00000130540.SULT4A1	1.74685e-05	0.000195527	-0.102879	-0.108721	NA	-0.105514	-0.153226	-0.233297	-0.255052	NA	-0.123723	-0.102879	-0.290833	-0.247501	-0.30707	NA	NA	NA	NA
ENSG00000170365.SMAD1	1.77446e-05	0.000198459	-0.107419	-0.203892	NA	-0.513147	-0.107419	-0.883284	-0.354087	NA	-0.16466	-0.237256	-0.760916	-0.303521	-0.724354	NA	NA	NA	NA
ENSG00000174672.BRSK2	1.78873e-05	0.000199894	-0.101371	-0.148043	NA	-0.122484	-0.133558	-0.156496	-0.0990355	NA	-0.170978	-0.112348	-0.140253	-0.101371	-0.202208	NA	NA	NA	NA
ENSG00000106333.PCOLCE	1.80247e-05	0.000201269	-0.0570428	-0.0996419	NA	-0.0570428	-0.187296	-0.12764	-0.113339	NA	-0.110255	-0.0701545	-0.234665	-0.15729	-0.124963	NA	NA	NA	NA
ENSG00000163040.CCDC74A	1.85941e-05	0.000207461	-0.0494252	-0.174565	NA	-0.185785	-0.0909928	-0.150648	-0.0979836	NA	-0.157234	-0.0604598	-0.0494252	-0.0712965	-0.109722	NA	NA	NA	NA
ENSG00000152127.MGAT5	1.90989e-05	0.000212923	-0.0794631	-0.132656	NA	-0.184277	-0.218444	-0.133403	-0.176027	NA	-0.115411	-0.390681	-0.173478	-0.0794631	-0.126734	NA	NA	NA	NA
ENSG00000039523.RIPOR1	1.95188e-05	0.00021743	-0.0898085	-0.102088	NA	-0.0956667	-0.100302	-0.157641	-0.116981	NA	-0.161709	-0.0898085	-0.126301	-0.102851	-0.147467	NA	NA	NA	NA
ENSG00000049089.COL9A2	1.99686e-05	0.000222264	-0.0129124	-0.0229723	NA	-0.029416	-0.00845784	-0.0281796	-0.00699253	NA	-0.0245223	-0.0237968	-0.0139931	-0.0140854	-0.0129124	NA	NA	NA	NA
ENSG00000049759.NEDD4L	2.01271e-05	0.000223849	-0.116555	-0.14887	NA	-0.172375	-0.155829	-0.379311	-0.116555	NA	-0.318047	-0.124358	-0.364934	-0.222027	-0.269752	NA	NA	NA	NA
ENSG00000187535.IFT140	2.07803e-05	0.000230931	-0.0439905	-0.0601796	NA	-0.0550753	-0.0596483	-0.0544147	-0.0495371	NA	-0.0676531	-0.0439905	-0.0521292	-0.0475196	-0.0533761	NA	NA	NA	NA
ENSG00000005156.LIG3	2.10877e-05	0.000234161	-0.0553937	-0.0756904	NA	-0.0809437	-0.0610485	-0.0815707	-0.0674588	NA	-0.0636697	-0.083593	-0.0759226	-0.0553937	-0.0637368	NA	NA	NA	NA
ENSG00000107679.PLEKHA1	2.13342e-05	0.00023671	-0.112336	-0.189291	NA	-0.244304	-0.195684	-0.178907	-0.24124	NA	-0.112336	-0.116535	-0.175903	-0.236768	-0.272262	NA	NA	NA	NA
ENSG00000143222.UFC1	2.17832e-05	0.0002415	-0.142322	-0.196768	NA	-0.257263	-0.225189	-0.230247	-0.226494	NA	-0.16135	-0.142322	-0.246203	-0.317555	-0.164781	NA	NA	NA	NA
ENSG00000079841.RIMS1	2.19855e-05	0.000243549	-0.0847713	-0.191139	NA	-0.156551	-0.160356	-0.212063	-0.0847713	NA	-0.268554	-0.175248	-0.142419	-0.100983	-0.236802	NA	NA	NA	NA
ENSG00000101350.KIF3B	2.20717e-05	0.00024431	-0.0988497	-0.117702	NA	-0.13361	-0.0988497	-0.24524	-0.132826	NA	-0.192112	-0.148647	-0.221226	-0.159384	-0.271672	NA	NA	NA	NA
ENSG00000090975.PITPNM2	2.22915e-05	0.000246548	-0.0574545	-0.149093	NA	-0.108985	-0.199979	-0.143214	-0.111413	NA	-0.15083	-0.0574545	-0.188577	-0.152484	-0.165643	NA	NA	NA	NA
ENSG00000172301.COPRS	2.23327e-05	0.000246808	-0.15338	-0.459237	NA	-0.331631	-0.330754	-0.433307	-0.15338	NA	-0.571517	-0.388744	-0.266463	-0.299554	-0.646742	NA	NA	NA	NA
ENSG00000124006.OBSL1	2.35881e-05	0.000260476	-0.0984422	-0.0984422	NA	-0.146469	-0.115138	-0.184654	-0.227048	NA	-0.22323	-0.23623	-0.231683	-0.217006	-0.371545	NA	NA	NA	NA
ENSG00000107890.ANKRD26	2.40797e-05	0.000265695	-0.0847227	-0.107637	NA	-0.125754	-0.103726	-0.0954874	-0.106516	NA	-0.102241	-0.136968	-0.0893295	-0.0847227	-0.14332	NA	NA	NA	NA
ENSG00000172757.CFL1	2.48872e-05	0.000274388	-0.130217	-0.431772	NA	-0.46036	-0.404363	-0.383104	-0.432356	NA	-0.403848	-0.365168	-0.33051	-0.266512	-0.130217	NA	NA	NA	NA
ENSG00000079931.MOXD1	2.52714e-05	0.000278404	-0.0250444	-0.0260251	NA	-0.0988686	-0.0250444	-0.113568	-0.111447	NA	-0.0383371	-0.0594321	-0.345678	-0.253584	-0.0365562	NA	NA	NA	NA
ENSG00000101246.ARFRP1	2.55389e-05	0.000281129	-0.105879	-0.122894	NA	-0.126177	-0.112675	-0.126429	-0.117346	NA	-0.145836	-0.144085	-0.163726	-0.105879	-0.132808	NA	NA	NA	NA
ENSG00000164323.CFAP97	2.57986e-05	0.000283633	-0.126665	-0.19448	NA	-0.182416	-0.140837	-0.20891	-0.126665	NA	-0.197843	-0.231521	-0.152986	-0.158761	-0.248416	NA	NA	NA	NA
ENSG00000168056.LTBP3	2.58069e-05	0.000283633	-0.0785703	-0.0960986	NA	-0.161119	-0.101122	-0.112114	-0.140909	NA	-0.0785703	-0.15853	-0.104746	-0.155757	-0.0885088	NA	NA	NA	NA
ENSG00000133250.ZNF414	2.61862e-05	0.000287575	-0.0629951	-0.0975514	NA	-0.106736	-0.08179	-0.132861	-0.0629951	NA	-0.136807	-0.0864463	-0.111366	-0.101628	-0.127839	NA	NA	NA	NA
ENSG00000180448.ARHGAP45	2.63001e-05	0.000288599	-0.026168	-0.0277419	NA	-0.0280098	-0.0339896	-0.0344152	-0.0571847	NA	-0.0397272	-0.026168	-0.0568204	-0.0456293	-0.0689454	NA	NA	NA	NA
ENSG00000203879.GDI1	2.65343e-05	0.000290941	-0.160518	-0.294332	NA	-0.259711	-0.229415	-0.298145	-0.213733	NA	-0.340104	-0.268899	-0.221881	-0.160518	-0.215452	NA	NA	NA	NA
ENSG00000132004.FBXW9	2.73012e-05	0.000299115	-0.0770674	-0.0770674	NA	-0.12218	-0.0967679	-0.140501	-0.127315	NA	-0.133624	-0.142933	-0.198734	-0.105153	-0.142676	NA	NA	NA	NA
ENSG00000153832.FBXO36	2.76396e-05	0.000302585	-0.0340548	-0.0367245	NA	-0.0465577	-0.0340548	-0.0512942	-0.042443	NA	-0.0446225	-0.0542956	-0.0620955	-0.0422516	-0.0562566	NA	NA	NA	NA
ENSG00000055332.EIF2AK2	2.77096e-05	0.000303113	-0.104668	-0.127791	NA	-0.209778	-0.104668	-0.203177	-0.167452	NA	-0.159044	-0.244197	-0.155268	-0.114422	-0.232475	NA	NA	NA	NA
ENSG00000175387.SMAD2	2.77402e-05	0.00030321	-0.102144	-0.1639	NA	-0.156954	-0.126162	-0.153594	-0.109413	NA	-0.161001	-0.12318	-0.114135	-0.102144	-0.181745	NA	NA	NA	NA
ENSG00000112531.QKI	2.78076e-05	0.000303709	-0.100226	-0.434584	NA	-0.722889	-0.344461	-0.516378	-0.539331	NA	-0.518248	-0.475055	-0.336711	-0.100226	-0.317678	NA	NA	NA	NA
ENSG00000171044.XKR6	2.78591e-05	0.000304034	-0.0685549	-0.0910783	NA	-0.0685549	-0.0957782	-0.0990524	-0.0825902	NA	-0.124483	-0.0917972	-0.0940458	-0.107122	-0.168543	NA	NA	NA	NA
ENSG00000119632.IFI27L2	2.80262e-05	0.000305619	-0.162321	-0.279502	NA	-0.531548	-0.162321	-0.60827	-0.417363	NA	-0.413917	-0.422438	-0.553525	-0.461385	-0.317605	NA	NA	NA	NA
ENSG00000160094.ZNF362	2.86082e-05	0.000311723	-0.0787075	-0.0892686	NA	-0.0860667	-0.11188	-0.100571	-0.0787075	NA	-0.0936852	-0.0980837	-0.0902611	-0.0842241	-0.0919345	NA	NA	NA	NA
ENSG00000169760.NLGN1	2.99116e-05	0.000325671	-0.11389	-0.476395	NA	-0.360538	-0.504814	-0.514854	-0.391723	NA	-0.561408	-0.219526	-0.509775	-0.436064	-0.11389	NA	NA	NA	NA
ENSG00000092758.COL9A3	3.06347e-05	0.000333283	-0.00962603	-0.00455457	NA	-0.0074013	-0.00725648	-0.00268695	-0.00836458	NA	-0.00444841	-0.021889	-0.00824124	-0.0191994	-0.00962603	NA	NA	NA	NA
ENSG00000108379.WNT3	3.08038e-05	0.000334863	-0.0324168	-0.0609145	NA	-0.0823388	-0.0324168	-0.111325	-0.0484715	NA	-0.0594883	-0.0944561	-0.0506582	-0.04182	-0.114361	NA	NA	NA	NA
ENSG00000134291.TMEM106C	3.10066e-05	0.000336654	-0.11203	-0.166131	NA	-0.164838	-0.140934	-0.244583	-0.121764	NA	-0.283821	-0.11203	-0.129902	-0.231421	-0.231545	NA	NA	NA	NA
ENSG00000185522.LMNTD2	3.10206e-05	0.000336654	-0.033766	-0.072796	NA	-0.0440576	-0.0879965	-0.0954851	-0.0899849	NA	-0.0693078	-0.033766	-0.103177	-0.113481	-0.137656	NA	NA	NA	NA
ENSG00000179673.RPRML	3.10409e-05	0.000336654	-0.00739977	-0.00629819	NA	-0.0136103	-0.00356871	-0.0142174	-0.0133256	NA	-0.0130399	-0.00739977	-0.00568255	-0.00831714	-0.0286228	NA	NA	NA	NA
ENSG00000086506.HBQ1	3.16071e-05	0.000342528	-0.0551228	-0.162398	NA	-0.123551	-0.0590897	-0.233972	-0.0546637	NA	-0.240895	-0.177038	-0.105637	-0.0551228	-0.35508	NA	NA	NA	NA
ENSG00000105655.ISYNA1	3.27915e-05	0.000355088	-0.0890046	-0.265787	NA	-0.159122	-0.205206	-0.119432	-0.137909	NA	-0.165467	-0.279301	-0.0890046	-0.304433	-0.225385	NA	NA	NA	NA
ENSG00000108641.B9D1	3.2942e-05	0.000356442	-0.073176	-0.0736912	NA	-0.129547	-0.0777348	-0.0952441	-0.112623	NA	-0.073176	-0.129411	-0.0854649	-0.123646	-0.158882	NA	NA	NA	NA
ENSG00000170892.TSEN34	3.38283e-05	0.000365749	-0.127191	-0.15214	NA	-0.196625	-0.127191	-0.212662	-0.166184	NA	-0.158074	-0.16852	-0.182661	-0.160179	-0.167736	NA	NA	NA	NA
ENSG00000120925.RNF170	3.41957e-05	0.000369435	-0.0694943	-0.0733072	NA	-0.0694943	-0.0779042	-0.0805741	-0.0889247	NA	-0.0910654	-0.0784498	-0.0881346	-0.107147	-0.13733	NA	NA	NA	NA
ENSG00000183826.BTBD9	3.64702e-05	0.000393703	-0.0469435	-0.0501209	NA	-0.0546389	-0.0469435	-0.0697395	-0.0537317	NA	-0.0591556	-0.056217	-0.0715139	-0.0841445	-0.0899523	NA	NA	NA	NA
ENSG00000150764.DIXDC1	3.69231e-05	0.000398285	-0.0933347	-0.149607	NA	-0.128203	-0.118086	-0.161165	-0.10253	NA	-0.182183	-0.0966595	-0.116912	-0.0933347	-0.163548	NA	NA	NA	NA
ENSG00000171105.INSR	3.71809e-05	0.000400756	-0.074753	-0.112613	NA	-0.074753	-0.121033	-0.117575	-0.0887393	NA	-0.159116	-0.0804168	-0.109531	-0.0999614	-0.153845	NA	NA	NA	NA
ENSG00000183741.CBX6	3.79852e-05	0.00040911	-0.137459	-0.277026	NA	-0.273374	-0.234974	-0.184943	-0.137633	NA	-0.215482	-0.294606	-0.17196	-0.137459	-0.154511	NA	NA	NA	NA
ENSG00000137996.RTCA	3.80755e-05	0.000409693	-0.0940278	-0.178902	NA	-0.15402	-0.137467	-0.181941	-0.0940278	NA	-0.204265	-0.125782	-0.178081	-0.130041	-0.192848	NA	NA	NA	NA
ENSG00000176022.B3GALT6	3.8098e-05	0.000409693	-0.123316	-0.235912	NA	-0.197404	-0.175548	-0.246216	-0.123316	NA	-0.259434	-0.179388	-0.23244	-0.215163	-0.321761	NA	NA	NA	NA
ENSG00000079432.CIC	3.82588e-05	0.000411105	-0.0811446	-0.108496	NA	-0.09029	-0.121073	-0.156905	-0.130372	NA	-0.114017	-0.0811446	-0.172214	-0.153947	-0.142016	NA	NA	NA	NA
ENSG00000019505.SYT13	3.92182e-05	0.000421091	-0.0819827	-0.216342	NA	-0.0819827	-0.290863	-0.299694	-0.103119	NA	-0.443619	-0.181775	-0.292138	-0.308922	-0.364195	NA	NA	NA	NA
ENSG00000138166.DUSP5	4.05091e-05	0.000434617	-0.0662485	-0.0627598	NA	-0.0765073	-0.0645345	-0.13586	-0.0954485	NA	-0.121822	-0.113811	-0.13151	-0.0662485	-0.137186	NA	NA	NA	NA
ENSG00000015532.XYLT2	4.11011e-05	0.00044063	-0.0195331	-0.02209	NA	-0.0195331	-0.0240906	-0.0310996	-0.0247868	NA	-0.0341869	-0.0305018	-0.0336758	-0.0318668	-0.0342316	NA	NA	NA	NA
ENSG00000184985.SORCS2	4.16368e-05	0.000446031	-0.0119685	-0.0119685	NA	-0.0160319	-0.0167033	-0.0214593	-0.0292081	NA	-0.02786	-0.0216991	-0.0289293	-0.0232315	-0.0505061	NA	NA	NA	NA
ENSG00000148848.ADAM12	4.26158e-05	0.000456169	-0.0142108	-0.0318272	NA	-0.0325264	-0.0636249	-0.0081492	-0.0628585	NA	-0.00914324	-0.0117328	-0.0266375	-0.0171433	-0.0142108	NA	NA	NA	NA
ENSG00000185033.SEMA4B	4.2963e-05	0.000459533	-0.0644266	-0.146578	NA	-0.10754	-0.245901	-0.185875	-0.187573	NA	-0.112354	-0.0644266	-0.346519	-0.211619	-0.148035	NA	NA	NA	NA
ENSG00000170345.FOS	4.32317e-05	0.000461903	-0.161312	-0.217284	NA	-0.273806	-0.161312	-0.192222	-0.33844	NA	-0.323156	-0.39323	-0.174191	-0.207768	-0.237969	NA	NA	NA	NA
ENSG00000186998.EMID1	4.32507e-05	0.000461903	-0.0527847	-0.194415	NA	-0.216761	-0.103572	-0.244201	-0.0527847	NA	-0.240368	-0.190013	-0.196993	-0.132975	-0.39669	NA	NA	NA	NA
ENSG00000089159.PXN	4.41775e-05	0.000471441	-0.0528537	-0.0528537	NA	-0.0735198	-0.0858268	-0.185906	-0.113049	NA	-0.0971113	-0.0596145	-0.24637	-0.120186	-0.132401	NA	NA	NA	NA
ENSG00000179314.WSCD1	4.46584e-05	0.000476209	-0.0663003	-0.127787	NA	-0.179057	-0.156479	-0.151844	-0.226145	NA	-0.25348	-0.0663003	-0.172579	-0.229587	-0.135771	NA	NA	NA	NA
ENSG00000145214.DGKQ	4.47517e-05	0.00047684	-0.0487401	-0.0628205	NA	-0.0557674	-0.0536391	-0.0823165	-0.0498286	NA	-0.0821863	-0.0699344	-0.0792267	-0.0487401	-0.0735241	NA	NA	NA	NA
ENSG00000169744.LDB2	4.48812e-05	0.000477855	-0.0268776	-0.119399	NA	-0.0776598	-0.128666	-0.0343885	-0.125242	NA	-0.0268776	-0.0356753	-0.0578643	-0.0595309	-0.145017	NA	NA	NA	NA
ENSG00000090932.DLL3	4.52191e-05	0.000481086	-0.128698	-0.208454	NA	-0.265432	-0.136879	-0.153157	-0.133317	NA	-0.201824	-0.357886	-0.128698	-0.161475	-0.324955	NA	NA	NA	NA
ENSG00000142197.DOP1B	4.55329e-05	0.000484056	-0.0530188	-0.0787142	NA	-0.0597677	-0.0862673	-0.104129	-0.0674999	NA	-0.11995	-0.0650215	-0.09871	-0.0530188	-0.108636	NA	NA	NA	NA
ENSG00000205133.TRIQK	4.58469e-05	0.000487023	-0.066833	-0.12956	NA	-0.181271	-0.139471	-0.155037	-0.206461	NA	-0.066833	-0.103451	-0.157556	-0.17215	-0.0920385	NA	NA	NA	NA
ENSG00000198948.MFAP3L	4.69279e-05	0.000498127	-0.0420201	-0.118368	NA	-0.0610389	-0.0902092	-0.269023	-0.0409548	NA	-0.246932	-0.0420201	-0.333055	-0.082084	-0.120689	NA	NA	NA	NA
ENSG00000110697.PITPNM1	4.6999e-05	0.00049825	-0.0855307	-0.162931	NA	-0.194363	-0.261876	-0.202145	-0.235422	NA	-0.111104	-0.0855307	-0.275813	-0.306704	-0.209251	NA	NA	NA	NA
ENSG00000153130.SCOC	4.70108e-05	0.00049825	-0.141498	-0.207558	NA	-0.247927	-0.153858	-0.285397	-0.141498	NA	-0.2669	-0.305069	-0.239236	-0.145421	-0.34116	NA	NA	NA	NA
ENSG00000077942.FBLN1	4.70948e-05	0.000498762	-0.054227	-0.327536	NA	-0.335737	-0.237815	-0.253126	-0.232674	NA	-0.365775	-0.145238	-0.177484	-0.215998	-0.054227	NA	NA	NA	NA
ENSG00000142449.FBN3	4.71757e-05	0.00049924	-0.00832983	-0.0228588	NA	-0.0300489	-0.0273782	-0.0152204	-0.0309107	NA	-0.0173219	-0.0167606	-0.0240438	-0.0261364	-0.00832983	NA	NA	NA	NA
ENSG00000115718.PROC	4.93086e-05	0.000521417	-0.00842045	-0.0206042	NA	-0.0126471	-0.0270153	-0.0251901	-0.00842045	NA	-0.0286256	-0.0167732	-0.0252779	-0.0288419	-0.0298536	NA	NA	NA	NA
ENSG00000157657.ZNF618	5.0283e-05	0.000531319	-0.0798722	-0.137914	NA	-0.097234	-0.14735	-0.166431	-0.0798722	NA	-0.159937	-0.0926165	-0.158598	-0.134252	-0.154562	NA	NA	NA	NA
ENSG00000172232.AZU1	5.03578e-05	0.000531707	-0.0237788	-0.0182234	NA	-0.0233263	-0.0290525	-0.0235459	-0.0261059	NA	-0.0246046	-0.0368446	-0.0522806	-0.0478235	-0.0237788	NA	NA	NA	NA
ENSG00000242498.ARPIN	5.04847e-05	0.000532644	-0.0554427	-0.0685115	NA	-0.0633793	-0.0652372	-0.0703302	-0.0760247	NA	-0.0780712	-0.0707301	-0.0658226	-0.0554427	-0.074576	NA	NA	NA	NA
ENSG00000173540.GMPPB	5.0579e-05	0.000533237	-0.0308918	-0.0308918	NA	-0.0352649	-0.0449777	-0.0392492	-0.0609125	NA	-0.0395126	-0.0554757	-0.0699113	-0.0672805	-0.0508264	NA	NA	NA	NA
ENSG00000178163.ZNF518B	5.10591e-05	0.000537892	-0.0761075	-0.110477	NA	-0.121848	-0.101456	-0.0983041	-0.105495	NA	-0.119311	-0.143507	-0.0761075	-0.0803915	-0.0967334	NA	NA	NA	NA
ENSG00000127884.ECHS1	5.16201e-05	0.000543392	-0.141282	-0.234314	NA	-0.212336	-0.221531	-0.29414	-0.156133	NA	-0.25096	-0.188104	-0.257857	-0.141282	-0.191714	NA	NA	NA	NA
ENSG00000138468.SENP7	5.19321e-05	0.000546265	-0.0985647	-0.18838	NA	-0.170162	-0.162129	-0.16248	-0.138787	NA	-0.169272	-0.145452	-0.144095	-0.119728	-0.0985647	NA	NA	NA	NA
ENSG00000088992.TESC	5.2072e-05	0.000547324	-0.039585	-0.0706247	NA	-0.039585	-0.080867	-0.232453	-0.0444524	NA	-0.212569	-0.133619	-0.203085	-0.0778294	-0.18368	NA	NA	NA	NA
ENSG00000102265.TIMP1	5.22562e-05	0.000548848	-0.217036	-0.451813	NA	-0.665764	-0.546317	-0.572466	-0.740112	NA	-0.433505	-0.310707	-0.425063	-0.73714	-0.217036	NA	NA	NA	NA
ENSG00000040608.RTN4R	5.27523e-05	0.000553641	-0.0537107	-0.163172	NA	-0.128883	-0.100195	-0.117205	-0.0537107	NA	-0.164295	-0.0904029	-0.0587592	-0.134338	-0.204379	NA	NA	NA	NA
ENSG00000158863.FAM160B2	5.36684e-05	0.000562833	-0.0599832	-0.0600872	NA	-0.070295	-0.05638	-0.0762601	-0.0910501	NA	-0.0713684	-0.0863226	-0.0744805	-0.0599832	-0.0766492	NA	NA	NA	NA
ENSG00000169398.PTK2	5.38024e-05	0.000563815	-0.0918333	-0.119059	NA	-0.107027	-0.132079	-0.159745	-0.152943	NA	-0.122193	-0.155298	-0.191547	-0.0918333	-0.124932	NA	NA	NA	NA
ENSG00000224383.PRR29	5.44491e-05	0.000570164	-0.00532852	-0.00461687	NA	-0.00374235	-0.00659751	-0.00642651	-0.00532709	NA	-0.011576	-0.00532852	-0.0132032	-0.00986891	-0.0124215	NA	NA	NA	NA
ENSG00000184014.DENND5A	5.48036e-05	0.000573447	-0.0660013	-0.0660013	NA	-0.0836376	-0.0696697	-0.114016	-0.103916	NA	-0.10455	-0.0765679	-0.107141	-0.0731828	-0.109335	NA	NA	NA	NA
ENSG00000141526.SLC16A3	5.61856e-05	0.000587468	-0.0787919	-0.173667	NA	-0.199473	-0.17643	-0.317064	-0.280742	NA	-0.298273	-0.0787919	-0.268983	-0.47619	-0.201678	NA	NA	NA	NA
ENSG00000108878.CACNG1	5.64294e-05	0.000589575	-0.00968432	-0.00935317	NA	-0.00814845	-0.00976247	-0.00843237	-0.0106585	NA	-0.0152185	-0.0133984	-0.0134966	-0.00802802	-0.00968432	NA	NA	NA	NA
ENSG00000097033.SH3GLB1	5.64931e-05	0.0005898	-0.135529	-0.212833	NA	-0.239967	-0.13894	-0.36179	-0.279263	NA	-0.268078	-0.261436	-0.328806	-0.135529	-0.418365	NA	NA	NA	NA
ENSG00000158445.KCNB1	5.69524e-05	0.000594151	-0.0449375	-0.06233	NA	-0.0582374	-0.0568118	-0.0597723	-0.0642454	NA	-0.0449375	-0.0523823	-0.0569321	-0.0889926	-0.137968	NA	NA	NA	NA
ENSG00000106443.PHF14	5.76586e-05	0.000601069	-0.140659	-0.20165	NA	-0.236513	-0.166491	-0.152686	-0.204678	NA	-0.140659	-0.276575	-0.17338	-0.156447	-0.225364	NA	NA	NA	NA
ENSG00000159210.SNF8	5.81317e-05	0.000605549	-0.150648	-0.238554	NA	-0.294838	-0.223103	-0.226944	-0.2195	NA	-0.16427	-0.183305	-0.231058	-0.262598	-0.150648	NA	NA	NA	NA
ENSG00000138685.FGF2	5.83473e-05	0.000607251	-0.0630479	-0.155041	NA	-0.0858832	-0.120752	-0.261218	-0.0965728	NA	-0.204395	-0.0630479	-0.201629	-0.0746358	-0.164269	NA	NA	NA	NA
ENSG00000139112.GABARAPL1	5.8382e-05	0.000607251	-0.128047	-0.131153	NA	-0.252182	-0.128047	-0.29949	-0.285493	NA	-0.233117	-0.237055	-0.352832	-0.293852	-0.316145	NA	NA	NA	NA
ENSG00000167470.MIDN	5.88176e-05	0.000611327	-0.132723	-0.393073	NA	-0.28044	-0.437965	-0.493403	-0.235957	NA	-0.510263	-0.132723	-0.479544	-0.32618	-0.322144	NA	NA	NA	NA
ENSG00000152382.TADA1	5.89105e-05	0.000611837	-0.045698	-0.072728	NA	-0.0853616	-0.073015	-0.0526898	-0.0588229	NA	-0.0560099	-0.0727832	-0.0461972	-0.045698	-0.0521594	NA	NA	NA	NA
ENSG00000164114.MAP9	5.91815e-05	0.000614195	-0.128137	-0.19952	NA	-0.157629	-0.145167	-0.219336	-0.128137	NA	-0.315668	-0.208912	-0.22341	-0.144504	-0.418574	NA	NA	NA	NA
ENSG00000198535.C2CD4A	5.92527e-05	0.000614477	-0.00457548	-0.00552527	NA	-0.00194512	-0.0180598	-0.0774564	-0.00985372	NA	-0.0141487	-0.00457548	-0.0887315	-0.0731046	-0.0118962	NA	NA	NA	NA
ENSG00000213859.KCTD11	5.97242e-05	0.000618907	-0.0303692	-0.0310549	NA	-0.0322364	-0.0381877	-0.0551574	-0.0382689	NA	-0.0487225	-0.0303692	-0.0615382	-0.0557929	-0.0444752	NA	NA	NA	NA
ENSG00000175866.BAIAP2	6.03312e-05	0.000624734	-0.0858747	-0.150097	NA	-0.12014	-0.12157	-0.1098	-0.0903196	NA	-0.133501	-0.145097	-0.103921	-0.0858747	-0.102685	NA	NA	NA	NA
ENSG00000185379.RAD51D	6.09826e-05	0.000631012	-0.0603736	-0.100532	NA	-0.121194	-0.0596399	-0.153743	-0.0809638	NA	-0.140174	-0.0774924	-0.109369	-0.0603736	-0.113634	NA	NA	NA	NA
ENSG00000100364.KIAA0930	6.20943e-05	0.00064204	-0.107369	-0.246774	NA	-0.229744	-0.165231	-0.340699	-0.141554	NA	-0.276338	-0.107369	-0.261526	-0.188615	-0.323043	NA	NA	NA	NA
ENSG00000108799.EZH1	6.25849e-05	0.000646633	-0.0692565	-0.109231	NA	-0.109121	-0.111176	-0.109981	-0.125583	NA	-0.106038	-0.0906727	-0.111065	-0.087927	-0.0692565	NA	NA	NA	NA
ENSG00000161277.THAP8	6.3549e-05	0.000656109	-0.0653838	-0.10367	NA	-0.0683925	-0.110412	-0.133081	-0.0653838	NA	-0.139712	-0.0726036	-0.155923	-0.111505	-0.136882	NA	NA	NA	NA
ENSG00000123684.LPGAT1	6.37092e-05	0.000657278	-0.122388	-0.229071	NA	-0.312753	-0.276533	-0.415517	-0.257012	NA	-0.369195	-0.122388	-0.357808	-0.236684	-0.304619	NA	NA	NA	NA
ENSG00000070367.EXOC5	6.49187e-05	0.000669262	-0.104661	-0.110366	NA	-0.115448	-0.102372	-0.151297	-0.107832	NA	-0.16343	-0.104796	-0.150892	-0.104661	-0.159648	NA	NA	NA	NA
ENSG00000029993.HMGB3	6.56604e-05	0.000676408	-0.128203	-0.344231	NA	-0.403494	-0.298663	-0.194085	-0.293067	NA	-0.186501	-0.30951	-0.162767	-0.128203	-0.161139	NA	NA	NA	NA
ENSG00000167654.ATCAY	6.58964e-05	0.00067834	-0.150443	-0.184484	NA	-0.150169	-0.165264	-0.368547	-0.164983	NA	-0.31207	-0.150443	-0.34029	-0.301811	-0.384888	NA	NA	NA	NA
ENSG00000105355.PLIN3	6.60696e-05	0.000679622	-0.0901643	-0.14927	NA	-0.302224	-0.138613	-0.267232	-0.282334	NA	-0.113262	-0.153924	-0.234956	-0.224824	-0.0901643	NA	NA	NA	NA
ENSG00000110514.MADD	6.62628e-05	0.000681107	-0.0743664	-0.104342	NA	-0.0891658	-0.0993124	-0.130651	-0.0743664	NA	-0.0993876	-0.111601	-0.133126	-0.118541	-0.171252	NA	NA	NA	NA
ENSG00000127955.GNAI1	6.79651e-05	0.000698091	-0.0934412	-0.163034	NA	-0.278095	-0.112765	-0.148413	-0.292102	NA	-0.169082	-0.233894	-0.0934412	-0.111904	-0.115862	NA	NA	NA	NA
ENSG00000140534.TICRR	6.80879e-05	0.000698839	-0.00738576	-0.00229254	NA	-0.00265022	-0.00253016	-0.00883174	-0.0038095	NA	-0.00426462	-0.0053191	-0.0133767	-0.00682707	-0.00738576	NA	NA	NA	NA
ENSG00000115504.EHBP1	6.8219e-05	0.00069967	-0.103752	-0.206033	NA	-0.310197	-0.160847	-0.354653	-0.316001	NA	-0.347222	-0.288415	-0.33089	-0.103752	-0.284457	NA	NA	NA	NA
ENSG00000116857.TMEM9	6.85185e-05	0.000702226	-0.137432	-0.136363	NA	-0.180013	-0.213211	-0.199273	-0.206822	NA	-0.291403	-0.19662	-0.299049	-0.432007	-0.137432	NA	NA	NA	NA
ENSG00000008838.MED24	6.86767e-05	0.000703332	-0.0718046	-0.10865	NA	-0.0994503	-0.0821614	-0.100214	-0.0698467	NA	-0.11408	-0.0865975	-0.0692813	-0.0718046	-0.117288	NA	NA	NA	NA
ENSG00000105429.MEGF8	6.91968e-05	0.000708139	-0.0970711	-0.11606	NA	-0.135937	-0.106208	-0.135602	-0.118275	NA	-0.147494	-0.0965373	-0.109749	-0.0970711	-0.123104	NA	NA	NA	NA
ENSG00000110931.CAMKK2	6.93095e-05	0.000708774	-0.0684242	-0.136861	NA	-0.081369	-0.115625	-0.164452	-0.0737795	NA	-0.155157	-0.0718682	-0.143588	-0.0684242	-0.195454	NA	NA	NA	NA
ENSG00000068903.SIRT2	6.98831e-05	0.000714116	-0.103792	-0.145048	NA	-0.122238	-0.142037	-0.169259	-0.103792	NA	-0.133245	-0.113404	-0.150259	-0.156046	-0.188157	NA	NA	NA	NA
ENSG00000241370.RPP21	7.07406e-05	0.000722351	-0.0920092	-0.141433	NA	-0.145952	-0.109569	-0.139888	-0.121931	NA	-0.0920092	-0.117628	-0.111862	-0.135727	-0.1571	NA	NA	NA	NA
ENSG00000133606.MKRN1	7.16831e-05	0.00073144	-0.113677	-0.146881	NA	-0.126342	-0.137823	-0.254431	-0.113677	NA	-0.232907	-0.194364	-0.236122	-0.145358	-0.294984	NA	NA	NA	NA
ENSG00000185477.GPRIN3	7.20138e-05	0.000734278	-0.0508273	-0.131552	NA	-0.108574	-0.101313	-0.0977999	-0.0508273	NA	-0.0971228	-0.197826	-0.0744451	-0.13734	-0.171399	NA	NA	NA	NA
ENSG00000167971.CASKIN1	7.30592e-05	0.000744393	-0.0634394	-0.122303	NA	-0.0634394	-0.147531	-0.192331	-0.0969597	NA	-0.274624	-0.134904	-0.228415	-0.172304	-0.282168	NA	NA	NA	NA
ENSG00000068366.ACSL4	7.42867e-05	0.000756349	-0.113848	-0.232006	NA	-0.135474	-0.18749	-0.298276	-0.113848	NA	-0.411629	-0.117994	-0.293634	-0.237264	-0.324132	NA	NA	NA	NA
ENSG00000180530.NRIP1	7.65556e-05	0.000778882	-0.119675	-0.33673	NA	-0.678988	-0.363635	-0.245659	-0.587472	NA	-0.157798	-0.180292	-0.239339	-0.119675	-0.613656	NA	NA	NA	NA
ENSG00000143590.EFNA3	7.85418e-05	0.000798508	-0.0911339	-0.189995	NA	-0.139751	-0.200763	-0.0945096	-0.161182	NA	-0.176947	-0.235595	-0.16547	-0.14193	-0.0911339	NA	NA	NA	NA
ENSG00000012983.MAP4K5	7.99349e-05	0.00081208	-0.0948752	-0.132437	NA	-0.15794	-0.124829	-0.211728	-0.154265	NA	-0.14567	-0.0948752	-0.189805	-0.142601	-0.133065	NA	NA	NA	NA
ENSG00000196576.PLXNB2	8.03624e-05	0.00081583	-0.0543133	-0.0652092	NA	-0.0702275	-0.0687087	-0.0689485	-0.0761072	NA	-0.0867332	-0.0550037	-0.0561453	-0.0754134	-0.0543133	NA	NA	NA	NA
ENSG00000092201.SUPT16H	8.0753e-05	0.0008192	-0.113336	-0.182267	NA	-0.136387	-0.169101	-0.137354	-0.113336	NA	-0.171822	-0.18852	-0.1489	-0.11888	-0.127257	NA	NA	NA	NA
ENSG00000129925.TMEM8A	8.13959e-05	0.000825122	-0.0815087	-0.149138	NA	-0.122323	-0.1826	-0.215885	-0.134766	NA	-0.19226	-0.0815087	-0.20576	-0.20647	-0.135793	NA	NA	NA	NA
ENSG00000146216.TTBK1	8.21732e-05	0.000832398	-0.0426737	-0.0514703	NA	-0.0426737	-0.0482171	-0.0764617	-0.049995	NA	-0.0600642	-0.0544551	-0.0699623	-0.0491868	-0.0747673	NA	NA	NA	NA
ENSG00000151779.NBAS	8.24152e-05	0.000834245	-0.0911018	-0.167468	NA	-0.19434	-0.167941	-0.15595	-0.183847	NA	-0.158127	-0.185995	-0.179759	-0.117214	-0.0911018	NA	NA	NA	NA
ENSG00000067798.NAV3	8.36814e-05	0.000846448	-0.0755548	-0.218836	NA	-0.167049	-0.200749	-0.284241	-0.0755548	NA	-0.276751	-0.0857402	-0.22683	-0.112643	-0.194243	NA	NA	NA	NA
ENSG00000131386.GALNT15	8.41362e-05	0.000850433	-0.0183626	-0.0255329	NA	-0.0168003	-0.0224584	-0.0493496	-0.0210173	NA	-0.0859645	-0.0327203	-0.0309336	-0.0199687	-0.0183626	NA	NA	NA	NA
ENSG00000167553.TUBA1C	8.53511e-05	0.000862089	-0.100557	-0.179274	NA	-0.148354	-0.165094	-0.138147	-0.126594	NA	-0.179189	-0.159183	-0.111112	-0.188137	-0.100557	NA	NA	NA	NA
ENSG00000236104.ZBTB22	8.73705e-05	0.000881849	-0.0611356	-0.0826016	NA	-0.0752445	-0.0811706	-0.106887	-0.0728242	NA	-0.0959742	-0.097005	-0.101299	-0.0611356	-0.0875512	NA	NA	NA	NA
ENSG00000008283.CYB561	8.94393e-05	0.000902078	-0.0845124	-0.205721	NA	-0.18648	-0.232392	-0.352724	-0.163268	NA	-0.324672	-0.0845124	-0.35193	-0.351815	-0.436342	NA	NA	NA	NA
ENSG00000108947.EFNB3	8.95154e-05	0.000902194	-0.086768	-0.177066	NA	-0.202707	-0.194318	-0.126572	-0.224098	NA	-0.140232	-0.132603	-0.086768	-0.168118	-0.155639	NA	NA	NA	NA
ENSG00000178796.RIIAD1	9.13644e-05	0.000920166	-0.0558733	-0.0589293	NA	-0.101912	-0.0558733	-0.100865	-0.110884	NA	-0.073039	-0.0665345	-0.084811	-0.173073	-0.167532	NA	NA	NA	NA
ENSG00000087152.ATXN7L3	9.52127e-05	0.000958232	-0.0783564	-0.120901	NA	-0.122605	-0.118898	-0.122853	-0.109531	NA	-0.131134	-0.0908828	-0.125486	-0.0783564	-0.136902	NA	NA	NA	NA
ENSG00000273749.CYFIP1	9.62024e-05	0.000967496	-0.0311979	-0.0379698	NA	-0.0387535	-0.0311979	-0.0680209	-0.0465733	NA	-0.0455561	-0.0527193	-0.0530173	-0.0382006	-0.0572177	NA	NA	NA	NA
ENSG00000138190.EXOC6	9.88087e-05	0.000992992	-0.0590789	-0.120058	NA	-0.109741	-0.0819741	-0.0730478	-0.0590789	NA	-0.0971682	-0.102371	-0.060493	-0.0654831	-0.106392	NA	NA	NA	NA
ENSG00000176204.LRRTM4	9.9873e-05	0.00100297	-0.0640316	-0.274411	NA	-0.318294	-0.274286	-0.298179	-0.168976	NA	-0.199433	-0.141996	-0.356507	-0.174567	-0.0640316	NA	NA	NA	NA
ENSG00000133935.ERG28	0.000100426	0.0010078	-0.118272	-0.261043	NA	-0.256554	-0.120657	-0.270408	-0.118272	NA	-0.206972	-0.134015	-0.131624	-0.181641	-0.359047	NA	NA	NA	NA
ENSG00000159692.CTBP1	0.00010055	0.00100832	-0.104224	-0.1524	NA	-0.148321	-0.135105	-0.238518	-0.104224	NA	-0.19083	-0.163893	-0.233014	-0.129391	-0.253952	NA	NA	NA	NA
ENSG00000164096.C4orf3	0.000102871	0.00103085	-0.15718	-0.269281	NA	-0.291946	-0.393301	-0.470737	-0.463745	NA	-0.33232	-0.15718	-0.627009	-0.676394	-0.462604	NA	NA	NA	NA
ENSG00000231925.TAPBP	0.000103681	0.00103822	-0.0891901	-0.109705	NA	-0.123857	-0.116475	-0.218056	-0.133064	NA	-0.176506	-0.0891901	-0.199279	-0.16181	-0.182249	NA	NA	NA	NA
ENSG00000079337.RAPGEF3	0.000104264	0.00104331	-0.00577683	-0.00515895	NA	-0.00987583	-0.00354041	-0.00803685	-0.00589177	NA	-0.00766206	-0.0136289	-0.00556904	-0.00577683	-0.011527	NA	NA	NA	NA
ENSG00000185189.NRBP2	0.000104639	0.00104632	-0.0641732	-0.0772865	NA	-0.0953732	-0.065667	-0.0949861	-0.0776013	NA	-0.086361	-0.078675	-0.0890274	-0.0641732	-0.0880988	NA	NA	NA	NA
ENSG00000198740.ZNF652	0.000104843	0.00104761	-0.0893255	-0.119485	NA	-0.104527	-0.129567	-0.143003	-0.118445	NA	-0.125799	-0.117855	-0.150545	-0.0893255	-0.168824	NA	NA	NA	NA
ENSG00000186767.SPIN4	0.000106726	0.00106566	-0.0306212	-0.0448712	NA	-0.0356255	-0.0417669	-0.0376479	-0.0307217	NA	-0.0566511	-0.0456263	-0.0306212	-0.038568	-0.0564685	NA	NA	NA	NA
ENSG00000196507.TCEAL3	0.000108436	0.00108196	-0.145569	-0.143572	NA	-0.196514	-0.207413	-0.14643	-0.30503	NA	-0.141646	-0.271088	-0.175968	-0.228117	-0.145569	NA	NA	NA	NA
ENSG00000126756.UXT	0.000109307	0.00108987	-0.121016	-0.156141	NA	-0.209378	-0.208722	-0.234884	-0.270128	NA	-0.14428	-0.121016	-0.268807	-0.331715	-0.246874	NA	NA	NA	NA
ENSG00000108953.YWHAE	0.000109563	0.00109164	-0.128902	-0.185334	NA	-0.199173	-0.153459	-0.250244	-0.168282	NA	-0.217046	-0.14019	-0.180419	-0.128902	-0.205266	NA	NA	NA	NA
ENSG00000056050.HPF1	0.000111229	0.00110745	-0.116512	-0.340623	NA	-0.255302	-0.291997	-0.305454	-0.20584	NA	-0.330734	-0.265782	-0.341959	-0.116512	-0.177807	NA	NA	NA	NA
ENSG00000203805.PLPP4	0.000111528	0.00110964	-0.0065496	-0.00557291	NA	-0.0242312	-0.0117512	-0.0280368	-0.159626	NA	-0.0210915	-0.113388	-0.0419882	-0.0065496	-0.0751488	NA	NA	NA	NA
ENSG00000138028.CGREF1	0.000111699	0.00111042	-0.0649946	-0.0902055	NA	-0.0674881	-0.124755	-0.0649946	-0.104007	NA	-0.105689	-0.122867	-0.130313	-0.206748	-0.203842	NA	NA	NA	NA
ENSG00000196458.ZNF605	0.000111766	0.00111042	-0.0481874	-0.101254	NA	-0.0912109	-0.0856479	-0.0841162	-0.0662464	NA	-0.0936929	-0.110256	-0.0801772	-0.0481874	-0.0792085	NA	NA	NA	NA
ENSG00000165886.UBTD1	0.000113247	0.00112434	-0.0405327	-0.0529307	NA	-0.0442568	-0.0647669	-0.0799051	-0.0604319	NA	-0.0530754	-0.055213	-0.0918403	-0.0405327	-0.0822204	NA	NA	NA	NA
ENSG00000227500.SCAMP4	0.000115397	0.00114487	-0.0756006	-0.0779209	NA	-0.0853594	-0.0809519	-0.0897708	-0.0999366	NA	-0.0817909	-0.114435	-0.0756006	-0.0845018	-0.0828034	NA	NA	NA	NA
ENSG00000063180.CA11	0.000115494	0.00114502	-0.0651886	-0.142255	NA	-0.138284	-0.145527	-0.130785	-0.120867	NA	-0.0651886	-0.0863371	-0.162091	-0.139802	-0.184566	NA	NA	NA	NA
ENSG00000132975.GPR12	0.000117846	0.00116751	-0.00252847	-0.00291302	NA	-0.00185814	-0.00734894	-0.00195181	-0.00572205	NA	-0.00252847	-0.0126835	-0.013233	-0.00535359	-0.028745	NA	NA	NA	NA
ENSG00000092096.SLC22A17	0.000119268	0.00118076	-0.133773	-0.251343	NA	-0.271277	-0.41234	-0.133773	-0.493051	NA	-0.369545	-0.42359	-0.327566	-0.556922	-0.309644	NA	NA	NA	NA
ENSG00000185340.GAS2L1	0.000119806	0.00118525	-0.0330663	-0.0625632	NA	-0.0909099	-0.0330663	-0.0863963	-0.0799919	NA	-0.100608	-0.113368	-0.0556633	-0.0594193	-0.136468	NA	NA	NA	NA
ENSG00000114353.GNAI2	0.000120305	0.00118934	-0.14076	-0.294262	NA	-0.284252	-0.394667	-0.473706	-0.436566	NA	-0.280992	-0.397668	-0.48189	-0.675479	-0.14076	NA	NA	NA	NA
ENSG00000059145.UNKL	0.000120822	0.00119361	-0.0293874	-0.0346155	NA	-0.0293874	-0.0309486	-0.0428256	-0.0416702	NA	-0.0409703	-0.0382583	-0.0466662	-0.0428077	-0.0528312	NA	NA	NA	NA
ENSG00000102781.KATNAL1	0.000123671	0.00122089	-0.0854049	-0.165948	NA	-0.18486	-0.126245	-0.216349	-0.114	NA	-0.125883	-0.0854049	-0.193216	-0.100562	-0.158561	NA	NA	NA	NA
ENSG00000085788.DDHD2	0.00012687	0.00125158	-0.0721688	-0.109552	NA	-0.0742653	-0.10269	-0.126709	-0.0721688	NA	-0.146539	-0.0824282	-0.115924	-0.0832197	-0.145811	NA	NA	NA	NA
ENSG00000117632.STMN1	0.000127042	0.0012524	-0.176453	-0.697623	NA	-0.728886	-0.615747	-0.618608	-0.564871	NA	-0.475631	-0.486247	-0.444604	-0.442489	-0.176453	NA	NA	NA	NA
ENSG00000139083.ETV6	0.000127644	0.00125744	-0.0497662	-0.0646881	NA	-0.0865067	-0.0844261	-0.0855224	-0.103265	NA	-0.0536505	-0.0694918	-0.0922485	-0.0497662	-0.109659	NA	NA	NA	NA
ENSG00000100105.PATZ1	0.000127817	0.00125784	-0.0751788	-0.0823515	NA	-0.0915125	-0.0788589	-0.131011	-0.101748	NA	-0.0857363	-0.0751788	-0.174294	-0.113651	-0.127154	NA	NA	NA	NA
ENSG00000138709.LARP1B	0.000127864	0.00125784	-0.0802233	-0.128384	NA	-0.0925713	-0.120563	-0.124705	-0.0986318	NA	-0.143082	-0.113627	-0.117246	-0.0802233	-0.137781	NA	NA	NA	NA
ENSG00000158292.GPR153	0.000130104	0.00127897	-0.0513687	-0.0687713	NA	-0.0800058	-0.0513687	-0.160398	-0.0811497	NA	-0.127467	-0.117843	-0.186053	-0.101521	-0.286126	NA	NA	NA	NA
ENSG00000110080.ST3GAL4	0.000130414	0.00128112	-0.0625238	-0.140915	NA	-0.0901083	-0.149759	-0.1319	-0.0662942	NA	-0.176885	-0.0625238	-0.133046	-0.0806485	-0.07982	NA	NA	NA	NA
ENSG00000276256.AC011043.1	0.000132268	0.00129842	-0.070895	-0.0903771	NA	-0.0996589	-0.0962492	-0.131841	-0.070895	NA	-0.0853293	-0.0950841	-0.120855	-0.0785703	-0.096516	NA	NA	NA	NA
ENSG00000117758.STX12	0.000134243	0.00131688	-0.122243	-0.262996	NA	-0.33319	-0.160635	-0.379015	-0.21557	NA	-0.221238	-0.220435	-0.286151	-0.122243	-0.278372	NA	NA	NA	NA
ENSG00000102226.USP11	0.00014089	0.00138112	-0.139281	-0.281995	NA	-0.209298	-0.280086	-0.279366	-0.211633	NA	-0.258646	-0.251286	-0.23819	-0.285718	-0.139281	NA	NA	NA	NA
ENSG00000188916.INSYN2A	0.000141692	0.00138801	-0.0467026	-0.0929887	NA	-0.126753	-0.0892935	-0.0950559	-0.130564	NA	-0.102732	-0.0467026	-0.101067	-0.0706376	-0.187176	NA	NA	NA	NA
ENSG00000280216.AL022326.2	0.000142106	0.00139109	-0.00743697	-0.0116146	NA	-0.0161391	-0.0123065	-0.0105189	-0.0134185	NA	-0.0130288	-0.0069056	-0.00970121	-0.00981084	-0.00743697	NA	NA	NA	NA
ENSG00000152492.CCDC50	0.000145027	0.00141868	-0.122204	-0.218071	NA	-0.118276	-0.253149	-0.462076	-0.135451	NA	-0.337851	-0.122204	-0.417622	-0.308524	-0.285058	NA	NA	NA	NA
ENSG00000034677.RNF19A	0.000145375	0.00142109	-0.0838853	-0.113318	NA	-0.124984	-0.0817136	-0.129862	-0.130556	NA	-0.18155	-0.148976	-0.0993768	-0.0838853	-0.167262	NA	NA	NA	NA
ENSG00000153823.PID1	0.000148096	0.00144668	-0.0509516	-0.0724266	NA	-0.0826045	-0.0459681	-0.118511	-0.126975	NA	-0.253358	-0.199736	-0.109886	-0.107386	-0.0509516	NA	NA	NA	NA
ENSG00000163531.NFASC	0.000149695	0.00146128	-0.084279	-0.092183	NA	-0.106197	-0.101552	-0.0983997	-0.084279	NA	-0.135392	-0.0961153	-0.13968	-0.143271	-0.118846	NA	NA	NA	NA
ENSG00000088930.XRN2	0.000151121	0.00147417	-0.109756	-0.17103	NA	-0.168604	-0.137982	-0.174546	-0.1232	NA	-0.162712	-0.109756	-0.117378	-0.131367	-0.134052	NA	NA	NA	NA
ENSG00000110171.TRIM3	0.000155379	0.00151464	-0.0676553	-0.12926	NA	-0.108237	-0.0867526	-0.14782	-0.0776116	NA	-0.168623	-0.135711	-0.0965488	-0.0676553	-0.183449	NA	NA	NA	NA
ENSG00000090372.STRN4	0.000157099	0.00153035	-0.0872482	-0.159154	NA	-0.130649	-0.142966	-0.120943	-0.0976769	NA	-0.13502	-0.144475	-0.106864	-0.0872482	-0.115216	NA	NA	NA	NA
ENSG00000162426.SLC45A1	0.000161933	0.00157633	-0.0611612	-0.0787357	NA	-0.0751899	-0.0664997	-0.103109	-0.0611612	NA	-0.108108	-0.0775539	-0.133628	-0.103055	-0.136617	NA	NA	NA	NA
ENSG00000143624.INTS3	0.000164053	0.00159586	-0.0583181	-0.0988595	NA	-0.104635	-0.0862776	-0.0696771	-0.0955869	NA	-0.088807	-0.101391	-0.0748242	-0.0583181	-0.0848512	NA	NA	NA	NA
ENSG00000134324.LPIN1	0.00016537	0.00160756	-0.0901082	-0.179834	NA	-0.234746	-0.143956	-0.236127	-0.245336	NA	-0.174693	-0.172005	-0.142218	-0.0901082	-0.191558	NA	NA	NA	NA
ENSG00000170266.GLB1	0.000165604	0.0016087	-0.0466816	-0.059945	NA	-0.0605753	-0.049659	-0.0739366	-0.0466816	NA	-0.122672	-0.0520584	-0.0642035	-0.0620331	-0.0794064	NA	NA	NA	NA
ENSG00000188070.C11orf95	0.000166969	0.00162084	-0.0474785	-0.0605344	NA	-0.0568584	-0.0483467	-0.0842361	-0.049573	NA	-0.112819	-0.0474785	-0.084282	-0.0676367	-0.0575626	NA	NA	NA	NA
ENSG00000096433.ITPR3	0.000170081	0.00164991	-0.00400687	-0.00831965	NA	-0.0137303	-0.00444641	-0.00973985	-0.0114896	NA	-0.0041662	-0.0182847	-0.0104698	-0.00400687	-0.0106852	NA	NA	NA	NA
ENSG00000185347.TEDC1	0.000170419	0.00165204	-0.0396323	-0.0394759	NA	-0.0399127	-0.0486385	-0.0428503	-0.0494761	NA	-0.044826	-0.0549644	-0.0396323	-0.0578073	-0.0488618	NA	NA	NA	NA
ENSG00000144868.TMEM108	0.000171687	0.00166317	-0.0488582	-0.0984506	NA	-0.0488582	-0.108473	-0.173031	-0.125674	NA	-0.118381	-0.174942	-0.105758	-0.14238	-0.0736435	NA	NA	NA	NA
ENSG00000147872.PLIN2	0.000172816	0.00167295	-0.0662872	-0.146578	NA	-0.159666	-0.111205	-0.229783	-0.183285	NA	-0.18178	-0.248593	-0.152828	-0.0948604	-0.0662872	NA	NA	NA	NA
ENSG00000111911.HINT3	0.000173149	0.00167501	-0.103912	-0.148286	NA	-0.188832	-0.110082	-0.191978	-0.15358	NA	-0.179614	-0.201433	-0.131226	-0.103912	-0.200274	NA	NA	NA	NA
ENSG00000168556.ING2	0.000177058	0.00171164	-0.0970402	-0.106683	NA	-0.147331	-0.0970402	-0.16265	-0.191685	NA	-0.117358	-0.149582	-0.188016	-0.103809	-0.157781	NA	NA	NA	NA
ENSG00000109790.KLHL5	0.000183371	0.00177145	-0.0687229	-0.128488	NA	-0.0683139	-0.0687229	-0.380896	-0.104031	NA	-0.127486	-0.329846	-0.34886	-0.410628	-0.371958	NA	NA	NA	NA
ENSG00000204977.TRIM13	0.000184746	0.00178349	-0.0735185	-0.138283	NA	-0.146925	-0.118701	-0.108033	-0.127398	NA	-0.113909	-0.144671	-0.103629	-0.0735185	-0.117339	NA	NA	NA	NA
ENSG00000112137.PHACTR1	0.000187431	0.00180817	-0.0676314	-0.171966	NA	-0.146406	-0.21481	-0.109276	-0.0676314	NA	-0.126388	-0.126868	-0.130941	-0.124288	-0.127583	NA	NA	NA	NA
ENSG00000212864.RNF208	0.000187758	0.00181007	-0.0905515	-0.0905515	NA	-0.101339	-0.256029	-0.194333	-0.340818	NA	-0.199016	-0.221998	-0.429763	-0.38651	-0.345348	NA	NA	NA	NA
ENSG00000188596.CFAP54	0.000189353	0.00182419	-0.0128575	-0.0087666	NA	-0.0130409	-0.00985482	-0.0114327	-0.0140389	NA	-0.0108798	-0.0113035	-0.00985912	-0.0115202	-0.0128575	NA	NA	NA	NA
ENSG00000116871.MAP7D1	0.000189831	0.00182753	-0.136997	-0.206426	NA	-0.179436	-0.190126	-0.276227	-0.180007	NA	-0.234247	-0.151255	-0.219421	-0.136997	-0.192217	NA	NA	NA	NA
ENSG00000132613.MTSS2	0.000191649	0.00184292	-0.04038	-0.0600107	NA	-0.0596315	-0.0493456	-0.0504644	-0.0552215	NA	-0.0714799	-0.0759465	-0.0444056	-0.04038	-0.102637	NA	NA	NA	NA
ENSG00000023516.AKAP11	0.000191694	0.00184292	-0.100471	-0.144243	NA	-0.112883	-0.134726	-0.199188	-0.100471	NA	-0.247657	-0.102883	-0.192834	-0.191375	-0.293506	NA	NA	NA	NA
ENSG00000142507.PSMB6	0.000196261	0.00188554	-0.152977	-0.232326	NA	-0.377225	-0.1915	-0.178826	-0.343163	NA	-0.193668	-0.376625	-0.176037	-0.171583	-0.152977	NA	NA	NA	NA
ENSG00000156795.WDYHV1	0.000197714	0.00189819	-0.0732949	-0.11803	NA	-0.110796	-0.083507	-0.173612	-0.0732949	NA	-0.160857	-0.0818231	-0.148607	-0.113372	-0.23526	NA	NA	NA	NA
ENSG00000168291.PDHB	0.000198296	0.00190247	-0.110406	-0.141161	NA	-0.138722	-0.162272	-0.165117	-0.156818	NA	-0.110406	-0.19458	-0.188547	-0.154142	-0.132503	NA	NA	NA	NA
ENSG00000067113.PLPP1	0.000204757	0.00196311	-0.0524418	-0.101611	NA	-0.0848679	-0.0853474	-0.131252	-0.0562083	NA	-0.117204	-0.0524418	-0.117462	-0.149754	-0.1821	NA	NA	NA	NA
ENSG00000169758.TMEM266	0.000205061	0.00196468	-0.0080631	-0.0150411	NA	-0.00796486	-0.0207577	-0.0148382	-0.0080631	NA	-0.0238097	-0.0165184	-0.0131643	-0.018757	-0.0610831	NA	NA	NA	NA
ENSG00000206073.SERPINB4	0.000205686	0.00196931	-0.00562489	-0.00696616	NA	-0.00141918	-0.00582489	-0.0749365	-0.0175001	NA	-0.0105545	-0.00562489	-0.0528544	-0.0162443	-0.0609025	NA	NA	NA	NA
ENSG00000067141.NEO1	0.000208774	0.00199751	-0.0649009	-0.178761	NA	-0.163517	-0.140588	-0.132913	-0.110198	NA	-0.149824	-0.127553	-0.0914438	-0.0649009	-0.227083	NA	NA	NA	NA
ENSG00000007516.BAIAP3	0.0002102	0.00200978	-0.0354565	-0.0855922	NA	-0.040717	-0.0954053	-0.0445467	-0.0354565	NA	-0.0821181	-0.0486226	-0.0404484	-0.178041	-0.174625	NA	NA	NA	NA
ENSG00000132359.RAP1GAP2	0.000214123	0.00204589	-0.0285068	-0.0756735	NA	-0.0465189	-0.110694	-0.087439	-0.114171	NA	-0.0970288	-0.0285068	-0.148183	-0.105587	-0.1343	NA	NA	NA	NA
ENSG00000074054.CLASP1	0.000214478	0.00204787	-0.0799627	-0.0996127	NA	-0.0845992	-0.0799627	-0.156969	-0.0943511	NA	-0.160649	-0.0884588	-0.110328	-0.0884506	-0.134809	NA	NA	NA	NA
ENSG00000143630.HCN3	0.000217402	0.00207437	-0.0727713	-0.0877642	NA	-0.112219	-0.0728906	-0.128114	-0.123758	NA	-0.110843	-0.0836164	-0.0878079	-0.0727713	-0.115236	NA	NA	NA	NA
ENSG00000163527.STT3B	0.000218885	0.00208711	-0.0662389	-0.100983	NA	-0.237908	-0.0662389	-0.094755	-0.188059	NA	-0.077567	-0.137202	-0.122702	-0.0891758	-0.130612	NA	NA	NA	NA
ENSG00000187189.TSPYL4	0.000219713	0.00209357	-0.124317	-0.206508	NA	-0.159084	-0.195942	-0.163031	-0.146696	NA	-0.182725	-0.169365	-0.145562	-0.124317	-0.177555	NA	NA	NA	NA
ENSG00000110958.PTGES3	0.000220583	0.00210043	-0.120451	-0.239999	NA	-0.254895	-0.247276	-0.228125	-0.258852	NA	-0.19596	-0.226014	-0.261828	-0.262031	-0.120451	NA	NA	NA	NA
ENSG00000155849.ELMO1	0.000221438	0.00210713	-0.0241939	-0.0487421	NA	-0.0241939	-0.0507119	-0.0571555	-0.0326755	NA	-0.0588903	-0.139316	-0.0842631	-0.242457	-0.076029	NA	NA	NA	NA
ENSG00000066032.CTNNA2	0.000222009	0.00211112	-0.0658534	-0.0880286	NA	-0.134481	-0.0658534	-0.152861	-0.153667	NA	-0.155929	-0.170672	-0.118109	-0.0963765	-0.126135	NA	NA	NA	NA
ENSG00000146197.SCUBE3	0.000222201	0.00211142	-0.0133428	-0.0215207	NA	-0.0270725	-0.0147073	-0.0217333	-0.0226095	NA	-0.0260798	-0.0219699	-0.0133428	-0.0240341	-0.0294951	NA	NA	NA	NA
ENSG00000152580.IGSF10	0.000222342	0.00211142	-0.0227978	-0.0334988	NA	-0.0348215	-0.0337089	-0.0283403	-0.0242723	NA	-0.0412273	-0.0519488	-0.0227978	-0.0249032	-0.0547802	NA	NA	NA	NA
ENSG00000164638.SLC29A4	0.000222813	0.00211445	-0.0739337	-0.117647	NA	-0.097424	-0.0872665	-0.170239	-0.0739337	NA	-0.138183	-0.161272	-0.143933	-0.117119	-0.221915	NA	NA	NA	NA
ENSG00000270885.RASL10B	0.000222965	0.00211446	-0.0339776	-0.0500281	NA	-0.0415399	-0.0384549	-0.0707696	-0.0339776	NA	-0.0809692	-0.0743751	-0.0591954	-0.0405728	-0.228887	NA	NA	NA	NA
ENSG00000163412.EIF4E3	0.000225627	0.00213826	-0.050011	-0.0825127	NA	-0.104525	-0.0549271	-0.0878012	-0.0728697	NA	-0.0789428	-0.050011	-0.0646881	-0.0635493	-0.116168	NA	NA	NA	NA
ENSG00000075234.TTC38	0.000225791	0.00213835	-0.0175423	-0.0249062	NA	-0.0345325	-0.0230295	-0.0332545	-0.0287237	NA	-0.0175423	-0.0205089	-0.045143	-0.0486274	-0.0325731	NA	NA	NA	NA
ENSG00000133318.RTN3	0.000227525	0.00215332	-0.119655	-0.193117	NA	-0.170993	-0.119655	-0.2088	-0.120225	NA	-0.24304	-0.182814	-0.220795	-0.166188	-0.26706	NA	NA	NA	NA
ENSG00000156265.MAP3K7CL	0.000228212	0.00215836	-0.00144581	-0.00410547	NA	-0.00144581	-0.00484701	-0.0131266	-0.00615666	NA	-0.00455745	-0.006035	-0.00886425	-0.00490664	-0.0072901	NA	NA	NA	NA
ENSG00000106330.MOSPD3	0.000228422	0.00215888	-0.0876263	-0.119368	NA	-0.154531	-0.118551	-0.192407	-0.124139	NA	-0.0876263	-0.114127	-0.217295	-0.151529	-0.233806	NA	NA	NA	NA
ENSG00000170382.LRRN2	0.000231894	0.00219022	-0.0383851	-0.140977	NA	-0.18108	-0.117349	-0.0859131	-0.182152	NA	-0.141483	-0.122493	-0.0383851	-0.0698772	-0.125126	NA	NA	NA	NA
ENSG00000157500.APPL1	0.000234143	0.00220868	-0.108733	-0.139528	NA	-0.127596	-0.108644	-0.143598	-0.116361	NA	-0.174518	-0.165163	-0.112562	-0.108733	-0.332052	NA	NA	NA	NA
ENSG00000158258.CLSTN2	0.000234165	0.00220868	-0.071891	-0.0983824	NA	-0.264632	-0.071891	-0.146209	-0.228272	NA	-0.0957216	-0.245308	-0.340319	-0.195707	-0.661092	NA	NA	NA	NA
ENSG00000153933.DGKE	0.000235845	0.00222302	-0.0461389	-0.0736802	NA	-0.0753969	-0.107866	-0.0461389	-0.0944876	NA	-0.079351	-0.0836832	-0.0601988	-0.0915639	-0.0569261	NA	NA	NA	NA
ENSG00000119383.PTPA	0.000236063	0.00222336	-0.0822671	-0.116933	NA	-0.0822671	-0.15888	-0.235413	-0.133669	NA	-0.208558	-0.113699	-0.310853	-0.279764	-0.258175	NA	NA	NA	NA
ENSG00000111684.LPCAT3	0.000236199	0.00222336	-0.0354282	-0.0422767	NA	-0.0386575	-0.0343025	-0.0555087	-0.0442823	NA	-0.0443047	-0.0490401	-0.0437079	-0.0354282	-0.0630228	NA	NA	NA	NA
ENSG00000260802.SERTM2	0.00023694	0.00222883	-0.00373117	-0.00519013	NA	-0.00442025	-0.00286984	-0.0123012	-0.0135852	NA	-0.00823586	-0.00954554	-0.00373117	-0.00676621	-0.0289714	NA	NA	NA	NA
ENSG00000142599.RERE	0.000237419	0.00223184	-0.116733	-0.191988	NA	-0.128319	-0.154439	-0.215055	-0.116733	NA	-0.169031	-0.198821	-0.233028	-0.140674	-0.142436	NA	NA	NA	NA
ENSG00000130714.POMT1	0.00023922	0.00224725	-0.0588667	-0.090726	NA	-0.0900973	-0.0588667	-0.0806968	-0.0606881	NA	-0.109669	-0.089408	-0.0746132	-0.0685998	-0.1225	NA	NA	NA	NA
ENSG00000071073.MGAT4A	0.000240148	0.00225445	-0.0651612	-0.125077	NA	-0.102114	-0.101212	-0.175726	-0.0956772	NA	-0.226412	-0.228463	-0.164469	-0.0651612	-0.254662	NA	NA	NA	NA
ENSG00000152348.ATG10	0.000243273	0.00228225	-0.0507657	-0.0554787	NA	-0.0507657	-0.0535183	-0.0680061	-0.0621227	NA	-0.0855323	-0.0627556	-0.0754458	-0.083851	-0.0662921	NA	NA	NA	NA
ENSG00000232434.AJM1	0.000246233	0.00230848	-0.0504082	-0.070254	NA	-0.0712192	-0.062399	-0.0764228	-0.0526515	NA	-0.0865582	-0.0597445	-0.0592204	-0.0504082	-0.09296	NA	NA	NA	NA
ENSG00000165102.HGSNAT	0.000248778	0.00233077	-0.0748071	-0.111887	NA	-0.120665	-0.0748071	-0.150779	-0.107252	NA	-0.153523	-0.0801761	-0.11467	-0.120068	-0.154198	NA	NA	NA	NA
ENSG00000063245.EPN1	0.000255984	0.00239667	-0.117969	-0.151861	NA	-0.152625	-0.119209	-0.200586	-0.117969	NA	-0.157115	-0.130519	-0.191484	-0.160904	-0.191087	NA	NA	NA	NA
ENSG00000125520.SLC2A4RG	0.000260082	0.00243274	-0.0681228	-0.0923819	NA	-0.0898041	-0.13141	-0.0681228	-0.121635	NA	-0.0869561	-0.116115	-0.104668	-0.127243	-0.117513	NA	NA	NA	NA
ENSG00000179403.VWA1	0.000260184	0.00243274	-0.04468	-0.132699	NA	-0.04468	-0.142189	-0.262766	-0.0923148	NA	-0.348317	-0.106795	-0.257138	-0.333202	-0.467933	NA	NA	NA	NA
ENSG00000087274.ADD1	0.000267104	0.00249577	-0.111984	-0.19683	NA	-0.197781	-0.152361	-0.221254	-0.181412	NA	-0.203205	-0.197227	-0.176946	-0.111984	-0.170371	NA	NA	NA	NA
ENSG00000177511.ST8SIA3	0.000267884	0.00250139	-0.0536307	-0.122381	NA	-0.0799369	-0.136925	-0.313812	-0.0536307	NA	-0.304584	-0.0870022	-0.317666	-0.230921	-0.280848	NA	NA	NA	NA
ENSG00000164112.TMEM155	0.000269201	0.002512	-0.00587247	-0.0105335	NA	-0.00725909	-0.00925	-0.03839	-0.0108546	NA	-0.0372575	-0.0139984	-0.037686	-0.00587247	-0.0106473	NA	NA	NA	NA
ENSG00000168010.ATG16L2	0.000275473	0.00256881	-0.0349833	-0.0759565	NA	-0.0365905	-0.0633765	-0.079833	-0.0349833	NA	-0.100334	-0.0420525	-0.106314	-0.0863022	-0.111504	NA	NA	NA	NA
ENSG00000205758.CRYZL1	0.000278781	0.00259793	-0.0779062	-0.109868	NA	-0.118699	-0.116279	-0.122329	-0.121613	NA	-0.129754	-0.114429	-0.122231	-0.129936	-0.0779062	NA	NA	NA	NA
ENSG00000137106.GRHPR	0.000279788	0.00260558	-0.111125	-0.198887	NA	-0.188153	-0.140174	-0.211871	-0.111125	NA	-0.18454	-0.114288	-0.142085	-0.170037	-0.204056	NA	NA	NA	NA
ENSG00000160055.TMEM234	0.000282031	0.00262471	-0.0597944	-0.0695051	NA	-0.0597944	-0.0858092	-0.085402	-0.0841142	NA	-0.0816391	-0.0896111	-0.111235	-0.14051	-0.142034	NA	NA	NA	NA
ENSG00000128989.ARPP19	0.000283594	0.0026375	-0.127717	-0.195985	NA	-0.22499	-0.176581	-0.224121	-0.219961	NA	-0.21541	-0.254091	-0.180924	-0.127717	-0.212609	NA	NA	NA	NA
ENSG00000164402.SEPTIN8	0.000285675	0.00265509	-0.058686	-0.0665815	NA	-0.0642205	-0.0606559	-0.058686	-0.0881882	NA	-0.0693173	-0.107757	-0.0637711	-0.0899548	-0.127973	NA	NA	NA	NA
ENSG00000122417.ODF2L	0.000286718	0.00266301	-0.102408	-0.146843	NA	-0.168701	-0.102408	-0.176952	-0.16357	NA	-0.166721	-0.130807	-0.162797	-0.143479	-0.177849	NA	NA	NA	NA
ENSG00000117069.ST6GALNAC5	0.000287807	0.00267135	-0.0416707	-0.101351	NA	-0.0601112	-0.0416707	-0.120256	-0.0472598	NA	-0.0746513	-0.224568	-0.0687288	-0.0817292	-0.513373	NA	NA	NA	NA
ENSG00000143147.GPR161	0.000289156	0.00268209	-0.0806126	-0.127686	NA	-0.131701	-0.124151	-0.132978	-0.138264	NA	-0.135721	-0.0860477	-0.101866	-0.112726	-0.0806126	NA	NA	NA	NA
ENSG00000177380.PPFIA3	0.000290192	0.00268991	-0.0874943	-0.0931856	NA	-0.0908506	-0.0874943	-0.129048	-0.122133	NA	-0.0972613	-0.125951	-0.136037	-0.130501	-0.193522	NA	NA	NA	NA
ENSG00000126945.HNRNPH2	0.000293165	0.00271567	-0.0947156	-0.1392	NA	-0.126128	-0.103784	-0.118474	-0.120105	NA	-0.14961	-0.111431	-0.107409	-0.10609	-0.0947156	NA	NA	NA	NA
ENSG00000120837.NFYB	0.000293438	0.00271639	-0.073902	-0.115968	NA	-0.102678	-0.132062	-0.157564	-0.073902	NA	-0.150021	-0.155925	-0.138534	-0.103432	-0.145109	NA	NA	NA	NA
ENSG00000164050.PLXNB1	0.000295809	0.00273653	-0.0376958	-0.0769423	NA	-0.0692078	-0.0733562	-0.0715648	-0.0662124	NA	-0.0620481	-0.0376958	-0.0720097	-0.0859038	-0.0455492	NA	NA	NA	NA
ENSG00000115904.SOS1	0.000296547	0.00274154	-0.0770498	-0.0935499	NA	-0.0998501	-0.0770498	-0.120325	-0.1135	NA	-0.134365	-0.102623	-0.129374	-0.0985324	-0.161052	NA	NA	NA	NA
ENSG00000073803.MAP3K13	0.000300895	0.0027799	-0.114449	-0.195043	NA	-0.193132	-0.194035	-0.220188	-0.239468	NA	-0.114449	-0.20808	-0.215357	-0.190154	-0.208822	NA	NA	NA	NA
ENSG00000156990.RPUSD3	0.000302104	0.00278922	-0.0913442	-0.0913442	NA	-0.113168	-0.100679	-0.160914	-0.136933	NA	-0.10058	-0.135114	-0.18305	-0.186787	-0.295491	NA	NA	NA	NA
ENSG00000152082.MZT2B	0.000303755	0.00280262	-0.161381	-0.235741	NA	-0.284331	-0.2806	-0.235922	-0.386745	NA	-0.19104	-0.161381	-0.254209	-0.415548	-0.304043	NA	NA	NA	NA
ENSG00000005379.TSPOAP1	0.000305329	0.00281527	-0.0248865	-0.0429995	NA	-0.0255596	-0.0454953	-0.0488054	-0.0248865	NA	-0.0477829	-0.0306504	-0.0508138	-0.0655589	-0.0841815	NA	NA	NA	NA
ENSG00000108262.GIT1	0.000306811	0.00282707	-0.094358	-0.229123	NA	-0.151717	-0.180653	-0.233789	-0.094358	NA	-0.283985	-0.13301	-0.214737	-0.0986877	-0.207255	NA	NA	NA	NA
ENSG00000167257.RNF214	0.000310073	0.00285525	-0.0724774	-0.118636	NA	-0.105132	-0.114099	-0.0948393	-0.0902783	NA	-0.116828	-0.111134	-0.0888824	-0.0724774	-0.127093	NA	NA	NA	NA
ENSG00000181790.ADGRB1	0.000311368	0.00286528	-0.0423277	-0.0423277	NA	-0.0451474	-0.0489538	-0.0596897	-0.0767576	NA	-0.0706166	-0.15155	-0.0642545	-0.0715947	-0.116751	NA	NA	NA	NA
ENSG00000137478.FCHSD2	0.000313442	0.00288247	-0.0522752	-0.0815275	NA	-0.0573683	-0.0707949	-0.105947	-0.0556646	NA	-0.130568	-0.100703	-0.0893857	-0.0522752	-0.167016	NA	NA	NA	NA
ENSG00000112078.KCTD20	0.000317496	0.00291783	-0.084023	-0.118425	NA	-0.15424	-0.106393	-0.194435	-0.152663	NA	-0.173076	-0.084023	-0.206551	-0.181601	-0.221608	NA	NA	NA	NA
ENSG00000114026.OGG1	0.00032034	0.00294203	-0.0675552	-0.118882	NA	-0.103311	-0.0899893	-0.112961	-0.0832067	NA	-0.100508	-0.0675552	-0.0938503	-0.0939989	-0.0806465	NA	NA	NA	NA
ENSG00000151718.WWC2	0.00032984	0.00302729	-0.0293837	-0.0296087	NA	-0.059425	-0.0292803	-0.0414155	-0.0659407	NA	-0.0287486	-0.0580257	-0.0349512	-0.0293837	-0.0674208	NA	NA	NA	NA
ENSG00000116209.TMEM59	0.000332398	0.00304876	-0.141526	-0.271226	NA	-0.289519	-0.323137	-0.211695	-0.335478	NA	-0.254709	-0.2669	-0.277564	-0.408468	-0.141526	NA	NA	NA	NA
ENSG00000188176.SMTNL2	0.000333273	0.00305478	-0.00321032	-0.00646946	NA	-0.00306382	-0.00983174	-0.00889864	-0.00445634	NA	-0.0193798	-0.00321032	-0.0101322	-0.00635442	-0.0183435	NA	NA	NA	NA
ENSG00000178149.DALRD3	0.000334369	0.00306282	-0.106428	-0.102655	NA	-0.105093	-0.107429	-0.109456	-0.117246	NA	-0.116284	-0.144352	-0.154313	-0.106428	-0.169141	NA	NA	NA	NA
ENSG00000138030.KHK	0.000335206	0.00306848	-0.0381741	-0.0985549	NA	-0.0570999	-0.0745884	-0.109792	-0.0381741	NA	-0.137343	-0.0520311	-0.117706	-0.0910488	-0.182229	NA	NA	NA	NA
ENSG00000125901.MRPS26	0.000335667	0.00307068	-0.138097	-0.192907	NA	-0.149007	-0.179052	-0.189913	-0.143426	NA	-0.218684	-0.26643	-0.236634	-0.138097	-0.315529	NA	NA	NA	NA
ENSG00000133027.PEMT	0.000336328	0.00307394	-0.0688484	-0.0688484	NA	-0.084824	-0.0952538	-0.104566	-0.078709	NA	-0.10118	-0.0959013	-0.159692	-0.183703	-0.150575	NA	NA	NA	NA
ENSG00000119778.ATAD2B	0.000336464	0.00307394	-0.0337333	-0.0610014	NA	-0.07876	-0.0583405	-0.0426034	-0.0635747	NA	-0.0478561	-0.0623746	-0.0337333	-0.0366166	-0.0385475	NA	NA	NA	NA
ENSG00000151773.CCDC122	0.000336856	0.00307551	-0.0307196	-0.0659428	NA	-0.0503711	-0.0584633	-0.0698701	-0.0307196	NA	-0.0676929	-0.0440849	-0.0552924	-0.0404804	-0.0406863	NA	NA	NA	NA
ENSG00000135541.AHI1	0.000337085	0.0030756	-0.118765	-0.252574	NA	-0.220859	-0.249415	-0.297606	-0.118765	NA	-0.342631	-0.143587	-0.324004	-0.685014	-0.389611	NA	NA	NA	NA
ENSG00000123908.AGO2	0.000339914	0.0030982	-0.0812255	-0.136199	NA	-0.15569	-0.128389	-0.108777	-0.163016	NA	-0.119881	-0.117135	-0.0958227	-0.0812255	-0.136297	NA	NA	NA	NA
ENSG00000126106.TMEM53	0.000340031	0.0030982	-0.0654919	-0.118414	NA	-0.124819	-0.0987701	-0.171798	-0.0740026	NA	-0.15005	-0.0654919	-0.137789	-0.120745	-0.17327	NA	NA	NA	NA
ENSG00000166341.DCHS1	0.000340228	0.0030982	-0.0687753	-0.088284	NA	-0.110994	-0.100402	-0.0832466	-0.121455	NA	-0.103919	-0.110783	-0.106311	-0.12661	-0.0687753	NA	NA	NA	NA
ENSG00000115295.CLIP4	0.000347411	0.00316156	-0.0506073	-0.0570362	NA	-0.0843235	-0.0506073	-0.0647472	-0.118535	NA	-0.0687671	-0.0824062	-0.0622396	-0.0612296	-0.0629381	NA	NA	NA	NA
ENSG00000163320.CGGBP1	0.000349704	0.00318035	-0.0996142	-0.116265	NA	-0.110201	-0.113586	-0.139938	-0.0996142	NA	-0.125016	-0.125194	-0.14147	-0.104603	-0.1938	NA	NA	NA	NA
ENSG00000142459.EVI5L	0.000358588	0.00325903	-0.0667995	-0.110489	NA	-0.107717	-0.0942642	-0.115632	-0.0692102	NA	-0.130513	-0.112768	-0.111907	-0.0667995	-0.156507	NA	NA	NA	NA
ENSG00000142453.CARM1	0.000362588	0.00329323	-0.0684396	-0.161234	NA	-0.13173	-0.137095	-0.21661	-0.109103	NA	-0.180413	-0.0684396	-0.184304	-0.136308	-0.166886	NA	NA	NA	NA
ENSG00000205856.C22orf42	0.00036305	0.00329528	-0.0434016	-0.221281	NA	-0.250161	-0.249828	-0.137687	-0.154407	NA	-0.131183	-0.0434016	-0.164708	-0.116335	-0.132316	NA	NA	NA	NA
ENSG00000050344.NFE2L3	0.000366397	0.00332351	-0.00925423	-0.0168454	NA	-0.0117428	-0.0343523	-0.00968002	-0.0194324	NA	-0.0143956	-0.00925423	-0.0268532	-0.0286214	-0.0354104	NA	NA	NA	NA
ENSG00000176884.GRIN1	0.000366785	0.00332486	-0.0330069	-0.0354339	NA	-0.0393625	-0.0728384	-0.0330069	-0.064415	NA	-0.0607568	-0.0726226	-0.129005	-0.0942611	-0.0589853	NA	NA	NA	NA
ENSG00000099330.OCEL1	0.000369026	0.00334301	-0.0650973	-0.0650973	NA	-0.0753383	-0.102049	-0.132019	-0.126213	NA	-0.0899195	-0.106734	-0.2353	-0.194318	-0.200213	NA	NA	NA	NA
ENSG00000221838.AP4M1	0.000369706	0.003347	-0.0682646	-0.0905151	NA	-0.0786788	-0.096761	-0.0934635	-0.0924803	NA	-0.0791567	-0.0682646	-0.088892	-0.100324	-0.0787073	NA	NA	NA	NA
ENSG00000197766.CFD	0.000380453	0.00344206	-0.0300705	-0.0376103	NA	-0.0360661	-0.0487794	-0.0406144	-0.0628331	NA	-0.0429519	-0.0300705	-0.0446014	-0.0950574	-0.0762281	NA	NA	NA	NA
ENSG00000164091.WDR82	0.000384783	0.00347717	-0.11241	-0.142994	NA	-0.125198	-0.142052	-0.18747	-0.143531	NA	-0.172128	-0.134902	-0.162205	-0.11241	-0.200726	NA	NA	NA	NA
ENSG00000108819.PPP1R9B	0.000384831	0.00347717	-0.0596129	-0.073974	NA	-0.0596129	-0.0799936	-0.0829274	-0.0844975	NA	-0.112461	-0.0654232	-0.111879	-0.0848961	-0.105311	NA	NA	NA	NA
ENSG00000157150.TIMP4	0.000386625	0.00349112	-0.0177667	-0.0381783	NA	-0.0749286	-0.0259081	-0.0600417	-0.0291654	NA	-0.0234699	-0.0715009	-0.0256749	-0.0276872	-0.0177667	NA	NA	NA	NA
ENSG00000101298.SNPH	0.000390428	0.00352318	-0.0379985	-0.045199	NA	-0.0426363	-0.0563527	-0.0571751	-0.0539643	NA	-0.0897916	-0.04097	-0.0759192	-0.0379985	-0.100643	NA	NA	NA	NA
ENSG00000163449.TMEM169	0.000391242	0.00352825	-0.0464861	-0.0871416	NA	-0.0718924	-0.0998194	-0.101732	-0.0464861	NA	-0.120943	-0.0712183	-0.116835	-0.064624	-0.110297	NA	NA	NA	NA
ENSG00000108582.CPD	0.000392352	0.00353597	-0.0544775	-0.0544775	NA	-0.0899606	-0.0595329	-0.0957517	-0.0997819	NA	-0.0908736	-0.0579253	-0.0958159	-0.0735104	-0.110065	NA	NA	NA	NA
ENSG00000108797.CNTNAP1	0.000399214	0.0035955	-0.0510713	-0.0765315	NA	-0.0510713	-0.0800424	-0.165156	-0.10158	NA	-0.134185	-0.0880991	-0.206041	-0.112684	-0.172169	NA	NA	NA	NA
ENSG00000129682.FGF13	0.000403636	0.00363299	-0.0832152	-0.371276	NA	-0.395593	-0.127665	-0.93402	-0.0832152	NA	-0.703397	-0.271362	-0.547347	-0.226926	-0.697341	NA	NA	NA	NA
ENSG00000118432.CNR1	0.000413778	0.00372187	-0.0756615	-0.149225	NA	-0.402087	-0.153697	-0.376771	-0.189968	NA	-0.428967	-0.190365	-0.365948	-0.0756615	-0.494348	NA	NA	NA	NA
ENSG00000125991.ERGIC3	0.000415604	0.00373589	-0.0979881	-0.204882	NA	-0.242899	-0.192823	-0.186417	-0.171381	NA	-0.188446	-0.112797	-0.189957	-0.244449	-0.0979881	NA	NA	NA	NA
ENSG00000114626.ABTB1	0.000421147	0.00378328	-0.010972	-0.0220092	NA	-0.010972	-0.0217108	-0.0289533	-0.0361754	NA	-0.0334704	-0.0290776	-0.0323536	-0.0305445	-0.0165755	NA	NA	NA	NA
ENSG00000167720.SRR	0.000423535	0.00380229	-0.0598927	-0.124559	NA	-0.148742	-0.110005	-0.101016	-0.0745152	NA	-0.107133	-0.129599	-0.0692429	-0.0598927	-0.102662	NA	NA	NA	NA
ENSG00000269190.FBXO17	0.000425423	0.00381679	-0.00725569	-0.00436633	NA	-0.00565945	-0.00478888	-0.0053598	-0.0052221	NA	-0.00286221	-0.00631375	-0.0071609	-0.0059566	-0.00725569	NA	NA	NA	NA
ENSG00000111450.STX2	0.000429065	0.00384509	-0.0706209	-0.110861	NA	-0.135793	-0.101815	-0.131503	-0.136101	NA	-0.0946032	-0.082018	-0.129453	-0.0909184	-0.0706209	NA	NA	NA	NA
ENSG00000006015.REX1BD	0.000429128	0.00384509	-0.134066	-0.18067	NA	-0.134197	-0.16386	-0.296073	-0.134066	NA	-0.299403	-0.239405	-0.330719	-0.343219	-0.519184	NA	NA	NA	NA
ENSG00000187778.MCRS1	0.000431569	0.00386448	-0.0774864	-0.132841	NA	-0.11688	-0.103833	-0.113913	-0.0774864	NA	-0.0954492	-0.107293	-0.0833141	-0.0988892	-0.108065	NA	NA	NA	NA
ENSG00000154928.EPHB1	0.000432133	0.00386705	-0.0277395	-0.116363	NA	-0.0596113	-0.0571451	-0.20431	-0.0277395	NA	-0.36029	-0.0355055	-0.111255	-0.0413027	-0.313902	NA	NA	NA	NA
ENSG00000169740.ZNF32	0.000432428	0.00386722	-0.0983211	-0.119268	NA	-0.128741	-0.154654	-0.130149	-0.14348	NA	-0.0983211	-0.192882	-0.205865	-0.229669	-0.20152	NA	NA	NA	NA
ENSG00000087495.PHACTR3	0.00043894	0.00392097	-0.048398	-0.0852122	NA	-0.0641304	-0.116425	-0.0966311	-0.112386	NA	-0.0857168	-0.048398	-0.15543	-0.154935	-0.187609	NA	NA	NA	NA
ENSG00000119640.ACYP1	0.000439001	0.00392097	-0.115441	-0.273397	NA	-0.193395	-0.191688	-0.276343	-0.115441	NA	-0.225026	-0.285094	-0.175572	-0.141458	-0.434647	NA	NA	NA	NA
ENSG00000103507.BCKDK	0.000442035	0.00394555	-0.0931923	-0.0931923	NA	-0.103905	-0.138732	-0.219679	-0.180404	NA	-0.127166	-0.160856	-0.309585	-0.274617	-0.248599	NA	NA	NA	NA
ENSG00000102384.CENPI	0.000446431	0.00398224	-0.00347461	-0.0107754	NA	-0.00958805	-0.00607377	-0.0105706	-0.00535874	NA	-0.00464631	-0.00347461	-0.00437611	-0.00616354	-0.00759342	NA	NA	NA	NA
ENSG00000173482.PTPRM	0.000452037	0.00402968	-0.0561923	-0.128812	NA	-0.0607516	-0.134592	-0.231372	-0.0632801	NA	-0.178878	-0.0561923	-0.428818	-0.306404	-0.223524	NA	NA	NA	NA
ENSG00000138758.SEPTIN11	0.000453925	0.00404392	-0.104165	-0.167655	NA	-0.217782	-0.12287	-0.136735	-0.14365	NA	-0.188195	-0.320087	-0.104165	-0.110668	-0.126685	NA	NA	NA	NA
ENSG00000175229.GAL3ST3	0.000455822	0.00405824	-0.0500579	-0.0905599	NA	-0.088372	-0.0720669	-0.103189	-0.0703615	NA	-0.102927	-0.108938	-0.110354	-0.0500579	-0.102617	NA	NA	NA	NA
ENSG00000171813.PWWP2B	0.000460873	0.00410059	-0.0411849	-0.0519965	NA	-0.0452959	-0.0535792	-0.0779735	-0.0399758	NA	-0.0800754	-0.0452366	-0.0735891	-0.0411849	-0.127904	NA	NA	NA	NA
ENSG00000113263.ITK	0.000462968	0.00411661	-0.0870404	-0.169562	NA	-0.192714	-0.260655	-0.251712	-0.194868	NA	-0.190018	-0.0870404	-0.368785	-0.253615	-0.114098	NA	NA	NA	NA
ENSG00000060491.OGFR	0.00046713	0.00415098	-0.0674464	-0.0743816	NA	-0.0825695	-0.0965734	-0.0920682	-0.111388	NA	-0.0674464	-0.0921198	-0.090544	-0.111032	-0.0776735	NA	NA	NA	NA
ENSG00000147676.MAL2	0.000473707	0.00420675	-0.0627354	-0.163249	NA	-0.107711	-0.163735	-0.154629	-0.120037	NA	-0.28546	-0.0627354	-0.282796	-0.167266	-0.0959902	NA	NA	NA	NA
ENSG00000164684.ZNF704	0.000475925	0.00422256	-0.0417481	-0.113306	NA	-0.0627335	-0.0769312	-0.0958428	-0.0482094	NA	-0.138912	-0.140684	-0.0417481	-0.0918466	-0.157104	NA	NA	NA	NA
ENSG00000164484.TMEM200A	0.000476092	0.00422256	-0.0463185	-0.182172	NA	-0.241351	-0.193326	-0.108355	-0.184523	NA	-0.277288	-0.0463185	-0.111865	-0.29718	-0.0581498	NA	NA	NA	NA
ENSG00000147457.CHMP7	0.000480412	0.00425817	-0.0558926	-0.0654329	NA	-0.0625561	-0.0611163	-0.0827266	-0.0558926	NA	-0.0724455	-0.0753441	-0.0759497	-0.0626204	-0.0912908	NA	NA	NA	NA
ENSG00000169169.CPT1C	0.000482189	0.00427121	-0.0615079	-0.0615079	NA	-0.0756485	-0.0630932	-0.0924404	-0.0908795	NA	-0.0774264	-0.104999	-0.0864362	-0.0969838	-0.111093	NA	NA	NA	NA
ENSG00000164061.BSN	0.000491135	0.00434769	-0.0525982	-0.0654018	NA	-0.0525982	-0.0635767	-0.0901005	-0.0791086	NA	-0.092435	-0.0851829	-0.114582	-0.0788672	-0.139932	NA	NA	NA	NA
ENSG00000104805.NUCB1	0.000493903	0.00436943	-0.0959942	-0.174284	NA	-0.131979	-0.162786	-0.226803	-0.132368	NA	-0.325199	-0.0959942	-0.260821	-0.258134	-0.186497	NA	NA	NA	NA
ENSG00000061273.HDAC7	0.000496735	0.0043917	-0.0469903	-0.0504916	NA	-0.0675801	-0.0477612	-0.0952735	-0.0898363	NA	-0.0772572	-0.0469903	-0.0930075	-0.0971933	-0.0600852	NA	NA	NA	NA
ENSG00000067992.PDK3	0.000499081	0.00440965	-0.042758	-0.042758	NA	-0.0468054	-0.063355	-0.0810954	-0.123119	NA	-0.0914779	-0.0860124	-0.109139	-0.120193	-0.123074	NA	NA	NA	NA
ENSG00000137968.SLC44A5	0.000504311	0.00445305	-0.0487056	-0.102694	NA	-0.146712	-0.090538	-0.153452	-0.157009	NA	-0.0556885	-0.0487056	-0.110259	-0.181119	-0.0692577	NA	NA	NA	NA
ENSG00000070061.ELP1	0.000510768	0.00450722	-0.0579904	-0.0706464	NA	-0.0656642	-0.0614517	-0.0911118	-0.0632065	NA	-0.0955715	-0.0728243	-0.0579904	-0.0639841	-0.100498	NA	NA	NA	NA
ENSG00000150471.ADGRL3	0.000527559	0.00465244	-0.0874513	-0.314928	NA	-0.0874513	-0.339616	-0.23898	-0.210206	NA	-0.38919	-0.195639	-0.417569	-0.249011	-0.374456	NA	NA	NA	NA
ENSG00000130725.UBE2M	0.000528535	0.00465811	-0.108817	-0.108817	NA	-0.148945	-0.113012	-0.192532	-0.131248	NA	-0.127349	-0.149227	-0.202239	-0.177159	-0.246114	NA	NA	NA	NA
ENSG00000166033.HTRA1	0.000530951	0.00467645	-0.045627	-0.0868237	NA	-0.16955	-0.0906734	-0.107354	-0.113044	NA	-0.11245	-0.045627	-0.148868	-0.266999	-0.179308	NA	NA	NA	NA
ENSG00000187094.CCK	0.000535071	0.00470977	-0.00804645	-0.00804645	NA	-0.00982272	-0.140012	-0.0641391	-0.0884817	NA	-0.048704	-0.0268655	-0.657082	-0.178835	-0.296782	NA	NA	NA	NA
ENSG00000154319.FAM167A	0.000539615	0.00474678	-0.0160253	-0.0236189	NA	-0.0205368	-0.020892	-0.0141163	-0.0181948	NA	-0.0225155	-0.0167079	-0.0154854	-0.0160253	-0.0336391	NA	NA	NA	NA
ENSG00000065923.SLC9A7	0.000540826	0.00475443	-0.064164	-0.104414	NA	-0.139002	-0.0900857	-0.0995269	-0.0885492	NA	-0.13319	-0.067276	-0.064164	-0.0716622	-0.119275	NA	NA	NA	NA
ENSG00000127585.FBXL16	0.000557262	0.00489584	-0.0725661	-0.195084	NA	-0.134994	-0.197539	-0.21138	-0.11938	NA	-0.219155	-0.0725661	-0.198584	-0.215243	-0.241281	NA	NA	NA	NA
ENSG00000106868.SUSD1	0.000557814	0.00489704	-0.039297	-0.0494587	NA	-0.0678516	-0.0562562	-0.0583394	-0.0654947	NA	-0.0415034	-0.0499924	-0.0478402	-0.0953219	-0.039297	NA	NA	NA	NA
ENSG00000115526.CHST10	0.000558099	0.00489704	-0.0421837	-0.0761552	NA	-0.0594616	-0.0702222	-0.0597957	-0.0603105	NA	-0.0876061	-0.0645896	-0.0589767	-0.0645579	-0.0421837	NA	NA	NA	NA
ENSG00000072201.LNX1	0.000559871	0.0049095	-0.0554084	-0.0770445	NA	-0.0877147	-0.0744865	-0.0574582	-0.0824307	NA	-0.0772584	-0.229816	-0.0554084	-0.0607653	-0.0760359	NA	NA	NA	NA
ENSG00000206560.ANKRD28	0.000570208	0.00499701	-0.0775095	-0.113192	NA	-0.0804949	-0.159667	-0.223607	-0.212904	NA	-0.191322	-0.171616	-0.302988	-0.131162	-0.0775095	NA	NA	NA	NA
ENSG00000108389.MTMR4	0.000570844	0.00499945	-0.0873682	-0.107213	NA	-0.0855776	-0.106185	-0.134685	-0.0876574	NA	-0.13637	-0.11042	-0.146951	-0.0873682	-0.159921	NA	NA	NA	NA
ENSG00000164442.CITED2	0.000574774	0.00503071	-0.116163	-0.43499	NA	-0.383064	-0.604893	-0.269615	-0.545976	NA	-0.297797	-0.618415	-0.420713	-0.349721	-0.116163	NA	NA	NA	NA
ENSG00000100403.ZC3H7B	0.00058156	0.00508692	-0.0703935	-0.117575	NA	-0.10585	-0.118901	-0.170504	-0.110479	NA	-0.167044	-0.0703935	-0.159709	-0.133348	-0.173832	NA	NA	NA	NA
ENSG00000102931.ARL2BP	0.000589655	0.0051545	-0.0933913	-0.12092	NA	-0.141816	-0.0933913	-0.197471	-0.100811	NA	-0.130501	-0.128138	-0.191202	-0.109173	-0.22545	NA	NA	NA	NA
ENSG00000108468.CBX1	0.000590801	0.0051592	-0.119853	-0.267189	NA	-0.261121	-0.266179	-0.152428	-0.263271	NA	-0.175066	-0.269406	-0.14369	-0.135984	-0.119853	NA	NA	NA	NA
ENSG00000143776.CDC42BPA	0.000590932	0.0051592	-0.0894091	-0.0899464	NA	-0.119057	-0.183117	-0.192067	-0.196926	NA	-0.145446	-0.0894091	-0.356545	-0.30563	-0.155121	NA	NA	NA	NA
ENSG00000279161.AC093503.3	0.000593542	0.00517875	-0.00680322	-0.0104322	NA	-0.00680322	-0.0145136	-0.0119424	-0.0112295	NA	-0.0142093	-0.00910806	-0.0132304	-0.0142243	-0.0141198	NA	NA	NA	NA
ENSG00000131370.SH3BP5	0.000598211	0.00521442	-0.101824	-0.338453	NA	-0.393702	-0.288488	-0.289896	-0.318411	NA	-0.363486	-0.448608	-0.223245	-0.101824	-0.186947	NA	NA	NA	NA
ENSG00000061938.TNK2	0.000598376	0.00521442	-0.0444519	-0.0680361	NA	-0.0490537	-0.0629673	-0.0682224	-0.0444519	NA	-0.0931295	-0.0594653	-0.0622627	-0.0571789	-0.0615168	NA	NA	NA	NA
ENSG00000047578.KIAA0556	0.000603344	0.00525443	-0.0228532	-0.0245456	NA	-0.0312005	-0.02675	-0.0259543	-0.0305197	NA	-0.0297782	-0.0277022	-0.0328044	-0.0228532	-0.0308929	NA	NA	NA	NA
ENSG00000185909.KLHDC8B	0.000612677	0.00533239	-0.0535743	-0.067767	NA	-0.135629	-0.0775642	-0.125128	-0.0535743	NA	-0.0760643	-0.0679833	-0.130942	-0.182405	-0.101653	NA	NA	NA	NA
ENSG00000183723.CMTM4	0.000624977	0.00543605	-0.0332338	-0.0377021	NA	-0.0380296	-0.0415959	-0.0440039	-0.0397275	NA	-0.0579389	-0.0639783	-0.0332338	-0.0553344	-0.0789463	NA	NA	NA	NA
ENSG00000185942.NKAIN3	0.000628406	0.00546248	-0.0502421	-0.0801998	NA	-0.0502421	-0.0633281	-1.13637	-0.0743368	NA	-0.621952	-0.0757297	-0.908289	-0.233989	-0.836328	NA	NA	NA	NA
ENSG00000176463.SLCO3A1	0.000636359	0.00552817	-0.0285049	-0.0332537	NA	-0.079583	-0.0432686	-0.0499282	-0.0929418	NA	-0.0285049	-0.186794	-0.0441381	-0.0500019	-0.0787033	NA	NA	NA	NA
ENSG00000100319.ZMAT5	0.000644292	0.00559361	-0.0724248	-0.117349	NA	-0.117782	-0.0952501	-0.0840001	-0.0894778	NA	-0.101301	-0.103839	-0.090664	-0.0724248	-0.101949	NA	NA	NA	NA
ENSG00000105669.COPE	0.00064591	0.00560417	-0.128106	-0.226046	NA	-0.215064	-0.238469	-0.185806	-0.241612	NA	-0.177877	-0.172637	-0.19134	-0.264932	-0.128106	NA	NA	NA	NA
ENSG00000140391.TSPAN3	0.000648496	0.00562312	-0.115704	-0.131605	NA	-0.128751	-0.115704	-0.162231	-0.12159	NA	-0.186923	-0.209493	-0.144768	-0.19452	-0.163355	NA	NA	NA	NA
ENSG00000152954.NRSN1	0.000654102	0.00566821	-0.039511	-0.252598	NA	-0.20333	-0.234818	-0.0561634	-0.167538	NA	-0.254325	-0.256416	-0.0771132	-0.124498	-0.039511	NA	NA	NA	NA
ENSG00000182195.LDOC1	0.000659217	0.00570899	-0.101661	-0.189991	NA	-0.131629	-0.218505	-0.171867	-0.131334	NA	-0.11081	-0.101661	-0.185359	-0.2859	-0.180752	NA	NA	NA	NA
ENSG00000128607.KLHDC10	0.000660423	0.00571431	-0.0746391	-0.0950665	NA	-0.0898881	-0.0908977	-0.106888	-0.0865293	NA	-0.122727	-0.107986	-0.090606	-0.0746391	-0.141067	NA	NA	NA	NA
ENSG00000150275.PCDH15	0.000660649	0.00571431	-0.0410542	-0.0525233	NA	-0.12437	-0.0410542	-0.164482	-0.0750311	NA	-0.129493	-0.0525821	-0.150977	-0.0634347	-0.0512844	NA	NA	NA	NA
ENSG00000003147.ICA1	0.000662319	0.0057252	-0.0524168	-0.0738082	NA	-0.0648922	-0.0774029	-0.114163	-0.0768495	NA	-0.0524168	-0.0721344	-0.0913405	-0.0999436	-0.0876981	NA	NA	NA	NA
ENSG00000148737.TCF7L2	0.000663939	0.00573566	-0.0178608	-0.0293138	NA	-0.0297235	-0.0440743	-0.0665122	-0.0253069	NA	-0.10483	-0.0380231	-0.0445695	-0.0178608	-0.0539893	NA	NA	NA	NA
ENSG00000119772.DNMT3A	0.000664922	0.0057406	-0.0648169	-0.120157	NA	-0.135933	-0.103648	-0.0977165	-0.134452	NA	-0.0954253	-0.0931004	-0.0648169	-0.0809844	-0.091699	NA	NA	NA	NA
ENSG00000101670.LIPG	0.000672393	0.00580152	-0.00261742	-0.0120458	NA	-0.0129731	-0.00695212	-0.0197765	-0.00624789	NA	-0.0132827	-0.00261742	-0.00609785	-0.00598285	-0.0131201	NA	NA	NA	NA
ENSG00000197858.GPAA1	0.00068786	0.0059313	-0.109689	-0.145274	NA	-0.19463	-0.185316	-0.129638	-0.213886	NA	-0.159114	-0.188683	-0.211981	-0.314623	-0.109689	NA	NA	NA	NA
ENSG00000172382.PRSS27	0.000697118	0.00600743	-0.0247597	-0.0270543	NA	-0.0247597	-0.0290655	-0.0272217	-0.032045	NA	-0.0443048	-0.0390438	-0.0385742	-0.0314627	-0.0614905	NA	NA	NA	NA
ENSG00000164088.PPM1M	0.000701985	0.00604564	-0.0137792	-0.027253	NA	-0.026347	-0.0137792	-0.0371962	-0.0266709	NA	-0.0283211	-0.036311	-0.019933	-0.0289225	-0.0327986	NA	NA	NA	NA
ENSG00000185813.PCYT2	0.000703302	0.00605325	-0.0620892	-0.13687	NA	-0.110431	-0.0900054	-0.167959	-0.0750863	NA	-0.146926	-0.107884	-0.108786	-0.0620892	-0.192261	NA	NA	NA	NA
ENSG00000101888.NXT2	0.000712314	0.00612704	-0.00366939	-0.00597234	NA	-0.00935975	-0.00836085	-0.00775098	-0.00763221	NA	-0.00548531	-0.00881059	-0.0087275	-0.00366939	-0.00720558	NA	NA	NA	NA
ENSG00000169925.BRD3	0.000717458	0.00616749	-0.0979653	-0.229478	NA	-0.205718	-0.225759	-0.197463	-0.197414	NA	-0.160729	-0.174569	-0.173845	-0.117664	-0.0979653	NA	NA	NA	NA
ENSG00000162722.TRIM58	0.000718156	0.0061697	-0.00362358	-0.00278023	NA	-0.00147569	-0.00285915	-0.00831278	-0.00440314	NA	-0.00525259	-0.00498947	-0.00741373	-0.00362358	-0.0168387	NA	NA	NA	NA
ENSG00000183696.UPP1	0.000720473	0.00618307	-0.133271	-0.236533	NA	-0.336307	-0.260087	-1.01295	-0.639711	NA	-0.828686	-0.133271	-1.08084	-0.542067	-1.34327	NA	NA	NA	NA
ENSG00000171943.SRGAP2C	0.000720599	0.00618307	-0.0505345	-0.0714407	NA	-0.0827072	-0.0693322	-0.0508779	-0.118312	NA	-0.0767527	-0.086032	-0.0721327	-0.0505345	-0.101862	NA	NA	NA	NA
ENSG00000185250.PPIL6	0.000730438	0.00626365	-0.0392882	-0.0600185	NA	-0.0428601	-0.0559379	-0.067923	-0.0418135	NA	-0.0715196	-0.0392882	-0.0562482	-0.0530008	-0.120839	NA	NA	NA	NA
ENSG00000090060.PAPOLA	0.000731725	0.00627084	-0.10908	-0.143531	NA	-0.142785	-0.120374	-0.16999	-0.10908	NA	-0.171336	-0.192748	-0.181825	-0.115816	-0.259524	NA	NA	NA	NA
ENSG00000137825.ITPKA	0.000735296	0.00629757	-0.0323362	-0.0821379	NA	-0.0323362	-0.0785983	-0.183029	-0.0903341	NA	-0.201484	-0.0536615	-0.119003	-0.12063	-0.258287	NA	NA	NA	NA
ENSG00000181588.MEX3D	0.00073651	0.00630411	-0.0597943	-0.119132	NA	-0.119667	-0.126718	-0.114791	-0.127743	NA	-0.108429	-0.0739172	-0.105533	-0.116926	-0.0597943	NA	NA	NA	NA
ENSG00000122756.CNTFR	0.000741179	0.00634019	-0.0792743	-0.214845	NA	-0.190323	-0.18493	-0.13653	-0.0792743	NA	-0.14283	-0.139218	-0.0833946	-0.131687	-0.0943323	NA	NA	NA	NA
ENSG00000077157.PPP1R12B	0.000743615	0.00635713	-0.0430537	-0.0508888	NA	-0.0587338	-0.0449534	-0.0739176	-0.0573991	NA	-0.0430537	-0.0575298	-0.0693065	-0.0469947	-0.0747468	NA	NA	NA	NA
ENSG00000134313.KIDINS220	0.000744874	0.006364	-0.129835	-0.316333	NA	-0.227764	-0.306146	-0.489726	-0.129835	NA	-0.506914	-0.138898	-0.440369	-0.168352	-0.366867	NA	NA	NA	NA
ENSG00000169618.PROKR1	0.000745344	0.00636413	-0.00605703	-0.00874242	NA	-0.00569231	-0.0255812	-0.0160204	-0.02004	NA	-0.00605703	-0.0126511	-0.0215338	-0.0663867	-0.0177865	NA	NA	NA	NA
ENSG00000040341.STAU2	0.000748393	0.00638626	-0.0891704	-0.158525	NA	-0.143791	-0.151598	-0.169609	-0.141258	NA	-0.204295	-0.145879	-0.149748	-0.0891704	-0.278258	NA	NA	NA	NA
ENSG00000162929.KIAA1841	0.00074932	0.00639026	-0.0632578	-0.107848	NA	-0.0827365	-0.0870184	-0.134191	-0.0752463	NA	-0.132337	-0.0632578	-0.15076	-0.0654255	-0.168997	NA	NA	NA	NA
ENSG00000017260.ATP2C1	0.000750424	0.00639577	-0.0836439	-0.156615	NA	-0.142787	-0.156795	-0.370034	-0.196329	NA	-0.192833	-0.0836439	-0.456436	-0.216154	-0.247428	NA	NA	NA	NA
ENSG00000137776.SLTM	0.000756502	0.00644365	-0.103119	-0.1319	NA	-0.151567	-0.128424	-0.14346	-0.155163	NA	-0.141136	-0.163281	-0.137221	-0.103119	-0.144085	NA	NA	NA	NA
ENSG00000147324.MFHAS1	0.000757024	0.00644416	-0.0580328	-0.0713258	NA	-0.111309	-0.0580328	-0.129368	-0.0974112	NA	-0.130091	-0.107437	-0.112377	-0.0630303	-0.140829	NA	NA	NA	NA
ENSG00000188385.JAKMIP3	0.000765823	0.00651509	-0.0260193	-0.0284017	NA	-0.0259602	-0.0247143	-0.0238147	-0.0309611	NA	-0.0368051	-0.0302057	-0.0290156	-0.0280849	-0.0260193	NA	NA	NA	NA
ENSG00000121281.ADCY7	0.000775943	0.00659717	-0.0444082	-0.0444082	NA	-0.0476977	-0.0454797	-0.160855	-0.0464148	NA	-0.126846	-0.0547827	-0.137359	-0.108605	-0.109111	NA	NA	NA	NA
ENSG00000135622.SEMA4F	0.000779419	0.00662269	-0.0486105	-0.0679735	NA	-0.0707808	-0.0486105	-0.116409	-0.072427	NA	-0.11288	-0.0803053	-0.130344	-0.0595192	-0.121304	NA	NA	NA	NA
ENSG00000168237.GLYCTK	0.000788005	0.00669158	-0.0113806	-0.0120824	NA	-0.0113806	-0.0165647	-0.0152183	-0.0127394	NA	-0.0157942	-0.0156297	-0.0193826	-0.016949	-0.0180654	NA	NA	NA	NA
ENSG00000204217.BMPR2	0.000788597	0.00669253	-0.100373	-0.148414	NA	-0.100373	-0.130339	-0.19564	-0.149517	NA	-0.267852	-0.123512	-0.212681	-0.207412	-0.326293	NA	NA	NA	NA
ENSG00000099817.POLR2E	0.000791099	0.00670969	-0.103637	-0.118294	NA	-0.137123	-0.110714	-0.161566	-0.121719	NA	-0.103637	-0.175801	-0.194456	-0.140124	-0.258728	NA	NA	NA	NA
ENSG00000150456.EEF1AKMT1	0.000792021	0.00671344	-0.0271804	-0.0412728	NA	-0.0309033	-0.0299972	-0.0318437	-0.0313895	NA	-0.0282026	-0.0461314	-0.0271804	-0.0312373	-0.0323506	NA	NA	NA	NA
ENSG00000166681.BEX3	0.000793756	0.00672406	-0.119604	-0.143556	NA	-0.282498	-0.119604	-0.205883	-0.271944	NA	-0.251335	-0.40449	-0.229607	-0.255956	-0.339642	NA	NA	NA	NA
ENSG00000067369.TP53BP1	0.000799395	0.00676773	-0.103006	-0.135479	NA	-0.18159	-0.108669	-0.183638	-0.127455	NA	-0.125696	-0.202947	-0.132468	-0.103006	-0.167565	NA	NA	NA	NA
ENSG00000008853.RHOBTB2	0.000800923	0.00677656	-0.042055	-0.0784436	NA	-0.0663699	-0.0808647	-0.0788294	-0.042055	NA	-0.0896437	-0.0473325	-0.0974949	-0.0974986	-0.122448	NA	NA	NA	NA
ENSG00000183044.ABAT	0.00082389	0.00696666	-0.0646368	-0.16262	NA	-0.141318	-0.1571	-0.227366	-0.132814	NA	-0.210642	-0.188862	-0.252237	-0.0646368	-0.228295	NA	NA	NA	NA
ENSG00000179222.MAGED1	0.000826312	0.00698291	-0.115483	-0.1821	NA	-0.187724	-0.115483	-0.177964	-0.143746	NA	-0.258528	-0.244949	-0.194363	-0.16867	-0.22568	NA	NA	NA	NA
ENSG00000196526.AFAP1	0.000835356	0.00705507	-0.0624704	-0.176713	NA	-0.0945588	-0.155733	-0.153907	-0.0679273	NA	-0.242019	-0.0624704	-0.144077	-0.123184	-0.126406	NA	NA	NA	NA
ENSG00000181322.NME9	0.000837965	0.00707283	-0.0152828	-0.031163	NA	-0.0181179	-0.0372763	-0.0292201	-0.0219158	NA	-0.0383179	-0.0152828	-0.0360264	-0.045713	-0.0374081	NA	NA	NA	NA
ENSG00000144063.MALL	0.000844125	0.00712052	-0.00577902	-0.00447521	NA	-0.0105387	-0.0177419	-0.0158031	-0.0136353	NA	-0.00364129	-0.00578857	-0.0374561	-0.0355186	-0.00577902	NA	NA	NA	NA
ENSG00000062716.VMP1	0.000845685	0.00712938	-0.111735	-0.239692	NA	-0.498428	-0.163942	-0.340971	-0.5648	NA	-0.307443	-0.363437	-0.274474	-0.111735	-0.319883	NA	NA	NA	NA
ENSG00000225968.ELFN1	0.000851692	0.00717569	-0.0356897	-0.0505697	NA	-0.060021	-0.0356897	-0.114289	-0.0854859	NA	-0.0875951	-0.104482	-0.120441	-0.0506882	-0.215742	NA	NA	NA	NA
ENSG00000134780.DAGLA	0.000854248	0.00719288	-0.0318205	-0.0585461	NA	-0.0509311	-0.0461295	-0.0620998	-0.0318205	NA	-0.0651291	-0.0663873	-0.0436893	-0.0427274	-0.122273	NA	NA	NA	NA
ENSG00000002834.LASP1	0.000868746	0.00731055	-0.062408	-0.096472	NA	-0.0982108	-0.0825153	-0.143229	-0.062408	NA	-0.140734	-0.0686794	-0.0937391	-0.0704498	-0.105622	NA	NA	NA	NA
ENSG00000166266.CUL5	0.00088788	0.00746707	-0.0955056	-0.133952	NA	-0.126745	-0.131166	-0.136457	-0.107547	NA	-0.152685	-0.131307	-0.127612	-0.0955056	-0.156859	NA	NA	NA	NA
ENSG00000286169.AHRR	0.000896975	0.00753901	-0.00188416	-0.00266383	NA	-0.00322973	-0.00260744	-0.00664933	-0.00189602	NA	-0.00188416	-0.00355154	-0.00251722	-0.00883384	-0.0136785	NA	NA	NA	NA
ENSG00000145912.NHP2	0.000921292	0.00773874	-0.128544	-0.136125	NA	-0.158862	-0.128544	-0.252103	-0.138916	NA	-0.139712	-0.258778	-0.286422	-0.201143	-0.395508	NA	NA	NA	NA
ENSG00000188674.C2orf80	0.000952683	0.00799762	-0.0724504	-0.18075	NA	-0.460985	-0.109842	-0.0837331	-0.407633	NA	-0.0753621	-0.58915	-0.0785103	-0.0724504	-0.217431	NA	NA	NA	NA
ENSG00000130643.CALY	0.000955242	0.00801428	-0.152858	-0.761907	NA	-0.451959	-0.227163	-0.6865	-0.152858	NA	-1.24451	-0.647199	-0.262654	-0.776998	-0.904855	NA	NA	NA	NA
ENSG00000182621.PLCB1	0.00095776	0.00803058	-0.0628179	-0.162221	NA	-0.233588	-0.219051	-0.0672984	-0.33853	NA	-0.0628179	-0.358965	-0.256522	-0.177363	-0.261068	NA	NA	NA	NA
ENSG00000137261.KIAA0319	0.000967375	0.00810633	-0.0092967	-0.0190859	NA	-0.014849	-0.0206269	-0.0141788	-0.0107641	NA	-0.0314011	-0.0105769	-0.0092967	-0.0147179	-0.0310607	NA	NA	NA	NA
ENSG00000165525.NEMF	0.000973342	0.00815145	-0.0871464	-0.120451	NA	-0.130495	-0.114378	-0.11814	-0.126734	NA	-0.113252	-0.132872	-0.127301	-0.0871464	-0.133208	NA	NA	NA	NA
ENSG00000064999.ANKS1A	0.00097712	0.00817818	-0.057577	-0.0899651	NA	-0.0751859	-0.0872987	-0.112332	-0.0571729	NA	-0.122871	-0.057577	-0.113265	-0.0841315	-0.142435	NA	NA	NA	NA
ENSG00000214753.HNRNPUL2	0.000980409	0.0082008	-0.0460479	-0.0499096	NA	-0.0497251	-0.044573	-0.0770303	-0.0518794	NA	-0.0694272	-0.0679206	-0.0699336	-0.0460479	-0.0618475	NA	NA	NA	NA
ENSG00000186952.TMEM232	0.000981546	0.0082054	-0.0242555	-0.0419778	NA	-0.0242555	-0.0506221	-0.194781	-0.030457	NA	-0.0959296	-0.0267043	-0.136396	-0.0833341	-0.131579	NA	NA	NA	NA
ENSG00000166337.TAF10	0.000987397	0.00824937	-0.120567	-0.120567	NA	-0.193736	-0.130942	-0.18159	-0.237291	NA	-0.159404	-0.185603	-0.251423	-0.289766	-0.271891	NA	NA	NA	NA
ENSG00000170624.SGCD	0.000989924	0.00826554	-0.00553303	-0.00629163	NA	-0.00232534	-0.0127652	-0.00213388	-0.00485592	NA	-0.00770051	-0.0041008	-0.00446371	-0.0131768	-0.00553303	NA	NA	NA	NA
ENSG00000100612.DHRS7	0.000992758	0.00828232	-0.101871	-0.243164	NA	-0.370438	-0.199552	-0.330649	-0.283753	NA	-0.221428	-0.223072	-0.304302	-0.274226	-0.101871	NA	NA	NA	NA
ENSG00000033867.SLC4A7	0.000993119	0.00828232	-0.0755872	-0.0755872	NA	-0.0782246	-0.1024	-0.0854078	-0.100038	NA	-0.0919833	-0.117756	-0.137097	-0.0896258	-0.0898068	NA	NA	NA	NA
ENSG00000168724.DNAJC21	0.000996392	0.00830466	-0.0809998	-0.260114	NA	-0.21668	-0.174172	-0.341077	-0.117412	NA	-0.282788	-0.0809998	-0.240661	-0.163802	-0.442431	NA	NA	NA	NA
ENSG00000266074.BAHCC1	0.00100407	0.00836367	-0.0277029	-0.0428288	NA	-0.0358127	-0.0404828	-0.02708	-0.0387025	NA	-0.0291966	-0.0468105	-0.0299115	-0.0277029	-0.0485121	NA	NA	NA	NA
ENSG00000089351.GRAMD1A	0.00101143	0.00841993	-0.0924646	-0.252595	NA	-0.134252	-0.245595	-0.36761	-0.0924646	NA	-0.417699	-0.133879	-0.401352	-0.180655	-0.275005	NA	NA	NA	NA
ENSG00000169851.PCDH7	0.00101929	0.0084803	-0.0758651	-0.197583	NA	-0.215702	-0.328066	-0.155188	-0.367375	NA	-0.155409	-0.319417	-0.370988	-0.334514	-0.0758651	NA	NA	NA	NA
ENSG00000168481.LGI3	0.00102523	0.00852465	-0.0104001	-0.0215942	NA	-0.0104001	-0.0310275	-0.0343376	-0.0184001	NA	-0.06081	-0.0171782	-0.065375	-0.0327578	-0.0969651	NA	NA	NA	NA
ENSG00000124493.GRM4	0.00104283	0.00866587	-0.00323825	-0.00600528	NA	-0.00186169	-0.00635828	-0.00378405	-0.00378215	NA	-0.0178946	-0.00323825	-0.00709554	-0.00613213	-0.0190654	NA	NA	NA	NA
ENSG00000154262.ABCA6	0.00105586	0.00876893	-0.00248828	-0.00411602	NA	-0.00196872	-0.010067	-0.00180483	-0.00261876	NA	-0.010169	-0.00248828	-0.0036026	-0.0102634	-0.00584746	NA	NA	NA	NA
ENSG00000019485.PRDM11	0.0010604	0.00879906	-0.0222527	-0.0234726	NA	-0.0235827	-0.0222527	-0.0270843	-0.0308681	NA	-0.0396537	-0.0394719	-0.0351158	-0.0278107	-0.0393872	NA	NA	NA	NA
ENSG00000105698.USF2	0.00106075	0.00879906	-0.0818299	-0.127589	NA	-0.0818299	-0.141447	-0.180092	-0.144867	NA	-0.163304	-0.182158	-0.177445	-0.129016	-0.198813	NA	NA	NA	NA
ENSG00000117643.MAN1C1	0.00106838	0.0088571	-0.0333186	-0.0810733	NA	-0.0397088	-0.0901274	-0.19015	-0.0388965	NA	-0.0975779	-0.0333186	-0.191842	-0.0602856	-0.302073	NA	NA	NA	NA
ENSG00000187764.SEMA4D	0.00107241	0.00888524	-0.0435622	-0.105353	NA	-0.0812941	-0.0895299	-0.210928	-0.0525037	NA	-0.161985	-0.0435622	-0.188279	-0.107002	-0.197967	NA	NA	NA	NA
ENSG00000070081.NUCB2	0.00107882	0.00893306	-0.10107	-0.291536	NA	-0.312169	-0.213121	-0.219881	-0.211481	NA	-0.343814	-0.205248	-0.136445	-0.276489	-0.10107	NA	NA	NA	NA
ENSG00000023171.GRAMD1B	0.00107972	0.00893518	-0.032843	-0.0669081	NA	-0.0526975	-0.0913703	-0.032843	-0.0956486	NA	-0.0467956	-0.101689	-0.0812071	-0.105126	-0.0885385	NA	NA	NA	NA
ENSG00000130255.RPL36	0.00109804	0.00908096	-0.115232	-0.267673	NA	-0.238908	-0.256482	-0.284511	-0.193741	NA	-0.144171	-0.115232	-0.265975	-0.1731	-0.167718	NA	NA	NA	NA
ENSG00000152484.USP12	0.00109863	0.00908096	-0.0594227	-0.0594227	NA	-0.114584	-0.0829582	-0.11206	-0.16508	NA	-0.0901983	-0.064614	-0.118329	-0.10315	-0.123856	NA	NA	NA	NA
ENSG00000277443.MARCKS	0.00110227	0.00910561	-0.138211	-0.564059	NA	-0.621285	-0.591596	-0.390162	-0.635792	NA	-0.457617	-0.481934	-0.411226	-0.542827	-0.138211	NA	NA	NA	NA
ENSG00000135709.KIAA0513	0.00110993	0.00916352	-0.0649548	-0.105522	NA	-0.0892443	-0.0927393	-0.140317	-0.0968329	NA	-0.169244	-0.107829	-0.163075	-0.0649548	-0.0930971	NA	NA	NA	NA
ENSG00000151276.MAGI1	0.00111122	0.00916875	-0.0796297	-0.185423	NA	-0.113624	-0.142081	-0.0956415	-0.0980256	NA	-0.0796297	-0.14293	-0.0901027	-0.164008	-0.133455	NA	NA	NA	NA
ENSG00000139537.CCDC65	0.00111371	0.00918385	-0.0161732	-0.0322851	NA	-0.0316283	-0.0309355	-0.0371597	-0.0234857	NA	-0.0475452	-0.0161732	-0.0294625	-0.0369765	-0.0555109	NA	NA	NA	NA
ENSG00000144028.SNRNP200	0.00112235	0.00924959	-0.0768209	-0.0890885	NA	-0.095836	-0.0990987	-0.0770406	-0.101749	NA	-0.0891594	-0.114897	-0.08122	-0.0927783	-0.0768209	NA	NA	NA	NA
ENSG00000168958.MFF	0.00112456	0.00926186	-0.094746	-0.171039	NA	-0.11697	-0.156791	-0.175763	-0.094746	NA	-0.184233	-0.177781	-0.173431	-0.155534	-0.241442	NA	NA	NA	NA
ENSG00000105278.ZFR2	0.00112516	0.00926186	-0.0524648	-0.0913944	NA	-0.0863034	-0.0524648	-0.108291	-0.0692257	NA	-0.0926553	-0.113491	-0.0610601	-0.093733	-0.12629	NA	NA	NA	NA
ENSG00000115677.HDLBP	0.00116109	0.00955195	-0.0882318	-0.0882318	NA	-0.0946122	-0.0939232	-0.178765	-0.11154	NA	-0.102951	-0.108345	-0.20666	-0.121356	-0.107617	NA	NA	NA	NA
ENSG00000182379.NXPH4	0.00116296	0.00956172	-0.0615366	-0.534473	NA	-0.248487	-0.648986	-0.22878	-0.371379	NA	-0.380315	-0.0879817	-0.512904	-0.563808	-0.0615366	NA	NA	NA	NA
ENSG00000161714.PLCD3	0.00116885	0.00960449	-0.0360533	-0.0994852	NA	-0.0857128	-0.116137	-0.211644	-0.0707465	NA	-0.127238	-0.0360533	-0.187783	-0.136816	-0.0525574	NA	NA	NA	NA
ENSG00000101367.MAPRE1	0.00118788	0.00975511	-0.0930477	-0.185496	NA	-0.180465	-0.160543	-0.258966	-0.139412	NA	-0.222137	-0.0930477	-0.220883	-0.152384	-0.16771	NA	NA	NA	NA
ENSG00000166402.TUB	0.00119415	0.00980089	-0.0526357	-0.0606263	NA	-0.0526357	-0.0654184	-0.0832395	-0.0715148	NA	-0.133078	-0.126884	-0.0887572	-0.114013	-0.318263	NA	NA	NA	NA
ENSG00000183379.SYNDIG1L	0.00119738	0.00982163	-0.00599446	-0.00372636	NA	-0.0174631	-0.0104394	-0.0056543	-0.101395	NA	-0.00940136	-0.0241762	-0.0119063	-0.0176922	-0.00599446	NA	NA	NA	NA
ENSG00000182636.NDN	0.00120141	0.00984712	-0.11229	-0.468608	NA	-0.412097	-0.294346	-0.296113	-0.308913	NA	-0.410545	-0.465867	-0.11229	-0.287039	-0.134659	NA	NA	NA	NA
ENSG00000115325.DOK1	0.0012019	0.00984712	-0.0298089	-0.0356231	NA	-0.0447543	-0.0389911	-0.0692795	-0.0533737	NA	-0.029991	-0.0298089	-0.0609674	-0.0711506	-0.036655	NA	NA	NA	NA
ENSG00000107341.UBE2R2	0.00120348	0.00985425	-0.106385	-0.166968	NA	-0.203694	-0.162718	-0.218389	-0.134399	NA	-0.138697	-0.144212	-0.220623	-0.106385	-0.186976	NA	NA	NA	NA
ENSG00000184905.TCEAL2	0.00120869	0.00989113	-0.135667	-0.21715	NA	-0.441102	-0.298041	-0.135667	-0.525921	NA	-0.152472	-0.48572	-0.344121	-0.303632	-0.213079	NA	NA	NA	NA
ENSG00000119314.PTBP3	0.00122224	0.00999614	-0.0758205	-0.171159	NA	-0.146529	-0.132463	-0.413668	-0.07516	NA	-0.245961	-0.0758205	-0.251639	-0.137021	-0.191323	NA	NA	NA	NA
ENSG00000179965.ZNF771	0.00122968	0.0100511	-0.0599644	-0.0815935	NA	-0.0920979	-0.0774359	-0.140753	-0.0599644	NA	-0.138424	-0.138087	-0.158815	-0.0727249	-0.117564	NA	NA	NA	NA
ENSG00000146729.NIPSNAP2	0.00123534	0.0100915	-0.0792175	-0.116872	NA	-0.107453	-0.127487	-0.121486	-0.0792175	NA	-0.109849	-0.151529	-0.113069	-0.0865894	-0.157299	NA	NA	NA	NA
ENSG00000111669.TPI1	0.00124847	0.0101928	-0.118914	-0.118914	NA	-0.250886	-0.282175	-0.18106	-0.551634	NA	-0.131052	-0.156954	-0.409209	-0.540814	-0.219116	NA	NA	NA	NA
ENSG00000147400.CETN2	0.00125206	0.0102162	-0.0798967	-0.0798967	NA	-0.0878977	-0.0996187	-0.22977	-0.139897	NA	-0.168275	-0.13306	-0.222072	-0.252185	-0.310615	NA	NA	NA	NA
ENSG00000231887.PRH1	0.00125999	0.0102749	-0.067716	-0.104992	NA	-0.125781	-0.103096	-0.104412	-0.111875	NA	-0.067716	-0.14415	-0.136487	-0.0917845	-0.109754	NA	NA	NA	NA
ENSG00000103769.RAB11A	0.00126613	0.0103189	-0.0999511	-0.236534	NA	-0.253244	-0.188426	-0.247079	-0.181789	NA	-0.215088	-0.315957	-0.206169	-0.0999511	-0.110494	NA	NA	NA	NA
ENSG00000143740.SNAP47	0.00129378	0.0105381	-0.0664427	-0.10651	NA	-0.0883541	-0.0664427	-0.124961	-0.0671099	NA	-0.11228	-0.162311	-0.128901	-0.0873264	-0.14767	NA	NA	NA	NA
ENSG00000153294.ADGRF4	0.0013022	0.0106005	-0.00346427	-0.0142695	NA	-0.0235496	-0.00750696	-0.0152038	-0.0105994	NA	-0.0138206	-0.00803428	-0.00558244	-0.00346427	-0.02139	NA	NA	NA	NA
ENSG00000059588.TARBP1	0.00130477	0.0106152	-0.0358605	-0.0568646	NA	-0.0427833	-0.0479885	-0.0422457	-0.0358605	NA	-0.0672828	-0.0708839	-0.0530923	-0.0471158	-0.0885069	NA	NA	NA	NA
ENSG00000075340.ADD2	0.00131289	0.010675	-0.0838277	-0.143129	NA	-0.143152	-0.118318	-0.19227	-0.120188	NA	-0.213424	-0.0838277	-0.20327	-0.102068	-0.200549	NA	NA	NA	NA
ENSG00000113504.SLC12A7	0.00132868	0.0107972	-0.0169001	-0.0242253	NA	-0.0384403	-0.0169001	-0.0522663	-0.0539313	NA	-0.0231822	-0.0301915	-0.0542016	-0.0227544	-0.0269564	NA	NA	NA	NA
ENSG00000138411.HECW2	0.00133609	0.0108511	-0.0405112	-0.071186	NA	-0.0926469	-0.102883	-0.0460243	-0.169534	NA	-0.0956901	-0.0405112	-0.0581988	-0.11344	-0.147075	NA	NA	NA	NA
ENSG00000115423.DNAH6	0.00135621	0.0110081	-0.01347	-0.0187189	NA	-0.0210304	-0.0156389	-0.0241537	-0.0143826	NA	-0.0252769	-0.0147961	-0.01347	-0.0184042	-0.0322356	NA	NA	NA	NA
ENSG00000123106.CCDC91	0.00137248	0.0111337	-0.0665429	-0.0665429	NA	-0.0734592	-0.118611	-0.138753	-0.180802	NA	-0.0913907	-0.127849	-0.215233	-0.134953	-0.162214	NA	NA	NA	NA
ENSG00000100324.TAB1	0.00139061	0.0112741	-0.0329875	-0.0563007	NA	-0.0501169	-0.0418131	-0.0440919	-0.0416718	NA	-0.0474772	-0.0365988	-0.0470549	-0.0329875	-0.0547622	NA	NA	NA	NA
ENSG00000100227.POLDIP3	0.00139141	0.0112741	-0.0556842	-0.102828	NA	-0.10641	-0.0849995	-0.0675216	-0.0999737	NA	-0.0770208	-0.0998973	-0.0578291	-0.0610553	-0.0556842	NA	NA	NA	NA
ENSG00000129195.PIMREG	0.00140351	0.0113656	-0.00484333	-0.00781019	NA	-0.00623578	-0.00548496	-0.00596278	-0.00546486	NA	-0.00681159	-0.00215663	-0.00664222	-0.00848708	-0.00484333	NA	NA	NA	NA
ENSG00000100116.GCAT	0.00140671	0.0113833	-0.0567585	-0.0567155	NA	-0.0655272	-0.06861	-0.106455	-0.0567585	NA	-0.0599126	-0.0879389	-0.133613	-0.103932	-0.108679	NA	NA	NA	NA
ENSG00000118257.NRP2	0.00140788	0.0113833	-0.0857412	-0.631395	NA	-0.255982	-0.605711	-0.195119	-0.181678	NA	-0.987328	-0.483332	-0.128512	-0.0857412	-0.164352	NA	NA	NA	NA
ENSG00000127863.TNFRSF19	0.00140814	0.0113833	-0.00445153	-0.0047125	NA	-0.0133996	-0.00359837	-0.00817272	-0.00740915	NA	-0.0104162	-0.00722253	-0.00484524	-0.00445153	-0.0129361	NA	NA	NA	NA
ENSG00000123094.RASSF8	0.00141932	0.011467	-0.0569	-0.129344	NA	-0.0569	-0.138247	-0.177348	-0.0777164	NA	-0.360368	-0.0767112	-0.224798	-0.303597	-0.139474	NA	NA	NA	NA
ENSG00000124422.USP22	0.00142389	0.0114942	-0.0998057	-0.0998057	NA	-0.127365	-0.17152	-0.144759	-0.156048	NA	-0.128967	-0.13517	-0.154283	-0.135775	-0.135621	NA	NA	NA	NA
ENSG00000171862.PTEN	0.00142433	0.0114942	-0.082256	-0.112992	NA	-0.131453	-0.082256	-0.215378	-0.142893	NA	-0.121344	-0.225924	-0.248458	-0.243517	-0.333368	NA	NA	NA	NA
ENSG00000204381.LAYN	0.00142526	0.011495	-0.00934315	-0.0251451	NA	-0.00934315	-0.0344866	-0.0447836	-0.0157319	NA	-0.115862	-0.0126752	-0.0596544	-0.0989287	-0.165462	NA	NA	NA	NA
ENSG00000104059.FAM189A1	0.00143757	0.0115876	-0.0151918	-0.0354219	NA	-0.0234821	-0.0367626	-0.0365689	-0.0330516	NA	-0.0151918	-0.0728292	-0.0268682	-0.026389	-0.0740322	NA	NA	NA	NA
ENSG00000279019.AC009090.4	0.00143966	0.0115978	-0.00619499	-0.00842891	NA	-0.00740412	-0.00694268	-0.00725227	-0.00796244	NA	-0.00509337	-0.008014	-0.0066882	-0.0121354	-0.00619499	NA	NA	NA	NA
ENSG00000067842.ATP2B3	0.00145425	0.0117086	-0.0222334	-0.0262139	NA	-0.0244167	-0.0282447	-0.0222334	-0.0358993	NA	-0.0236079	-0.0467178	-0.0344456	-0.0250888	-0.046485	NA	NA	NA	NA
ENSG00000135976.ANKRD36	0.00146151	0.0117603	-0.0653685	-0.169194	NA	-0.142502	-0.154762	-0.0999117	-0.11701	NA	-0.142142	-0.0927284	-0.0749074	-0.0653685	-0.121147	NA	NA	NA	NA
ENSG00000167114.SLC27A4	0.00146311	0.0117664	-0.0418872	-0.0856934	NA	-0.0643189	-0.0722545	-0.12966	-0.0418872	NA	-0.137516	-0.0465226	-0.110162	-0.0949279	-0.146782	NA	NA	NA	NA
ENSG00000108557.RAI1	0.00148401	0.0119276	-0.0474159	-0.0738038	NA	-0.0474159	-0.086005	-0.0980574	-0.0669688	NA	-0.116925	-0.0699422	-0.120919	-0.0754498	-0.0959721	NA	NA	NA	NA
ENSG00000267534.S1PR2	0.00148786	0.0119483	-0.0189609	-0.0418104	NA	-0.0260907	-0.0464711	-0.0475591	-0.0291258	NA	-0.0474187	-0.0189609	-0.0474947	-0.0504139	-0.0505983	NA	NA	NA	NA
ENSG00000090971.NAT14	0.00148829	0.0119483	-0.0892422	-0.0892422	NA	-0.0951025	-0.163202	-0.126168	-0.177488	NA	-0.12535	-0.125601	-0.160796	-0.307814	-0.20258	NA	NA	NA	NA
ENSG00000106268.NUDT1	0.00149068	0.0119606	-0.0594653	-0.0774772	NA	-0.0594653	-0.0947299	-0.0808616	-0.131193	NA	-0.0695658	-0.160411	-0.0758513	-0.0942298	-0.0933425	NA	NA	NA	NA
ENSG00000213420.GPC2	0.00149759	0.0120091	-0.0852834	-0.3891	NA	-0.403064	-0.313251	-0.282871	-0.20698	NA	-0.368243	-0.130108	-0.241975	-0.16635	-0.0852834	NA	NA	NA	NA
ENSG00000165959.CLMN	0.00150376	0.0120517	-0.0240785	-0.0240785	NA	-0.031927	-0.0318316	-0.0455625	-0.100453	NA	-0.0430346	-0.0310412	-0.0696057	-0.0943033	-0.0737474	NA	NA	NA	NA
ENSG00000114948.ADAM23	0.00151099	0.0121026	-0.051385	-0.0712961	NA	-0.051385	-0.0604418	-0.0576392	-0.0556675	NA	-0.08384	-0.0794019	-0.0584998	-0.0689612	-0.142003	NA	NA	NA	NA
ENSG00000174705.SH3PXD2B	0.00151985	0.0121666	-0.0438276	-0.0793643	NA	-0.0932773	-0.0612064	-0.0833752	-0.0653046	NA	-0.0707936	-0.0664571	-0.0721207	-0.0438276	-0.0619905	NA	NA	NA	NA
ENSG00000034239.EFCAB1	0.00153657	0.0122934	-0.00586206	-0.00788634	NA	-0.00957082	-0.0171169	-0.00323329	-0.0126028	NA	-0.00439099	-0.00929309	-0.00707153	-0.00550973	-0.00586206	NA	NA	NA	NA
ENSG00000148468.FAM171A1	0.00154922	0.0123876	-0.0564598	-0.0839877	NA	-0.0582794	-0.0755156	-0.140188	-0.0632322	NA	-0.133218	-0.0564598	-0.136405	-0.0901529	-0.185287	NA	NA	NA	NA
ENSG00000196968.FUT11	0.00157828	0.0126127	-0.0546263	-0.0546263	NA	-0.0809417	-0.147087	-0.121806	-0.22538	NA	-0.111794	-0.0605187	-0.255836	-0.193903	-0.173751	NA	NA	NA	NA
ENSG00000121481.RNF2	0.00158319	0.0126447	-0.0763059	-0.17829	NA	-0.303785	-0.115194	-0.226092	-0.199825	NA	-0.181048	-0.103604	-0.135262	-0.0763059	-0.117014	NA	NA	NA	NA
ENSG00000054523.KIF1B	0.00158715	0.0126691	-0.11551	-0.266972	NA	-0.244287	-0.188298	-0.294569	-0.149781	NA	-0.256193	-0.22907	-0.204306	-0.11551	-0.284564	NA	NA	NA	NA
ENSG00000197467.COL13A1	0.00159067	0.0126899	-0.00467798	-0.0087041	NA	-0.00339477	-0.0104283	-0.00410528	-0.00428917	NA	-0.00516524	-0.0370124	-0.00958144	-0.00718661	-0.00467798	NA	NA	NA	NA
ENSG00000178537.SLC25A20	0.00160512	0.0127979	-0.0102074	-0.0117514	NA	-0.0127402	-0.012604	-0.016739	-0.0151904	NA	-0.0189812	-0.0141272	-0.0194859	-0.0189968	-0.0102074	NA	NA	NA	NA
ENSG00000101098.RIMS4	0.0016092	0.0128231	-0.0442534	-0.0565805	NA	-0.0442534	-0.0678392	-0.187546	-0.074656	NA	-0.174724	-0.103603	-0.215679	-0.0857419	-0.190724	NA	NA	NA	NA
ENSG00000181396.OGFOD3	0.00161973	0.0128996	-0.0437574	-0.0581654	NA	-0.0720265	-0.0571804	-0.0559156	-0.067584	NA	-0.0527943	-0.0889842	-0.0437574	-0.0647762	-0.0541671	NA	NA	NA	NA
ENSG00000224940.PRRT4	0.00162342	0.0129217	-0.0214843	-0.0496464	NA	-0.0319252	-0.0409622	-0.0214843	-0.033774	NA	-0.0535395	-0.0868175	-0.0255541	-0.0469726	-0.0811415	NA	NA	NA	NA
ENSG00000183337.BCOR	0.00162923	0.0129605	-0.0308484	-0.0545218	NA	-0.0308484	-0.0513863	-0.0434941	-0.0449832	NA	-0.0568945	-0.0495813	-0.0361793	-0.0414567	-0.0478538	NA	NA	NA	NA
ENSG00000015592.STMN4	0.00163363	0.0129881	-0.15873	-0.418063	NA	-0.548895	-0.451324	-0.399372	-0.669916	NA	-0.260291	-0.232933	-0.297775	-0.582699	-0.15873	NA	NA	NA	NA
ENSG00000213928.IRF9	0.00163512	0.0129899	-0.0406076	-0.115164	NA	-0.118323	-0.125057	-0.102971	-0.152461	NA	-0.0778401	-0.105542	-0.0949485	-0.0915975	-0.0406076	NA	NA	NA	NA
ENSG00000198756.COLGALT2	0.0016357	0.0129899	-0.00601262	-0.0176228	NA	-0.0121475	-0.0163531	-0.0329093	-0.0093893	NA	-0.0447176	-0.018693	-0.0274179	-0.00601262	-0.0475763	NA	NA	NA	NA
ENSG00000165516.KLHDC2	0.00165144	0.0131073	-0.0882648	-0.14117	NA	-0.108134	-0.122609	-0.123641	-0.0882648	NA	-0.159786	-0.166736	-0.114025	-0.0932359	-0.116836	NA	NA	NA	NA
ENSG00000100422.CERK	0.00165264	0.0131095	-0.0649191	-0.0724167	NA	-0.140417	-0.0649191	-0.165208	-0.138802	NA	-0.153176	-0.168337	-0.18562	-0.0744662	-0.212315	NA	NA	NA	NA
ENSG00000113532.ST8SIA4	0.00165803	0.0131447	-0.0757682	-0.621171	NA	-0.136082	-0.618002	-0.0897773	-0.172403	NA	-0.77227	-0.686747	-0.106697	-0.0757682	-0.297542	NA	NA	NA	NA
ENSG00000090581.GNPTG	0.00166921	0.0132258	-0.0685677	-0.0709589	NA	-0.0843995	-0.0685677	-0.0956521	-0.0767148	NA	-0.0767268	-0.0762523	-0.134585	-0.0961486	-0.149705	NA	NA	NA	NA
ENSG00000112667.DNPH1	0.0016779	0.0132872	-0.0920056	-0.108687	NA	-0.0920056	-0.125651	-0.193433	-0.133164	NA	-0.136291	-0.171656	-0.205589	-0.285817	-0.270834	NA	NA	NA	NA
ENSG00000134049.IER3IP1	0.0016919	0.0133904	-0.0940444	-0.111019	NA	-0.147371	-0.129177	-0.161958	-0.122864	NA	-0.101648	-0.169141	-0.214517	-0.0940444	-0.160089	NA	NA	NA	NA
ENSG00000157570.TSPAN18	0.00169766	0.0134284	-0.0265695	-0.0578248	NA	-0.18484	-0.0364277	-0.0925848	-0.126205	NA	-0.0265695	-0.124705	-0.121894	-0.0916858	-0.250015	NA	NA	NA	NA
ENSG00000162755.KLHDC9	0.00170435	0.0134737	-0.044434	-0.10816	NA	-0.0859661	-0.0955155	-0.102828	-0.044434	NA	-0.107939	-0.086935	-0.0911273	-0.0685194	-0.12525	NA	NA	NA	NA
ENSG00000141580.WDR45B	0.00172142	0.013601	-0.0782062	-0.0917014	NA	-0.0782062	-0.120683	-0.169625	-0.130819	NA	-0.154752	-0.0861825	-0.222019	-0.188994	-0.164427	NA	NA	NA	NA
ENSG00000126464.PRR12	0.00172292	0.0136052	-0.0663154	-0.11594	NA	-0.0860712	-0.0942995	-0.0972296	-0.0725294	NA	-0.0794423	-0.112347	-0.100901	-0.0663154	-0.099384	NA	NA	NA	NA
ENSG00000057149.SERPINB3	0.00173164	0.0136663	-0.00223916	-0.00633206	NA	-0.00101407	-0.00287362	-0.0431566	-0.00625083	NA	-0.00582282	-0.00223916	-0.0194302	-0.0192718	-0.0505849	NA	NA	NA	NA
ENSG00000149927.DOC2A	0.00176511	0.0139225	-0.0336391	-0.114635	NA	-0.0660969	-0.0571301	-0.09725	-0.0336391	NA	-0.0864702	-0.0579816	-0.0593199	-0.0738126	-0.207142	NA	NA	NA	NA
ENSG00000196547.MAN2A2	0.00178723	0.014089	-0.0495732	-0.0764488	NA	-0.059099	-0.0577665	-0.0549181	-0.0538613	NA	-0.101996	-0.0551972	-0.0699252	-0.0495732	-0.0545061	NA	NA	NA	NA
ENSG00000160799.CCDC12	0.00179784	0.0141647	-0.0946533	-0.201358	NA	-0.187714	-0.174599	-0.150193	-0.153789	NA	-0.159049	-0.204627	-0.11394	-0.121909	-0.0946533	NA	NA	NA	NA
ENSG00000129484.PARP2	0.00180127	0.0141838	-0.0723349	-0.112708	NA	-0.11154	-0.101761	-0.11824	-0.132499	NA	-0.083622	-0.107834	-0.113729	-0.116058	-0.0723349	NA	NA	NA	NA
ENSG00000159110.IFNAR2	0.00180656	0.0142173	-0.0389998	-0.0617274	NA	-0.0687734	-0.0638095	-0.054046	-0.0757139	NA	-0.0748585	-0.0439377	-0.0531549	-0.0674075	-0.0389998	NA	NA	NA	NA
ENSG00000205730.ITPRIPL2	0.0018112	0.0142459	-0.0317775	-0.0355247	NA	-0.0329456	-0.045666	-0.074059	-0.0317775	NA	-0.0645269	-0.0362007	-0.0792679	-0.0819199	-0.0857434	NA	NA	NA	NA
ENSG00000122386.ZNF205	0.00182857	0.0143744	-0.0606584	-0.125477	NA	-0.109388	-0.112613	-0.131014	-0.0606584	NA	-0.102074	-0.0753773	-0.0997493	-0.067405	-0.0806355	NA	NA	NA	NA
ENSG00000127995.CASD1	0.00182992	0.0143769	-0.0804245	-0.11444	NA	-0.133667	-0.0804245	-0.228109	-0.1121	NA	-0.223028	-0.138919	-0.145748	-0.144674	-0.320872	NA	NA	NA	NA
ENSG00000127586.CHTF18	0.00183196	0.0143848	-0.0136607	-0.0248041	NA	-0.0299502	-0.0188144	-0.0178766	-0.0286625	NA	-0.0211442	-0.0276051	-0.0136607	-0.0193379	-0.0239812	NA	NA	NA	NA
ENSG00000092841.MYL6	0.00184643	0.0144903	-0.14559	-0.384037	NA	-0.584337	-0.261322	-0.430487	-0.487533	NA	-0.357952	-0.368388	-0.270251	-0.226086	-0.14559	NA	NA	NA	NA
ENSG00000119865.CNRIP1	0.00187701	0.014722	-0.0870064	-0.16169	NA	-0.0870064	-0.185719	-0.235078	-0.133896	NA	-0.285102	-0.182317	-0.273686	-0.310886	-0.46639	NA	NA	NA	NA
ENSG00000138622.HCN4	0.00189798	0.0148781	-0.0130053	-0.0168693	NA	-0.0163029	-0.0130053	-0.0251899	-0.015352	NA	-0.0253612	-0.0156138	-0.0224488	-0.0219515	-0.0508488	NA	NA	NA	NA
ENSG00000186417.GLDN	0.00189965	0.0148829	-0.00233355	-0.00736288	NA	-0.0256805	-0.00677487	-0.00768757	-0.0179717	NA	-0.00848165	-0.0235905	-0.00357964	-0.00233355	-0.0111409	NA	NA	NA	NA
ENSG00000168298.HIST1H1E	0.00190245	0.0148965	-0.0364522	-0.0531683	NA	-0.0517017	-0.0827923	-0.0431299	-0.0734807	NA	-0.0551408	-0.0839728	-0.0549403	-0.055328	-0.0364522	NA	NA	NA	NA
ENSG00000068400.GRIPAP1	0.0019094	0.0149426	-0.0793934	-0.118346	NA	-0.151383	-0.098885	-0.157968	-0.142349	NA	-0.111907	-0.137347	-0.112877	-0.0793934	-0.106845	NA	NA	NA	NA
ENSG00000151611.MMAA	0.00191677	0.0149918	-0.0154002	-0.0167843	NA	-0.0249283	-0.0154002	-0.0254373	-0.0283186	NA	-0.0193391	-0.0416806	-0.0272414	-0.0249828	-0.054406	NA	NA	NA	NA
ENSG00000213533.STIMATE	0.00192701	0.0150635	-0.0104297	-0.0148811	NA	-0.0104297	-0.0154952	-0.0232268	-0.011435	NA	-0.0238007	-0.0122944	-0.0330473	-0.0300591	-0.0323754	NA	NA	NA	NA
ENSG00000239697.TNFSF12	0.00193935	0.0151486	-0.0118913	-0.0217571	NA	-0.0299599	-0.0166085	-0.0654199	-0.0118913	NA	-0.0355623	-0.0304459	-0.0342214	-0.0415037	-0.0627038	NA	NA	NA	NA
ENSG00000174799.CEP135	0.00194008	0.0151486	-0.0348649	-0.0447859	NA	-0.041748	-0.0375712	-0.0673435	-0.0527888	NA	-0.0588684	-0.0625755	-0.0529013	-0.0348649	-0.075099	NA	NA	NA	NA
ENSG00000196704.AMZ2	0.00194186	0.0151541	-0.0781032	-0.106747	NA	-0.0883288	-0.0781032	-0.0969079	-0.0861781	NA	-0.0855804	-0.12813	-0.139331	-0.122241	-0.19233	NA	NA	NA	NA
ENSG00000143549.TPM3	0.00194518	0.0151642	-0.101535	-0.152383	NA	-0.212656	-0.139445	-0.275676	-0.240684	NA	-0.151088	-0.101535	-0.201993	-0.192067	-0.129087	NA	NA	NA	NA
ENSG00000069667.RORA	0.00194532	0.0151642	-0.0496698	-0.0823045	NA	-0.0496698	-0.116279	-0.184204	-0.114877	NA	-0.0988255	-0.118683	-0.212722	-0.101331	-0.209834	NA	NA	NA	NA
ENSG00000197562.RAB40C	0.00195518	0.0152325	-0.0660534	-0.13393	NA	-0.0959308	-0.102098	-0.186581	-0.0773005	NA	-0.177417	-0.0803147	-0.155709	-0.0660534	-0.221855	NA	NA	NA	NA
ENSG00000126768.TIMM17B	0.00197178	0.0153533	-0.0998869	-0.226474	NA	-0.23071	-0.296485	-0.261708	-0.324183	NA	-0.0998869	-0.121997	-0.390022	-0.429807	-0.33249	NA	NA	NA	NA
ENSG00000135324.MRAP2	0.00198986	0.0154854	-0.0204423	-0.0739624	NA	-0.0916981	-0.0581548	-0.0548191	-0.0291098	NA	-0.0774154	-0.121539	-0.0204423	-0.0372239	-0.0902912	NA	NA	NA	NA
ENSG00000169992.NLGN2	0.00199157	0.0154901	-0.0803791	-0.0813943	NA	-0.0875851	-0.0870872	-0.114409	-0.0803791	NA	-0.140749	-0.139484	-0.151624	-0.0941346	-0.171213	NA	NA	NA	NA
ENSG00000198040.ZNF84	0.00199294	0.0154921	-0.0625608	-0.132752	NA	-0.121996	-0.0950476	-0.0920864	-0.106	NA	-0.106612	-0.130888	-0.0828941	-0.0625608	-0.0913268	NA	NA	NA	NA
ENSG00000180233.ZNRF2	0.00200313	0.0155627	-0.0261158	-0.0368754	NA	-0.0300839	-0.0261158	-0.0791691	-0.088371	NA	-0.0486402	-0.051241	-0.0575378	-0.062729	-0.116635	NA	NA	NA	NA
ENSG00000127952.STYXL1	0.00201711	0.0156626	-0.0433818	-0.056354	NA	-0.048309	-0.0652487	-0.0661888	-0.0404526	NA	-0.0528319	-0.0489943	-0.083016	-0.0702194	-0.0433818	NA	NA	NA	NA
ENSG00000183908.LRRC55	0.00202125	0.015686	-0.0195407	-0.0452662	NA	-0.0319137	-0.040465	-0.0546209	-0.0195407	NA	-0.0648099	-0.0298114	-0.0416229	-0.0600753	-0.0894054	NA	NA	NA	NA
ENSG00000008952.SEC62	0.00203556	0.0157883	-0.105892	-0.122891	NA	-0.123341	-0.12794	-0.102946	-0.156502	NA	-0.115445	-0.197748	-0.147498	-0.105892	-0.200712	NA	NA	NA	NA
ENSG00000038358.EDC4	0.0020466	0.0158651	-0.0548417	-0.0910636	NA	-0.077114	-0.0710735	-0.101453	-0.0584351	NA	-0.121745	-0.0663593	-0.0987315	-0.0548417	-0.0900988	NA	NA	NA	NA
ENSG00000068796.KIF2A	0.0020843	0.0161484	-0.107245	-0.29168	NA	-0.286884	-0.221459	-0.368841	-0.233124	NA	-0.276225	-0.283136	-0.28994	-0.107245	-0.284418	NA	NA	NA	NA
ENSG00000058056.USP13	0.00210354	0.0162884	-0.037195	-0.0647193	NA	-0.0566993	-0.0583481	-0.0454942	-0.0414935	NA	-0.037195	-0.0664077	-0.0397574	-0.0401733	-0.0560319	NA	NA	NA	NA
ENSG00000114853.ZBTB47	0.00210602	0.0162986	-0.0342156	-0.0314765	NA	-0.0424136	-0.0354736	-0.031853	-0.0347019	NA	-0.048122	-0.073966	-0.0350071	-0.0342156	-0.0850742	NA	NA	NA	NA
ENSG00000156650.KAT6B	0.00211577	0.016365	-0.0897091	-0.285176	NA	-0.213706	-0.242891	-0.247182	-0.192635	NA	-0.187543	-0.340875	-0.243574	-0.106864	-0.0897091	NA	NA	NA	NA
ENSG00000204060.FOXO6	0.00212645	0.0164385	-0.0227554	-0.0307205	NA	-0.032676	-0.0293136	-0.0227554	-0.0408623	NA	-0.0440739	-0.063562	-0.024764	-0.0302514	-0.0429329	NA	NA	NA	NA
ENSG00000184708.EIF4ENIF1	0.00212846	0.0164449	-0.0537333	-0.0856473	NA	-0.0750407	-0.0717137	-0.0981821	-0.0547226	NA	-0.08588	-0.0663179	-0.0813565	-0.0537333	-0.0955462	NA	NA	NA	NA
ENSG00000116667.C1orf21	0.00213487	0.0164853	-0.0728172	-0.142478	NA	-0.169434	-0.15413	-0.129209	-0.170745	NA	-0.17845	-0.111314	-0.0728172	-0.0832504	-0.0788824	NA	NA	NA	NA
ENSG00000163710.PCOLCE2	0.00213611	0.0164858	-0.0451293	-0.0848607	NA	-0.121409	-0.0533672	-0.170643	-0.0737324	NA	-0.13841	-0.136701	-0.185766	-0.0959563	-0.0451293	NA	NA	NA	NA
ENSG00000165868.HSPA12A	0.00213743	0.0164869	-0.0616983	-0.080329	NA	-0.0996418	-0.0669123	-0.239296	-0.121617	NA	-0.12225	-0.108317	-0.290601	-0.0616983	-0.208473	NA	NA	NA	NA
ENSG00000180957.PITPNB	0.00215928	0.0166463	-0.0800775	-0.0964543	NA	-0.0868891	-0.0802011	-0.149831	-0.0800775	NA	-0.110788	-0.0992389	-0.121283	-0.138908	-0.144339	NA	NA	NA	NA
ENSG00000164398.ACSL6	0.00218192	0.0168115	-0.0394472	-0.0448963	NA	-0.0421194	-0.0435685	-0.077554	-0.0580455	NA	-0.0872787	-0.0468961	-0.0842946	-0.0394472	-0.13638	NA	NA	NA	NA
ENSG00000164733.CTSB	0.00219627	0.0169127	-0.0903113	-0.147508	NA	-0.208443	-0.200893	-0.375448	-0.230285	NA	-0.386976	-0.0903113	-0.440061	-0.424028	-0.361464	NA	NA	NA	NA
ENSG00000186166.CCDC84	0.00220169	0.0169451	-0.0417195	-0.0611401	NA	-0.0642534	-0.0425984	-0.0475182	-0.0522287	NA	-0.0443674	-0.0409708	-0.0588668	-0.0417195	-0.0553186	NA	NA	NA	NA
ENSG00000165802.NSMF	0.00221531	0.0170352	-0.0736809	-0.120442	NA	-0.110282	-0.112961	-0.208859	-0.0736809	NA	-0.218296	-0.162744	-0.176453	-0.127084	-0.177916	NA	NA	NA	NA
ENSG00000130826.DKC1	0.00221583	0.0170352	-0.0495297	-0.0772298	NA	-0.0555642	-0.0704899	-0.0724745	-0.0495297	NA	-0.0798864	-0.106441	-0.069599	-0.0680527	-0.0743905	NA	NA	NA	NA
ENSG00000196914.ARHGEF12	0.0022354	0.0171762	-0.0842244	-0.121376	NA	-0.171238	-0.121186	-0.121454	-0.178563	NA	-0.123058	-0.21442	-0.0958597	-0.0842244	-0.170196	NA	NA	NA	NA
ENSG00000155666.KDM8	0.00224835	0.0172662	-0.00736778	-0.00839597	NA	-0.00896242	-0.00722575	-0.00662762	-0.00841384	NA	-0.00463715	-0.00782846	-0.00496369	-0.00661307	-0.00736778	NA	NA	NA	NA
ENSG00000139970.RTN1	0.00225893	0.0173379	-0.203867	-0.913406	NA	-1.01477	-0.488237	-1.04312	-0.497085	NA	-1.08192	-1.32884	-1.0741	-0.203867	-0.984982	NA	NA	NA	NA
ENSG00000127526.SLC35E1	0.00226153	0.0173484	-0.0696309	-0.0823813	NA	-0.0696309	-0.101654	-0.125538	-0.119351	NA	-0.131203	-0.0911358	-0.171892	-0.134045	-0.190697	NA	NA	NA	NA
ENSG00000101210.EEF1A2	0.00227136	0.0174142	-0.156335	-0.362499	NA	-0.422413	-0.16267	-0.296146	-0.243577	NA	-0.247134	-0.19207	-0.179666	-0.156335	-0.284254	NA	NA	NA	NA
ENSG00000111186.WNT5B	0.00227642	0.0174434	-0.0358337	-0.0940775	NA	-0.0358337	-0.114252	-0.156731	-0.0555231	NA	-0.190625	-0.0542308	-0.146707	-0.139136	-0.281144	NA	NA	NA	NA
ENSG00000134318.ROCK2	0.00230504	0.017653	-0.0695285	-0.115755	NA	-0.106511	-0.0839523	-0.091243	-0.100234	NA	-0.151407	-0.121873	-0.0695285	-0.0768888	-0.123297	NA	NA	NA	NA
ENSG00000173402.DAG1	0.00230637	0.0176535	-0.0476175	-0.067264	NA	-0.0686433	-0.0476175	-0.0840675	-0.0587345	NA	-0.0768432	-0.0769662	-0.0720584	-0.053588	-0.0919791	NA	NA	NA	NA
ENSG00000114098.ARMC8	0.00231901	0.0177405	-0.0635966	-0.0913543	NA	-0.0755185	-0.0777784	-0.0920494	-0.0744308	NA	-0.0939289	-0.104311	-0.0858139	-0.0635966	-0.111479	NA	NA	NA	NA
ENSG00000149582.TMEM25	0.00232599	0.0177842	-0.0715607	-0.111637	NA	-0.0918164	-0.0909922	-0.0836602	-0.0737634	NA	-0.125192	-0.129081	-0.102517	-0.100111	-0.0715607	NA	NA	NA	NA
ENSG00000155858.LSM11	0.00236292	0.0180553	-0.0457899	-0.0917495	NA	-0.0655368	-0.084608	-0.144723	-0.0466635	NA	-0.107722	-0.0457899	-0.120432	-0.0943002	-0.155836	NA	NA	NA	NA
ENSG00000165475.CRYL1	0.00236403	0.0180553	-0.0638243	-0.112886	NA	-0.125225	-0.0678493	-0.144071	-0.0638243	NA	-0.12663	-0.077165	-0.0991817	-0.0868985	-0.105859	NA	NA	NA	NA
ENSG00000126432.PRDX5	0.00237497	0.018129	-0.13342	-0.143776	NA	-0.145104	-0.155123	-0.272791	-0.194675	NA	-0.13342	-0.134085	-0.265253	-0.267936	-0.252745	NA	NA	NA	NA
ENSG00000013288.MAN2B2	0.00238011	0.0181582	-0.0337642	-0.0463006	NA	-0.0396586	-0.0511631	-0.0642844	-0.0482337	NA	-0.075946	-0.0337642	-0.077109	-0.0798446	-0.0819488	NA	NA	NA	NA
ENSG00000171552.BCL2L1	0.00241933	0.0184474	-0.0594002	-0.108331	NA	-0.11552	-0.10344	-0.19848	-0.0918795	NA	-0.147929	-0.0594002	-0.167555	-0.129712	-0.159464	NA	NA	NA	NA
ENSG00000188522.FAM83G	0.00243374	0.0185472	-0.0119769	-0.0299659	NA	-0.0373039	-0.013054	-0.0446863	-0.0208978	NA	-0.042251	-0.0119769	-0.0228325	-0.0185076	-0.0198434	NA	NA	NA	NA
ENSG00000143442.POGZ	0.00246325	0.0187618	-0.0754269	-0.135052	NA	-0.123423	-0.120814	-0.122065	-0.133356	NA	-0.142996	-0.130146	-0.115068	-0.0754269	-0.11868	NA	NA	NA	NA
ENSG00000143669.LYST	0.00246929	0.0187914	-0.0571154	-0.0895778	NA	-0.0658191	-0.08807	-0.0768058	-0.0975762	NA	-0.0870315	-0.0595465	-0.0573981	-0.0571154	-0.091641	NA	NA	NA	NA
ENSG00000100433.KCNK10	0.00246983	0.0187914	-0.0256512	-0.0860693	NA	-0.0801091	-0.0737556	-0.0654847	-0.0372473	NA	-0.0256512	-0.0797565	-0.0911809	-0.118845	-0.10417	NA	NA	NA	NA
ENSG00000176788.BASP1	0.00248279	0.0188797	-0.131333	-0.420139	NA	-0.262791	-0.291626	-0.224024	-0.131333	NA	-0.303489	-0.200509	-0.175281	-0.155908	-0.189688	NA	NA	NA	NA
ENSG00000187672.ERC2	0.00252347	0.0191787	-0.0584734	-0.135855	NA	-0.128457	-0.0888158	-0.190112	-0.095085	NA	-0.182429	-0.0895922	-0.128975	-0.0584734	-0.170551	NA	NA	NA	NA
ENSG00000140199.SLC12A6	0.00252597	0.0191803	-0.0334125	-0.0325196	NA	-0.0392266	-0.0329328	-0.0456457	-0.0461699	NA	-0.0527685	-0.0382606	-0.0537895	-0.0334125	-0.0669	NA	NA	NA	NA
ENSG00000134243.SORT1	0.00252643	0.0191803	-0.0551109	-0.0762462	NA	-0.067382	-0.087109	-0.0811706	-0.0963896	NA	-0.117401	-0.18349	-0.0896207	-0.0551109	-0.108117	NA	NA	NA	NA
ENSG00000184489.PTP4A3	0.00253814	0.0192587	-0.0373617	-0.0373617	NA	-0.0484315	-0.0397485	-0.074732	-0.0732278	NA	-0.0702362	-0.170815	-0.107635	-0.0757658	-0.117214	NA	NA	NA	NA
ENSG00000175221.MED16	0.00253967	0.0192599	-0.0628113	-0.113137	NA	-0.1101	-0.0862895	-0.0628113	-0.0692071	NA	-0.105484	-0.099347	-0.0696998	-0.0705063	-0.070392	NA	NA	NA	NA
ENSG00000187860.CCDC157	0.0025455	0.0192936	-0.0413931	-0.0440725	NA	-0.059229	-0.0480325	-0.132627	-0.0413931	NA	-0.0994954	-0.0439016	-0.132703	-0.0935801	-0.161296	NA	NA	NA	NA
ENSG00000103254.ANTKMT	0.0025532	0.0193415	-0.101789	-0.10889	NA	-0.152093	-0.101789	-0.183496	-0.119921	NA	-0.121513	-0.202757	-0.195346	-0.125127	-0.33325	NA	NA	NA	NA
ENSG00000169926.KLF13	0.00257004	0.0194585	-0.0626981	-0.177031	NA	-0.109213	-0.197902	-0.181727	-0.103376	NA	-0.155375	-0.0719955	-0.210543	-0.144575	-0.0626981	NA	NA	NA	NA
ENSG00000105202.FBL	0.00259803	0.0196597	-0.0367981	-0.0630662	NA	-0.048576	-0.0702431	-0.0410418	-0.0686276	NA	-0.0516999	-0.0627071	-0.0544333	-0.0788931	-0.0367981	NA	NA	NA	NA
ENSG00000136045.PWP1	0.00262705	0.0198686	-0.0785681	-0.147058	NA	-0.14489	-0.116087	-0.133425	-0.128981	NA	-0.160233	-0.163301	-0.112756	-0.0785681	-0.134327	NA	NA	NA	NA
ENSG00000165644.COMTD1	0.00263816	0.0199418	-0.0933864	-0.271718	NA	-0.175415	-0.161859	-0.327212	-0.0933864	NA	-0.320171	-0.247885	-0.24104	-0.196032	-0.345545	NA	NA	NA	NA
ENSG00000142409.ZNF787	0.00264114	0.0199536	-0.0643032	-0.109037	NA	-0.104929	-0.100951	-0.149988	-0.0643032	NA	-0.105032	-0.0823728	-0.105554	-0.0827485	-0.1391	NA	NA	NA	NA
ENSG00000147123.NDUFB11	0.00264934	0.0200046	-0.125564	-0.229895	NA	-0.242007	-0.17843	-0.162827	-0.246264	NA	-0.161687	-0.223345	-0.125564	-0.206937	-0.196337	NA	NA	NA	NA
ENSG00000159202.UBE2Z	0.00265978	0.0200621	-0.0865457	-0.1097	NA	-0.151092	-0.0865457	-0.18543	-0.123089	NA	-0.127613	-0.107626	-0.136502	-0.121722	-0.137856	NA	NA	NA	NA
ENSG00000174903.RAB1B	0.00265982	0.0200621	-0.0633077	-0.0881875	NA	-0.106488	-0.0645154	-0.119747	-0.0630683	NA	-0.0984909	-0.0633077	-0.111696	-0.0951444	-0.0964541	NA	NA	NA	NA
ENSG00000178821.TMEM52	0.0027073	0.0204092	-0.00678485	-0.0233916	NA	-0.0107078	-0.023656	-0.0132775	-0.0114486	NA	-0.0200562	-0.00678485	-0.0169339	-0.0253158	-0.0382748	NA	NA	NA	NA
ENSG00000168785.TSPAN5	0.00273602	0.0206146	-0.064104	-0.139493	NA	-0.064104	-0.165269	-0.10104	-0.0920423	NA	-0.0954345	-0.136404	-0.222111	-0.23558	-0.236915	NA	NA	NA	NA
ENSG00000131788.PIAS3	0.0027386	0.0206229	-0.0344595	-0.0706028	NA	-0.0657644	-0.0607369	-0.072549	-0.0495546	NA	-0.0621583	-0.0344595	-0.056641	-0.0605695	-0.0549401	NA	NA	NA	NA
ENSG00000034713.GABARAPL2	0.00275806	0.0207583	-0.0892405	-0.161182	NA	-0.166931	-0.0892405	-0.338292	-0.153522	NA	-0.172551	-0.216598	-0.262435	-0.175661	-0.319489	NA	NA	NA	NA
ENSG00000164880.INTS1	0.00280387	0.0210917	-0.0513687	-0.0676207	NA	-0.0852847	-0.0678376	-0.0931495	-0.0696751	NA	-0.0798574	-0.081273	-0.0876794	-0.0513687	-0.0996898	NA	NA	NA	NA
ENSG00000149823.VPS51	0.00284161	0.0213641	-0.0586606	-0.0916655	NA	-0.117815	-0.0872108	-0.100034	-0.113147	NA	-0.0777775	-0.110832	-0.0856566	-0.0972427	-0.0586606	NA	NA	NA	NA
ENSG00000089639.GMIP	0.00285739	0.0214712	-0.0251124	-0.0455508	NA	-0.0389173	-0.0388769	-0.0439718	-0.0301891	NA	-0.0359476	-0.0362214	-0.0433444	-0.0251124	-0.0368568	NA	NA	NA	NA
ENSG00000106683.LIMK1	0.00285991	0.0214786	-0.0551223	-0.055072	NA	-0.0723169	-0.0682607	-0.129888	-0.0551223	NA	-0.092859	-0.0923853	-0.15713	-0.0796291	-0.197065	NA	NA	NA	NA
ENSG00000166136.NDUFB8	0.00286213	0.0214837	-0.137885	-0.262081	NA	-0.256063	-0.270361	-0.244068	-0.344455	NA	-0.286392	-0.222064	-0.202631	-0.222242	-0.137885	NA	NA	NA	NA
ENSG00000100207.TCF20	0.00288043	0.0216094	-0.0437029	-0.0681818	NA	-0.0437029	-0.0592773	-0.071237	-0.0652363	NA	-0.0744544	-0.0705104	-0.0687921	-0.0658125	-0.143838	NA	NA	NA	NA
ENSG00000198133.TMEM229B	0.00289203	0.0216848	-0.0181381	-0.0217271	NA	-0.0254726	-0.0266504	-0.0444905	-0.0392898	NA	-0.0393207	-0.0884431	-0.0546702	-0.0181381	-0.0443754	NA	NA	NA	NA
ENSG00000100401.RANGAP1	0.00292271	0.0219031	-0.0768598	-0.0922305	NA	-0.0772229	-0.0879235	-0.17429	-0.0986103	NA	-0.158127	-0.0768598	-0.19162	-0.125601	-0.115157	NA	NA	NA	NA
ENSG00000186471.AKAP14	0.00296523	0.0222098	-0.00118432	-0.00259094	NA	-0.00347819	-0.0016315	-0.00331279	-0.00118432	NA	-0.00661058	-0.00585333	-0.00344208	-0.00566777	-0.0108794	NA	NA	NA	NA
ENSG00000174928.C3orf33	0.00299334	0.0224083	-0.0334733	-0.0576602	NA	-0.0660858	-0.0417991	-0.0546463	-0.0458794	NA	-0.0526764	-0.0475266	-0.0494331	-0.0334733	-0.0399827	NA	NA	NA	NA
ENSG00000159079.CFAP298	0.00301883	0.022587	-0.073418	-0.12398	NA	-0.126005	-0.0962126	-0.111531	-0.0790796	NA	-0.103127	-0.135284	-0.073418	-0.0774135	-0.12742	NA	NA	NA	NA
ENSG00000169306.IL1RAPL1	0.00302109	0.0225918	-0.0279917	-0.153736	NA	-0.0982909	-0.11011	-0.126665	-0.0528389	NA	-0.0611838	-0.0615221	-0.095745	-0.128809	-0.0279917	NA	NA	NA	NA
ENSG00000182247.UBE2E2	0.00302854	0.0226354	-0.0760029	-0.13463	NA	-0.214354	-0.0760029	-0.425257	-0.149358	NA	-0.323885	-0.289097	-0.341164	-0.180903	-0.467124	NA	NA	NA	NA
ENSG00000101132.PFDN4	0.00303668	0.0226842	-0.0935339	-0.225358	NA	-0.260916	-0.148155	-0.184563	-0.144303	NA	-0.18525	-0.229109	-0.153533	-0.0935339	-0.229085	NA	NA	NA	NA
ENSG00000120833.SOCS2	0.00303894	0.0226889	-0.0787518	-0.594733	NA	-0.868631	-0.439277	-0.709631	-0.816637	NA	-0.203863	-0.603177	-0.731	-0.0787518	-0.154199	NA	NA	NA	NA
ENSG00000140905.GCSH	0.0030692	0.0229026	-0.105145	-0.184751	NA	-0.212646	-0.147125	-0.18369	-0.139974	NA	-0.149498	-0.263852	-0.203154	-0.105145	-0.248523	NA	NA	NA	NA
ENSG00000164167.LSM6	0.00307086	0.0229027	-0.0851049	-0.189789	NA	-0.173526	-0.130832	-0.205642	-0.106144	NA	-0.160825	-0.176258	-0.203691	-0.0851049	-0.302605	NA	NA	NA	NA
ENSG00000198663.C6orf89	0.00307946	0.0229546	-0.0604547	-0.0604547	NA	-0.077743	-0.0650386	-0.0961238	-0.0856236	NA	-0.0795812	-0.0828227	-0.0952746	-0.118794	-0.0996379	NA	NA	NA	NA
ENSG00000174469.CNTNAP2	0.00309094	0.0230279	-0.0500539	-0.259395	NA	-0.203913	-0.0500539	-0.320265	-0.255345	NA	-0.391111	-0.350051	-0.106788	-0.193621	-0.501941	NA	NA	NA	NA
ENSG00000182463.TSHZ2	0.00309696	0.0230605	-0.08997	-0.90818	NA	-0.712825	-0.824004	-0.989413	-0.687098	NA	-0.815336	-0.08997	-1.02335	-0.108696	-0.635795	NA	NA	NA	NA
ENSG00000114127.XRN1	0.00313578	0.0233371	-0.0664172	-0.0888434	NA	-0.0966746	-0.0886044	-0.0890918	-0.114726	NA	-0.0846635	-0.136702	-0.0703564	-0.0664172	-0.0743106	NA	NA	NA	NA
ENSG00000138107.ACTR1A	0.00317474	0.0236145	-0.0899258	-0.138256	NA	-0.179492	-0.137482	-0.205636	-0.132056	NA	-0.152273	-0.0899258	-0.184816	-0.167011	-0.136205	NA	NA	NA	NA
ENSG00000151067.CACNA1C	0.00322584	0.0239818	-0.0414363	-0.0641544	NA	-0.0570248	-0.106417	-0.0414363	-0.0685753	NA	-0.0519517	-0.116894	-0.0552375	-0.0710974	-0.0600893	NA	NA	NA	NA
ENSG00000167632.TRAPPC9	0.00325185	0.0241623	-0.0473326	-0.0614415	NA	-0.0473326	-0.0481149	-0.0921635	-0.0651324	NA	-0.0805651	-0.0549538	-0.105018	-0.0822796	-0.143524	NA	NA	NA	NA
ENSG00000241697.TMEFF1	0.00327385	0.0243128	-0.0441724	-0.0970397	NA	-0.0760892	-0.103946	-0.0843014	-0.0622886	NA	-0.0801558	-0.0692468	-0.083426	-0.0685523	-0.0441724	NA	NA	NA	NA
ENSG00000114631.PODXL2	0.00328811	0.0244057	-0.118402	-0.469795	NA	-0.277801	-0.276384	-0.404571	-0.118402	NA	-0.67662	-0.285247	-0.360058	-0.348793	-0.346388	NA	NA	NA	NA
ENSG00000130830.MPP1	0.00330293	0.0245027	-0.0341076	-0.072011	NA	-0.0657499	-0.0535741	-0.0653521	-0.0408573	NA	-0.0706795	-0.0966011	-0.0562871	-0.0341076	-0.103138	NA	NA	NA	NA
ENSG00000136247.ZDHHC4	0.00332039	0.0246192	-0.0728289	-0.0813067	NA	-0.101451	-0.120394	-0.135379	-0.132266	NA	-0.134986	-0.0728289	-0.221693	-0.200745	-0.150224	NA	NA	NA	NA
ENSG00000105221.AKT2	0.00332238	0.0246209	-0.0428583	-0.0505291	NA	-0.0609148	-0.0487862	-0.0475161	-0.0813058	NA	-0.0601684	-0.104019	-0.04509	-0.0428583	-0.057632	NA	NA	NA	NA
ENSG00000012174.MBTPS2	0.00333236	0.0246817	-0.0417187	-0.0417187	NA	-0.0514428	-0.0430511	-0.0747226	-0.0617336	NA	-0.0583088	-0.0568354	-0.089083	-0.0603286	-0.101305	NA	NA	NA	NA
ENSG00000162302.RPS6KA4	0.00336	0.0248733	-0.035475	-0.0469962	NA	-0.052405	-0.0457101	-0.0734977	-0.0442559	NA	-0.0641748	-0.035475	-0.0543527	-0.0497504	-0.0739471	NA	NA	NA	NA
ENSG00000214140.PRCD	0.00341764	0.0252866	-0.0445906	-0.145966	NA	-0.0692345	-0.124388	-0.0791154	-0.0445906	NA	-0.132884	-0.10745	-0.0942116	-0.0856378	-0.156188	NA	NA	NA	NA
ENSG00000007047.MARK4	0.00343722	0.0254179	-0.0632466	-0.104533	NA	-0.0760377	-0.101071	-0.139747	-0.0632466	NA	-0.113966	-0.0759022	-0.14828	-0.0710227	-0.153976	NA	NA	NA	NA
ENSG00000144152.FBLN7	0.00351155	0.0259493	-0.014606	-0.029847	NA	-0.0184444	-0.014606	-0.0273835	-0.0310708	NA	-0.0364971	-0.015983	-0.0274917	-0.038912	-0.0632888	NA	NA	NA	NA
ENSG00000197381.ADARB1	0.00351279	0.0259493	-0.0420096	-0.0420096	NA	-0.0599227	-0.04556	-0.0894857	-0.058707	NA	-0.063829	-0.0802821	-0.078254	-0.0703263	-0.179453	NA	NA	NA	NA
ENSG00000130005.GAMT	0.00353663	0.0261116	-0.102899	-0.12764	NA	-0.157159	-0.102899	-0.16275	-0.166389	NA	-0.196821	-0.307179	-0.185924	-0.218336	-0.319691	NA	NA	NA	NA
ENSG00000143850.PLEKHA6	0.00355428	0.0262281	-0.0391971	-0.0650115	NA	-0.0519169	-0.0691948	-0.0677139	-0.0391971	NA	-0.061709	-0.065573	-0.0573304	-0.0557339	-0.0675483	NA	NA	NA	NA
ENSG00000166710.B2M	0.00355737	0.026237	-0.134016	-0.134016	NA	-0.535451	-0.396396	-0.306154	-0.962256	NA	-0.199794	-0.50072	-0.713748	-0.174043	-0.262555	NA	NA	NA	NA
ENSG00000122574.WIPF3	0.0035623	0.0262595	-0.0326811	-0.0590681	NA	-0.0690669	-0.0358481	-0.116228	-0.0474454	NA	-0.0883883	-0.0915445	-0.0899272	-0.0326811	-0.144443	NA	NA	NA	NA
ENSG00000156136.DCK	0.00356635	0.0262755	-0.0682185	-0.161215	NA	-0.14842	-0.12664	-0.115929	-0.11686	NA	-0.140066	-0.17371	-0.0717736	-0.0682185	-0.226801	NA	NA	NA	NA
ENSG00000243156.MICAL3	0.00358284	0.0263831	-0.0639811	-0.149254	NA	-0.131525	-0.100556	-0.170112	-0.14922	NA	-0.214762	-0.0937679	-0.136432	-0.0639811	-0.207602	NA	NA	NA	NA
ENSG00000185883.ATP6V0C	0.00362209	0.0266581	-0.0488944	-0.0500599	NA	-0.0605489	-0.0496302	-0.0664472	-0.059245	NA	-0.0488944	-0.0625246	-0.0532942	-0.0627795	-0.0691669	NA	NA	NA	NA
ENSG00000183155.RABIF	0.00367313	0.0270195	-0.0618631	-0.0890268	NA	-0.0910744	-0.0770412	-0.198359	-0.0618631	NA	-0.131665	-0.10982	-0.173045	-0.132812	-0.195195	NA	NA	NA	NA
ENSG00000144677.CTDSPL	0.00369866	0.0271929	-0.0330196	-0.0941307	NA	-0.120058	-0.0699694	-0.0554587	-0.0660248	NA	-0.0615184	-0.117092	-0.0385333	-0.0330196	-0.0805099	NA	NA	NA	NA
ENSG00000140839.CLEC18B	0.0037159	0.0273053	-0.0141923	-0.0343983	NA	-0.0582372	-0.0265075	-0.015087	-0.03032	NA	-0.0247409	-0.0352139	-0.0125557	-0.024021	-0.0141923	NA	NA	NA	NA
ENSG00000081154.PCNP	0.00372884	0.027386	-0.0827436	-0.0870913	NA	-0.0813789	-0.100731	-0.106007	-0.118338	NA	-0.105307	-0.0827436	-0.125171	-0.119635	-0.117817	NA	NA	NA	NA
ENSG00000092850.TEKT2	0.00373391	0.0274088	-0.0164875	-0.0366665	NA	-0.0343841	-0.0350565	-0.0219776	-0.0315428	NA	-0.0251167	-0.0164771	-0.0159352	-0.0313681	-0.0164875	NA	NA	NA	NA
ENSG00000135766.EGLN1	0.00375519	0.0275459	-0.0417908	-0.044738	NA	-0.0507565	-0.0611287	-0.0487889	-0.0903639	NA	-0.0417908	-0.0693328	-0.0692489	-0.0892785	-0.0698139	NA	NA	NA	NA
ENSG00000111667.USP5	0.00375653	0.0275459	-0.0659553	-0.0715072	NA	-0.0893359	-0.0659553	-0.115261	-0.0913028	NA	-0.0843576	-0.0740033	-0.119381	-0.116901	-0.0930829	NA	NA	NA	NA
ENSG00000277531.PNMA8C	0.00378833	0.0277645	-0.049482	-0.107546	NA	-0.0733844	-0.0895412	-0.0796299	-0.0535371	NA	-0.0706167	-0.0557304	-0.049482	-0.117276	-0.109153	NA	NA	NA	NA
ENSG00000185420.SMYD3	0.00380346	0.0278608	-0.0660635	-0.0837508	NA	-0.0660635	-0.0973821	-0.0910592	-0.0752464	NA	-0.0746334	-0.142074	-0.216994	-0.189796	-0.17764	NA	NA	NA	NA
ENSG00000101871.MID1	0.00381357	0.0279202	-0.0439071	-0.140796	NA	-0.134315	-0.18073	-0.0695133	-0.0662928	NA	-0.188859	-0.0746904	-0.0439071	-0.0994732	-0.0980427	NA	NA	NA	NA
ENSG00000205269.TMEM170B	0.00384976	0.0281704	-0.0391585	-0.0391585	NA	-0.0425066	-0.0409477	-0.0618311	-0.0425496	NA	-0.0681368	-0.0669893	-0.0687486	-0.0593799	-0.137303	NA	NA	NA	NA
ENSG00000128594.LRRC4	0.00387661	0.0283521	-0.0193032	-0.030742	NA	-0.0586051	-0.0255903	-0.0200789	-0.0449095	NA	-0.0340894	-0.0360694	-0.0241038	-0.0193032	-0.0366601	NA	NA	NA	NA
ENSG00000078061.ARAF	0.00388267	0.0283815	-0.0251395	-0.0266512	NA	-0.0230327	-0.0232629	-0.0354714	-0.0271238	NA	-0.0281552	-0.0300809	-0.035924	-0.0251521	-0.0251395	NA	NA	NA	NA
ENSG00000147548.NSD3	0.00394802	0.0288345	-0.0998043	-0.214449	NA	-0.174038	-0.176699	-0.197842	-0.117142	NA	-0.148037	-0.142724	-0.161741	-0.0998043	-0.223746	NA	NA	NA	NA
ENSG00000133069.TMCC2	0.00394916	0.0288345	-0.0362062	-0.0680164	NA	-0.0550091	-0.0631091	-0.0897669	-0.0362062	NA	-0.120921	-0.0434297	-0.105185	-0.0392756	-0.0985845	NA	NA	NA	NA
ENSG00000116141.MARK1	0.00395084	0.0288345	-0.0590786	-0.0835512	NA	-0.0670104	-0.106866	-0.0590786	-0.140969	NA	-0.0842653	-0.0740933	-0.0881781	-0.0948298	-0.0979823	NA	NA	NA	NA
ENSG00000183346.CABCOCO1	0.00395762	0.0288689	-0.00396485	-0.00839169	NA	-0.00848249	-0.00825494	-0.00526363	-0.00369563	NA	-0.0130168	-0.00541704	-0.004272	-0.0141406	-0.00396485	NA	NA	NA	NA
ENSG00000168092.PAFAH1B2	0.00396196	0.0288855	-0.0858924	-0.105752	NA	-0.136745	-0.0950017	-0.211296	-0.139418	NA	-0.110994	-0.12617	-0.174502	-0.0858924	-0.163421	NA	NA	NA	NA
ENSG00000170293.CMTM8	0.00397912	0.0289793	-0.0175145	-0.100064	NA	-0.135566	-0.117097	-0.0662021	-0.104477	NA	-0.0445451	-0.0640272	-0.0476334	-0.0618103	-0.0175145	NA	NA	NA	NA
ENSG00000183317.EPHA10	0.00398058	0.0289793	-0.0236932	-0.0965508	NA	-0.106593	-0.0640884	-0.0645689	-0.0694479	NA	-0.082081	-0.0684044	-0.0357824	-0.0236932	-0.12347	NA	NA	NA	NA
ENSG00000168175.MAPK1IP1L	0.00398104	0.0289793	-0.0771765	-0.0771765	NA	-0.148451	-0.0923304	-0.0953613	-0.160608	NA	-0.115104	-0.184095	-0.12232	-0.138355	-0.105937	NA	NA	NA	NA
ENSG00000118922.KLF12	0.00401217	0.0291807	-0.0537945	-0.129148	NA	-0.154113	-0.138278	-0.109386	-0.161841	NA	-0.16215	-0.21977	-0.0747129	-0.0774179	-0.0537945	NA	NA	NA	NA
ENSG00000143801.PSEN2	0.0040129	0.0291807	-0.0472585	-0.0925998	NA	-0.0830779	-0.0907896	-0.123743	-0.0472585	NA	-0.110482	-0.0763664	-0.12269	-0.0922286	-0.0994506	NA	NA	NA	NA
ENSG00000151617.EDNRA	0.00417294	0.0303287	-0.0219397	-0.0301523	NA	-0.111731	-0.0492613	-0.025214	-0.196061	NA	-0.0231561	-0.0219397	-0.0310288	-0.0315936	-0.0699617	NA	NA	NA	NA
ENSG00000164488.DACT2	0.00419772	0.0304929	-0.0164828	-0.0470089	NA	-0.0239064	-0.033943	-0.0319801	-0.0217912	NA	-0.0376775	-0.0365131	-0.0609883	-0.0164828	-0.0484175	NA	NA	NA	NA
ENSG00000154359.LONRF1	0.00421004	0.0305666	-0.049602	-0.106753	NA	-0.12205	-0.0726133	-0.121213	-0.049602	NA	-0.14109	-0.0757044	-0.0686273	-0.075879	-0.117304	NA	NA	NA	NA
ENSG00000183018.SPNS2	0.00421584	0.0305928	-0.0336123	-0.0536783	NA	-0.0336123	-0.04605	-0.0521305	-0.0343889	NA	-0.0854602	-0.0715459	-0.0815964	-0.0928755	-0.139465	NA	NA	NA	NA
ENSG00000112096.SOD2	0.0042332	0.0307028	-0.0500105	-0.111317	NA	-0.0560823	-0.13093	-0.182627	-0.0676714	NA	-0.17516	-0.0500105	-0.174353	-0.112314	-0.2425	NA	NA	NA	NA
ENSG00000119950.MXI1	0.00426071	0.0308863	-0.0733179	-0.137089	NA	-0.103026	-0.158411	-0.153489	-0.1883	NA	-0.178284	-0.0733179	-0.165138	-0.266571	-0.0931188	NA	NA	NA	NA
ENSG00000144744.UBA3	0.00426561	0.0309058	-0.0452725	-0.0872083	NA	-0.0963092	-0.0772121	-0.0925104	-0.0832051	NA	-0.109026	-0.118375	-0.0905555	-0.0452725	-0.095061	NA	NA	NA	NA
ENSG00000136830.NIBAN2	0.00428327	0.0310048	-0.0307956	-0.0451491	NA	-0.0439165	-0.0608744	-0.123497	-0.0482755	NA	-0.0919306	-0.0307956	-0.209407	-0.154806	-0.133009	NA	NA	NA	NA
ENSG00000167617.CDC42EP5	0.00428371	0.0310048	-0.0034125	-0.00601184	NA	-0.00455479	-0.00661095	-0.00670185	-0.0025391	NA	-0.0016928	-0.00534449	-0.00686308	-0.0183954	-0.0034125	NA	NA	NA	NA
ENSG00000148154.UGCG	0.0042912	0.0310429	-0.0738661	-0.197683	NA	-0.116944	-0.143271	-0.499093	-0.0738661	NA	-0.290979	-0.163341	-0.325845	-0.246922	-0.36192	NA	NA	NA	NA
ENSG00000100027.YPEL1	0.00429935	0.0310857	-0.055746	-0.180081	NA	-0.126978	-0.181943	-0.188081	-0.0940596	NA	-0.179716	-0.055746	-0.151727	-0.219541	-0.0655432	NA	NA	NA	NA
ENSG00000140395.WDR61	0.00430635	0.0311202	-0.0615603	-0.0669649	NA	-0.0938982	-0.0615603	-0.063524	-0.0891182	NA	-0.069809	-0.112289	-0.0878396	-0.0777535	-0.128533	NA	NA	NA	NA
ENSG00000169727.GPS1	0.00436202	0.0315062	-0.0671415	-0.0736713	NA	-0.0899068	-0.0671415	-0.116759	-0.0891155	NA	-0.099314	-0.105473	-0.116908	-0.0924062	-0.0963189	NA	NA	NA	NA
ENSG00000092871.RFFL	0.00439821	0.0317358	-0.0207886	-0.0242875	NA	-0.0372531	-0.0207886	-0.0336919	-0.034717	NA	-0.0327359	-0.0406216	-0.0273082	-0.0316647	-0.0288542	NA	NA	NA	NA
ENSG00000166224.SGPL1	0.00439834	0.0317358	-0.032945	-0.0388334	NA	-0.057124	-0.0318964	-0.0603238	-0.0461622	NA	-0.0432256	-0.0684458	-0.0349986	-0.032945	-0.049466	NA	NA	NA	NA
ENSG00000068308.OTUD5	0.00442428	0.0319064	-0.0579311	-0.057918	NA	-0.0738709	-0.0555073	-0.0837052	-0.0791982	NA	-0.0577004	-0.0732222	-0.0894101	-0.0579311	-0.0617989	NA	NA	NA	NA
ENSG00000175785.PRIMA1	0.00447138	0.0322294	-0.00266997	-0.00344236	NA	-0.00466434	-0.00278141	-0.00117473	-0.00571392	NA	-0.00807457	-0.00992076	-0.00256389	-0.00266997	-0.0121528	NA	NA	NA	NA
ENSG00000118596.SLC16A7	0.00447647	0.0322495	-0.0418294	-0.114119	NA	-0.112016	-0.100948	-0.127072	-0.0882071	NA	-0.0965697	-0.112646	-0.091581	-0.0418294	-0.0488624	NA	NA	NA	NA
ENSG00000073711.PPP2R3A	0.00450851	0.0324636	-0.0432173	-0.12368	NA	-0.134619	-0.0920274	-0.104422	-0.11195	NA	-0.125846	-0.124445	-0.0653879	-0.0432173	-0.0965723	NA	NA	NA	NA
ENSG00000165566.AMER2	0.00453254	0.0326198	-0.0799511	-0.189126	NA	-0.170893	-0.182194	-0.251038	-0.101779	NA	-0.178254	-0.0799511	-0.257552	-0.102368	-0.307685	NA	NA	NA	NA
ENSG00000285976.AL135905.2	0.00454409	0.0326861	-0.0140847	-0.014336	NA	-0.0153988	-0.0231702	-0.0176915	-0.0245001	NA	-0.0140847	-0.0186184	-0.0246402	-0.0275888	-0.0219069	NA	NA	NA	NA
ENSG00000137845.ADAM10	0.00457197	0.0328697	-0.0512657	-0.0806775	NA	-0.0911821	-0.147112	-0.0860888	-0.206992	NA	-0.0512657	-0.11495	-0.0971948	-0.129021	-0.0856615	NA	NA	NA	NA
ENSG00000184207.PGP	0.00457658	0.0328859	-0.0914138	-0.155554	NA	-0.130618	-0.1215	-0.25218	-0.0914138	NA	-0.158386	-0.147854	-0.249514	-0.184078	-0.332617	NA	NA	NA	NA
ENSG00000087502.ERGIC2	0.0045818	0.0329065	-0.0774565	-0.111944	NA	-0.0774565	-0.127909	-0.115016	-0.105167	NA	-0.144047	-0.123671	-0.17174	-0.120839	-0.153965	NA	NA	NA	NA
ENSG00000173715.C11orf80	0.00460328	0.0330438	-0.0380987	-0.0531828	NA	-0.0608395	-0.0438404	-0.0445602	-0.0508042	NA	-0.0417479	-0.0454857	-0.0434111	-0.0626315	-0.0380987	NA	NA	NA	NA
ENSG00000168101.NUDT16L1	0.00462218	0.0331624	-0.0797031	-0.178704	NA	-0.197459	-0.111496	-0.139622	-0.117492	NA	-0.171903	-0.222147	-0.0848213	-0.0797031	-0.121952	NA	NA	NA	NA
ENSG00000130829.DUSP9	0.00469266	0.0336508	-0.0137868	-0.027497	NA	-0.015978	-0.0317877	-0.0241992	-0.023755	NA	-0.0206264	-0.0137868	-0.0543451	-0.0331057	-0.0867156	NA	NA	NA	NA
ENSG00000100784.RPS6KA5	0.00469744	0.0336678	-0.0548525	-0.377499	NA	-0.347103	-0.32851	-0.433334	-0.202963	NA	-0.456452	-0.32114	-0.316248	-0.0548525	-0.114326	NA	NA	NA	NA
ENSG00000125676.THOC2	0.00470565	0.0337093	-0.0649662	-0.11343	NA	-0.101899	-0.0889382	-0.0832161	-0.0993131	NA	-0.0933972	-0.137186	-0.109076	-0.0649662	-0.097546	NA	NA	NA	NA
ENSG00000107175.CREB3	0.00470873	0.0337141	-0.0975636	-0.141795	NA	-0.213078	-0.165872	-0.134572	-0.20941	NA	-0.138797	-0.146394	-0.159135	-0.195776	-0.0975636	NA	NA	NA	NA
ENSG00000204371.EHMT2	0.00472928	0.0338439	-0.0602958	-0.0927416	NA	-0.0841094	-0.0900631	-0.0746191	-0.0673051	NA	-0.0834484	-0.09103	-0.0602958	-0.0634761	-0.100524	NA	NA	NA	NA
ENSG00000119714.GPR68	0.0047424	0.0339204	-0.0174743	-0.0717117	NA	-0.100168	-0.0685363	-0.0348204	-0.0486198	NA	-0.0254482	-0.087006	-0.0286127	-0.0205174	-0.0174743	NA	NA	NA	NA
ENSG00000163848.ZNF148	0.0047551	0.0339939	-0.0792811	-0.10727	NA	-0.155028	-0.112452	-0.140587	-0.160092	NA	-0.106502	-0.219514	-0.129289	-0.0792811	-0.15658	NA	NA	NA	NA
ENSG00000226742.HSBP1L1	0.00476177	0.0340241	-0.0169323	-0.0169323	NA	-0.0376095	-0.0386209	-0.0451717	-0.0858657	NA	-0.0185196	-0.0538634	-0.10816	-0.0533654	-0.0441572	NA	NA	NA	NA
ENSG00000170776.AKAP13	0.00478516	0.0341736	-0.0692063	-0.227983	NA	-0.378476	-0.20517	-0.473112	-0.342397	NA	-0.386277	-0.251027	-0.1693	-0.24505	-0.0692063	NA	NA	NA	NA
ENSG00000169683.LRRC45	0.00478758	0.0341736	-0.0228429	-0.0406348	NA	-0.0330608	-0.038013	-0.0325207	-0.0228429	NA	-0.046072	-0.0387775	-0.0377916	-0.0399793	-0.0521516	NA	NA	NA	NA
ENSG00000140044.JDP2	0.00481672	0.034364	-0.0223573	-0.0775505	NA	-0.0525202	-0.0860088	-0.0691051	-0.0223573	NA	-0.0700022	-0.0254051	-0.0594386	-0.100795	-0.0309303	NA	NA	NA	NA
ENSG00000167930.FAM234A	0.0048322	0.0344568	-0.0522757	-0.106262	NA	-0.0654372	-0.121786	-0.14003	-0.0522757	NA	-0.158554	-0.0819006	-0.182628	-0.168157	-0.19836	NA	NA	NA	NA
ENSG00000100997.ABHD12	0.00485009	0.0345668	-0.0736079	-0.0963165	NA	-0.082598	-0.0858519	-0.103434	-0.0736079	NA	-0.156898	-0.0896217	-0.0842831	-0.125743	-0.160252	NA	NA	NA	NA
ENSG00000161021.MAML1	0.0048619	0.0346333	-0.0294989	-0.0590466	NA	-0.0587625	-0.0459115	-0.0381829	-0.051616	NA	-0.0424311	-0.0569706	-0.038041	-0.0294989	-0.0402209	NA	NA	NA	NA
ENSG00000095539.SEMA4G	0.00487479	0.0346758	-0.0284683	-0.0382086	NA	-0.029109	-0.0383911	-0.063637	-0.0284683	NA	-0.074123	-0.0683341	-0.0724958	-0.0414666	-0.100165	NA	NA	NA	NA
ENSG00000279970.AC023024.2	0.00487649	0.0346758	-0.00186643	-0.000583996	NA	-0.00171942	-0.00845177	-0.00144771	-0.0104451	NA	-0.00238	-0.00186643	-0.0160173	-0.0132214	-0.00730202	NA	NA	NA	NA
ENSG00000181450.ZNF678	0.00487715	0.0346758	-0.0307083	-0.0654371	NA	-0.0707794	-0.0608496	-0.0331349	-0.0584815	NA	-0.053533	-0.0766089	-0.0307083	-0.0500588	-0.0367312	NA	NA	NA	NA
ENSG00000139835.GRTP1	0.0048778	0.0346758	-0.00127536	-0.0037364	NA	-0.00599719	-0.00209757	-0.00166063	-0.0109812	NA	-0.00127536	-0.00594345	-0.00254968	-0.00669618	-0.0101717	NA	NA	NA	NA
ENSG00000004777.ARHGAP33	0.00490202	0.0348303	-0.0557903	-0.225018	NA	-0.168624	-0.170864	-0.17446	-0.0678801	NA	-0.231655	-0.126007	-0.111841	-0.0557903	-0.121688	NA	NA	NA	NA
ENSG00000261949.GFY	0.00500659	0.0355552	-0.0101153	-0.0300973	NA	-0.0400179	-0.0319433	-0.0101153	-0.0405602	NA	-0.0185941	-0.0279292	-0.0152249	-0.0462945	-0.0366141	NA	NA	NA	NA
ENSG00000106633.GCK	0.00512794	0.0363984	-0.0116398	-0.0167029	NA	-0.0265254	-0.0149073	-0.0234261	-0.0388042	NA	-0.0186546	-0.0205621	-0.0148384	-0.0118283	-0.0116398	NA	NA	NA	NA
ENSG00000182749.PAQR7	0.00526507	0.0373528	-0.0426985	-0.043767	NA	-0.0532156	-0.0426985	-0.0753844	-0.0574741	NA	-0.0697686	-0.0511212	-0.0758693	-0.0929087	-0.096065	NA	NA	NA	NA
ENSG00000170379.TCAF2	0.00527591	0.0374108	-0.0114262	-0.017549	NA	-0.0114262	-0.0211967	-0.0351893	-0.0319493	NA	-0.0482539	-0.0238271	-0.037697	-0.0250472	-0.0405058	NA	NA	NA	NA
ENSG00000089057.SLC23A2	0.00529736	0.0375438	-0.0439267	-0.0750314	NA	-0.0571457	-0.0585598	-0.0789702	-0.0636272	NA	-0.113974	-0.0977407	-0.051402	-0.0439267	-0.133343	NA	NA	NA	NA
ENSG00000272636.DOC2B	0.00541401	0.0383511	-0.0457528	-0.197175	NA	-0.339489	-0.156379	-0.225512	-0.231784	NA	-0.291008	-0.0457528	-0.261939	-0.367606	-0.41292	NA	NA	NA	NA
ENSG00000167767.KRT80	0.00549829	0.0389283	-0.00158091	-0.000967259	NA	-0.0041465	-0.00296049	-0.00409934	-0.00633671	NA	-0.00158091	-0.00371377	-0.00564621	-0.007796	-0.00432343	NA	NA	NA	NA
ENSG00000170921.TANC2	0.00550701	0.0389703	-0.077168	-0.170039	NA	-0.19682	-0.137834	-0.154018	-0.16172	NA	-0.246169	-0.077168	-0.176973	-0.165475	-0.203553	NA	NA	NA	NA
ENSG00000169689.CENPX	0.00555353	0.0392619	-0.0924404	-0.146681	NA	-0.0948336	-0.108825	-0.195012	-0.127412	NA	-0.133236	-0.210181	-0.194376	-0.0924404	-0.360644	NA	NA	NA	NA
ENSG00000009413.REV3L	0.00555384	0.0392619	-0.0887502	-0.242145	NA	-0.107088	-0.229181	-0.276758	-0.0887502	NA	-0.316801	-0.205042	-0.263149	-0.130547	-0.584414	NA	NA	NA	NA
ENSG00000006715.VPS41	0.00557361	0.0393818	-0.0568869	-0.119851	NA	-0.107515	-0.0871412	-0.0797841	-0.0657441	NA	-0.148986	-0.0877452	-0.0568869	-0.0910182	-0.0678878	NA	NA	NA	NA
ENSG00000138834.MAPK8IP3	0.00560541	0.0395702	-0.0610049	-0.0847916	NA	-0.0610049	-0.0807593	-0.191401	-0.0698109	NA	-0.13524	-0.0862399	-0.190826	-0.114946	-0.188977	NA	NA	NA	NA
ENSG00000170485.NPAS2	0.00560594	0.0395702	-0.013274	-0.0194771	NA	-0.0256144	-0.0475781	-0.013274	-0.0881214	NA	-0.0274692	-0.0174114	-0.0490398	-0.0594565	-0.0311769	NA	NA	NA	NA
ENSG00000141542.RAB40B	0.005642	0.0398046	-0.0357366	-0.0687591	NA	-0.0357366	-0.07326	-0.065823	-0.0440318	NA	-0.0747363	-0.0923749	-0.0834263	-0.140798	-0.151354	NA	NA	NA	NA
ENSG00000166452.AKIP1	0.00565495	0.0398758	-0.0639324	-0.0792292	NA	-0.102617	-0.0817899	-0.106472	-0.0639324	NA	-0.0981841	-0.131453	-0.112581	-0.0782434	-0.129041	NA	NA	NA	NA
ENSG00000013297.CLDN11	0.00571239	0.040243	-0.00249845	-0.00492154	NA	-0.00837358	-0.00360362	-0.00448068	-0.00614561	NA	-0.00400714	-0.0114472	-0.00309855	-0.00249845	-0.00616016	NA	NA	NA	NA
ENSG00000119927.GPAM	0.00571279	0.040243	-0.0365634	-0.0398306	NA	-0.0483374	-0.0451665	-0.0413042	-0.0423002	NA	-0.0510202	-0.0365634	-0.057217	-0.0549626	-0.0395289	NA	NA	NA	NA
ENSG00000168758.SEMA4C	0.00572935	0.0403214	-0.0252843	-0.0490444	NA	-0.0351537	-0.0427672	-0.0581767	-0.0274335	NA	-0.0498629	-0.0252843	-0.0554074	-0.0398424	-0.0515483	NA	NA	NA	NA
ENSG00000197965.MPZL1	0.00572969	0.0403214	-0.0792567	-0.156347	NA	-0.10471	-0.115598	-0.230916	-0.0820121	NA	-0.285637	-0.0792567	-0.184777	-0.130144	-0.278755	NA	NA	NA	NA
ENSG00000184384.MAML2	0.00574454	0.0404056	-0.0324081	-0.289818	NA	-0.300331	-0.243311	-0.101386	-0.200206	NA	-0.0722334	-0.147071	-0.0811016	-0.168039	-0.0324081	NA	NA	NA	NA
ENSG00000148400.NOTCH1	0.0057604	0.0404958	-0.00461549	-0.00572434	NA	-0.0110403	-0.00632029	-0.0143414	-0.00897436	NA	-0.00664779	-0.0167166	-0.00461549	-0.0115748	-0.0610783	NA	NA	NA	NA
ENSG00000020129.NCDN	0.00576316	0.0404958	-0.0620465	-0.115932	NA	-0.0850212	-0.0974031	-0.182605	-0.0620465	NA	-0.167861	-0.17558	-0.169582	-0.090505	-0.210763	NA	NA	NA	NA
ENSG00000102606.ARHGEF7	0.00578744	0.0406459	-0.0708158	-0.144974	NA	-0.111403	-0.137859	-0.160326	-0.110055	NA	-0.188425	-0.107437	-0.124539	-0.0708158	-0.117112	NA	NA	NA	NA
ENSG00000170390.DCLK2	0.00581068	0.0407887	-0.0637272	-0.174365	NA	-0.149743	-0.157942	-0.203659	-0.114492	NA	-0.194588	-0.0637272	-0.176402	-0.167547	-0.243803	NA	NA	NA	NA
ENSG00000180228.PRKRA	0.00589281	0.0413444	-0.0763585	-0.143405	NA	-0.0763585	-0.165536	-0.263663	-0.0834501	NA	-0.23362	-0.111133	-0.301279	-0.193671	-0.390225	NA	NA	NA	NA
ENSG00000023902.PLEKHO1	0.00590269	0.0413929	-0.0814855	-0.202005	NA	-0.185084	-0.1559	-0.174324	-0.103512	NA	-0.209427	-0.0973113	-0.0814855	-0.121789	-0.172782	NA	NA	NA	NA
ENSG00000198363.ASPH	0.0059392	0.041628	-0.0768239	-0.104091	NA	-0.0768239	-0.162094	-0.470194	-0.188715	NA	-0.300522	-0.100678	-0.717505	-0.338783	-0.261612	NA	NA	NA	NA
ENSG00000197696.NMB	0.00596442	0.0417839	-0.0524541	-0.0524541	NA	-0.0651755	-0.252983	-0.120847	-0.283223	NA	-0.135108	-0.0936754	-0.411273	-0.541647	-0.113114	NA	NA	NA	NA
ENSG00000134352.IL6ST	0.00597116	0.0418101	-0.074298	-0.383151	NA	-0.190563	-0.461628	-0.503547	-0.253829	NA	-0.444533	-0.074298	-0.62952	-0.352139	-0.692127	NA	NA	NA	NA
ENSG00000258947.TUBB3	0.00598294	0.0418716	-0.0483485	-0.131366	NA	-0.113413	-0.10674	-0.148858	-0.0648993	NA	-0.123261	-0.0483485	-0.111609	-0.105188	-0.0782701	NA	NA	NA	NA
ENSG00000108830.RND2	0.00602562	0.0421492	-0.0854969	-0.153427	NA	-0.151621	-0.0854969	-0.400146	-0.152129	NA	-0.215774	-0.227146	-0.376519	-0.108104	-0.442767	NA	NA	NA	NA
ENSG00000189184.PCDH18	0.00604556	0.0422675	-0.0236304	-0.171491	NA	-0.0236304	-0.192593	-0.171052	-0.0354197	NA	-0.0807652	-0.0418642	-0.25537	-0.367781	-0.399878	NA	NA	NA	NA
ENSG00000182168.UNC5C	0.00610216	0.0426418	-0.0378105	-0.118515	NA	-0.137245	-0.106133	-0.160045	-0.153939	NA	-0.0932657	-0.0378105	-0.107616	-0.0480567	-0.164156	NA	NA	NA	NA
[truncated: 11,970 more rows]
