# Supplementary material for: A model of human neural networks reveals NPTX2 pathology in ALS and FTLD
Source: Nature. 2024 Feb 14;626(8001):1073–83. doi: 10.1038/s41586-024-07042-7 (PMC10901740; doi:10.1038/s41586-024-07042-7)
Supplement: Supplementary file 6 — DEG Cluster 12 in TDP-43-negative FTLD–ALS patient nuclei [file 41586_2024_7042_MOESM6_ESM.xls]

## Sheet: Sheet5
TOP 10 Genes UP
liu_gene	liu_logFC	liu_FDR	TDP43_b_vs_NT_shRNA_logFC	TDP43_b_vs_NT_shRNA_FDR	TDP43_Ind_vs_TDP43_Unind_logFC	TDP43_Ind_vs_TDP43_Unind_FDR	liu_status	TDP43_b_vs_NT_shRNA_status	TDP43_Ind_vs_TDP43_Unind_status
CLTA	0.154	0.191	0.366	1.1e-06	0.347	3.1e-06	liu_ns	TDP43_b_vs_NT_shRNA_up	TDP43_Ind_vs_TDP43_Unind_up
FGF18	-1.15	0.0127	0.384	1.96e-06	3.6	9.88e-23	liu_down	TDP43_b_vs_NT_shRNA_up	TDP43_Ind_vs_TDP43_Unind_up
TARDBP	0.1	0.473	-1.74	1.17e-14	2.68	3e-17	liu_ns	TDP43_b_vs_NT_shRNA_down	TDP43_Ind_vs_TDP43_Unind_up
NPM1	0.117	0.44	0.514	6.19e-08	0.672	2.16e-09	liu_ns	TDP43_b_vs_NT_shRNA_up	TDP43_Ind_vs_TDP43_Unind_up
NPTX2	1.08	0.0158	0.402	2.06e-08	3.27	2.4e-23	liu_up	TDP43_b_vs_NT_shRNA_up	TDP43_Ind_vs_TDP43_Unind_up
PCED1A	0.0901	0.681	-0.209	8.22e-06	1.9	1.53e-21	liu_ns	TDP43_b_vs_NT_shRNA_down	TDP43_Ind_vs_TDP43_Unind_up
TMEM126B	0.0113	0.968	0.331	2.01e-05	0.772	1.92e-10	liu_ns	TDP43_b_vs_NT_shRNA_up	TDP43_Ind_vs_TDP43_Unind_up
RPLP1	0.165	0.433	0.377	2.88e-05	0.699	7.99e-09	liu_ns	TDP43_b_vs_NT_shRNA_up	TDP43_Ind_vs_TDP43_Unind_up
OXR1	0.228	0.0131	0.00197	0.975	0.597	5.54e-11	liu_up	TDP43_b_vs_NT_shRNA_ns	TDP43_Ind_vs_TDP43_Unind_up
MEF2A	0.24	0.00955	-0.361	1.16e-05	2.34	2.52e-18	liu_up	TDP43_b_vs_NT_shRNA_down	TDP43_Ind_vs_TDP43_Unind_up
TOP 10 Genes DOWN
liu_gene	liu_logFC	liu_FDR	TDP43_b_vs_NT_shRNA_logFC	TDP43_b_vs_NT_shRNA_FDR	TDP43_Ind_vs_TDP43_Unind_logFC	TDP43_Ind_vs_TDP43_Unind_FDR	liu_status	TDP43_b_vs_NT_shRNA_status	TDP43_Ind_vs_TDP43_Unind_status
DIO3	-0.187	0.916	-0.949	2.31e-14	-0.441	1.73e-08	liu_ns	TDP43_b_vs_NT_shRNA_down	TDP43_Ind_vs_TDP43_Unind_down
CELF4	-0.264	0.0358	0.89	4.83e-14	-0.601	1.54e-10	liu_down	TDP43_b_vs_NT_shRNA_up	TDP43_Ind_vs_TDP43_Unind_down
GALNT9	0.247	0.0518	-0.124	0.0557	-0.563	1.3e-08	liu_ns	TDP43_b_vs_NT_shRNA_ns	TDP43_Ind_vs_TDP43_Unind_down
CREG2	0.483	0.0018	-0.133	0.0466	-0.555	2.56e-08	liu_up	TDP43_b_vs_NT_shRNA_down	TDP43_Ind_vs_TDP43_Unind_down
HPCAL1	0.477	0.0394	0.407	3.94e-07	-0.387	1.15e-06	liu_up	TDP43_b_vs_NT_shRNA_up	TDP43_Ind_vs_TDP43_Unind_down
VAT1L	-0.773	0.00542	-0.158	0.00597	-0.706	6.32e-11	liu_down	TDP43_b_vs_NT_shRNA_down	TDP43_Ind_vs_TDP43_Unind_down
ARL4C	-1.13	0.0279	-0.0959	0.041	-0.372	4.59e-08	liu_down	TDP43_b_vs_NT_shRNA_down	TDP43_Ind_vs_TDP43_Unind_down
SCG2	-0.0307	0.917	-0.537	6.6e-12	-0.341	2.35e-08	liu_ns	TDP43_b_vs_NT_shRNA_down	TDP43_Ind_vs_TDP43_Unind_down
VGF	0.79	0.0758	-0.257	8.27e-05	-0.512	9.75e-09	liu_ns	TDP43_b_vs_NT_shRNA_down	TDP43_Ind_vs_TDP43_Unind_down
