# Supplementary material for: A model of human neural networks reveals NPTX2 pathology in ALS and FTLD
Source: Nature. 2024 Feb 14;626(8001):1073–83. doi: 10.1038/s41586-024-07042-7 (PMC10901740; doi:10.1038/s41586-024-07042-7)
Supplement: Supplementary file 7 — DEG TDP-43–HA ON vs OFF (bulk) [file 41586_2024_7042_MOESM7_ESM.xlsx]

## Sheet: DEG TDP-43-HA ON vs OFF
seqnames	start	end	width	strand	gene_id	SYMBOL	gene_name	logFC	logCPM	F	PValue	FDR	mlog10PValue	comparison	significant
chrX	1403139	1453762	50624	-	ENSG00000169093.16	ASMTL	ASMTL	2.88	6.98	6210	4.83e-28	1.32e-23	27.3	treatmenttdp43_ind-treatmenttdp43_not_ind	TRUE
chr7	98617285	98629869	12585	+	ENSG00000106236.4	NPTX2	NPTX2	3.27	7.52	5500	1.77e-27	2.4e-23	26.8	treatmenttdp43_ind-treatmenttdp43_not_ind	TRUE
chr5	171419647	171457626	37980	+	ENSG00000156427.8	FGF18	FGF18	3.6	3.76	4560	1.34e-26	9.88e-23	25.9	treatmenttdp43_ind-treatmenttdp43_not_ind	TRUE
chr1	178724306	178726285	1980	-	ENSG00000273062.1	NA	ENSG00000273062.1	7.33	3.44	4520	1.45e-26	9.88e-23	25.8	treatmenttdp43_ind-treatmenttdp43_not_ind	TRUE
chr3	36712421	36764553	52133	-	ENSG00000163673.8	DCLK3	DCLK3	3.51	4.6	3890	7.26e-26	3.95e-22	25.1	treatmenttdp43_ind-treatmenttdp43_not_ind	TRUE
chr20	2835314	2841190	5877	-	ENSG00000132635.17	PCED1A	PCED1A	1.9	6.15	3370	3.37e-25	1.53e-21	24.5	treatmenttdp43_ind-treatmenttdp43_not_ind	TRUE
chr1	4654609	4792534	137926	+	ENSG00000196581.11	AJAP1	AJAP1	3.66	4.03	2250	2.6e-23	1.01e-19	22.6	treatmenttdp43_ind-treatmenttdp43_not_ind	TRUE
chr6	1389576	1395603	6028	+	ENSG00000137273.6	FOXF2	FOXF2	3.97	2.7	1960	1.1e-22	3.74e-19	22	treatmenttdp43_ind-treatmenttdp43_not_ind	TRUE
chr19	44809071	44821421	12351	+	ENSG00000187244.12	BCAM	BCAM	2.43	4.85	1630	7.81e-22	2.36e-18	21.1	treatmenttdp43_ind-treatmenttdp43_not_ind	TRUE
chr15	99565417	99716488	151072	+	ENSG00000068305.18	MEF2A	MEF2A	2.34	5.65	1600	9.52e-22	2.52e-18	21	treatmenttdp43_ind-treatmenttdp43_not_ind	TRUE
chr16	49277917	49281838	3922	-	ENSG00000102924.12	CBLN1	CBLN1	5.42	3.54	1590	1.02e-21	2.52e-18	21	treatmenttdp43_ind-treatmenttdp43_not_ind	TRUE
chr1	27666064	27672212	6149	-	ENSG00000126709.16	IFI6	IFI6	1.92	5.78	1540	1.46e-21	3.32e-18	20.8	treatmenttdp43_ind-treatmenttdp43_not_ind	TRUE
chr5	54977867	55022671	44805	-	ENSG00000164283.13	ESM1	ESM1	4.29	3.59	1410	3.65e-21	7.64e-18	20.4	treatmenttdp43_ind-treatmenttdp43_not_ind	TRUE
chr1	67138907	67259979	121073	+	ENSG00000162594.17	IL23R	IL23R	8.22	1.11	1340	6.31e-21	1.23e-17	20.2	treatmenttdp43_ind-treatmenttdp43_not_ind	TRUE
chr1	11012344	11030528	18185	+	ENSG00000120948.19	TARDBP	TARDBP	2.68	8.51	1230	1.65e-20	3e-17	19.8	treatmenttdp43_ind-treatmenttdp43_not_ind	TRUE
chr7	91264433	91271326	6894	+	ENSG00000157240.4	FZD1	FZD1	1.75	4.54	1040	9.38e-20	1.57e-16	19	treatmenttdp43_ind-treatmenttdp43_not_ind	TRUE
chr17	74599820	74607246	7427	+	ENSG00000261222.4	NA	ENSG00000261222.4	7.53	1.78	1040	9.83e-20	1.57e-16	19	treatmenttdp43_ind-treatmenttdp43_not_ind	TRUE
chr7	24284188	24291862	7675	+	ENSG00000122585.8	NPY	NPY	3.58	1.68	941	2.75e-19	4.16e-16	18.6	treatmenttdp43_ind-treatmenttdp43_not_ind	TRUE
chr1	101236865	101243713	6849	+	ENSG00000170989.10	S1PR1	S1PR1	-1.55	4.94	878	5.67e-19	8.13e-16	18.2	treatmenttdp43_ind-treatmenttdp43_not_ind	TRUE
chr10	129835233	129973053	137821	-	ENSG00000108001.16	EBF3	EBF3	1.65	5.4	834	9.8e-19	1.33e-15	18	treatmenttdp43_ind-treatmenttdp43_not_ind	TRUE
chrX	624344	659411	35068	+	ENSG00000185960.15	SHOX	SHOX	3.32	2.68	817	1.21e-18	1.57e-15	17.9	treatmenttdp43_ind-treatmenttdp43_not_ind	TRUE
chr11	62851978	62855953	3976	-	ENSG00000255717.9	SNHG1	SNHG1	1.26	4.8	801	1.5e-18	1.85e-15	17.8	treatmenttdp43_ind-treatmenttdp43_not_ind	TRUE
chr7	149858400	149862492	4093	-	ENSG00000273419.1	NA	ENSG00000273419.1	2.14	1.71	753	2.86e-18	3.39e-15	17.5	treatmenttdp43_ind-treatmenttdp43_not_ind	TRUE
chr1	66999350	67054148	54799	-	ENSG00000116704.8	SLC35D1	SLC35D1	1.18	5.07	732	3.85e-18	4.37e-15	17.4	treatmenttdp43_ind-treatmenttdp43_not_ind	TRUE
chr3	36826819	36945057	118239	-	ENSG00000168016.15	TRANK1	TRANK1	2.12	1.93	705	5.75e-18	6.27e-15	17.2	treatmenttdp43_ind-treatmenttdp43_not_ind	TRUE
chr6	61679961	62286225	606265	-	ENSG00000112232.10	KHDRBS2	KHDRBS2	1.57	2.72	658	1.17e-17	1.23e-14	16.9	treatmenttdp43_ind-treatmenttdp43_not_ind	TRUE
chr20	2652593	2658393	5801	+	ENSG00000101361.17	NOP56	NOP56	0.742	6.83	626	1.97e-17	1.99e-14	16.7	treatmenttdp43_ind-treatmenttdp43_not_ind	TRUE
chr7	192571	260772	68202	+	ENSG00000177706.9	FAM20C	FAM20C	0.961	5.73	610	2.59e-17	2.52e-14	16.6	treatmenttdp43_ind-treatmenttdp43_not_ind	TRUE
chr6	1312098	1314758	2661	+	ENSG00000164379.7	FOXQ1	FOXQ1	7.31	0.681	582	4.25e-17	3.92e-14	16.4	treatmenttdp43_ind-treatmenttdp43_not_ind	TRUE
chrX	2609340	2658924	49585	+	ENSG00000223773.9	CD99P1	CD99P1	1.99	2.37	581	4.32e-17	3.92e-14	16.4	treatmenttdp43_ind-treatmenttdp43_not_ind	TRUE
chr9	89311195	89316703	5509	+	ENSG00000123975.5	CKS2	CKS2	1.99	3.17	575	4.78e-17	4.2e-14	16.3	treatmenttdp43_ind-treatmenttdp43_not_ind	TRUE
chr3	36767117	36784167	17051	-	ENSG00000230067.3	NA	ENSG00000230067.3	8.04	0.582	550	7.61e-17	6.48e-14	16.1	treatmenttdp43_ind-treatmenttdp43_not_ind	TRUE
chr18	63871692	63903888	32197	+	ENSG00000197632.9	SERPINB2	SERPINB2	-1.47	3.18	538	9.52e-17	7.86e-14	16	treatmenttdp43_ind-treatmenttdp43_not_ind	TRUE
chr1	161258745	161285450	26706	+	ENSG00000248485.2	PCP4L1	PCP4L1	-0.913	6.1	532	1.07e-16	8.61e-14	16	treatmenttdp43_ind-treatmenttdp43_not_ind	TRUE
chr6	1383790	1385066	1277	-	ENSG00000261730.1	NA	ENSG00000261730.1	7.19	0.129	529	1.14e-16	8.83e-14	15.9	treatmenttdp43_ind-treatmenttdp43_not_ind	TRUE
chr7	27141052	27143681	2630	-	ENSG00000106004.5	HOXA5	HOXA5	-0.902	5.51	528	1.17e-16	8.83e-14	15.9	treatmenttdp43_ind-treatmenttdp43_not_ind	TRUE
chr1	169463909	169485944	22036	-	ENSG00000117479.15	SLC19A2	SLC19A2	1.19	3.75	527	1.2e-16	8.83e-14	15.9	treatmenttdp43_ind-treatmenttdp43_not_ind	TRUE
chr1	43358981	43363203	4223	+	ENSG00000117399.14	CDC20	CDC20	3.7	1.84	515	1.5e-16	1.08e-13	15.8	treatmenttdp43_ind-treatmenttdp43_not_ind	TRUE
chr1	182598623	182604389	5767	-	ENSG00000143333.7	RGS16	RGS16	-0.833	5.82	509	1.71e-16	1.2e-13	15.8	treatmenttdp43_ind-treatmenttdp43_not_ind	TRUE
chr18	21650901	21704780	53880	-	ENSG00000158201.10	ABHD3	ABHD3	1.04	2.79	493	2.39e-16	1.6e-13	15.6	treatmenttdp43_ind-treatmenttdp43_not_ind	TRUE
chr1	12567910	12618210	50301	-	ENSG00000162496.9	DHRS3	DHRS3	-1.68	5.11	492	2.41e-16	1.6e-13	15.6	treatmenttdp43_ind-treatmenttdp43_not_ind	TRUE
chr1	178542752	178548889	6138	+	ENSG00000213057.5	C1orf220	C1orf220	3.51	2.6	482	2.99e-16	1.94e-13	15.5	treatmenttdp43_ind-treatmenttdp43_not_ind	TRUE
chr6	1609915	1613897	3983	+	ENSG00000054598.9	FOXC1	FOXC1	1.8	1.56	478	3.31e-16	2.09e-13	15.5	treatmenttdp43_ind-treatmenttdp43_not_ind	TRUE
chr7	99648194	99679998	31805	-	ENSG00000106258.15	CYP3A5	CYP3A5	2.51	1.07	475	3.48e-16	2.15e-13	15.5	treatmenttdp43_ind-treatmenttdp43_not_ind	TRUE
chr5	149730298	149855022	124725	+	ENSG00000155846.17	PPARGC1B	PPARGC1B	1.88	3.14	472	3.72e-16	2.2e-13	15.4	treatmenttdp43_ind-treatmenttdp43_not_ind	TRUE
chrM	648	1601	954	+	ENSG00000211459.2	NA	ENSG00000211459.2	0.813	11.5	472	3.72e-16	2.2e-13	15.4	treatmenttdp43_ind-treatmenttdp43_not_ind	TRUE
chr11	58526871	58578220	51350	-	ENSG00000110031.13	LPXN	LPXN	1.37	1.81	461	4.76e-16	2.76e-13	15.3	treatmenttdp43_ind-treatmenttdp43_not_ind	TRUE
chr10	28050993	28334486	283494	-	ENSG00000150054.19	MPP7	MPP7	1.85	1.26	451	6.03e-16	3.42e-13	15.2	treatmenttdp43_ind-treatmenttdp43_not_ind	TRUE
chr10	98247690	98268194	20505	-	ENSG00000138131.4	LOXL4	LOXL4	5.17	3.12	444	7.06e-16	3.92e-13	15.2	treatmenttdp43_ind-treatmenttdp43_not_ind	TRUE
chr4	68447463	68497604	50142	+	ENSG00000087128.10	TMPRSS11E	TMPRSS11E	5.06	-0.254	432	9.36e-16	5.02e-13	15	treatmenttdp43_ind-treatmenttdp43_not_ind	TRUE
chrX	123184153	123490915	306763	+	ENSG00000125675.20	GRIA3	GRIA3	0.866	5.13	432	9.4e-16	5.02e-13	15	treatmenttdp43_ind-treatmenttdp43_not_ind	TRUE
chr3	196012511	196082153	69643	-	ENSG00000072274.14	TFRC	TFRC	0.779	5.68	423	1.15e-15	6e-13	14.9	treatmenttdp43_ind-treatmenttdp43_not_ind	TRUE
chr10	89378056	89385205	7150	+	ENSG00000204010.3	IFIT1B	IFIT1B	5.85	-1.13	411	1.54e-15	7.9e-13	14.8	treatmenttdp43_ind-treatmenttdp43_not_ind	TRUE
chrX	3308565	3346652	38088	-	ENSG00000101825.8	MXRA5	MXRA5	2.4	6.52	407	1.73e-15	8.71e-13	14.8	treatmenttdp43_ind-treatmenttdp43_not_ind	TRUE
chr13	92658994	92659227	234	-	ENSG00000282993.1	NA	ENSG00000282993.1	2	1.04	404	1.85e-15	9.14e-13	14.7	treatmenttdp43_ind-treatmenttdp43_not_ind	TRUE
chr6	36676460	36687337	10878	+	ENSG00000124762.14	CDKN1A	CDKN1A	-0.885	9.32	402	1.93e-15	9.38e-13	14.7	treatmenttdp43_ind-treatmenttdp43_not_ind	TRUE
chr16	49282021	49350504	68484	+	ENSG00000279249.4	NA	ENSG00000279249.4	6.68	0.698	401	2.01e-15	9.61e-13	14.7	treatmenttdp43_ind-treatmenttdp43_not_ind	TRUE
chr3	133746040	133796641	50602	+	ENSG00000091513.16	TF	TF	-1.33	4.41	395	2.32e-15	1.09e-12	14.6	treatmenttdp43_ind-treatmenttdp43_not_ind	TRUE
chr4	173331376	173334432	3057	-	ENSG00000164104.12	HMGB2	HMGB2	1.64	4.02	393	2.43e-15	1.12e-12	14.6	treatmenttdp43_ind-treatmenttdp43_not_ind	TRUE
chr8	42174718	42207709	32992	-	ENSG00000104368.19	PLAT	PLAT	1.2	6.79	392	2.53e-15	1.15e-12	14.6	treatmenttdp43_ind-treatmenttdp43_not_ind	TRUE
chr7	98616014	98617150	1137	-	ENSG00000288889.2	NA	ENSG00000288889.2	3.18	-0.107	386	2.97e-15	1.32e-12	14.5	treatmenttdp43_ind-treatmenttdp43_not_ind	TRUE
chr17	48611377	48615292	3916	-	ENSG00000120068.7	HOXB8	HOXB8	-0.85	7.62	382	3.32e-15	1.46e-12	14.5	treatmenttdp43_ind-treatmenttdp43_not_ind	TRUE
chr19	1753506	1780988	27483	+	ENSG00000205922.5	ONECUT3	ONECUT3	-1.13	3.03	376	3.88e-15	1.68e-12	14.4	treatmenttdp43_ind-treatmenttdp43_not_ind	TRUE
chr19	15673018	15697174	24157	+	ENSG00000186204.15	CYP4F12	CYP4F12	5.58	-1.41	374	4.13e-15	1.76e-12	14.4	treatmenttdp43_ind-treatmenttdp43_not_ind	TRUE
chr17	43952733	44004469	51737	-	ENSG00000131096.11	PYY	PYY	6.66	-0.437	370	4.56e-15	1.89e-12	14.3	treatmenttdp43_ind-treatmenttdp43_not_ind	TRUE
chr21	42648271	42651244	2974	-	ENSG00000235023.1	NA	ENSG00000235023.1	2.72	0.975	370	4.59e-15	1.89e-12	14.3	treatmenttdp43_ind-treatmenttdp43_not_ind	TRUE
chr19	17419305	17419774	470	-	ENSG00000269053.1	NA	ENSG00000269053.1	4.59	-2.35	368	4.85e-15	1.97e-12	14.3	treatmenttdp43_ind-treatmenttdp43_not_ind	TRUE
chr20	49982980	49988886	5907	+	ENSG00000124216.4	SNAI1	SNAI1	1.8	1.41	366	5.03e-15	2.01e-12	14.3	treatmenttdp43_ind-treatmenttdp43_not_ind	TRUE
chr7	99756960	99784248	27289	-	ENSG00000160868.16	CYP3A4	CYP3A4	9.11	-0.36	359	6.24e-15	2.43e-12	14.2	treatmenttdp43_ind-treatmenttdp43_not_ind	TRUE
chr8	38142700	38150992	8293	-	ENSG00000147465.12	STAR	STAR	-0.876	4.6	359	6.25e-15	2.43e-12	14.2	treatmenttdp43_ind-treatmenttdp43_not_ind	TRUE
chr8	52534037	52565430	31394	-	ENSG00000196711.9	ALKAL1	ALKAL1	5.12	-0.697	354	7.24e-15	2.75e-12	14.1	treatmenttdp43_ind-treatmenttdp43_not_ind	TRUE
chr6	27838545	27855709	17165	+	ENSG00000233822.6	H2BC15	H2BC15	2.05	1.01	354	7.27e-15	2.75e-12	14.1	treatmenttdp43_ind-treatmenttdp43_not_ind	TRUE
chr5	152391546	152433368	41823	-	ENSG00000132911.5	NMUR2	NMUR2	-2.54	0.169	353	7.47e-15	2.79e-12	14.1	treatmenttdp43_ind-treatmenttdp43_not_ind	TRUE
chr7	116563594	116663829	100236	-	ENSG00000231210.3	NA	ENSG00000231210.3	5.5	0.945	351	7.72e-15	2.84e-12	14.1	treatmenttdp43_ind-treatmenttdp43_not_ind	TRUE
chr14	99169287	99272197	102911	-	ENSG00000127152.18	BCL11B	BCL11B	2.06	0.269	348	8.51e-15	3.09e-12	14.1	treatmenttdp43_ind-treatmenttdp43_not_ind	TRUE
chr7	128790757	128822132	31376	+	ENSG00000128596.17	CCDC136	CCDC136	-0.745	6.11	342	1.01e-14	3.6e-12	14	treatmenttdp43_ind-treatmenttdp43_not_ind	TRUE
chr17	28577565	28599025	21461	-	ENSG00000076382.17	SPAG5	SPAG5	1.92	2.35	338	1.14e-14	4.03e-12	13.9	treatmenttdp43_ind-treatmenttdp43_not_ind	TRUE
chr12	27958084	27972733	14650	-	ENSG00000087494.16	PTHLH	PTHLH	-0.727	6.21	337	1.17e-14	4.09e-12	13.9	treatmenttdp43_ind-treatmenttdp43_not_ind	TRUE
chr2	239493587	239496697	3111	-	ENSG00000288082.1	NA	ENSG00000288082.1	4.98	-1.43	336	1.23e-14	4.21e-12	13.9	treatmenttdp43_ind-treatmenttdp43_not_ind	TRUE
chr7	27128507	27130780	2274	-	ENSG00000197576.14	HOXA4	HOXA4	-0.679	5.09	336	1.24e-14	4.21e-12	13.9	treatmenttdp43_ind-treatmenttdp43_not_ind	TRUE
chr6	42183284	42194956	11673	-	ENSG00000112599.9	GUCA1B	GUCA1B	1.19	2.34	333	1.35e-14	4.54e-12	13.9	treatmenttdp43_ind-treatmenttdp43_not_ind	TRUE
chrX	1187549	1212723	25175	-	ENSG00000205755.12	CRLF2	CRLF2	2.11	1.64	331	1.43e-14	4.74e-12	13.8	treatmenttdp43_ind-treatmenttdp43_not_ind	TRUE
chr9	89088604	89109934	21331	-	ENSG00000224945.1	NA	ENSG00000224945.1	1.54	1.37	330	1.46e-14	4.79e-12	13.8	treatmenttdp43_ind-treatmenttdp43_not_ind	TRUE
chr18	48026672	48410752	384081	-	ENSG00000184828.10	ZBTB7C	ZBTB7C	-0.846	4.43	330	1.48e-14	4.79e-12	13.8	treatmenttdp43_ind-treatmenttdp43_not_ind	TRUE
chr4	83292461	83335153	42693	-	ENSG00000173083.16	HPSE	HPSE	-2.32	1.19	327	1.59e-14	5.06e-12	13.8	treatmenttdp43_ind-treatmenttdp43_not_ind	TRUE
chr19	17402939	17405630	2692	-	ENSG00000130303.14	BST2	BST2	2.16	3.01	327	1.6e-14	5.06e-12	13.8	treatmenttdp43_ind-treatmenttdp43_not_ind	TRUE
chr5	54808210	54872551	64342	-	ENSG00000232517.2	CSPG4BP	CSPG4BP	7.03	-0.317	326	1.67e-14	5.22e-12	13.8	treatmenttdp43_ind-treatmenttdp43_not_ind	TRUE
chr12	13196723	13219941	23219	+	ENSG00000134531.10	EMP1	EMP1	1.66	5.33	324	1.76e-14	5.38e-12	13.8	treatmenttdp43_ind-treatmenttdp43_not_ind	TRUE
chrX	130622325	130903234	280910	-	ENSG00000165675.19	ENOX2	ENOX2	-0.734	5.89	324	1.76e-14	5.38e-12	13.8	treatmenttdp43_ind-treatmenttdp43_not_ind	TRUE
chr7	31687215	31708455	21241	+	ENSG00000106341.11	PPP1R17	PPP1R17	-1.51	4.07	322	1.88e-14	5.67e-12	13.7	treatmenttdp43_ind-treatmenttdp43_not_ind	TRUE
chr17	48621156	48626358	5203	-	ENSG00000170689.10	HOXB9	HOXB9	-0.629	7.94	320	1.99e-14	5.97e-12	13.7	treatmenttdp43_ind-treatmenttdp43_not_ind	TRUE
chr11	9459549	9460702	1154	-	ENSG00000268403.3	LOC644656	LOC644656	1.63	1.3	320	2.02e-14	5.99e-12	13.7	treatmenttdp43_ind-treatmenttdp43_not_ind	TRUE
chr20	63253978	63261615	7638	+	ENSG00000275620.1	FLJ16779	FLJ16779	-1.89	2.52	315	2.35e-14	6.88e-12	13.6	treatmenttdp43_ind-treatmenttdp43_not_ind	TRUE
chr6	138088505	138107419	18915	-	ENSG00000112378.12	PERP	PERP	1.13	2.89	311	2.69e-14	7.79e-12	13.6	treatmenttdp43_ind-treatmenttdp43_not_ind	TRUE
chr3	192796815	192917856	121042	-	ENSG00000180611.7	MB21D2	MB21D2	-0.675	4.7	309	2.83e-14	8.1e-12	13.5	treatmenttdp43_ind-treatmenttdp43_not_ind	TRUE
chr15	96325938	96340263	14326	+	ENSG00000185551.15	NR2F2	NR2F2	-0.501	7.07	305	3.23e-14	9.17e-12	13.5	treatmenttdp43_ind-treatmenttdp43_not_ind	TRUE
chr7	130791264	131110176	318913	-	ENSG00000231721.8	LINC-PINT	LINC-PINT	0.79	3.56	303	3.43e-14	9.64e-12	13.5	treatmenttdp43_ind-treatmenttdp43_not_ind	TRUE
chr12	57010000	57028883	18884	-	ENSG00000166863.13	TAC3	TAC3	1.77	1.34	303	3.5e-14	9.71e-12	13.5	treatmenttdp43_ind-treatmenttdp43_not_ind	TRUE
chr1	113979391	114035572	56182	+	ENSG00000116774.12	OLFML3	OLFML3	1.62	3.13	301	3.72e-14	1.02e-11	13.4	treatmenttdp43_ind-treatmenttdp43_not_ind	TRUE
chr17	48591257	48593779	2523	-	ENSG00000120075.6	HOXB5	HOXB5	-0.714	6.78	300	3.85e-14	1.05e-11	13.4	treatmenttdp43_ind-treatmenttdp43_not_ind	TRUE
chr14	24809454	25050147	240694	-	ENSG00000168952.16	STXBP6	STXBP6	-0.819	3.78	297	4.26e-14	1.15e-11	13.4	treatmenttdp43_ind-treatmenttdp43_not_ind	TRUE
chr5	77628712	77638713	10002	-	ENSG00000171540.8	OTP	OTP	-1.2	3.14	297	4.32e-14	1.15e-11	13.4	treatmenttdp43_ind-treatmenttdp43_not_ind	TRUE
chr16	23677656	23690367	12712	+	ENSG00000166851.15	PLK1	PLK1	2.04	2.17	296	4.46e-14	1.18e-11	13.4	treatmenttdp43_ind-treatmenttdp43_not_ind	TRUE
chr22	46761893	46762564	672	-	ENSG00000260708.2	NA	ENSG00000260708.2	0.989	2.97	294	4.66e-14	1.21e-11	13.3	treatmenttdp43_ind-treatmenttdp43_not_ind	TRUE
chr12	96000753	96043520	42768	-	ENSG00000111144.10	LTA4H	LTA4H	0.676	5.78	294	4.68e-14	1.21e-11	13.3	treatmenttdp43_ind-treatmenttdp43_not_ind	TRUE
chr8	2935353	4994972	2059620	-	ENSG00000183117.20	CSMD1	CSMD1	1.39	3.99	293	4.87e-14	1.25e-11	13.3	treatmenttdp43_ind-treatmenttdp43_not_ind	TRUE
chr1	23368939	23371839	2901	+	ENSG00000249087.9	ZNF436-AS1	ZNF436-AS1	-1.12	2.83	293	4.96e-14	1.26e-11	13.3	treatmenttdp43_ind-treatmenttdp43_not_ind	TRUE
chr15	89361579	89424983	63405	+	ENSG00000255571.10	MIR9-3HG	MIR9-3HG	-1.34	4.35	292	4.99e-14	1.26e-11	13.3	treatmenttdp43_ind-treatmenttdp43_not_ind	TRUE
chr14	38207904	38213067	5164	+	ENSG00000139874.6	SSTR1	SSTR1	-0.982	4.97	292	5.07e-14	1.26e-11	13.3	treatmenttdp43_ind-treatmenttdp43_not_ind	TRUE
chr13	52842889	52848641	5753	-	ENSG00000136099.13	PCDH8	PCDH8	-0.709	5.06	292	5.11e-14	1.26e-11	13.3	treatmenttdp43_ind-treatmenttdp43_not_ind	TRUE
chr22	39457012	39492194	35183	+	ENSG00000128268.12	MGAT3	MGAT3	-0.654	6.51	291	5.2e-14	1.28e-11	13.3	treatmenttdp43_ind-treatmenttdp43_not_ind	TRUE
chr2	56183990	56386172	202183	+	ENSG00000055813.6	CCDC85A	CCDC85A	-0.995	4.23	289	5.54e-14	1.35e-11	13.3	treatmenttdp43_ind-treatmenttdp43_not_ind	TRUE
chr2	76747685	77593319	845635	-	ENSG00000176204.14	LRRTM4	LRRTM4	-0.867	4.74	289	5.63e-14	1.36e-11	13.2	treatmenttdp43_ind-treatmenttdp43_not_ind	TRUE
chr12	49293252	49298686	5435	+	ENSG00000135406.14	PRPH	PRPH	-0.822	6.52	288	5.7e-14	1.36e-11	13.2	treatmenttdp43_ind-treatmenttdp43_not_ind	TRUE
chr22	18912777	18936553	23777	-	ENSG00000100033.17	PRODH	PRODH	-1.62	2.58	286	6.11e-14	1.44e-11	13.2	treatmenttdp43_ind-treatmenttdp43_not_ind	TRUE
chrX	131273506	131578899	305394	-	ENSG00000147255.19	IGSF1	IGSF1	-0.691	5.29	286	6.12e-14	1.44e-11	13.2	treatmenttdp43_ind-treatmenttdp43_not_ind	TRUE
chr12	21468910	21501669	32760	-	ENSG00000004700.16	RECQL	RECQL	0.819	4.32	286	6.26e-14	1.45e-11	13.2	treatmenttdp43_ind-treatmenttdp43_not_ind	TRUE
chr12	54126019	54147485	21467	+	ENSG00000250742.6	LINC02381	LINC02381	-0.75	5.9	286	6.27e-14	1.45e-11	13.2	treatmenttdp43_ind-treatmenttdp43_not_ind	TRUE
chr5	150219491	150290093	70603	-	ENSG00000070808.17	CAMK2A	CAMK2A	-0.726	5.06	284	6.64e-14	1.52e-11	13.2	treatmenttdp43_ind-treatmenttdp43_not_ind	TRUE
chr17	49495293	49515008	19716	+	ENSG00000064300.9	NGFR	NGFR	1.53	4.43	284	6.69e-14	1.52e-11	13.2	treatmenttdp43_ind-treatmenttdp43_not_ind	TRUE
chr11	18727928	18792721	64794	-	ENSG00000110786.18	PTPN5	PTPN5	-0.655	6.62	281	7.55e-14	1.7e-11	13.1	treatmenttdp43_ind-treatmenttdp43_not_ind	TRUE
chr5	58453982	58460139	6158	-	ENSG00000145632.15	PLK2	PLK2	1.04	6.26	277	8.46e-14	1.89e-11	13.1	treatmenttdp43_ind-treatmenttdp43_not_ind	TRUE
chr7	100092728	100101940	9213	-	ENSG00000166508.18	MCM7	MCM7	0.827	5.19	277	8.59e-14	1.89e-11	13.1	treatmenttdp43_ind-treatmenttdp43_not_ind	TRUE
chr2	132643286	132671579	28294	-	ENSG00000150551.11	LYPD1	LYPD1	-0.611	8.16	277	8.6e-14	1.89e-11	13.1	treatmenttdp43_ind-treatmenttdp43_not_ind	TRUE
chr10	8045378	8075198	29821	+	ENSG00000107485.18	GATA3	GATA3	6.6	0.139	276	9.05e-14	1.97e-11	13	treatmenttdp43_ind-treatmenttdp43_not_ind	TRUE
chr11	20669551	21575686	906136	+	ENSG00000165973.19	NELL1	NELL1	-0.772	4.59	272	1.02e-13	2.2e-11	13	treatmenttdp43_ind-treatmenttdp43_not_ind	TRUE
chr6	85449584	85495791	46208	+	ENSG00000135318.12	NT5E	NT5E	2.53	5.61	271	1.09e-13	2.33e-11	13	treatmenttdp43_ind-treatmenttdp43_not_ind	TRUE
chr20	47656197	47786616	130420	-	ENSG00000196562.16	SULF2	SULF2	-0.66	7.92	266	1.27e-13	2.7e-11	12.9	treatmenttdp43_ind-treatmenttdp43_not_ind	TRUE
chr2	108533671	108687246	153576	+	ENSG00000169756.17	LIMS1	LIMS1	0.86	5.71	264	1.4e-13	2.96e-11	12.9	treatmenttdp43_ind-treatmenttdp43_not_ind	TRUE
chr11	111878935	111885975	7041	+	ENSG00000137720.8	C11orf1	C11orf1	0.923	3.85	263	1.44e-13	3.01e-11	12.8	treatmenttdp43_ind-treatmenttdp43_not_ind	TRUE
chr12	112905856	112933219	27364	+	ENSG00000089127.15	OAS1	OAS1	2.46	0.131	263	1.45e-13	3.01e-11	12.8	treatmenttdp43_ind-treatmenttdp43_not_ind	TRUE
chr19	4903080	4962154	59075	+	ENSG00000276043.5	UHRF1	UHRF1	2.33	2.24	263	1.46e-13	3.01e-11	12.8	treatmenttdp43_ind-treatmenttdp43_not_ind	TRUE
chr8	22219703	22232101	12399	-	ENSG00000168490.14	PHYHIP	PHYHIP	-0.68	5.07	262	1.52e-13	3.11e-11	12.8	treatmenttdp43_ind-treatmenttdp43_not_ind	TRUE
chr20	43914852	44069616	154765	+	ENSG00000124191.18	TOX2	TOX2	-0.667	4.63	261	1.54e-13	3.12e-11	12.8	treatmenttdp43_ind-treatmenttdp43_not_ind	TRUE
chr2	138669157	138780390	111234	-	ENSG00000144227.5	NXPH2	NXPH2	0.911	2.74	260	1.6e-13	3.23e-11	12.8	treatmenttdp43_ind-treatmenttdp43_not_ind	TRUE
chr4	140620782	140756385	135604	-	ENSG00000109436.8	TBC1D9	TBC1D9	-0.593	7.32	260	1.63e-13	3.26e-11	12.8	treatmenttdp43_ind-treatmenttdp43_not_ind	TRUE
chr1	44739818	44767767	27950	+	ENSG00000142945.13	KIF2C	KIF2C	2.33	1.6	259	1.66e-13	3.29e-11	12.8	treatmenttdp43_ind-treatmenttdp43_not_ind	TRUE
chr6	107702154	107824317	122164	-	ENSG00000146285.14	SCML4	SCML4	-1.08	2.03	259	1.68e-13	3.31e-11	12.8	treatmenttdp43_ind-treatmenttdp43_not_ind	TRUE
chr12	10212458	10223128	10671	+	ENSG00000139112.11	GABARAPL1	GABARAPL1	-0.484	7.61	257	1.82e-13	3.56e-11	12.7	treatmenttdp43_ind-treatmenttdp43_not_ind	TRUE
chr5	93583222	93594611	11390	+	ENSG00000175745.15	NR2F1	NR2F1	-0.643	6.43	256	1.85e-13	3.61e-11	12.7	treatmenttdp43_ind-treatmenttdp43_not_ind	TRUE
chr15	101295419	101305737	10319	+	ENSG00000259172.1	NA	ENSG00000259172.1	2	0.368	254	2.06e-13	3.98e-11	12.7	treatmenttdp43_ind-treatmenttdp43_not_ind	TRUE
chrX	152988824	152994116	5293	-	ENSG00000198883.12	PNMA5	PNMA5	-0.827	2.89	253	2.14e-13	4.1e-11	12.7	treatmenttdp43_ind-treatmenttdp43_not_ind	TRUE
chr21	42653621	42775509	121889	+	ENSG00000160191.18	PDE9A	PDE9A	0.909	3.77	252	2.21e-13	4.19e-11	12.7	treatmenttdp43_ind-treatmenttdp43_not_ind	TRUE
chr20	31739271	31801805	62535	+	ENSG00000088325.16	TPX2	TPX2	1.84	3.47	252	2.22e-13	4.19e-11	12.7	treatmenttdp43_ind-treatmenttdp43_not_ind	TRUE
chr11	34150987	34358010	207024	-	ENSG00000166016.6	ABTB2	ABTB2	0.554	4.84	251	2.29e-13	4.29e-11	12.6	treatmenttdp43_ind-treatmenttdp43_not_ind	TRUE
chr15	72284727	72320157	35431	-	ENSG00000140488.16	CELF6	CELF6	-0.593	5.6	251	2.33e-13	4.34e-11	12.6	treatmenttdp43_ind-treatmenttdp43_not_ind	TRUE
chr7	27129977	27155928	25952	+	ENSG00000254369.6	HOXA-AS3	HOXA-AS3	-1.38	3.1	250	2.4e-13	4.44e-11	12.6	treatmenttdp43_ind-treatmenttdp43_not_ind	TRUE
chr14	22883222	22887678	4457	+	ENSG00000139890.10	REM2	REM2	-0.791	3.39	249	2.49e-13	4.52e-11	12.6	treatmenttdp43_ind-treatmenttdp43_not_ind	TRUE
chr11	62856004	62888880	32877	+	ENSG00000168003.19	SLC3A2	SLC3A2	0.907	7.57	249	2.49e-13	4.52e-11	12.6	treatmenttdp43_ind-treatmenttdp43_not_ind	TRUE
chr20	58515379	58619888	104510	+	ENSG00000231290.7	APCDD1L-DT	APCDD1L-DT	2.3	0.994	249	2.49e-13	4.52e-11	12.6	treatmenttdp43_ind-treatmenttdp43_not_ind	TRUE
chr16	66614750	66696743	81994	-	ENSG00000183723.13	CMTM4	CMTM4	-0.602	5.94	249	2.51e-13	4.53e-11	12.6	treatmenttdp43_ind-treatmenttdp43_not_ind	TRUE
chrX	154295795	154330350	34556	+	ENSG00000007350.17	TKTL1	TKTL1	-2.52	2.96	248	2.56e-13	4.59e-11	12.6	treatmenttdp43_ind-treatmenttdp43_not_ind	TRUE
chr12	54033050	54035361	2312	+	ENSG00000172789.4	HOXC5	HOXC5	-0.89	4.98	248	2.59e-13	4.61e-11	12.6	treatmenttdp43_ind-treatmenttdp43_not_ind	TRUE
chr22	43824509	43862513	38005	-	ENSG00000130540.14	SULT4A1	SULT4A1	-0.64	5.64	248	2.63e-13	4.64e-11	12.6	treatmenttdp43_ind-treatmenttdp43_not_ind	TRUE
chr3	24687887	25597932	910046	+	ENSG00000077092.20	RARB	RARB	-1.03	3.97	246	2.81e-13	4.93e-11	12.6	treatmenttdp43_ind-treatmenttdp43_not_ind	TRUE
chr12	85874295	85882992	8698	+	ENSG00000133636.11	NTS	NTS	-0.873	3.91	246	2.82e-13	4.93e-11	12.5	treatmenttdp43_ind-treatmenttdp43_not_ind	TRUE
chr1	11637018	11655785	18768	-	ENSG00000116661.11	FBXO2	FBXO2	-0.639	4.23	245	2.93e-13	5.07e-11	12.5	treatmenttdp43_ind-treatmenttdp43_not_ind	TRUE
chr20	58459101	58515399	56299	-	ENSG00000198768.11	APCDD1L	APCDD1L	2.74	2.3	244	3.08e-13	5.32e-11	12.5	treatmenttdp43_ind-treatmenttdp43_not_ind	TRUE
chr2	130139287	130145134	5848	-	ENSG00000152076.19	CCDC74B	CCDC74B	-0.767	3.39	243	3.16e-13	5.41e-11	12.5	treatmenttdp43_ind-treatmenttdp43_not_ind	TRUE
chr4	67558727	67607337	48611	+	ENSG00000035720.8	STAP1	STAP1	2.84	-0.352	243	3.21e-13	5.45e-11	12.5	treatmenttdp43_ind-treatmenttdp43_not_ind	TRUE
chr13	110613082	110616353	3272	-	ENSG00000275880.1	NA	ENSG00000275880.1	1.63	0.732	242	3.25e-13	5.45e-11	12.5	treatmenttdp43_ind-treatmenttdp43_not_ind	TRUE
chr20	56369389	56392337	22949	-	ENSG00000087586.18	AURKA	AURKA	1.65	2.07	242	3.26e-13	5.45e-11	12.5	treatmenttdp43_ind-treatmenttdp43_not_ind	TRUE
chr13	71437966	71867204	429239	-	ENSG00000276644.5	DACH1	DACH1	0.913	3.43	242	3.26e-13	5.45e-11	12.5	treatmenttdp43_ind-treatmenttdp43_not_ind	TRUE
chr15	40594020	40664342	70323	+	ENSG00000137812.21	KNL1	KNL1	2	1.01	242	3.3e-13	5.47e-11	12.5	treatmenttdp43_ind-treatmenttdp43_not_ind	TRUE
chr8	106270144	106752694	482551	+	ENSG00000164830.19	OXR1	OXR1	0.597	6.2	242	3.36e-13	5.54e-11	12.5	treatmenttdp43_ind-treatmenttdp43_not_ind	TRUE
chr12	48813794	48828941	15148	+	ENSG00000167535.8	CACNB3	CACNB3	-0.51	6.56	241	3.49e-13	5.72e-11	12.5	treatmenttdp43_ind-treatmenttdp43_not_ind	TRUE
chr11	59107185	59127412	20228	+	ENSG00000189057.11	FAM111B	FAM111B	3.35	-0.197	241	3.51e-13	5.72e-11	12.5	treatmenttdp43_ind-treatmenttdp43_not_ind	TRUE
chr16	8788823	8862534	73712	+	ENSG00000140650.13	PMM2	PMM2	0.86	4.42	240	3.56e-13	5.77e-11	12.4	treatmenttdp43_ind-treatmenttdp43_not_ind	TRUE
chr3	128051641	128071705	20065	+	ENSG00000058262.11	SEC61A1	SEC61A1	0.476	8.76	240	3.63e-13	5.82e-11	12.4	treatmenttdp43_ind-treatmenttdp43_not_ind	TRUE
chr4	165070608	165208549	137942	-	ENSG00000170088.14	TMEM192	TMEM192	0.856	4.97	240	3.65e-13	5.82e-11	12.4	treatmenttdp43_ind-treatmenttdp43_not_ind	TRUE
chr2	172427354	172506459	79106	+	ENSG00000091409.16	ITGA6	ITGA6	-0.976	7.9	239	3.67e-13	5.82e-11	12.4	treatmenttdp43_ind-treatmenttdp43_not_ind	TRUE
chr17	46762506	46833154	70649	-	ENSG00000108379.10	WNT3	WNT3	-0.729	4.49	239	3.67e-13	5.82e-11	12.4	treatmenttdp43_ind-treatmenttdp43_not_ind	TRUE
chr1	218345336	218444619	99284	+	ENSG00000092969.12	TGFB2	TGFB2	-0.863	8.05	238	3.84e-13	6.04e-11	12.4	treatmenttdp43_ind-treatmenttdp43_not_ind	TRUE
chr9	114323098	114326479	3382	+	ENSG00000229314.6	ORM1	ORM1	9.01	-1.32	481	3.92e-13	6.14e-11	12.4	treatmenttdp43_ind-treatmenttdp43_not_ind	TRUE
chr8	52939182	52943734	4553	+	ENSG00000288611.1	NPBWR1	NPBWR1	-1.35	2.45	238	3.95e-13	6.14e-11	12.4	treatmenttdp43_ind-treatmenttdp43_not_ind	TRUE
chr16	77788564	77980107	191544	+	ENSG00000171724.3	VAT1L	VAT1L	-0.706	10.2	237	4.08e-13	6.32e-11	12.4	treatmenttdp43_ind-treatmenttdp43_not_ind	TRUE
chrX	40623428	40624136	709	+	ENSG00000238205.4	MPC1L	MPC1L	5.81	-1.75	236	4.16e-13	6.4e-11	12.4	treatmenttdp43_ind-treatmenttdp43_not_ind	TRUE
chr17	1711447	1717174	5728	-	ENSG00000186594.16	MIR22HG	MIR22HG	0.801	4.29	236	4.18e-13	6.4e-11	12.4	treatmenttdp43_ind-treatmenttdp43_not_ind	TRUE
chr1	159927039	159945613	18575	-	ENSG00000085552.18	IGSF9	IGSF9	-0.813	2.91	236	4.21e-13	6.4e-11	12.4	treatmenttdp43_ind-treatmenttdp43_not_ind	TRUE
chr7	31751179	32428131	676953	-	ENSG00000154678.18	PDE1C	PDE1C	0.935	5.43	236	4.23e-13	6.4e-11	12.4	treatmenttdp43_ind-treatmenttdp43_not_ind	TRUE
chr4	105894775	106004027	109253	+	ENSG00000168743.13	NPNT	NPNT	-1.03	2.47	236	4.32e-13	6.49e-11	12.4	treatmenttdp43_ind-treatmenttdp43_not_ind	TRUE
chr22	32149006	32159322	10317	-	ENSG00000205856.4	C22orf42	C22orf42	-0.751	3.71	235	4.39e-13	6.57e-11	12.4	treatmenttdp43_ind-treatmenttdp43_not_ind	TRUE
chr17	14069490	14231736	162247	+	ENSG00000006695.12	COX10	COX10	0.658	4.57	234	4.57e-13	6.79e-11	12.3	treatmenttdp43_ind-treatmenttdp43_not_ind	TRUE
chr16	55509072	55586666	77595	+	ENSG00000087253.13	LPCAT2	LPCAT2	1.51	3.63	232	5.02e-13	7.43e-11	12.3	treatmenttdp43_ind-treatmenttdp43_not_ind	TRUE
chr4	145481194	145559176	77983	+	ENSG00000170365.10	SMAD1	SMAD1	-0.734	6.14	232	5.1e-13	7.5e-11	12.3	treatmenttdp43_ind-treatmenttdp43_not_ind	TRUE
chr17	5499427	5501006	1580	-	ENSG00000286190.2	LOC728392	LOC728392	-0.694	8.53	231	5.23e-13	7.65e-11	12.3	treatmenttdp43_ind-treatmenttdp43_not_ind	TRUE
chr9	97501180	97601743	100564	+	ENSG00000136842.14	TMOD1	TMOD1	-0.781	7.47	230	5.39e-13	7.85e-11	12.3	treatmenttdp43_ind-treatmenttdp43_not_ind	TRUE
chr14	62131154	62134188	3035	+	ENSG00000288802.1	NA	ENSG00000288802.1	-0.983	3.63	230	5.46e-13	7.88e-11	12.3	treatmenttdp43_ind-treatmenttdp43_not_ind	TRUE
chr16	31093727	31095944	2218	+	ENSG00000280160.1	NA	ENSG00000280160.1	3.48	-1.38	230	5.47e-13	7.88e-11	12.3	treatmenttdp43_ind-treatmenttdp43_not_ind	TRUE
chr9	36572862	36677683	104822	+	ENSG00000165304.8	MELK	MELK	2.38	1.09	230	5.5e-13	7.89e-11	12.3	treatmenttdp43_ind-treatmenttdp43_not_ind	TRUE
chr18	904871	912172	7302	+	ENSG00000141433.13	ADCYAP1	ADCYAP1	-0.747	4.57	230	5.57e-13	7.94e-11	12.3	treatmenttdp43_ind-treatmenttdp43_not_ind	TRUE
chr11	120211032	120230334	19303	+	ENSG00000184232.9	OAF	OAF	0.672	3.98	230	5.6e-13	7.94e-11	12.3	treatmenttdp43_ind-treatmenttdp43_not_ind	TRUE
chr4	15960245	15969309	9065	-	ENSG00000137441.8	FGFBP2	FGFBP2	-2.24	1.91	229	5.74e-13	8.06e-11	12.2	treatmenttdp43_ind-treatmenttdp43_not_ind	TRUE
chr22	41833079	41907307	74229	+	ENSG00000198911.12	SREBF2	SREBF2	-0.588	8.71	229	5.74e-13	8.06e-11	12.2	treatmenttdp43_ind-treatmenttdp43_not_ind	TRUE
chr1	75202129	75611114	408986	-	ENSG00000137968.17	SLC44A5	SLC44A5	-0.845	5.91	228	5.86e-13	8.18e-11	12.2	treatmenttdp43_ind-treatmenttdp43_not_ind	TRUE
chr14	100725705	100738224	12520	+	ENSG00000185559.16	DLK1	DLK1	-0.774	6.9	228	6.02e-13	8.36e-11	12.2	treatmenttdp43_ind-treatmenttdp43_not_ind	TRUE
chr1	149842875	149846486	3612	+	ENSG00000220323.4	H2BC19P	H2BC19P	1.18	1.8	227	6.11e-13	8.45e-11	12.2	treatmenttdp43_ind-treatmenttdp43_not_ind	TRUE
chr19	35523367	35528351	4985	-	ENSG00000189001.11	SBSN	SBSN	4.56	-2.06	227	6.14e-13	8.45e-11	12.2	treatmenttdp43_ind-treatmenttdp43_not_ind	TRUE
chr2	19351485	19358623	7139	-	ENSG00000143867.7	OSR1	OSR1	1.35	1.45	227	6.31e-13	8.64e-11	12.2	treatmenttdp43_ind-treatmenttdp43_not_ind	TRUE
chr18	26226445	26391685	165241	+	ENSG00000141384.13	TAF4B	TAF4B	1.34	0.666	226	6.45e-13	8.76e-11	12.2	treatmenttdp43_ind-treatmenttdp43_not_ind	TRUE
chr11	14904997	15082342	177346	+	ENSG00000175868.14	CALCB	CALCB	-0.796	4.14	226	6.5e-13	8.76e-11	12.2	treatmenttdp43_ind-treatmenttdp43_not_ind	TRUE
chr16	30443631	30445874	2244	-	ENSG00000179918.19	SEPHS2	SEPHS2	0.537	5.62	226	6.5e-13	8.76e-11	12.2	treatmenttdp43_ind-treatmenttdp43_not_ind	TRUE
chr3	186930325	187078553	148229	+	ENSG00000073849.16	ST6GAL1	ST6GAL1	-0.645	5.18	226	6.55e-13	8.78e-11	12.2	treatmenttdp43_ind-treatmenttdp43_not_ind	TRUE
chr1	67685201	67688334	3134	+	ENSG00000116717.13	GADD45A	GADD45A	0.947	5.82	226	6.62e-13	8.83e-11	12.2	treatmenttdp43_ind-treatmenttdp43_not_ind	TRUE
chr5	98768650	98798643	29994	+	ENSG00000174136.13	RGMB	RGMB	-0.618	8.7	225	6.88e-13	9.14e-11	12.2	treatmenttdp43_ind-treatmenttdp43_not_ind	TRUE
chr16	46578591	46621379	42789	-	ENSG00000171241.9	SHCBP1	SHCBP1	2.4	1.19	224	7.01e-13	9.16e-11	12.2	treatmenttdp43_ind-treatmenttdp43_not_ind	TRUE
chr3	122909082	123028605	119524	-	ENSG00000082684.16	SEMA5B	SEMA5B	-0.938	6.75	224	7.03e-13	9.16e-11	12.2	treatmenttdp43_ind-treatmenttdp43_not_ind	TRUE
chr1	160367071	160372846	5776	+	ENSG00000171786.6	NHLH1	NHLH1	1.01	1.86	224	7.04e-13	9.16e-11	12.2	treatmenttdp43_ind-treatmenttdp43_not_ind	TRUE
chr11	57181747	57191717	9971	+	ENSG00000183908.7	LRRC55	LRRC55	-1.17	5.3	224	7.05e-13	9.16e-11	12.2	treatmenttdp43_ind-treatmenttdp43_not_ind	TRUE
chr12	112978395	113011723	33329	+	ENSG00000111335.14	OAS2	OAS2	3.63	-0.763	224	7.06e-13	9.16e-11	12.2	treatmenttdp43_ind-treatmenttdp43_not_ind	TRUE
chr14	77474394	77498816	24423	-	ENSG00000100593.18	ISM2	ISM2	-1.78	2.64	223	7.32e-13	9.39e-11	12.1	treatmenttdp43_ind-treatmenttdp43_not_ind	TRUE
chr3	37241789	37244202	2414	-	ENSG00000270194.2	GOLGA4-AS1	GOLGA4-AS1	1.01	1.48	223	7.36e-13	9.39e-11	12.1	treatmenttdp43_ind-treatmenttdp43_not_ind	TRUE
chr22	44881162	45010005	128844	-	ENSG00000056487.16	PHF21B	PHF21B	-0.604	4.99	223	7.37e-13	9.39e-11	12.1	treatmenttdp43_ind-treatmenttdp43_not_ind	TRUE
chr21	34073224	34143034	69811	+	ENSG00000243927.6	MRPS6	MRPS6	0.74	5.92	223	7.38e-13	9.39e-11	12.1	treatmenttdp43_ind-treatmenttdp43_not_ind	TRUE
chrX	135421944	135428075	6132	+	ENSG00000178947.9	SMIM10L2A	SMIM10L2A	-0.548	5.95	223	7.43e-13	9.41e-11	12.1	treatmenttdp43_ind-treatmenttdp43_not_ind	TRUE
chr6	46220736	46491972	271237	-	ENSG00000172348.16	RCAN2	RCAN2	-0.582	8.54	223	7.48e-13	9.43e-11	12.1	treatmenttdp43_ind-treatmenttdp43_not_ind	TRUE
chr11	62707676	62709201	1526	+	ENSG00000162188.6	GNG3	GNG3	-0.526	6.94	223	7.59e-13	9.53e-11	12.1	treatmenttdp43_ind-treatmenttdp43_not_ind	TRUE
chr1	214603195	214664571	61377	+	ENSG00000117724.14	CENPF	CENPF	2.78	3.43	222	7.64e-13	9.54e-11	12.1	treatmenttdp43_ind-treatmenttdp43_not_ind	TRUE
chr4	137518918	137532494	13577	-	ENSG00000189184.12	PCDH18	PCDH18	-0.783	5.84	222	7.79e-13	9.69e-11	12.1	treatmenttdp43_ind-treatmenttdp43_not_ind	TRUE
chr5	69167135	69178245	11111	+	ENSG00000134057.15	CCNB1	CCNB1	1.32	3.25	220	8.35e-13	1.03e-10	12.1	treatmenttdp43_ind-treatmenttdp43_not_ind	TRUE
chr22	38468078	38483447	15370	+	ENSG00000100196.11	KDELR3	KDELR3	1.81	3.72	220	8.44e-13	1.04e-10	12.1	treatmenttdp43_ind-treatmenttdp43_not_ind	TRUE
chr19	41998321	42070206	71886	-	ENSG00000105737.10	GRIK5	GRIK5	-0.652	4.92	220	8.53e-13	1.05e-10	12.1	treatmenttdp43_ind-treatmenttdp43_not_ind	TRUE
chr17	61679139	61863559	184421	-	ENSG00000136492.10	BRIP1	BRIP1	1.44	1.03	219	8.72e-13	1.07e-10	12.1	treatmenttdp43_ind-treatmenttdp43_not_ind	TRUE
chr7	130486171	130506465	20295	+	ENSG00000106484.16	MEST	MEST	1.27	7.8	219	9.06e-13	1.1e-10	12	treatmenttdp43_ind-treatmenttdp43_not_ind	TRUE
chr10	59246130	59363181	117052	-	ENSG00000148541.13	FAM13C	FAM13C	-0.676	5.38	219	9.08e-13	1.1e-10	12	treatmenttdp43_ind-treatmenttdp43_not_ind	TRUE
chr2	176136612	176173102	36491	+	ENSG00000128652.12	HOXD3	HOXD3	-0.78	3.47	218	9.12e-13	1.1e-10	12	treatmenttdp43_ind-treatmenttdp43_not_ind	TRUE
chr12	220621	262873	42253	-	ENSG00000010379.16	SLC6A13	SLC6A13	4.17	0.268	218	9.34e-13	1.12e-10	12	treatmenttdp43_ind-treatmenttdp43_not_ind	TRUE
chr7	54542325	54571080	28756	+	ENSG00000170419.11	VSTM2A	VSTM2A	-0.838	5.13	218	9.45e-13	1.13e-10	12	treatmenttdp43_ind-treatmenttdp43_not_ind	TRUE
chr16	81006552	81033114	26563	+	ENSG00000166451.14	CENPN	CENPN	1.28	2.83	218	9.48e-13	1.13e-10	12	treatmenttdp43_ind-treatmenttdp43_not_ind	TRUE
chr21	46635595	46665124	29530	+	ENSG00000160310.19	PRMT2	PRMT2	-0.38	7.82	217	9.57e-13	1.13e-10	12	treatmenttdp43_ind-treatmenttdp43_not_ind	TRUE
chr20	26167817	26251546	83730	-	ENSG00000227195.11	MIR663AHG	MIR663AHG	2.63	1.46	217	9.59e-13	1.13e-10	12	treatmenttdp43_ind-treatmenttdp43_not_ind	TRUE
chr8	66176376	66178464	2089	-	ENSG00000147571.5	CRH	CRH	-0.753	7.42	217	9.68e-13	1.14e-10	12	treatmenttdp43_ind-treatmenttdp43_not_ind	TRUE
chr20	44210907	44226027	15121	+	ENSG00000223891.7	OSER1-DT	OSER1-DT	0.574	3.91	217	9.72e-13	1.14e-10	12	treatmenttdp43_ind-treatmenttdp43_not_ind	TRUE
chr17	43338741	43389226	50486	-	ENSG00000188825.16	LINC00910	LINC00910	1.3	0.903	217	9.77e-13	1.14e-10	12	treatmenttdp43_ind-treatmenttdp43_not_ind	TRUE
chr7	97732084	97740472	8389	+	ENSG00000006128.12	TAC1	TAC1	-0.645	8.27	217	9.93e-13	1.15e-10	12	treatmenttdp43_ind-treatmenttdp43_not_ind	TRUE
chr14	34752731	34875647	122917	-	ENSG00000198604.11	BAZ1A	BAZ1A	1.33	3.2	216	9.97e-13	1.15e-10	12	treatmenttdp43_ind-treatmenttdp43_not_ind	TRUE
chr20	45812576	45816957	4382	+	ENSG00000175063.17	UBE2C	UBE2C	2.96	1.08	216	1.02e-12	1.18e-10	12	treatmenttdp43_ind-treatmenttdp43_not_ind	TRUE
chr5	172042079	172188224	146146	-	ENSG00000072786.13	STK10	STK10	0.915	4.54	216	1.04e-12	1.19e-10	12	treatmenttdp43_ind-treatmenttdp43_not_ind	TRUE
chr6	25962802	25991231	28430	+	ENSG00000112343.11	TRIM38	TRIM38	1.67	0.36	214	1.1e-12	1.25e-10	12	treatmenttdp43_ind-treatmenttdp43_not_ind	TRUE
chr1	161890833	161892196	1364	+	ENSG00000229808.1	NA	ENSG00000229808.1	3.02	-1.51	214	1.1e-12	1.25e-10	12	treatmenttdp43_ind-treatmenttdp43_not_ind	TRUE
chr5	139475533	139482935	7403	-	ENSG00000184584.14	STING1	STING1	-0.977	3.2	214	1.11e-12	1.26e-10	12	treatmenttdp43_ind-treatmenttdp43_not_ind	TRUE
chr16	83931311	83966332	35022	+	ENSG00000140961.14	OSGIN1	OSGIN1	1.04	2.45	214	1.13e-12	1.27e-10	11.9	treatmenttdp43_ind-treatmenttdp43_not_ind	TRUE
chr12	54549601	54579239	29639	+	ENSG00000123360.12	PDE1B	PDE1B	-0.627	3.65	213	1.14e-12	1.28e-10	11.9	treatmenttdp43_ind-treatmenttdp43_not_ind	TRUE
chr17	45393902	45434421	40520	-	ENSG00000159314.12	ARHGAP27	ARHGAP27	1.17	2.53	213	1.15e-12	1.28e-10	11.9	treatmenttdp43_ind-treatmenttdp43_not_ind	TRUE
chr16	67175599	67184040	8442	-	ENSG00000196123.13	KIAA0895L	KIAA0895L	-0.569	6.86	213	1.17e-12	1.3e-10	11.9	treatmenttdp43_ind-treatmenttdp43_not_ind	TRUE
chr14	104474678	104605647	130970	-	ENSG00000258986.7	TMEM179	TMEM179	-0.471	5.25	213	1.17e-12	1.3e-10	11.9	treatmenttdp43_ind-treatmenttdp43_not_ind	TRUE
chr1	31790422	31816022	25601	-	ENSG00000134668.13	SPOCD1	SPOCD1	1.73	3.71	212	1.21e-12	1.33e-10	11.9	treatmenttdp43_ind-treatmenttdp43_not_ind	TRUE
chr5	163460203	163491941	31739	+	ENSG00000072571.20	HMMR	HMMR	2.28	0.888	211	1.27e-12	1.39e-10	11.9	treatmenttdp43_ind-treatmenttdp43_not_ind	TRUE
chr2	29192774	29921586	728813	-	ENSG00000171094.18	ALK	ALK	-0.499	6.53	211	1.28e-12	1.4e-10	11.9	treatmenttdp43_ind-treatmenttdp43_not_ind	TRUE
chr14	59595976	59870776	274801	-	ENSG00000139970.18	RTN1	RTN1	-0.474	9.05	210	1.32e-12	1.44e-10	11.9	treatmenttdp43_ind-treatmenttdp43_not_ind	TRUE
chr20	35172072	35216240	44169	+	ENSG00000101000.6	PROCR	PROCR	-1.09	3.23	210	1.33e-12	1.44e-10	11.9	treatmenttdp43_ind-treatmenttdp43_not_ind	TRUE
chr3	187721377	187745725	24349	-	ENSG00000113916.18	BCL6	BCL6	-0.813	6.82	210	1.33e-12	1.44e-10	11.9	treatmenttdp43_ind-treatmenttdp43_not_ind	TRUE
chr17	42851184	42858130	6947	+	ENSG00000131471.7	AOC3	AOC3	2	0.325	210	1.36e-12	1.46e-10	11.9	treatmenttdp43_ind-treatmenttdp43_not_ind	TRUE
chr12	49332409	49337188	4780	-	ENSG00000186897.5	C1QL4	C1QL4	-0.581	5.8	210	1.37e-12	1.47e-10	11.9	treatmenttdp43_ind-treatmenttdp43_not_ind	TRUE
chr22	39349925	39385575	35651	+	ENSG00000100321.15	SYNGR1	SYNGR1	-0.579	8.06	209	1.38e-12	1.48e-10	11.9	treatmenttdp43_ind-treatmenttdp43_not_ind	TRUE
chr18	37243040	37565827	322788	-	ENSG00000101489.20	CELF4	CELF4	-0.601	7.14	208	1.44e-12	1.54e-10	11.8	treatmenttdp43_ind-treatmenttdp43_not_ind	TRUE
chr3	133038391	133397775	359385	+	ENSG00000144868.14	TMEM108	TMEM108	-0.982	6.45	208	1.46e-12	1.55e-10	11.8	treatmenttdp43_ind-treatmenttdp43_not_ind	TRUE
chr10	100735396	100829944	94549	+	ENSG00000075891.23	PAX2	PAX2	-0.789	5.46	207	1.53e-12	1.61e-10	11.8	treatmenttdp43_ind-treatmenttdp43_not_ind	TRUE
chr4	140641840	140645489	3650	-	ENSG00000249661.1	NA	ENSG00000249661.1	3.13	-0.777	207	1.54e-12	1.62e-10	11.8	treatmenttdp43_ind-treatmenttdp43_not_ind	TRUE
chr5	65517766	65563168	45403	-	ENSG00000123219.13	CENPK	CENPK	1.65	0.319	206	1.63e-12	1.7e-10	11.8	treatmenttdp43_ind-treatmenttdp43_not_ind	TRUE
chr9	133361450	133376166	14717	-	ENSG00000148248.14	SURF4	SURF4	0.551	7.45	205	1.68e-12	1.75e-10	11.8	treatmenttdp43_ind-treatmenttdp43_not_ind	TRUE
chr17	7705202	7711372	6171	+	ENSG00000108947.5	EFNB3	EFNB3	-0.938	8.19	205	1.7e-12	1.77e-10	11.8	treatmenttdp43_ind-treatmenttdp43_not_ind	TRUE
chr4	121816444	121823883	7440	-	ENSG00000145386.11	CCNA2	CCNA2	1.86	1.63	205	1.72e-12	1.78e-10	11.8	treatmenttdp43_ind-treatmenttdp43_not_ind	TRUE
chr22	31281594	31292534	10941	-	ENSG00000100100.13	PIK3IP1	PIK3IP1	-0.778	4.59	205	1.74e-12	1.79e-10	11.8	treatmenttdp43_ind-treatmenttdp43_not_ind	TRUE
chr19	48637946	48646187	8242	-	ENSG00000063180.9	CA11	CA11	-0.575	5.14	204	1.76e-12	1.81e-10	11.8	treatmenttdp43_ind-treatmenttdp43_not_ind	TRUE
chr3	47562238	47580792	18555	-	ENSG00000114646.10	CSPG5	CSPG5	-0.756	6.38	204	1.77e-12	1.81e-10	11.8	treatmenttdp43_ind-treatmenttdp43_not_ind	TRUE
chr1	28505943	28539300	33358	+	ENSG00000180198.17	RCC1	RCC1	0.785	3.77	204	1.81e-12	1.84e-10	11.7	treatmenttdp43_ind-treatmenttdp43_not_ind	TRUE
chr8	11421476	11475908	54433	-	ENSG00000154319.16	FAM167A	FAM167A	-0.81	5.38	204	1.82e-12	1.85e-10	11.7	treatmenttdp43_ind-treatmenttdp43_not_ind	TRUE
chr10	93306429	93482334	175906	-	ENSG00000138119.17	MYOF	MYOF	1.41	6.63	203	1.84e-12	1.86e-10	11.7	treatmenttdp43_ind-treatmenttdp43_not_ind	TRUE
chr11	85628573	85636539	7967	+	ENSG00000171204.13	TMEM126B	TMEM126B	0.772	4.56	203	1.91e-12	1.92e-10	11.7	treatmenttdp43_ind-treatmenttdp43_not_ind	TRUE
chr5	180300698	180353336	52639	-	ENSG00000131459.13	GFPT2	GFPT2	1.39	5.33	202	1.92e-12	1.93e-10	11.7	treatmenttdp43_ind-treatmenttdp43_not_ind	TRUE
chr1	78619902	78646145	26244	+	ENSG00000137959.17	IFI44L	IFI44L	2.42	2.43	202	1.96e-12	1.96e-10	11.7	treatmenttdp43_ind-treatmenttdp43_not_ind	TRUE
chr9	101569352	101738647	169296	-	ENSG00000198785.7	GRIN3A	GRIN3A	-1.01	5	202	1.97e-12	1.96e-10	11.7	treatmenttdp43_ind-treatmenttdp43_not_ind	TRUE
chr2	233833416	233854566	21151	-	ENSG00000123485.12	HJURP	HJURP	3.03	0.411	201	2.02e-12	2.01e-10	11.7	treatmenttdp43_ind-treatmenttdp43_not_ind	TRUE
chr7	30134986	30162762	27777	+	ENSG00000180354.16	MTURN	MTURN	-0.773	7.81	201	2.04e-12	2.02e-10	11.7	treatmenttdp43_ind-treatmenttdp43_not_ind	TRUE
chr16	29811382	29815892	4511	+	ENSG00000167371.21	PRRT2	PRRT2	-0.729	5.96	201	2.06e-12	2.03e-10	11.7	treatmenttdp43_ind-treatmenttdp43_not_ind	TRUE
chr5	146580742	147084784	504043	-	ENSG00000156475.19	PPP2R2B	PPP2R2B	-0.583	7.49	201	2.08e-12	2.04e-10	11.7	treatmenttdp43_ind-treatmenttdp43_not_ind	TRUE
chr6	73593379	73653992	60614	-	ENSG00000119899.13	SLC17A5	SLC17A5	0.522	4.63	201	2.1e-12	2.04e-10	11.7	treatmenttdp43_ind-treatmenttdp43_not_ind	TRUE
chr11	44726465	44932423	205959	+	ENSG00000157570.12	TSPAN18	TSPAN18	-0.863	5.7	201	2.1e-12	2.04e-10	11.7	treatmenttdp43_ind-treatmenttdp43_not_ind	TRUE
chr1	94927361	94963616	36256	+	ENSG00000235501.8	NA	ENSG00000235501.8	-0.799	4.53	201	2.1e-12	2.04e-10	11.7	treatmenttdp43_ind-treatmenttdp43_not_ind	TRUE
chr8	64580365	64583627	3263	+	ENSG00000180828.3	BHLHE22	BHLHE22	-1.16	2.25	201	2.11e-12	2.04e-10	11.7	treatmenttdp43_ind-treatmenttdp43_not_ind	TRUE
chr18	43267892	43277535	9644	-	ENSG00000132872.12	SYT4	SYT4	-0.586	8.5	200	2.12e-12	2.05e-10	11.7	treatmenttdp43_ind-treatmenttdp43_not_ind	TRUE
chr6	3223324	3231730	8407	-	ENSG00000137285.11	TUBB2B	TUBB2B	-0.49	10.8	200	2.13e-12	2.05e-10	11.7	treatmenttdp43_ind-treatmenttdp43_not_ind	TRUE
chr17	60600193	60666280	66088	+	ENSG00000170836.13	PPM1D	PPM1D	-0.679	5.57	200	2.14e-12	2.05e-10	11.7	treatmenttdp43_ind-treatmenttdp43_not_ind	TRUE
chr11	125625163	125676255	51093	+	ENSG00000149554.14	CHEK1	CHEK1	1.55	2.38	200	2.15e-12	2.05e-10	11.7	treatmenttdp43_ind-treatmenttdp43_not_ind	TRUE
chr8	130780301	131040909	260609	-	ENSG00000155897.10	ADCY8	ADCY8	-0.78	5.05	200	2.15e-12	2.05e-10	11.7	treatmenttdp43_ind-treatmenttdp43_not_ind	TRUE
chr12	57229573	57234935	5363	+	ENSG00000182199.11	SHMT2	SHMT2	0.667	6.2	200	2.16e-12	2.05e-10	11.7	treatmenttdp43_ind-treatmenttdp43_not_ind	TRUE
chr19	11987617	12046275	58659	+	ENSG00000219665.8	ZNF433-AS1	ZNF433-AS1	0.859	2.34	200	2.22e-12	2.1e-10	11.7	treatmenttdp43_ind-treatmenttdp43_not_ind	TRUE
chr16	87830023	87869507	39485	-	ENSG00000103257.9	SLC7A5	SLC7A5	1.11	8.13	199	2.31e-12	2.17e-10	11.6	treatmenttdp43_ind-treatmenttdp43_not_ind	TRUE
chr17	3636459	3663103	26645	+	ENSG00000040531.16	CTNS	CTNS	0.626	4.5	198	2.42e-12	2.27e-10	11.6	treatmenttdp43_ind-treatmenttdp43_not_ind	TRUE
chr10	89392546	89406487	13942	+	ENSG00000185745.10	IFIT1	IFIT1	1.28	3.15	197	2.46e-12	2.3e-10	11.6	treatmenttdp43_ind-treatmenttdp43_not_ind	TRUE
chr6	168292830	168319777	26948	-	ENSG00000164488.12	DACT2	DACT2	-1.72	3.69	197	2.47e-12	2.3e-10	11.6	treatmenttdp43_ind-treatmenttdp43_not_ind	TRUE
chr18	75210755	75289950	79196	+	ENSG00000179981.11	TSHZ1	TSHZ1	-0.694	6.37	197	2.51e-12	2.33e-10	11.6	treatmenttdp43_ind-treatmenttdp43_not_ind	TRUE
chrX	24054946	24078810	23865	+	ENSG00000130741.11	EIF2S3	EIF2S3	0.522	6.45	197	2.57e-12	2.38e-10	11.6	treatmenttdp43_ind-treatmenttdp43_not_ind	TRUE
chr1	24745382	24844321	98940	+	ENSG00000169504.15	CLIC4	CLIC4	0.997	6.67	196	2.58e-12	2.38e-10	11.6	treatmenttdp43_ind-treatmenttdp43_not_ind	TRUE
chr4	190024367	190027257	2891	-	ENSG00000205097.7	FRG2	FRG2	6.57	-0.981	196	2.6e-12	2.39e-10	11.6	treatmenttdp43_ind-treatmenttdp43_not_ind	TRUE
chr12	55684568	55716404	31837	-	ENSG00000135424.19	ITGA7	ITGA7	1.04	7.82	196	2.69e-12	2.47e-10	11.6	treatmenttdp43_ind-treatmenttdp43_not_ind	TRUE
chr3	52288580	52299067	10488	-	ENSG00000242797.3	NA	ENSG00000242797.3	-1.16	1.09	195	2.81e-12	2.57e-10	11.6	treatmenttdp43_ind-treatmenttdp43_not_ind	TRUE
chr17	40443450	40457725	14276	+	ENSG00000141753.7	IGFBP4	IGFBP4	-1.02	7.5	195	2.85e-12	2.59e-10	11.5	treatmenttdp43_ind-treatmenttdp43_not_ind	TRUE
chr2	24049701	24063681	13981	+	ENSG00000119782.14	FKBP1B	FKBP1B	-0.513	5.7	194	2.86e-12	2.6e-10	11.5	treatmenttdp43_ind-treatmenttdp43_not_ind	TRUE
chr10	79347469	79355334	7866	+	ENSG00000108179.14	PPIF	PPIF	0.631	4.93	194	2.91e-12	2.64e-10	11.5	treatmenttdp43_ind-treatmenttdp43_not_ind	TRUE
chr8	93857807	93926068	68262	+	ENSG00000164951.16	PDP1	PDP1	0.5	6.71	193	3.02e-12	2.72e-10	11.5	treatmenttdp43_ind-treatmenttdp43_not_ind	TRUE
chr7	24698355	24757940	59586	-	ENSG00000105928.16	GSDME	GSDME	-0.441	6.06	193	3.05e-12	2.73e-10	11.5	treatmenttdp43_ind-treatmenttdp43_not_ind	TRUE
chr11	66345374	66347629	2256	-	ENSG00000174684.7	B4GAT1	B4GAT1	-0.515	7.49	193	3.05e-12	2.73e-10	11.5	treatmenttdp43_ind-treatmenttdp43_not_ind	TRUE
chr9	38406528	38424454	17927	-	ENSG00000137142.5	IGFBPL1	IGFBPL1	-0.477	5.41	193	3.06e-12	2.73e-10	11.5	treatmenttdp43_ind-treatmenttdp43_not_ind	TRUE
chr2	172234230	172237223	2994	+	ENSG00000288048.1	NA	ENSG00000288048.1	-1.1	1.16	193	3.12e-12	2.78e-10	11.5	treatmenttdp43_ind-treatmenttdp43_not_ind	TRUE
chr7	27106184	27152583	46400	-	ENSG00000105997.23	HOXA3	HOXA3	-0.728	4.04	193	3.13e-12	2.78e-10	11.5	treatmenttdp43_ind-treatmenttdp43_not_ind	TRUE
chr4	82483170	82562357	79188	-	ENSG00000249242.8	TMEM150C	TMEM150C	-0.578	4.94	193	3.15e-12	2.78e-10	11.5	treatmenttdp43_ind-treatmenttdp43_not_ind	TRUE
chr6	136342281	136550819	208539	-	ENSG00000135525.19	MAP7	MAP7	-0.778	4.59	192	3.2e-12	2.82e-10	11.5	treatmenttdp43_ind-treatmenttdp43_not_ind	TRUE
chr5	135922279	135954983	32705	-	ENSG00000145826.9	LECT2	LECT2	6.65	-2.05	192	3.21e-12	2.82e-10	11.5	treatmenttdp43_ind-treatmenttdp43_not_ind	TRUE
chr9	101028727	101325135	296409	+	ENSG00000148123.15	PLPPR1	PLPPR1	-0.813	4.82	192	3.23e-12	2.83e-10	11.5	treatmenttdp43_ind-treatmenttdp43_not_ind	TRUE
chr3	10992186	11039247	47062	+	ENSG00000157103.13	SLC6A1	SLC6A1	-1.09	5.23	192	3.25e-12	2.83e-10	11.5	treatmenttdp43_ind-treatmenttdp43_not_ind	TRUE
chr8	135977329	135980588	3260	-	ENSG00000286927.1	NA	ENSG00000286927.1	1.87	-0.106	192	3.25e-12	2.83e-10	11.5	treatmenttdp43_ind-treatmenttdp43_not_ind	TRUE
chr6	135283407	135498434	215028	-	ENSG00000135541.22	AHI1	AHI1	-0.587	6.25	191	3.43e-12	2.97e-10	11.5	treatmenttdp43_ind-treatmenttdp43_not_ind	TRUE
chr15	32615144	32639941	24798	+	ENSG00000198826.11	ARHGAP11A	ARHGAP11A	2.41	1.75	191	3.45e-12	2.98e-10	11.5	treatmenttdp43_ind-treatmenttdp43_not_ind	TRUE
chr12	61708273	62279150	570878	-	ENSG00000198673.11	TAFA2	TAFA2	-0.631	5.52	190	3.49e-12	3.01e-10	11.5	treatmenttdp43_ind-treatmenttdp43_not_ind	TRUE
chr15	89784895	89815401	30507	-	ENSG00000166825.15	ANPEP	ANPEP	4.63	0.261	190	3.5e-12	3.01e-10	11.5	treatmenttdp43_ind-treatmenttdp43_not_ind	TRUE
chr7	27095647	27100265	4619	+	ENSG00000233429.9	HOTAIRM1	HOTAIRM1	-0.817	3.11	190	3.6e-12	3.08e-10	11.4	treatmenttdp43_ind-treatmenttdp43_not_ind	TRUE
chr10	13161558	13211110	49553	+	ENSG00000065328.17	MCM10	MCM10	2.97	0.351	190	3.65e-12	3.11e-10	11.4	treatmenttdp43_ind-treatmenttdp43_not_ind	TRUE
chr11	117836976	117877486	40511	-	ENSG00000137726.17	FXYD6	FXYD6	-0.478	9.38	189	3.69e-12	3.14e-10	11.4	treatmenttdp43_ind-treatmenttdp43_not_ind	TRUE
chr2	69013176	69249327	236152	+	ENSG00000169604.21	ANTXR1	ANTXR1	0.674	7.57	189	3.72e-12	3.16e-10	11.4	treatmenttdp43_ind-treatmenttdp43_not_ind	TRUE
chr8	41653220	41896762	243543	-	ENSG00000029534.21	ANK1	ANK1	-0.705	6.2	189	3.78e-12	3.19e-10	11.4	treatmenttdp43_ind-treatmenttdp43_not_ind	TRUE
chr6	146824539	147204614	380076	-	ENSG00000233452.9	STXBP5-AS1	STXBP5-AS1	-0.804	3.55	189	3.79e-12	3.19e-10	11.4	treatmenttdp43_ind-treatmenttdp43_not_ind	TRUE
chr9	83707594	83713496	5903	+	ENSG00000254473.2	UBQLN1-AS1	UBQLN1-AS1	1.04	1.71	189	3.8e-12	3.2e-10	11.4	treatmenttdp43_ind-treatmenttdp43_not_ind	TRUE
chr4	20728606	21948772	1220167	-	ENSG00000185774.16	KCNIP4	KCNIP4	-1.04	5.06	189	3.83e-12	3.21e-10	11.4	treatmenttdp43_ind-treatmenttdp43_not_ind	TRUE
chrX	135094985	135098712	3728	-	ENSG00000196972.9	SMIM10L2B	SMIM10L2B	-0.558	4.67	188	3.92e-12	3.28e-10	11.4	treatmenttdp43_ind-treatmenttdp43_not_ind	TRUE
chr5	111662621	111997464	334844	-	ENSG00000134986.14	NREP	NREP	-0.44	8.9	188	3.97e-12	3.3e-10	11.4	treatmenttdp43_ind-treatmenttdp43_not_ind	TRUE
chr14	21797287	21797886	600	+	ENSG00000211782.2	TRAV8-1	TRAV8-1	12.2	-0.109	1710	3.97e-12	3.3e-10	11.4	treatmenttdp43_ind-treatmenttdp43_not_ind	TRUE
chr11	57645087	57649944	4858	-	ENSG00000166793.13	YPEL4	YPEL4	-0.562	4.17	188	4.01e-12	3.32e-10	11.4	treatmenttdp43_ind-treatmenttdp43_not_ind	TRUE
chr12	57516588	57521737	5150	-	ENSG00000175197.13	DDIT3	DDIT3	0.655	5.65	188	4.03e-12	3.32e-10	11.4	treatmenttdp43_ind-treatmenttdp43_not_ind	TRUE
chr11	62559603	62591531	31929	-	ENSG00000255508.7	TUT1	TUT1	1.26	2.05	188	4.04e-12	3.32e-10	11.4	treatmenttdp43_ind-treatmenttdp43_not_ind	TRUE
chr1	37692481	37709719	17239	+	ENSG00000134690.11	CDCA8	CDCA8	2.25	0.864	187	4.19e-12	3.42e-10	11.4	treatmenttdp43_ind-treatmenttdp43_not_ind	TRUE
chr6	30626842	30646823	19982	+	ENSG00000137343.18	ATAT1	ATAT1	-0.409	7.42	187	4.19e-12	3.42e-10	11.4	treatmenttdp43_ind-treatmenttdp43_not_ind	TRUE
chrX	47582408	47586789	4382	+	ENSG00000102265.12	TIMP1	TIMP1	0.797	7.31	187	4.2e-12	3.42e-10	11.4	treatmenttdp43_ind-treatmenttdp43_not_ind	TRUE
chr7	94656325	94669695	13371	+	ENSG00000242265.6	PEG10	PEG10	-0.453	10.6	187	4.22e-12	3.42e-10	11.4	treatmenttdp43_ind-treatmenttdp43_not_ind	TRUE
chr19	46424697	46428936	4240	-	ENSG00000277531.3	PNMA8C	PNMA8C	-0.623	5.39	187	4.24e-12	3.42e-10	11.4	treatmenttdp43_ind-treatmenttdp43_not_ind	TRUE
chr10	60778331	60794852	16522	+	ENSG00000170312.17	CDK1	CDK1	2.57	1.32	187	4.25e-12	3.42e-10	11.4	treatmenttdp43_ind-treatmenttdp43_not_ind	TRUE
chr17	48548870	48604912	56043	-	ENSG00000120093.12	HOXB3	HOXB3	-0.565	6.34	187	4.27e-12	3.42e-10	11.4	treatmenttdp43_ind-treatmenttdp43_not_ind	TRUE
chr5	138285269	138338355	53087	-	ENSG00000158402.21	CDC25C	CDC25C	2.62	-0.866	187	4.28e-12	3.42e-10	11.4	treatmenttdp43_ind-treatmenttdp43_not_ind	TRUE
chr16	69706996	69726668	19673	-	ENSG00000181019.13	NQO1	NQO1	1.24	5.03	187	4.28e-12	3.42e-10	11.4	treatmenttdp43_ind-treatmenttdp43_not_ind	TRUE
chr10	110207605	110287365	79761	+	ENSG00000119950.21	MXI1	MXI1	-0.704	5.45	186	4.29e-12	3.42e-10	11.4	treatmenttdp43_ind-treatmenttdp43_not_ind	TRUE
chr11	118133377	118152888	19512	-	ENSG00000177098.9	SCN4B	SCN4B	-1.45	4.04	186	4.29e-12	3.42e-10	11.4	treatmenttdp43_ind-treatmenttdp43_not_ind	TRUE
chr18	60371062	60372775	1714	-	ENSG00000166603.5	MC4R	MC4R	-0.574	4.39	186	4.36e-12	3.46e-10	11.4	treatmenttdp43_ind-treatmenttdp43_not_ind	TRUE
chr7	151057210	151076526	19317	+	ENSG00000164889.15	SLC4A2	SLC4A2	0.764	6.23	186	4.37e-12	3.46e-10	11.4	treatmenttdp43_ind-treatmenttdp43_not_ind	TRUE
chr6	19837370	19842197	4828	+	ENSG00000172201.12	ID4	ID4	-0.644	6.28	186	4.45e-12	3.51e-10	11.4	treatmenttdp43_ind-treatmenttdp43_not_ind	TRUE
chr5	659862	693352	33491	-	ENSG00000171368.12	TPPP	TPPP	-0.503	6.55	186	4.47e-12	3.52e-10	11.3	treatmenttdp43_ind-treatmenttdp43_not_ind	TRUE
chr15	78759206	78811464	52259	-	ENSG00000136378.15	ADAMTS7	ADAMTS7	-0.741	4.07	186	4.48e-12	3.52e-10	11.3	treatmenttdp43_ind-treatmenttdp43_not_ind	TRUE
chr12	45475520	45610620	135101	-	ENSG00000257657.3	NA	ENSG00000257657.3	3.06	-1.64	185	4.53e-12	3.55e-10	11.3	treatmenttdp43_ind-treatmenttdp43_not_ind	TRUE
chr8	22048995	22082527	33533	+	ENSG00000158856.19	DMTN	DMTN	-0.55	6.83	185	4.56e-12	3.55e-10	11.3	treatmenttdp43_ind-treatmenttdp43_not_ind	TRUE
chr4	118278703	118285316	6614	+	ENSG00000269893.10	SNHG8	SNHG8	1.05	3.06	185	4.56e-12	3.55e-10	11.3	treatmenttdp43_ind-treatmenttdp43_not_ind	TRUE
chr4	39539395	39546073	6679	-	ENSG00000287262.1	NA	ENSG00000287262.1	1.8	-0.709	185	4.68e-12	3.63e-10	11.3	treatmenttdp43_ind-treatmenttdp43_not_ind	TRUE
chr1	167052836	167166479	113644	-	ENSG00000143167.12	GPA33	GPA33	1.82	0.0732	185	4.7e-12	3.63e-10	11.3	treatmenttdp43_ind-treatmenttdp43_not_ind	TRUE
chr2	120346136	120351803	5668	+	ENSG00000163083.6	INHBB	INHBB	-0.904	4.67	185	4.7e-12	3.63e-10	11.3	treatmenttdp43_ind-treatmenttdp43_not_ind	TRUE
chr16	56932142	56944864	12723	+	ENSG00000051108.15	HERPUD1	HERPUD1	0.754	6.46	184	4.81e-12	3.7e-10	11.3	treatmenttdp43_ind-treatmenttdp43_not_ind	TRUE
chr17	78214186	78225636	11451	+	ENSG00000089685.15	BIRC5	BIRC5	2.7	2.21	184	4.85e-12	3.72e-10	11.3	treatmenttdp43_ind-treatmenttdp43_not_ind	TRUE
chr7	24573268	24694193	120926	+	ENSG00000105926.16	PALS2	PALS2	0.778	3.99	184	4.88e-12	3.73e-10	11.3	treatmenttdp43_ind-treatmenttdp43_not_ind	TRUE
chr13	23979805	24307074	327270	+	ENSG00000182957.16	SPATA13	SPATA13	-0.751	5.6	184	4.93e-12	3.76e-10	11.3	treatmenttdp43_ind-treatmenttdp43_not_ind	TRUE
chr4	121667946	121696995	29050	-	ENSG00000164111.15	ANXA5	ANXA5	0.73	8.28	184	5.02e-12	3.82e-10	11.3	treatmenttdp43_ind-treatmenttdp43_not_ind	TRUE
chr14	64535905	64546173	10269	+	ENSG00000126803.10	HSPA2	HSPA2	2.82	-0.985	183	5.08e-12	3.85e-10	11.3	treatmenttdp43_ind-treatmenttdp43_not_ind	TRUE
chr5	55160167	55167297	7131	+	ENSG00000164294.14	GPX8	GPX8	1.17	4.49	183	5.24e-12	3.96e-10	11.3	treatmenttdp43_ind-treatmenttdp43_not_ind	TRUE
chr2	201644870	201698694	53825	-	ENSG00000082126.18	MPP4	MPP4	1.29	2.19	183	5.25e-12	3.96e-10	11.3	treatmenttdp43_ind-treatmenttdp43_not_ind	TRUE
chr10	92574105	92655395	81291	+	ENSG00000138160.7	KIF11	KIF11	2.06	1.62	182	5.42e-12	4.08e-10	11.3	treatmenttdp43_ind-treatmenttdp43_not_ind	TRUE
chr11	75586918	75669038	82121	-	ENSG00000171533.12	MAP6	MAP6	-0.472	7.78	182	5.52e-12	4.14e-10	11.3	treatmenttdp43_ind-treatmenttdp43_not_ind	TRUE
chr11	59171430	59208588	37159	+	ENSG00000110042.8	DTX4	DTX4	-0.832	7.42	182	5.57e-12	4.16e-10	11.3	treatmenttdp43_ind-treatmenttdp43_not_ind	TRUE
chr2	96335766	96377091	41326	+	ENSG00000121152.10	NCAPH	NCAPH	2.28	1.33	182	5.58e-12	4.16e-10	11.3	treatmenttdp43_ind-treatmenttdp43_not_ind	TRUE
chr1	76867480	77067546	200067	+	ENSG00000117069.15	ST6GALNAC5	ST6GALNAC5	-0.787	5.44	181	5.6e-12	4.17e-10	11.3	treatmenttdp43_ind-treatmenttdp43_not_ind	TRUE
chr11	61508749	61511018	2270	+	ENSG00000204950.4	LRRC10B	LRRC10B	-1.13	1.73	181	5.78e-12	4.29e-10	11.2	treatmenttdp43_ind-treatmenttdp43_not_ind	TRUE
chr12	48183644	48185926	2283	+	ENSG00000177875.5	CCDC184	CCDC184	-0.52	6.5	180	5.9e-12	4.37e-10	11.2	treatmenttdp43_ind-treatmenttdp43_not_ind	TRUE
chr1	17406760	17439677	32918	-	ENSG00000179051.14	RCC2	RCC2	0.533	5.91	180	5.94e-12	4.38e-10	11.2	treatmenttdp43_ind-treatmenttdp43_not_ind	TRUE
chr1	47250139	47314892	64754	-	ENSG00000123473.17	STIL	STIL	1.56	1.67	180	5.97e-12	4.38e-10	11.2	treatmenttdp43_ind-treatmenttdp43_not_ind	TRUE
chr11	45647689	45665622	17934	-	ENSG00000175264.8	CHST1	CHST1	-0.608	5.91	180	5.97e-12	4.38e-10	11.2	treatmenttdp43_ind-treatmenttdp43_not_ind	TRUE
chr6	49605175	49636839	31665	-	ENSG00000112077.18	RHAG	RHAG	4.51	-1.58	180	5.99e-12	4.38e-10	11.2	treatmenttdp43_ind-treatmenttdp43_not_ind	TRUE
chr17	70168673	70180044	11372	+	ENSG00000123700.5	KCNJ2	KCNJ2	1.12	3.1	180	6.03e-12	4.4e-10	11.2	treatmenttdp43_ind-treatmenttdp43_not_ind	TRUE
chr21	41167801	41282530	114730	+	ENSG00000182240.16	BACE2	BACE2	1.36	5.14	180	6.06e-12	4.41e-10	11.2	treatmenttdp43_ind-treatmenttdp43_not_ind	TRUE
chr16	19167971	19268332	100362	+	ENSG00000103528.17	SYT17	SYT17	-0.556	5.36	180	6.09e-12	4.42e-10	11.2	treatmenttdp43_ind-treatmenttdp43_not_ind	TRUE
chr2	23385179	23708611	323433	+	ENSG00000119771.15	KLHL29	KLHL29	-0.47	5.59	180	6.11e-12	4.42e-10	11.2	treatmenttdp43_ind-treatmenttdp43_not_ind	TRUE
chr6	55753653	55875590	121938	-	ENSG00000112175.8	BMP5	BMP5	-1	1.36	180	6.13e-12	4.42e-10	11.2	treatmenttdp43_ind-treatmenttdp43_not_ind	TRUE
chr1	156525405	156572604	47200	-	ENSG00000183856.11	IQGAP3	IQGAP3	2.36	0.762	180	6.15e-12	4.43e-10	11.2	treatmenttdp43_ind-treatmenttdp43_not_ind	TRUE
chrX	110194186	110440318	246133	-	ENSG00000101935.13	AMMECR1	AMMECR1	0.994	2.12	179	6.32e-12	4.54e-10	11.2	treatmenttdp43_ind-treatmenttdp43_not_ind	TRUE
chr19	46774883	46788594	13712	-	ENSG00000105281.12	SLC1A5	SLC1A5	0.91	5.7	179	6.36e-12	4.56e-10	11.2	treatmenttdp43_ind-treatmenttdp43_not_ind	TRUE
chr1	6247353	6261098	13746	-	ENSG00000158292.7	GPR153	GPR153	-0.466	5.54	179	6.49e-12	4.64e-10	11.2	treatmenttdp43_ind-treatmenttdp43_not_ind	TRUE
chr4	37244743	37449463	204721	+	ENSG00000174145.8	NWD2	NWD2	-1.04	4.93	179	6.56e-12	4.68e-10	11.2	treatmenttdp43_ind-treatmenttdp43_not_ind	TRUE
chr14	62117346	62130962	13617	+	ENSG00000186369.11	NA	ENSG00000186369.11	-0.824	4.51	178	6.59e-12	4.69e-10	11.2	treatmenttdp43_ind-treatmenttdp43_not_ind	TRUE
chr13	112894378	113099742	205365	+	ENSG00000126217.21	MCF2L	MCF2L	-0.585	7.1	178	6.61e-12	4.69e-10	11.2	treatmenttdp43_ind-treatmenttdp43_not_ind	TRUE
chr15	32641676	32697098	55423	+	ENSG00000166922.9	SCG5	SCG5	3.85	0.805	178	6.71e-12	4.74e-10	11.2	treatmenttdp43_ind-treatmenttdp43_not_ind	TRUE
chr12	8940361	8949761	9401	-	ENSG00000003056.8	M6PR	M6PR	0.577	6.8	178	6.8e-12	4.79e-10	11.2	treatmenttdp43_ind-treatmenttdp43_not_ind	TRUE
chrY	3786282	3864893	78612	+	ENSG00000286050.1	NA	ENSG00000286050.1	-1.46	-0.246	178	6.82e-12	4.79e-10	11.2	treatmenttdp43_ind-treatmenttdp43_not_ind	TRUE
chr2	74465339	74472961	7623	+	ENSG00000286883.1	NA	ENSG00000286883.1	2.05	-0.849	178	6.83e-12	4.79e-10	11.2	treatmenttdp43_ind-treatmenttdp43_not_ind	TRUE
chr19	50095898	50148302	52405	-	ENSG00000287001.3	NA	ENSG00000287001.3	2.25	0.324	178	6.87e-12	4.81e-10	11.2	treatmenttdp43_ind-treatmenttdp43_not_ind	TRUE
chr21	8762386	8836565	74180	-	ENSG00000286033.1	NA	ENSG00000286033.1	-1.21	1.91	177	6.93e-12	4.84e-10	11.2	treatmenttdp43_ind-treatmenttdp43_not_ind	TRUE
chr2	110637528	110678063	40536	-	ENSG00000169679.15	BUB1	BUB1	2.15	1.74	177	6.95e-12	4.84e-10	11.2	treatmenttdp43_ind-treatmenttdp43_not_ind	TRUE
chr15	90388242	90502239	113998	+	ENSG00000140575.13	IQGAP1	IQGAP1	0.866	6.88	177	6.99e-12	4.86e-10	11.2	treatmenttdp43_ind-treatmenttdp43_not_ind	TRUE
chr3	156037701	156539138	501438	+	ENSG00000169282.18	KCNAB1	KCNAB1	0.944	2.82	177	7.04e-12	4.88e-10	11.2	treatmenttdp43_ind-treatmenttdp43_not_ind	TRUE
chr12	55720367	55724705	4339	+	ENSG00000135437.10	RDH5	RDH5	2.11	1.34	177	7.08e-12	4.89e-10	11.2	treatmenttdp43_ind-treatmenttdp43_not_ind	TRUE
chr16	56191390	56357444	166055	+	ENSG00000087258.16	GNAO1	GNAO1	-0.542	8.05	177	7.29e-12	5.01e-10	11.1	treatmenttdp43_ind-treatmenttdp43_not_ind	TRUE
chr20	45091214	45101127	9914	-	ENSG00000124134.9	KCNS1	KCNS1	-0.973	1.87	177	7.29e-12	5.01e-10	11.1	treatmenttdp43_ind-treatmenttdp43_not_ind	TRUE
chr6	146543833	146554953	11121	+	ENSG00000118508.5	RAB32	RAB32	1.31	2.61	176	7.38e-12	5.05e-10	11.1	treatmenttdp43_ind-treatmenttdp43_not_ind	TRUE
chr11	9019476	9138114	118639	-	ENSG00000175356.14	SCUBE2	SCUBE2	-0.8	4.07	176	7.38e-12	5.05e-10	11.1	treatmenttdp43_ind-treatmenttdp43_not_ind	TRUE
chr9	126326829	126507041	180213	+	ENSG00000196814.15	MVB12B	MVB12B	-0.522	7.31	176	7.44e-12	5.07e-10	11.1	treatmenttdp43_ind-treatmenttdp43_not_ind	TRUE
chr6	138422043	138692571	270529	-	ENSG00000135540.12	NHSL1	NHSL1	0.713	5.35	176	7.45e-12	5.07e-10	11.1	treatmenttdp43_ind-treatmenttdp43_not_ind	TRUE
chr2	153477338	153478762	1425	-	ENSG00000177519.4	RPRM	RPRM	-0.632	4.51	176	7.72e-12	5.24e-10	11.1	treatmenttdp43_ind-treatmenttdp43_not_ind	TRUE
chr11	77066961	77126155	59195	+	ENSG00000149260.18	CAPN5	CAPN5	-0.714	7.37	175	7.77e-12	5.27e-10	11.1	treatmenttdp43_ind-treatmenttdp43_not_ind	TRUE
chr7	43582758	43650713	67956	+	ENSG00000164543.7	STK17A	STK17A	0.936	4.67	175	7.87e-12	5.3e-10	11.1	treatmenttdp43_ind-treatmenttdp43_not_ind	TRUE
chr20	38926312	38953106	26795	+	ENSG00000101447.15	FAM83D	FAM83D	2.55	-0.0369	175	7.88e-12	5.3e-10	11.1	treatmenttdp43_ind-treatmenttdp43_not_ind	TRUE
chr8	85987323	86154225	166903	+	ENSG00000147614.4	ATP6V0D2	ATP6V0D2	1.7	-0.102	175	7.88e-12	5.3e-10	11.1	treatmenttdp43_ind-treatmenttdp43_not_ind	TRUE
chr5	69280175	69332809	52635	-	ENSG00000183323.13	CCDC125	CCDC125	-0.686	4.28	175	7.97e-12	5.35e-10	11.1	treatmenttdp43_ind-treatmenttdp43_not_ind	TRUE
chr17	48294335	48308762	14428	+	ENSG00000235300.4	SKAP1-AS2	SKAP1-AS2	-0.944	2.17	175	8.05e-12	5.39e-10	11.1	treatmenttdp43_ind-treatmenttdp43_not_ind	TRUE
chr5	176383946	176388927	4982	-	ENSG00000048162.22	NOP16	NOP16	0.859	3.66	175	8.07e-12	5.39e-10	11.1	treatmenttdp43_ind-treatmenttdp43_not_ind	TRUE
chr7	95583499	95596516	13018	-	ENSG00000004799.8	PDK4	PDK4	-1.38	2.25	175	8.14e-12	5.41e-10	11.1	treatmenttdp43_ind-treatmenttdp43_not_ind	TRUE
chr7	99705036	99735196	30161	-	ENSG00000160870.15	CYP3A7	CYP3A7	5.37	-1.12	175	8.14e-12	5.41e-10	11.1	treatmenttdp43_ind-treatmenttdp43_not_ind	TRUE
chr2	112736349	112764664	28316	-	ENSG00000169607.13	CKAP2L	CKAP2L	2.57	0.538	174	8.26e-12	5.47e-10	11.1	treatmenttdp43_ind-treatmenttdp43_not_ind	TRUE
chr1	151700058	151716803	16746	-	ENSG00000159409.15	CELF3	CELF3	-0.633	8.34	174	8.31e-12	5.49e-10	11.1	treatmenttdp43_ind-treatmenttdp43_not_ind	TRUE
chr5	179614178	179634784	20607	-	ENSG00000169045.17	HNRNPH1	HNRNPH1	0.49	7.4	174	8.35e-12	5.5e-10	11.1	treatmenttdp43_ind-treatmenttdp43_not_ind	TRUE
chr7	36389821	36453791	63971	+	ENSG00000011426.11	ANLN	ANLN	1.97	2.65	174	8.38e-12	5.5e-10	11.1	treatmenttdp43_ind-treatmenttdp43_not_ind	TRUE
chr10	81875194	82987179	1111986	+	ENSG00000185737.13	NRG3	NRG3	-0.703	5.61	174	8.39e-12	5.5e-10	11.1	treatmenttdp43_ind-treatmenttdp43_not_ind	TRUE
chr11	65066300	65084164	17865	-	ENSG00000146670.10	CDCA5	CDCA5	1.37	2.05	174	8.4e-12	5.5e-10	11.1	treatmenttdp43_ind-treatmenttdp43_not_ind	TRUE
chr17	48595751	48604992	9242	-	ENSG00000108511.10	HOXB6	HOXB6	-0.444	6.37	174	8.53e-12	5.57e-10	11.1	treatmenttdp43_ind-treatmenttdp43_not_ind	TRUE
chr22	29312933	29319679	6747	-	ENSG00000100276.10	RASL10A	RASL10A	-1.13	2.17	173	8.79e-12	5.73e-10	11.1	treatmenttdp43_ind-treatmenttdp43_not_ind	TRUE
chr7	27107777	27134302	26526	+	ENSG00000253552.8	NA	ENSG00000253552.8	-0.829	3.24	173	8.94e-12	5.81e-10	11	treatmenttdp43_ind-treatmenttdp43_not_ind	TRUE
chr12	49184686	49189080	4395	-	ENSG00000167552.15	TUBA1A	TUBA1A	-0.466	12.7	173	9.03e-12	5.85e-10	11	treatmenttdp43_ind-treatmenttdp43_not_ind	TRUE
chrX	70444835	70505490	60656	+	ENSG00000082458.12	DLG3	DLG3	-0.48	6.01	173	9.09e-12	5.88e-10	11	treatmenttdp43_ind-treatmenttdp43_not_ind	TRUE
chr7	100643097	100656448	13352	-	ENSG00000077080.10	ACTL6B	ACTL6B	-0.485	5.56	172	9.15e-12	5.9e-10	11	treatmenttdp43_ind-treatmenttdp43_not_ind	TRUE
chr6	125119049	125264407	145359	+	ENSG00000111907.21	TPD52L1	TPD52L1	-0.568	4.55	172	9.26e-12	5.96e-10	11	treatmenttdp43_ind-treatmenttdp43_not_ind	TRUE
chr6	80003887	80042527	38641	+	ENSG00000112742.10	TTK	TTK	1.66	0.804	172	9.36e-12	6.01e-10	11	treatmenttdp43_ind-treatmenttdp43_not_ind	TRUE
chrX	118823824	118826968	3145	+	ENSG00000174460.4	ZCCHC12	ZCCHC12	-0.481	7.56	172	9.45e-12	6.05e-10	11	treatmenttdp43_ind-treatmenttdp43_not_ind	TRUE
chr1	149844498	149850937	6440	-	ENSG00000261716.2	H2BC20P	H2BC20P	1.01	2.03	172	9.48e-12	6.06e-10	11	treatmenttdp43_ind-treatmenttdp43_not_ind	TRUE
chr11	75562056	75572783	10728	+	ENSG00000149257.16	SERPINH1	SERPINH1	1.1	7.62	171	9.7e-12	6.19e-10	11	treatmenttdp43_ind-treatmenttdp43_not_ind	TRUE
chr6	157381133	157678157	297025	+	ENSG00000175048.17	ZDHHC14	ZDHHC14	-0.563	5.75	171	9.86e-12	6.27e-10	11	treatmenttdp43_ind-treatmenttdp43_not_ind	TRUE
chr17	41717742	41734644	16903	-	ENSG00000173805.16	HAP1	HAP1	-0.586	6.79	171	1.01e-11	6.35e-10	11	treatmenttdp43_ind-treatmenttdp43_not_ind	TRUE
chr6	47477789	47627263	149475	+	ENSG00000198087.7	CD2AP	CD2AP	0.816	3.99	171	1.01e-11	6.35e-10	11	treatmenttdp43_ind-treatmenttdp43_not_ind	TRUE
chr13	107163510	107867496	703987	-	ENSG00000204442.4	NALF1	NALF1	-0.526	5.53	171	1.01e-11	6.35e-10	11	treatmenttdp43_ind-treatmenttdp43_not_ind	TRUE
chr14	74903951	74923302	19352	-	ENSG00000198208.12	RPS6KL1	RPS6KL1	-0.46	5.47	171	1.01e-11	6.36e-10	11	treatmenttdp43_ind-treatmenttdp43_not_ind	TRUE
chr2	236165236	236168386	3151	-	ENSG00000168505.7	GBX2	GBX2	-0.615	4.04	170	1.04e-11	6.56e-10	11	treatmenttdp43_ind-treatmenttdp43_not_ind	TRUE
chr12	6844793	6851292	6500	-	ENSG00000111665.12	CDCA3	CDCA3	1.23	1.77	170	1.06e-11	6.65e-10	11	treatmenttdp43_ind-treatmenttdp43_not_ind	TRUE
chr3	44761721	44873376	111656	+	ENSG00000163808.17	KIF15	KIF15	1.69	0.944	170	1.06e-11	6.65e-10	11	treatmenttdp43_ind-treatmenttdp43_not_ind	TRUE
chr9	134317098	134440585	123488	+	ENSG00000186350.12	RXRA	RXRA	-0.529	5.38	170	1.07e-11	6.65e-10	11	treatmenttdp43_ind-treatmenttdp43_not_ind	TRUE
chr3	126006357	126101561	95205	-	ENSG00000114544.17	SLC41A3	SLC41A3	-0.414	6.32	169	1.08e-11	6.74e-10	11	treatmenttdp43_ind-treatmenttdp43_not_ind	TRUE
chr5	157142933	157255185	112253	+	ENSG00000113263.14	ITK	ITK	-0.746	7.52	169	1.09e-11	6.76e-10	11	treatmenttdp43_ind-treatmenttdp43_not_ind	TRUE
chr8	33547754	33567128	19375	-	ENSG00000133874.2	RNF122	RNF122	-0.6	4.17	169	1.09e-11	6.76e-10	11	treatmenttdp43_ind-treatmenttdp43_not_ind	TRUE
chr11	119415476	119424985	9510	-	ENSG00000154096.14	THY1	THY1	-0.559	8.27	169	1.11e-11	6.84e-10	11	treatmenttdp43_ind-treatmenttdp43_not_ind	TRUE
chr4	113900284	113979727	79444	-	ENSG00000180801.14	ARSJ	ARSJ	1.44	4.8	169	1.12e-11	6.95e-10	10.9	treatmenttdp43_ind-treatmenttdp43_not_ind	TRUE
chr17	63432304	63446354	14051	-	ENSG00000008283.16	CYB561	CYB561	-0.499	6.44	169	1.13e-11	6.98e-10	10.9	treatmenttdp43_ind-treatmenttdp43_not_ind	TRUE
chr11	77813319	77813676	358	-	ENSG00000219529.2	NA	ENSG00000219529.2	2.37	-0.653	169	1.14e-11	7.02e-10	10.9	treatmenttdp43_ind-treatmenttdp43_not_ind	TRUE
chr17	82101460	82212878	111419	-	ENSG00000176155.21	CCDC57	CCDC57	1.04	4	168	1.16e-11	7.09e-10	10.9	treatmenttdp43_ind-treatmenttdp43_not_ind	TRUE
chr17	42780610	42797066	16457	+	ENSG00000126562.17	WNK4	WNK4	2.47	2.02	168	1.17e-11	7.13e-10	10.9	treatmenttdp43_ind-treatmenttdp43_not_ind	TRUE
chr8	27235308	27258420	23113	-	ENSG00000015592.17	STMN4	STMN4	-0.406	8.18	168	1.19e-11	7.28e-10	10.9	treatmenttdp43_ind-treatmenttdp43_not_ind	TRUE
chr9	135075422	135121180	45759	+	ENSG00000130558.20	OLFM1	OLFM1	0.646	6.93	168	1.19e-11	7.28e-10	10.9	treatmenttdp43_ind-treatmenttdp43_not_ind	TRUE
chr15	90160604	90229679	69076	+	ENSG00000185033.15	SEMA4B	SEMA4B	-0.7	6.45	168	1.2e-11	7.32e-10	10.9	treatmenttdp43_ind-treatmenttdp43_not_ind	TRUE
chr6	132769370	132813339	43970	-	ENSG00000146409.12	SLC18B1	SLC18B1	0.637	3.39	167	1.22e-11	7.42e-10	10.9	treatmenttdp43_ind-treatmenttdp43_not_ind	TRUE
chr1	160400564	160428670	28107	+	ENSG00000162738.7	VANGL2	VANGL2	-0.653	7.31	167	1.26e-11	7.58e-10	10.9	treatmenttdp43_ind-treatmenttdp43_not_ind	TRUE
chr11	8224309	8268716	44408	-	ENSG00000166407.14	LMO1	LMO1	-0.655	3.47	167	1.26e-11	7.58e-10	10.9	treatmenttdp43_ind-treatmenttdp43_not_ind	TRUE
chr12	57216794	57226449	9656	+	ENSG00000182379.10	NXPH4	NXPH4	-0.55	5.73	167	1.26e-11	7.58e-10	10.9	treatmenttdp43_ind-treatmenttdp43_not_ind	TRUE
chrM	1671	3229	1559	+	ENSG00000210082.2	NA	ENSG00000210082.2	0.594	13.8	167	1.27e-11	7.66e-10	10.9	treatmenttdp43_ind-treatmenttdp43_not_ind	TRUE
chr19	45149744	45160982	11239	-	ENSG00000179846.11	NKPD1	NKPD1	2.4	-0.947	166	1.3e-11	7.77e-10	10.9	treatmenttdp43_ind-treatmenttdp43_not_ind	TRUE
chr5	154818492	154859252	40761	-	ENSG00000170271.11	FAXDC2	FAXDC2	-1.12	4.43	166	1.34e-11	8e-10	10.9	treatmenttdp43_ind-treatmenttdp43_not_ind	TRUE
chr19	1107637	1174268	66632	-	ENSG00000064932.16	SBNO2	SBNO2	-0.629	6.72	166	1.34e-11	8.01e-10	10.9	treatmenttdp43_ind-treatmenttdp43_not_ind	TRUE
chr12	21797389	21942543	145155	-	ENSG00000069431.14	ABCC9	ABCC9	-0.944	4.71	165	1.38e-11	8.22e-10	10.9	treatmenttdp43_ind-treatmenttdp43_not_ind	TRUE
chr14	77131270	77142734	11465	-	ENSG00000177108.5	ZDHHC22	ZDHHC22	-0.62	4.72	165	1.39e-11	8.27e-10	10.9	treatmenttdp43_ind-treatmenttdp43_not_ind	TRUE
chr4	55078481	55125595	47115	-	ENSG00000128052.10	KDR	KDR	0.947	4.84	165	1.41e-11	8.39e-10	10.8	treatmenttdp43_ind-treatmenttdp43_not_ind	TRUE
chr7	151375909	151410727	34819	-	ENSG00000187260.16	WDR86	WDR86	-0.773	3.88	165	1.43e-11	8.45e-10	10.8	treatmenttdp43_ind-treatmenttdp43_not_ind	TRUE
chrX	5840637	6228867	388231	-	ENSG00000146938.16	NLGN4X	NLGN4X	0.726	6.89	165	1.44e-11	8.5e-10	10.8	treatmenttdp43_ind-treatmenttdp43_not_ind	TRUE
chr7	86643909	86864879	220971	+	ENSG00000198822.11	GRM3	GRM3	-1.05	3.72	164	1.44e-11	8.5e-10	10.8	treatmenttdp43_ind-treatmenttdp43_not_ind	TRUE
chr21	46188141	46228824	40684	-	ENSG00000160285.15	LSS	LSS	-0.447	7.12	164	1.48e-11	8.68e-10	10.8	treatmenttdp43_ind-treatmenttdp43_not_ind	TRUE
chr2	68284171	68320051	35881	-	ENSG00000119865.9	CNRIP1	CNRIP1	-0.505	6.2	164	1.48e-11	8.69e-10	10.8	treatmenttdp43_ind-treatmenttdp43_not_ind	TRUE
chr20	35626031	35664956	38926	-	ENSG00000214078.13	CPNE1	CPNE1	0.46	6.44	164	1.48e-11	8.69e-10	10.8	treatmenttdp43_ind-treatmenttdp43_not_ind	TRUE
chr16	23835983	24220611	384629	+	ENSG00000166501.14	PRKCB	PRKCB	1.22	5.82	164	1.5e-11	8.75e-10	10.8	treatmenttdp43_ind-treatmenttdp43_not_ind	TRUE
chr1	40783787	40840452	56666	+	ENSG00000117013.17	KCNQ4	KCNQ4	-1.22	3.62	164	1.51e-11	8.75e-10	10.8	treatmenttdp43_ind-treatmenttdp43_not_ind	TRUE
chrX	72301638	72307187	5550	-	ENSG00000125931.11	CITED1	CITED1	-0.776	5.05	164	1.51e-11	8.75e-10	10.8	treatmenttdp43_ind-treatmenttdp43_not_ind	TRUE
chr17	68035636	68047364	11729	+	ENSG00000182481.10	KPNA2	KPNA2	0.487	6.92	164	1.51e-11	8.75e-10	10.8	treatmenttdp43_ind-treatmenttdp43_not_ind	TRUE
chr17	36936785	36944612	7828	+	ENSG00000273706.5	LHX1	LHX1	-0.75	4.05	164	1.52e-11	8.78e-10	10.8	treatmenttdp43_ind-treatmenttdp43_not_ind	TRUE
chr8	66492326	66518524	26199	+	ENSG00000169085.14	VXN	VXN	-0.547	4.6	164	1.52e-11	8.81e-10	10.8	treatmenttdp43_ind-treatmenttdp43_not_ind	TRUE
chr6	7881517	7910788	29272	-	ENSG00000239264.9	TXNDC5	TXNDC5	0.57	6.95	163	1.56e-11	8.99e-10	10.8	treatmenttdp43_ind-treatmenttdp43_not_ind	TRUE
chr15	80679684	80755621	75938	+	ENSG00000136379.12	ABHD17C	ABHD17C	-0.496	5	163	1.57e-11	9.02e-10	10.8	treatmenttdp43_ind-treatmenttdp43_not_ind	TRUE
chr17	38530031	38605952	75922	-	ENSG00000277363.5	SRCIN1	SRCIN1	-0.651	6.56	163	1.57e-11	9.02e-10	10.8	treatmenttdp43_ind-treatmenttdp43_not_ind	TRUE
chr17	51630313	52160017	529705	-	ENSG00000154975.14	CA10	CA10	-0.9	4.69	163	1.59e-11	9.14e-10	10.8	treatmenttdp43_ind-treatmenttdp43_not_ind	TRUE
chr20	63240784	63272694	31911	-	ENSG00000101198.15	NKAIN4	NKAIN4	-1.85	2.73	162	1.64e-11	9.41e-10	10.8	treatmenttdp43_ind-treatmenttdp43_not_ind	TRUE
chr20	44942130	44960397	18268	-	ENSG00000025772.8	TOMM34	TOMM34	0.595	5.18	162	1.66e-11	9.47e-10	10.8	treatmenttdp43_ind-treatmenttdp43_not_ind	TRUE
chr11	105609994	105982092	372099	+	ENSG00000152578.13	GRIA4	GRIA4	-0.69	6.81	162	1.66e-11	9.48e-10	10.8	treatmenttdp43_ind-treatmenttdp43_not_ind	TRUE
chr21	34787801	36004667	1216867	-	ENSG00000159216.19	RUNX1	RUNX1	1.26	4.25	162	1.68e-11	9.55e-10	10.8	treatmenttdp43_ind-treatmenttdp43_not_ind	TRUE
chr2	10120698	10211725	91028	+	ENSG00000171848.16	RRM2	RRM2	3.15	2.46	162	1.68e-11	9.55e-10	10.8	treatmenttdp43_ind-treatmenttdp43_not_ind	TRUE
chr7	128739292	128773400	34109	+	ENSG00000128595.17	CALU	CALU	1.03	8.68	162	1.69e-11	9.55e-10	10.8	treatmenttdp43_ind-treatmenttdp43_not_ind	TRUE
chr22	46296870	46330810	33941	+	ENSG00000075218.19	GTSE1	GTSE1	2.07	0.94	162	1.71e-11	9.68e-10	10.8	treatmenttdp43_ind-treatmenttdp43_not_ind	TRUE
chr15	69414246	69448427	34182	+	ENSG00000137807.16	KIF23	KIF23	2.26	1.66	161	1.73e-11	9.76e-10	10.8	treatmenttdp43_ind-treatmenttdp43_not_ind	TRUE
chr7	116672196	116798377	126182	+	ENSG00000105976.16	MET	MET	0.786	5.69	161	1.76e-11	9.87e-10	10.8	treatmenttdp43_ind-treatmenttdp43_not_ind	TRUE
chr16	67389809	67393518	3710	-	ENSG00000159713.11	TPPP3	TPPP3	-0.851	5.4	161	1.76e-11	9.87e-10	10.8	treatmenttdp43_ind-treatmenttdp43_not_ind	TRUE
chr16	15434475	15625028	190554	+	ENSG00000166780.11	BMERB1	BMERB1	-0.431	8.48	161	1.76e-11	9.87e-10	10.8	treatmenttdp43_ind-treatmenttdp43_not_ind	TRUE
chr2	229357629	229714555	356927	-	ENSG00000187957.8	DNER	DNER	-0.577	8.34	161	1.77e-11	9.89e-10	10.8	treatmenttdp43_ind-treatmenttdp43_not_ind	TRUE
chr1	151131685	151146631	14947	-	ENSG00000143434.17	SEMA6C	SEMA6C	-0.533	5.67	161	1.77e-11	9.9e-10	10.8	treatmenttdp43_ind-treatmenttdp43_not_ind	TRUE
chr4	184694085	184734130	40046	-	ENSG00000151725.12	CENPU	CENPU	1.8	1.45	161	1.78e-11	9.92e-10	10.7	treatmenttdp43_ind-treatmenttdp43_not_ind	TRUE
chr1	68474152	68497221	23070	-	ENSG00000024526.17	DEPDC1	DEPDC1	2.77	-0.259	161	1.79e-11	9.95e-10	10.7	treatmenttdp43_ind-treatmenttdp43_not_ind	TRUE
chrX	55452127	55453566	1440	+	ENSG00000187601.5	MAGEH1	MAGEH1	-0.457	4.92	161	1.79e-11	9.95e-10	10.7	treatmenttdp43_ind-treatmenttdp43_not_ind	TRUE
chr22	31122731	31134697	11967	+	ENSG00000185133.14	INPP5J	INPP5J	-0.528	4.26	160	1.87e-11	1.03e-09	10.7	treatmenttdp43_ind-treatmenttdp43_not_ind	TRUE
chrX	72204657	72239027	34371	-	ENSG00000186871.7	ERCC6L	ERCC6L	2.28	-1.07	160	1.9e-11	1.05e-09	10.7	treatmenttdp43_ind-treatmenttdp43_not_ind	TRUE
chr2	237324003	237414328	90326	-	ENSG00000163359.17	COL6A3	COL6A3	2.64	5.78	160	1.92e-11	1.06e-09	10.7	treatmenttdp43_ind-treatmenttdp43_not_ind	TRUE
chr1	153678688	153693992	15305	+	ENSG00000169418.10	NPR1	NPR1	2.52	-0.76	159	1.97e-11	1.08e-09	10.7	treatmenttdp43_ind-treatmenttdp43_not_ind	TRUE
chr15	36889204	37101299	212096	-	ENSG00000134138.21	MEIS2	MEIS2	-0.548	7.09	159	1.98e-11	1.09e-09	10.7	treatmenttdp43_ind-treatmenttdp43_not_ind	TRUE
chr6	27146361	27146855	495	-	ENSG00000197903.8	H2BC12	H2BC12	1.07	3.01	159	2e-11	1.1e-09	10.7	treatmenttdp43_ind-treatmenttdp43_not_ind	TRUE
chr2	190908460	191020960	112501	-	ENSG00000115415.21	STAT1	STAT1	0.59	6.49	159	2.04e-11	1.11e-09	10.7	treatmenttdp43_ind-treatmenttdp43_not_ind	TRUE
chr8	103140713	103230305	89593	+	ENSG00000164929.17	BAALC	BAALC	-0.703	7.77	159	2.04e-11	1.11e-09	10.7	treatmenttdp43_ind-treatmenttdp43_not_ind	TRUE
chr16	88651935	88663161	11227	-	ENSG00000167508.12	MVD	MVD	-0.547	6.74	158	2.06e-11	1.12e-09	10.7	treatmenttdp43_ind-treatmenttdp43_not_ind	TRUE
chr14	64945814	64973226	27413	-	ENSG00000139998.16	RAB15	RAB15	-0.415	7.85	158	2.08e-11	1.13e-09	10.7	treatmenttdp43_ind-treatmenttdp43_not_ind	TRUE
chr22	19479457	19520612	41156	+	ENSG00000093009.11	CDC45	CDC45	2.83	0.167	158	2.09e-11	1.13e-09	10.7	treatmenttdp43_ind-treatmenttdp43_not_ind	TRUE
chr17	76868404	76950393	81990	+	ENSG00000167889.13	MGAT5B	MGAT5B	-0.498	6.62	158	2.09e-11	1.13e-09	10.7	treatmenttdp43_ind-treatmenttdp43_not_ind	TRUE
chr14	93718298	93788485	70188	-	ENSG00000175785.13	PRIMA1	PRIMA1	-1.5	3.79	158	2.09e-11	1.13e-09	10.7	treatmenttdp43_ind-treatmenttdp43_not_ind	TRUE
chrX	153317680	153321767	4088	-	ENSG00000225110.3	PNMA6F	PNMA6F	-0.683	3.62	158	2.11e-11	1.14e-09	10.7	treatmenttdp43_ind-treatmenttdp43_not_ind	TRUE
chr12	123925461	123934984	9524	-	ENSG00000250091.3	NA	ENSG00000250091.3	-0.618	5.26	158	2.12e-11	1.14e-09	10.7	treatmenttdp43_ind-treatmenttdp43_not_ind	TRUE
chr19	10566460	10569059	2600	-	ENSG00000129355.7	CDKN2D	CDKN2D	-0.485	6.7	158	2.14e-11	1.15e-09	10.7	treatmenttdp43_ind-treatmenttdp43_not_ind	TRUE
chr3	108549864	108589644	39781	-	ENSG00000163507.15	CIP2A	CIP2A	0.785	2.11	158	2.15e-11	1.15e-09	10.7	treatmenttdp43_ind-treatmenttdp43_not_ind	TRUE
chr12	112938051	112976460	38410	+	ENSG00000111331.14	OAS3	OAS3	3.05	0.864	157	2.19e-11	1.17e-09	10.7	treatmenttdp43_ind-treatmenttdp43_not_ind	TRUE
chr2	232479827	232487834	8008	-	ENSG00000171551.12	ECEL1	ECEL1	-0.711	8.27	157	2.19e-11	1.17e-09	10.7	treatmenttdp43_ind-treatmenttdp43_not_ind	TRUE
chr7	116524994	116561179	36186	+	ENSG00000105974.13	CAV1	CAV1	1.51	5.81	157	2.2e-11	1.17e-09	10.7	treatmenttdp43_ind-treatmenttdp43_not_ind	TRUE
chr6	12290361	12297194	6834	+	ENSG00000078401.7	EDN1	EDN1	2.18	1.45	157	2.21e-11	1.17e-09	10.7	treatmenttdp43_ind-treatmenttdp43_not_ind	TRUE
chr22	50263713	50270767	7055	-	ENSG00000185386.15	MAPK11	MAPK11	-0.492	5.3	157	2.22e-11	1.18e-09	10.7	treatmenttdp43_ind-treatmenttdp43_not_ind	TRUE
chr5	14704800	14871778	166979	-	ENSG00000154122.14	ANKH	ANKH	-0.552	6.89	157	2.23e-11	1.18e-09	10.7	treatmenttdp43_ind-treatmenttdp43_not_ind	TRUE
chr3	141228726	141367753	139028	+	ENSG00000155893.13	PXYLP1	PXYLP1	-0.499	6.13	157	2.23e-11	1.18e-09	10.7	treatmenttdp43_ind-treatmenttdp43_not_ind	TRUE
chr2	96536743	96552634	15892	+	ENSG00000196843.17	ARID5A	ARID5A	-0.618	5.49	157	2.24e-11	1.18e-09	10.6	treatmenttdp43_ind-treatmenttdp43_not_ind	TRUE
chr1	200551497	200620751	69255	-	ENSG00000118193.12	KIF14	KIF14	2.01	0.412	157	2.26e-11	1.19e-09	10.6	treatmenttdp43_ind-treatmenttdp43_not_ind	TRUE
chr2	112645939	112663825	17887	+	ENSG00000144136.11	SLC20A1	SLC20A1	0.575	5.98	157	2.31e-11	1.21e-09	10.6	treatmenttdp43_ind-treatmenttdp43_not_ind	TRUE
chr21	34073578	34106260	32683	+	ENSG00000198743.7	SLC5A3	SLC5A3	0.935	5.87	157	2.31e-11	1.21e-09	10.6	treatmenttdp43_ind-treatmenttdp43_not_ind	TRUE
chr3	147939905	148007127	67223	+	ENSG00000239922.2	NA	ENSG00000239922.2	-0.776	2.22	157	2.32e-11	1.21e-09	10.6	treatmenttdp43_ind-treatmenttdp43_not_ind	TRUE
chr3	42013802	42225890	212089	+	ENSG00000182606.17	TRAK1	TRAK1	-0.437	7.06	156	2.33e-11	1.22e-09	10.6	treatmenttdp43_ind-treatmenttdp43_not_ind	TRUE
chr7	134527567	134541412	13846	+	ENSG00000198074.10	AKR1B10	AKR1B10	3.43	-1.04	156	2.34e-11	1.22e-09	10.6	treatmenttdp43_ind-treatmenttdp43_not_ind	TRUE
chr1	157993273	158100262	106990	+	ENSG00000183853.18	KIRREL1	KIRREL1	0.789	6.24	156	2.36e-11	1.23e-09	10.6	treatmenttdp43_ind-treatmenttdp43_not_ind	TRUE
chr4	121874481	121952060	77580	-	ENSG00000138741.11	TRPC3	TRPC3	-0.904	2.86	156	2.39e-11	1.24e-09	10.6	treatmenttdp43_ind-treatmenttdp43_not_ind	TRUE
chrX	20006713	20116907	110195	-	ENSG00000184368.16	MAP7D2	MAP7D2	-0.632	4.77	156	2.39e-11	1.24e-09	10.6	treatmenttdp43_ind-treatmenttdp43_not_ind	TRUE
chr6	8411435	8435561	24127	-	ENSG00000124786.12	SLC35B3	SLC35B3	0.68	3.24	156	2.42e-11	1.25e-09	10.6	treatmenttdp43_ind-treatmenttdp43_not_ind	TRUE
chr7	99876958	99919531	42574	-	ENSG00000146833.16	TRIM4	TRIM4	0.523	3.58	156	2.43e-11	1.25e-09	10.6	treatmenttdp43_ind-treatmenttdp43_not_ind	TRUE
chr11	61513714	61581148	67435	-	ENSG00000011347.10	SYT7	SYT7	-0.679	5.86	156	2.43e-11	1.26e-09	10.6	treatmenttdp43_ind-treatmenttdp43_not_ind	TRUE
chr17	48575507	48578350	2844	-	ENSG00000182742.6	HOXB4	HOXB4	-0.538	6.4	156	2.44e-11	1.26e-09	10.6	treatmenttdp43_ind-treatmenttdp43_not_ind	TRUE
chr16	58462846	58513628	50783	+	ENSG00000103034.15	NDRG4	NDRG4	-0.506	9.2	155	2.5e-11	1.28e-09	10.6	treatmenttdp43_ind-treatmenttdp43_not_ind	TRUE
chr17	39626740	39636626	9887	+	ENSG00000131771.14	PPP1R1B	PPP1R1B	-1.71	3.56	155	2.51e-11	1.28e-09	10.6	treatmenttdp43_ind-treatmenttdp43_not_ind	TRUE
chr5	131949973	132012243	62271	-	ENSG00000164398.15	ACSL6	ACSL6	-0.675	4.87	155	2.51e-11	1.28e-09	10.6	treatmenttdp43_ind-treatmenttdp43_not_ind	TRUE
chr15	41320794	41381050	60257	+	ENSG00000137804.14	NUSAP1	NUSAP1	2.37	2.77	155	2.52e-11	1.28e-09	10.6	treatmenttdp43_ind-treatmenttdp43_not_ind	TRUE
chr1	94820342	94895246	74905	+	ENSG00000143036.17	SLC44A3	SLC44A3	-1.12	3.71	155	2.52e-11	1.28e-09	10.6	treatmenttdp43_ind-treatmenttdp43_not_ind	TRUE
chr4	103586031	103719985	133955	-	ENSG00000169836.5	TACR3	TACR3	-0.924	2.87	155	2.52e-11	1.28e-09	10.6	treatmenttdp43_ind-treatmenttdp43_not_ind	TRUE
chr10	116056925	116276803	219879	-	ENSG00000151892.16	GFRA1	GFRA1	-0.85	8.55	155	2.53e-11	1.28e-09	10.6	treatmenttdp43_ind-treatmenttdp43_not_ind	TRUE
chr17	142789	181650	38862	-	ENSG00000272636.5	DOC2B	DOC2B	-0.617	7.01	155	2.53e-11	1.28e-09	10.6	treatmenttdp43_ind-treatmenttdp43_not_ind	TRUE
chr10	128096659	128126423	29765	-	ENSG00000148773.14	MKI67	MKI67	3.14	3.17	155	2.54e-11	1.29e-09	10.6	treatmenttdp43_ind-treatmenttdp43_not_ind	TRUE
chr6	31857659	31862905	5247	-	ENSG00000204386.12	NEU1	NEU1	0.559	6.32	155	2.55e-11	1.29e-09	10.6	treatmenttdp43_ind-treatmenttdp43_not_ind	TRUE
chr19	18196784	18204042	7259	-	ENSG00000105649.10	RAB3A	RAB3A	-0.513	7.27	155	2.56e-11	1.29e-09	10.6	treatmenttdp43_ind-treatmenttdp43_not_ind	TRUE
chr13	21153595	21176552	22958	-	ENSG00000165480.16	SKA3	SKA3	2.7	0.0279	155	2.58e-11	1.3e-09	10.6	treatmenttdp43_ind-treatmenttdp43_not_ind	TRUE
chr1	78889764	79282124	392361	-	ENSG00000162618.15	ADGRL4	ADGRL4	1.68	1.6	155	2.59e-11	1.3e-09	10.6	treatmenttdp43_ind-treatmenttdp43_not_ind	TRUE
chr20	3162617	3173549	10933	-	ENSG00000088899.16	LZTS3	LZTS3	-0.477	6.97	155	2.61e-11	1.31e-09	10.6	treatmenttdp43_ind-treatmenttdp43_not_ind	TRUE
chr10	56357227	56361273	4047	-	ENSG00000122952.17	ZWINT	ZWINT	1.28	2.42	155	2.61e-11	1.31e-09	10.6	treatmenttdp43_ind-treatmenttdp43_not_ind	TRUE
chr16	11668455	11679152	10698	+	ENSG00000184602.6	SNN	SNN	-0.508	7.47	154	2.64e-11	1.32e-09	10.6	treatmenttdp43_ind-treatmenttdp43_not_ind	TRUE
chr7	148807257	148884321	77065	-	ENSG00000106462.12	EZH2	EZH2	0.862	2.8	154	2.65e-11	1.32e-09	10.6	treatmenttdp43_ind-treatmenttdp43_not_ind	TRUE
chr13	52377167	52416373	39207	-	ENSG00000136114.17	THSD1	THSD1	0.961	3.06	154	2.69e-11	1.34e-09	10.6	treatmenttdp43_ind-treatmenttdp43_not_ind	TRUE
chr8	28316986	28343355	26370	+	ENSG00000168081.9	PNOC	PNOC	-0.658	5.39	154	2.72e-11	1.35e-09	10.6	treatmenttdp43_ind-treatmenttdp43_not_ind	TRUE
chr1	1613758	1615795	2038	-	ENSG00000272106.1	NA	ENSG00000272106.1	-0.48	4.13	154	2.73e-11	1.35e-09	10.6	treatmenttdp43_ind-treatmenttdp43_not_ind	TRUE
chr9	128191655	128255248	63594	+	ENSG00000106976.21	DNM1	DNM1	-0.503	7.73	154	2.75e-11	1.36e-09	10.6	treatmenttdp43_ind-treatmenttdp43_not_ind	TRUE
chr5	141350099	141512975	162877	+	ENSG00000254221.3	PCDHGB1	PCDHGB1	-0.722	5.02	154	2.77e-11	1.37e-09	10.6	treatmenttdp43_ind-treatmenttdp43_not_ind	TRUE
chr11	64917553	64934475	16923	+	ENSG00000068971.14	PPP2R5B	PPP2R5B	-0.487	6.91	154	2.78e-11	1.37e-09	10.6	treatmenttdp43_ind-treatmenttdp43_not_ind	TRUE
chr10	93496612	93529092	32481	+	ENSG00000138180.16	CEP55	CEP55	3.34	0.862	154	2.79e-11	1.37e-09	10.6	treatmenttdp43_ind-treatmenttdp43_not_ind	TRUE
chr15	89243945	89317261	73317	+	ENSG00000140525.20	FANCI	FANCI	1.43	2.2	153	2.82e-11	1.38e-09	10.5	treatmenttdp43_ind-treatmenttdp43_not_ind	TRUE
chr2	131527675	131533666	5992	+	ENSG00000163040.15	CCDC74A	CCDC74A	-0.774	3.85	153	2.82e-11	1.38e-09	10.6	treatmenttdp43_ind-treatmenttdp43_not_ind	TRUE
chr17	2755705	3037741	282037	+	ENSG00000132359.16	RAP1GAP2	RAP1GAP2	-0.614	6	153	2.88e-11	1.41e-09	10.5	treatmenttdp43_ind-treatmenttdp43_not_ind	TRUE
chr3	47379089	47381519	2431	-	ENSG00000260236.2	NA	ENSG00000260236.2	1	1.79	153	2.93e-11	1.43e-09	10.5	treatmenttdp43_ind-treatmenttdp43_not_ind	TRUE
chr5	151020591	151028988	8398	+	ENSG00000211445.13	GPX3	GPX3	-0.663	5.67	153	2.95e-11	1.44e-09	10.5	treatmenttdp43_ind-treatmenttdp43_not_ind	TRUE
chr11	65892049	65900573	8525	-	ENSG00000175592.9	FOSL1	FOSL1	0.899	3.94	153	2.96e-11	1.44e-09	10.5	treatmenttdp43_ind-treatmenttdp43_not_ind	TRUE
chr16	29871159	29899550	28392	-	ENSG00000174938.15	SEZ6L2	SEZ6L2	-0.524	9.47	152	2.98e-11	1.45e-09	10.5	treatmenttdp43_ind-treatmenttdp43_not_ind	TRUE
chr3	57571363	57598220	26858	-	ENSG00000168374.11	ARF4	ARF4	0.568	8.29	152	2.99e-11	1.45e-09	10.5	treatmenttdp43_ind-treatmenttdp43_not_ind	TRUE
chr6	18387350	18468870	81521	+	ENSG00000137393.10	RNF144B	RNF144B	-0.844	2.07	152	3.02e-11	1.46e-09	10.5	treatmenttdp43_ind-treatmenttdp43_not_ind	TRUE
chr20	43667019	43716495	49477	+	ENSG00000101057.16	MYBL2	MYBL2	3.59	1.65	152	3.06e-11	1.48e-09	10.5	treatmenttdp43_ind-treatmenttdp43_not_ind	TRUE
chr9	116423112	117415070	991959	-	ENSG00000148219.18	ASTN2	ASTN2	-0.482	4.27	152	3.07e-11	1.48e-09	10.5	treatmenttdp43_ind-treatmenttdp43_not_ind	TRUE
chr11	119149052	119162653	13602	+	ENSG00000172350.10	ABCG4	ABCG4	-0.617	4.26	152	3.08e-11	1.48e-09	10.5	treatmenttdp43_ind-treatmenttdp43_not_ind	TRUE
chr10	85599552	86366795	767244	-	ENSG00000182771.19	GRID1	GRID1	-0.653	5.92	152	3.08e-11	1.48e-09	10.5	treatmenttdp43_ind-treatmenttdp43_not_ind	TRUE
chr6	89433152	89633834	200683	+	ENSG00000135299.17	ANKRD6	ANKRD6	-0.717	5.28	151	3.18e-11	1.53e-09	10.5	treatmenttdp43_ind-treatmenttdp43_not_ind	TRUE
chr11	108665058	108940999	275942	+	ENSG00000178105.12	DDX10	DDX10	0.712	4.35	151	3.22e-11	1.54e-09	10.5	treatmenttdp43_ind-treatmenttdp43_not_ind	TRUE
chr7	128350325	128361685	11361	-	ENSG00000224940.9	PRRT4	PRRT4	-0.689	3.36	151	3.33e-11	1.59e-09	10.5	treatmenttdp43_ind-treatmenttdp43_not_ind	TRUE
chr19	42325609	42378769	53161	+	ENSG00000105429.13	MEGF8	MEGF8	-0.425	9.01	150	3.41e-11	1.63e-09	10.5	treatmenttdp43_ind-treatmenttdp43_not_ind	TRUE
chr11	77322017	77474635	152619	-	ENSG00000149269.10	PAK1	PAK1	-0.374	6.86	150	3.44e-11	1.64e-09	10.5	treatmenttdp43_ind-treatmenttdp43_not_ind	TRUE
chr20	63743668	63832038	88371	-	ENSG00000130584.12	ZBTB46	ZBTB46	-0.47	4.83	150	3.47e-11	1.65e-09	10.5	treatmenttdp43_ind-treatmenttdp43_not_ind	TRUE
chr5	140827958	141012347	184390	+	ENSG00000081842.18	PCDHA6	PCDHA6	-0.79	6.16	150	3.52e-11	1.67e-09	10.5	treatmenttdp43_ind-treatmenttdp43_not_ind	TRUE
chr14	54566117	54793315	227199	+	ENSG00000020577.14	SAMD4A	SAMD4A	-0.603	6.7	150	3.53e-11	1.68e-09	10.5	treatmenttdp43_ind-treatmenttdp43_not_ind	TRUE
chr14	96363452	96387288	23837	+	ENSG00000100744.15	GSKIP	GSKIP	0.554	3.58	150	3.57e-11	1.69e-09	10.4	treatmenttdp43_ind-treatmenttdp43_not_ind	TRUE
chr17	50373220	50381483	8264	+	ENSG00000154920.15	EME1	EME1	1.35	0.267	150	3.58e-11	1.69e-09	10.4	treatmenttdp43_ind-treatmenttdp43_not_ind	TRUE
chr14	59460363	59484408	24046	-	ENSG00000126790.12	L3HYPDH	L3HYPDH	0.864	3.54	149	3.6e-11	1.69e-09	10.4	treatmenttdp43_ind-treatmenttdp43_not_ind	TRUE
chr6	30727709	30742732	15024	-	ENSG00000137312.15	FLOT1	FLOT1	-0.399	8.23	149	3.6e-11	1.69e-09	10.4	treatmenttdp43_ind-treatmenttdp43_not_ind	TRUE
chr1	32936445	32964809	28365	-	ENSG00000116514.17	RNF19B	RNF19B	-0.402	5.94	149	3.66e-11	1.72e-09	10.4	treatmenttdp43_ind-treatmenttdp43_not_ind	TRUE
chr18	2571557	2616635	45079	+	ENSG00000080986.13	NDC80	NDC80	2.33	0.806	149	3.67e-11	1.72e-09	10.4	treatmenttdp43_ind-treatmenttdp43_not_ind	TRUE
chrX	72127110	72131901	4792	-	ENSG00000242732.4	RTL5	RTL5	-0.5	5.84	149	3.67e-11	1.72e-09	10.4	treatmenttdp43_ind-treatmenttdp43_not_ind	TRUE
chr16	22814162	22916338	102177	+	ENSG00000122254.7	HS3ST2	HS3ST2	1.26	1.34	149	3.68e-11	1.72e-09	10.4	treatmenttdp43_ind-treatmenttdp43_not_ind	TRUE
chr22	18906028	18914238	8211	+	ENSG00000183628.14	DGCR6	DGCR6	-0.59	5.37	149	3.73e-11	1.74e-09	10.4	treatmenttdp43_ind-treatmenttdp43_not_ind	TRUE
chr22	43999211	44172939	173729	+	ENSG00000188677.15	PARVB	PARVB	-0.873	2.43	149	3.73e-11	1.74e-09	10.4	treatmenttdp43_ind-treatmenttdp43_not_ind	TRUE
chr3	196946356	196969060	22705	-	ENSG00000119227.8	PIGZ	PIGZ	-0.63	4.24	149	3.77e-11	1.75e-09	10.4	treatmenttdp43_ind-treatmenttdp43_not_ind	TRUE
chr2	74834127	74893359	59233	+	ENSG00000159399.10	HK2	HK2	0.829	3.93	149	3.77e-11	1.75e-09	10.4	treatmenttdp43_ind-treatmenttdp43_not_ind	TRUE
chr6	52361421	52407777	46357	+	ENSG00000170915.9	PAQR8	PAQR8	-0.731	4.97	149	3.79e-11	1.76e-09	10.4	treatmenttdp43_ind-treatmenttdp43_not_ind	TRUE
chr6	149963943	149973715	9773	+	ENSG00000111981.5	ULBP1	ULBP1	1.45	1.72	149	3.82e-11	1.77e-09	10.4	treatmenttdp43_ind-treatmenttdp43_not_ind	TRUE
chr17	44345246	44353106	7861	+	ENSG00000030582.18	GRN	GRN	0.483	7.84	148	3.84e-11	1.77e-09	10.4	treatmenttdp43_ind-treatmenttdp43_not_ind	TRUE
chr20	38724486	38729372	4887	+	ENSG00000101438.4	SLC32A1	SLC32A1	-0.616	5.01	148	3.85e-11	1.78e-09	10.4	treatmenttdp43_ind-treatmenttdp43_not_ind	TRUE
chr19	14119512	14136613	17102	-	ENSG00000105011.9	ASF1B	ASF1B	2.79	0.229	148	3.85e-11	1.78e-09	10.4	treatmenttdp43_ind-treatmenttdp43_not_ind	TRUE
chr1	54225433	54413479	188047	-	ENSG00000157216.16	SSBP3	SSBP3	-0.585	6.66	148	3.88e-11	1.78e-09	10.4	treatmenttdp43_ind-treatmenttdp43_not_ind	TRUE
chr8	123319850	123416350	96501	-	ENSG00000156802.13	ATAD2	ATAD2	1.05	2.85	148	3.92e-11	1.8e-09	10.4	treatmenttdp43_ind-treatmenttdp43_not_ind	TRUE
chr12	131828393	131851783	23391	+	ENSG00000198598.7	MMP17	MMP17	-1.15	4.54	148	3.92e-11	1.8e-09	10.4	treatmenttdp43_ind-treatmenttdp43_not_ind	TRUE
chr10	80407829	80437115	29287	+	ENSG00000122378.14	PRXL2A	PRXL2A	-0.444	7.26	148	4e-11	1.83e-09	10.4	treatmenttdp43_ind-treatmenttdp43_not_ind	TRUE
chr7	134646811	134679816	33006	+	ENSG00000172331.12	BPGM	BPGM	0.524	4.94	148	4.01e-11	1.83e-09	10.4	treatmenttdp43_ind-treatmenttdp43_not_ind	TRUE
chr1	112911847	112957593	45747	-	ENSG00000155380.13	SLC16A1	SLC16A1	0.734	6.13	148	4.03e-11	1.84e-09	10.4	treatmenttdp43_ind-treatmenttdp43_not_ind	TRUE
chr10	121989163	122254545	265383	+	ENSG00000138162.19	TACC2	TACC2	-0.403	6.14	148	4.05e-11	1.84e-09	10.4	treatmenttdp43_ind-treatmenttdp43_not_ind	TRUE
chr15	41895933	41972557	76625	-	ENSG00000103966.11	EHD4	EHD4	0.856	4.62	147	4.09e-11	1.86e-09	10.4	treatmenttdp43_ind-treatmenttdp43_not_ind	TRUE
chr1	32862268	32872482	10215	-	ENSG00000160097.20	FNDC5	FNDC5	-0.632	4.21	147	4.1e-11	1.86e-09	10.4	treatmenttdp43_ind-treatmenttdp43_not_ind	TRUE
chr19	1285873	1301431	15559	+	ENSG00000099617.4	EFNA2	EFNA2	-0.574	3.96	147	4.12e-11	1.87e-09	10.4	treatmenttdp43_ind-treatmenttdp43_not_ind	TRUE
chr10	49610310	49612720	2411	+	ENSG00000187714.7	SLC18A3	SLC18A3	-0.722	4.35	147	4.14e-11	1.87e-09	10.4	treatmenttdp43_ind-treatmenttdp43_not_ind	TRUE
chr4	84583127	84651334	68208	+	ENSG00000163624.6	CDS1	CDS1	-0.545	4.39	147	4.17e-11	1.88e-09	10.4	treatmenttdp43_ind-treatmenttdp43_not_ind	TRUE
chr7	112422887	112481017	58131	+	ENSG00000006652.15	IFRD1	IFRD1	0.363	5.84	147	4.18e-11	1.88e-09	10.4	treatmenttdp43_ind-treatmenttdp43_not_ind	TRUE
chr9	87497228	87708634	211407	+	ENSG00000196730.13	DAPK1	DAPK1	-0.476	6.21	147	4.21e-11	1.89e-09	10.4	treatmenttdp43_ind-treatmenttdp43_not_ind	TRUE
chr9	34398184	34458570	60387	-	ENSG00000164970.15	FAM219A	FAM219A	-0.413	7.94	147	4.23e-11	1.9e-09	10.4	treatmenttdp43_ind-treatmenttdp43_not_ind	TRUE
chr12	55681736	55684611	2876	+	ENSG00000170439.8	METTL7B	METTL7B	1.98	3.06	147	4.23e-11	1.9e-09	10.4	treatmenttdp43_ind-treatmenttdp43_not_ind	TRUE
chr1	173858559	173868882	10324	-	ENSG00000234741.10	GAS5	GAS5	0.718	6.07	147	4.24e-11	1.9e-09	10.4	treatmenttdp43_ind-treatmenttdp43_not_ind	TRUE
chr19	46486906	46495879	8974	-	ENSG00000204851.7	PNMA8B	PNMA8B	-0.512	5.25	147	4.25e-11	1.9e-09	10.4	treatmenttdp43_ind-treatmenttdp43_not_ind	TRUE
chr2	107986523	108013994	27472	+	ENSG00000115665.9	SLC5A7	SLC5A7	-0.937	3.94	147	4.28e-11	1.91e-09	10.4	treatmenttdp43_ind-treatmenttdp43_not_ind	TRUE
chr7	44884953	44886393	1441	+	ENSG00000272768.1	NA	ENSG00000272768.1	1.4	-0.189	147	4.29e-11	1.91e-09	10.4	treatmenttdp43_ind-treatmenttdp43_not_ind	TRUE
chr5	96390333	96434143	43811	-	ENSG00000175426.11	PCSK1	PCSK1	-0.716	9.64	147	4.32e-11	1.92e-09	10.4	treatmenttdp43_ind-treatmenttdp43_not_ind	TRUE
chr12	93542022	93571768	29747	-	ENSG00000246985.8	SOCS2-AS1	SOCS2-AS1	-0.616	4.27	147	4.33e-11	1.92e-09	10.4	treatmenttdp43_ind-treatmenttdp43_not_ind	TRUE
chr15	78340353	78348225	7873	+	ENSG00000166426.8	CRABP1	CRABP1	-0.592	5.96	147	4.34e-11	1.92e-09	10.4	treatmenttdp43_ind-treatmenttdp43_not_ind	TRUE
chrX	70290104	70420886	130783	+	ENSG00000090889.12	KIF4A	KIF4A	1.99	1.6	146	4.36e-11	1.93e-09	10.4	treatmenttdp43_ind-treatmenttdp43_not_ind	TRUE
chrX	76427710	76431342	3633	+	ENSG00000198934.5	MAGEE1	MAGEE1	-0.528	6.38	146	4.39e-11	1.94e-09	10.4	treatmenttdp43_ind-treatmenttdp43_not_ind	TRUE
chr15	101621444	101652391	30948	-	ENSG00000184277.13	TM2D3	TM2D3	-0.374	5.95	146	4.4e-11	1.94e-09	10.4	treatmenttdp43_ind-treatmenttdp43_not_ind	TRUE
chr1	205976740	206003461	26722	-	ENSG00000276600.5	RAB7B	RAB7B	1.06	0.94	146	4.4e-11	1.94e-09	10.4	treatmenttdp43_ind-treatmenttdp43_not_ind	TRUE
chr12	57747727	57756013	8287	-	ENSG00000135446.17	CDK4	CDK4	0.534	6.17	146	4.42e-11	1.94e-09	10.4	treatmenttdp43_ind-treatmenttdp43_not_ind	TRUE
chr1	173477330	173488815	11486	+	ENSG00000117592.9	PRDX6	PRDX6	0.749	6.89	146	4.45e-11	1.95e-09	10.4	treatmenttdp43_ind-treatmenttdp43_not_ind	TRUE
chr10	88819896	88851844	31949	-	ENSG00000152766.6	ANKRD22	ANKRD22	-0.52	5.54	146	4.48e-11	1.96e-09	10.3	treatmenttdp43_ind-treatmenttdp43_not_ind	TRUE
chr12	50103982	50111313	7332	+	ENSG00000167588.13	GPD1	GPD1	1.62	1.76	146	4.48e-11	1.96e-09	10.3	treatmenttdp43_ind-treatmenttdp43_not_ind	TRUE
chr7	124743885	124765792	21908	-	ENSG00000170775.3	GPR37	GPR37	-0.968	4.29	146	4.49e-11	1.96e-09	10.3	treatmenttdp43_ind-treatmenttdp43_not_ind	TRUE
chr19	6494319	6502848	8530	-	ENSG00000104833.12	TUBB4A	TUBB4A	-0.582	7.97	146	4.53e-11	1.98e-09	10.3	treatmenttdp43_ind-treatmenttdp43_not_ind	TRUE
chr10	86958599	86963258	4660	+	ENSG00000173267.14	SNCG	SNCG	-0.502	6.53	146	4.56e-11	1.98e-09	10.3	treatmenttdp43_ind-treatmenttdp43_not_ind	TRUE
chr9	93576584	93679587	103004	+	ENSG00000197724.11	PHF2	PHF2	-0.392	6.54	146	4.56e-11	1.98e-09	10.3	treatmenttdp43_ind-treatmenttdp43_not_ind	TRUE
chr7	112450460	112490941	40482	+	ENSG00000288640.1	NA	ENSG00000288640.1	1.78	1.39	145	4.66e-11	2.02e-09	10.3	treatmenttdp43_ind-treatmenttdp43_not_ind	TRUE
chr1	119648411	119744218	95808	+	ENSG00000092621.13	PHGDH	PHGDH	0.509	5.61	145	4.67e-11	2.03e-09	10.3	treatmenttdp43_ind-treatmenttdp43_not_ind	TRUE
chr19	11131520	11155807	24288	-	ENSG00000161888.12	SPC24	SPC24	2.41	0.392	145	4.69e-11	2.03e-09	10.3	treatmenttdp43_ind-treatmenttdp43_not_ind	TRUE
chr12	53990624	54030823	40200	+	ENSG00000197757.8	HOXC6	HOXC6	-0.735	3.16	145	4.7e-11	2.03e-09	10.3	treatmenttdp43_ind-treatmenttdp43_not_ind	TRUE
chr12	22063773	22437041	373269	-	ENSG00000111728.11	ST8SIA1	ST8SIA1	-0.669	5.05	145	4.77e-11	2.06e-09	10.3	treatmenttdp43_ind-treatmenttdp43_not_ind	TRUE
chr1	52372829	52404423	31595	-	ENSG00000085840.13	ORC1	ORC1	1.93	0.33	145	4.81e-11	2.07e-09	10.3	treatmenttdp43_ind-treatmenttdp43_not_ind	TRUE
chr5	148202794	148215137	12344	+	ENSG00000178172.7	SPINK6	SPINK6	-0.753	2.81	145	4.95e-11	2.13e-09	10.3	treatmenttdp43_ind-treatmenttdp43_not_ind	TRUE
chr1	94613814	94855426	241613	-	ENSG00000224081.10	SLC44A3-AS1	SLC44A3-AS1	-1.02	3.59	144	4.98e-11	2.14e-09	10.3	treatmenttdp43_ind-treatmenttdp43_not_ind	TRUE
chr7	27145396	27150603	5208	-	ENSG00000106006.6	HOXA6	HOXA6	-0.925	3.11	144	5.01e-11	2.15e-09	10.3	treatmenttdp43_ind-treatmenttdp43_not_ind	TRUE
chr6	36740775	36839444	98670	-	ENSG00000124772.12	CPNE5	CPNE5	-0.858	3.77	144	5.02e-11	2.15e-09	10.3	treatmenttdp43_ind-treatmenttdp43_not_ind	TRUE
chr17	30769388	30824692	55305	-	ENSG00000176390.12	CRLF3	CRLF3	0.636	2.73	144	5.05e-11	2.16e-09	10.3	treatmenttdp43_ind-treatmenttdp43_not_ind	TRUE
chr17	6444441	6451469	7029	+	ENSG00000129195.16	PIMREG	PIMREG	2.29	1.22	144	5.07e-11	2.16e-09	10.3	treatmenttdp43_ind-treatmenttdp43_not_ind	TRUE
chr5	171387116	171411810	24695	+	ENSG00000181163.14	NPM1	NPM1	0.672	8.28	144	5.07e-11	2.16e-09	10.3	treatmenttdp43_ind-treatmenttdp43_not_ind	TRUE
chr14	75278826	75282230	3405	+	ENSG00000170345.10	FOS	FOS	-0.477	5.8	144	5.15e-11	2.19e-09	10.3	treatmenttdp43_ind-treatmenttdp43_not_ind	TRUE
chr1	28578538	28583132	4595	-	ENSG00000197989.15	SNHG12	SNHG12	0.783	2.99	144	5.26e-11	2.23e-09	10.3	treatmenttdp43_ind-treatmenttdp43_not_ind	TRUE
chr2	202265736	202303661	37926	+	ENSG00000055044.11	NOP58	NOP58	0.614	5.07	144	5.27e-11	2.23e-09	10.3	treatmenttdp43_ind-treatmenttdp43_not_ind	TRUE
chr10	132537787	132783480	245694	+	ENSG00000068383.19	INPP5A	INPP5A	-0.432	5.53	143	5.3e-11	2.24e-09	10.3	treatmenttdp43_ind-treatmenttdp43_not_ind	TRUE
chr1	116574399	116667755	93357	-	ENSG00000143061.18	IGSF3	IGSF3	-0.638	7.77	143	5.37e-11	2.27e-09	10.3	treatmenttdp43_ind-treatmenttdp43_not_ind	TRUE
chr16	1989660	1994275	4616	+	ENSG00000127561.16	SYNGR3	SYNGR3	-0.517	7.1	143	5.43e-11	2.29e-09	10.3	treatmenttdp43_ind-treatmenttdp43_not_ind	TRUE
chr20	57168753	57266641	97889	-	ENSG00000101144.13	BMP7	BMP7	-0.856	5.31	143	5.44e-11	2.29e-09	10.3	treatmenttdp43_ind-treatmenttdp43_not_ind	TRUE
chr11	19710934	19712619	1686	-	ENSG00000270607.1	NA	ENSG00000270607.1	-1.08	2.47	143	5.49e-11	2.31e-09	10.3	treatmenttdp43_ind-treatmenttdp43_not_ind	TRUE
chr4	5748084	5893086	145003	-	ENSG00000072832.15	CRMP1	CRMP1	-0.421	9.62	143	5.54e-11	2.32e-09	10.3	treatmenttdp43_ind-treatmenttdp43_not_ind	TRUE
chr19	405445	409147	3703	-	ENSG00000183186.8	C2CD4C	C2CD4C	-0.48	5.51	143	5.54e-11	2.32e-09	10.3	treatmenttdp43_ind-treatmenttdp43_not_ind	TRUE
chr1	110210314	110283100	72787	+	ENSG00000116396.15	KCNC4	KCNC4	-0.581	5.82	143	5.62e-11	2.35e-09	10.3	treatmenttdp43_ind-treatmenttdp43_not_ind	TRUE
chr20	43457893	43466046	8154	+	ENSG00000124193.16	SRSF6	SRSF6	0.374	6.26	142	5.8e-11	2.43e-09	10.2	treatmenttdp43_ind-treatmenttdp43_not_ind	TRUE
chr8	79611117	79666158	55042	+	ENSG00000104435.14	STMN2	STMN2	-0.453	10.9	142	5.83e-11	2.44e-09	10.2	treatmenttdp43_ind-treatmenttdp43_not_ind	TRUE
chr11	46743048	46846308	103261	-	ENSG00000175216.15	CKAP5	CKAP5	-0.381	8.11	142	5.87e-11	2.45e-09	10.2	treatmenttdp43_ind-treatmenttdp43_not_ind	TRUE
chr11	117199370	117207464	8095	+	ENSG00000149591.17	TAGLN	TAGLN	1.68	8.48	142	5.88e-11	2.45e-09	10.2	treatmenttdp43_ind-treatmenttdp43_not_ind	TRUE
chr17	81029130	81034881	5752	-	ENSG00000226137.5	BAIAP2-DT	BAIAP2-DT	-0.529	5.73	142	5.91e-11	2.46e-09	10.2	treatmenttdp43_ind-treatmenttdp43_not_ind	TRUE
chr3	48517684	48562015	44332	-	ENSG00000114268.12	PFKFB4	PFKFB4	-0.45	4.89	142	5.92e-11	2.46e-09	10.2	treatmenttdp43_ind-treatmenttdp43_not_ind	TRUE
chr2	99161427	99181058	19632	-	ENSG00000158411.11	MITD1	MITD1	0.728	2.88	142	5.92e-11	2.46e-09	10.2	treatmenttdp43_ind-treatmenttdp43_not_ind	TRUE
chr8	19404161	19758029	353869	-	ENSG00000147408.16	CSGALNACT1	CSGALNACT1	-0.893	5.58	142	6.01e-11	2.49e-09	10.2	treatmenttdp43_ind-treatmenttdp43_not_ind	TRUE
chr1	211658657	211675630	16974	-	ENSG00000117650.13	NEK2	NEK2	2.5	0.00726	142	6.02e-11	2.49e-09	10.2	treatmenttdp43_ind-treatmenttdp43_not_ind	TRUE
chr4	43388157	43388437	281	+	ENSG00000277096.1	NA	ENSG00000277096.1	8.5	-1.8	405	6.02e-11	2.49e-09	10.2	treatmenttdp43_ind-treatmenttdp43_not_ind	TRUE
chr8	20144855	20183206	38352	-	ENSG00000036565.15	SLC18A1	SLC18A1	0.959	2.6	141	6.05e-11	2.49e-09	10.2	treatmenttdp43_ind-treatmenttdp43_not_ind	TRUE
chr17	7438273	7444937	6665	+	ENSG00000161958.11	FGF11	FGF11	-0.429	5.13	141	6.05e-11	2.49e-09	10.2	treatmenttdp43_ind-treatmenttdp43_not_ind	TRUE
chr13	52455429	52476628	21200	+	ENSG00000136108.15	CKAP2	CKAP2	0.72	4.63	141	6.15e-11	2.53e-09	10.2	treatmenttdp43_ind-treatmenttdp43_not_ind	TRUE
chr17	58301228	58328795	27568	-	ENSG00000005379.17	TSPOAP1	TSPOAP1	-0.803	5.03	141	6.18e-11	2.54e-09	10.2	treatmenttdp43_ind-treatmenttdp43_not_ind	TRUE
chr12	2857680	2877174	19495	-	ENSG00000111206.13	FOXM1	FOXM1	2.74	2.2	141	6.26e-11	2.56e-09	10.2	treatmenttdp43_ind-treatmenttdp43_not_ind	TRUE
chr2	130836914	131047263	210350	+	ENSG00000136002.20	ARHGEF4	ARHGEF4	-0.529	6.09	141	6.28e-11	2.57e-09	10.2	treatmenttdp43_ind-treatmenttdp43_not_ind	TRUE
chr1	37713880	37765133	51254	-	ENSG00000183317.17	EPHA10	EPHA10	-0.66	4.93	141	6.28e-11	2.57e-09	10.2	treatmenttdp43_ind-treatmenttdp43_not_ind	TRUE
chr14	63204114	63293508	89395	+	ENSG00000126785.13	RHOJ	RHOJ	0.745	4.52	141	6.32e-11	2.58e-09	10.2	treatmenttdp43_ind-treatmenttdp43_not_ind	TRUE
chr15	65381484	65422947	41464	-	ENSG00000103742.12	IGDCC4	IGDCC4	-0.437	6.25	141	6.38e-11	2.6e-09	10.2	treatmenttdp43_ind-treatmenttdp43_not_ind	TRUE
chr13	106489745	106535662	45918	-	ENSG00000125266.8	EFNB2	EFNB2	0.659	6.97	141	6.41e-11	2.61e-09	10.2	treatmenttdp43_ind-treatmenttdp43_not_ind	TRUE
chr11	125591712	125625215	33504	+	ENSG00000134910.14	STT3A	STT3A	0.452	7.09	141	6.44e-11	2.61e-09	10.2	treatmenttdp43_ind-treatmenttdp43_not_ind	TRUE
chr16	74621399	74666877	45479	-	ENSG00000168411.14	RFWD3	RFWD3	0.5	4.38	140	6.49e-11	2.63e-09	10.2	treatmenttdp43_ind-treatmenttdp43_not_ind	TRUE
chr17	40287879	40304657	16779	+	ENSG00000094804.12	CDC6	CDC6	1.47	2.17	140	6.54e-11	2.65e-09	10.2	treatmenttdp43_ind-treatmenttdp43_not_ind	TRUE
chr11	6395125	6419414	24290	-	ENSG00000166313.20	APBB1	APBB1	-0.391	8.07	140	6.73e-11	2.72e-09	10.2	treatmenttdp43_ind-treatmenttdp43_not_ind	TRUE
chr12	102957674	102960513	2840	+	ENSG00000139352.4	ASCL1	ASCL1	-0.561	4.62	140	6.74e-11	2.72e-09	10.2	treatmenttdp43_ind-treatmenttdp43_not_ind	TRUE
chr5	75336329	75364001	27673	+	ENSG00000113161.17	HMGCR	HMGCR	-0.536	7.97	140	6.77e-11	2.73e-09	10.2	treatmenttdp43_ind-treatmenttdp43_not_ind	TRUE
chr12	30926428	30996602	70175	+	ENSG00000110900.16	TSPAN11	TSPAN11	-0.858	6.93	140	6.82e-11	2.74e-09	10.2	treatmenttdp43_ind-treatmenttdp43_not_ind	TRUE
chr8	41488200	41511095	22896	+	ENSG00000147533.19	GOLGA7	GOLGA7	0.38	6.17	140	6.87e-11	2.76e-09	10.2	treatmenttdp43_ind-treatmenttdp43_not_ind	TRUE
chr16	87601835	87698156	96322	+	ENSG00000154118.13	JPH3	JPH3	-0.547	6.9	140	6.87e-11	2.76e-09	10.2	treatmenttdp43_ind-treatmenttdp43_not_ind	TRUE
chr14	49620799	49623481	2683	+	ENSG00000168282.6	MGAT2	MGAT2	0.424	5.19	139	6.93e-11	2.77e-09	10.2	treatmenttdp43_ind-treatmenttdp43_not_ind	TRUE
chr17	76734115	76737333	3219	-	ENSG00000161547.17	SRSF2	SRSF2	0.494	6.08	139	6.97e-11	2.79e-09	10.2	treatmenttdp43_ind-treatmenttdp43_not_ind	TRUE
chr10	70672506	70762441	89936	+	ENSG00000138316.11	ADAMTS14	ADAMTS14	1.66	4.84	139	7.01e-11	2.8e-09	10.2	treatmenttdp43_ind-treatmenttdp43_not_ind	TRUE
chr12	21764955	21775600	10646	-	ENSG00000121361.5	KCNJ8	KCNJ8	-0.706	3.16	139	7.1e-11	2.82e-09	10.1	treatmenttdp43_ind-treatmenttdp43_not_ind	TRUE
chr3	30606601	30694142	87542	+	ENSG00000163513.19	TGFBR2	TGFBR2	1.22	5.48	139	7.1e-11	2.82e-09	10.1	treatmenttdp43_ind-treatmenttdp43_not_ind	TRUE
chr20	49278178	49299600	21423	+	ENSG00000177410.13	ZFAS1	ZFAS1	0.528	5.57	139	7.1e-11	2.82e-09	10.1	treatmenttdp43_ind-treatmenttdp43_not_ind	TRUE
chr12	55997180	56006641	9462	+	ENSG00000139531.13	SUOX	SUOX	-0.424	5.14	139	7.19e-11	2.86e-09	10.1	treatmenttdp43_ind-treatmenttdp43_not_ind	TRUE
chr7	27153716	27157936	4221	-	ENSG00000122592.8	HOXA7	HOXA7	-0.543	4.11	139	7.21e-11	2.86e-09	10.1	treatmenttdp43_ind-treatmenttdp43_not_ind	TRUE
chr19	44025342	44033110	7769	+	ENSG00000159885.14	ZNF222	ZNF222	0.726	2.84	139	7.22e-11	2.86e-09	10.1	treatmenttdp43_ind-treatmenttdp43_not_ind	TRUE
chr6	85650491	85678932	28442	-	ENSG00000203875.13	SNHG5	SNHG5	0.852	4.31	139	7.23e-11	2.86e-09	10.1	treatmenttdp43_ind-treatmenttdp43_not_ind	TRUE
chr2	128236716	128318868	82153	-	ENSG00000136720.7	HS6ST1	HS6ST1	-0.602	8	139	7.26e-11	2.86e-09	10.1	treatmenttdp43_ind-treatmenttdp43_not_ind	TRUE
chr7	157539056	158587823	1048768	-	ENSG00000155093.19	PTPRN2	PTPRN2	-0.538	6.99	139	7.26e-11	2.86e-09	10.1	treatmenttdp43_ind-treatmenttdp43_not_ind	TRUE
chr19	41219223	41261766	42544	+	ENSG00000167601.12	AXL	AXL	0.992	5.7	139	7.26e-11	2.86e-09	10.1	treatmenttdp43_ind-treatmenttdp43_not_ind	TRUE
chrX	52195836	52265919	70084	-	ENSG00000287215.1	LOC105377209	LOC105377209	-1.07	1.13	139	7.33e-11	2.88e-09	10.1	treatmenttdp43_ind-treatmenttdp43_not_ind	TRUE
chr7	45080437	45088969	8533	-	ENSG00000136274.9	NACAD	NACAD	-0.461	7.68	139	7.36e-11	2.89e-09	10.1	treatmenttdp43_ind-treatmenttdp43_not_ind	TRUE
chr2	191834310	191847088	12779	-	ENSG00000168497.5	CAVIN2	CAVIN2	2.94	1.02	138	7.43e-11	2.91e-09	10.1	treatmenttdp43_ind-treatmenttdp43_not_ind	TRUE
chr10	52314281	52318042	3762	+	ENSG00000107984.10	DKK1	DKK1	1.59	2.64	138	7.44e-11	2.91e-09	10.1	treatmenttdp43_ind-treatmenttdp43_not_ind	TRUE
chr9	127579370	127696027	116658	+	ENSG00000136854.24	STXBP1	STXBP1	-0.476	8.76	138	7.47e-11	2.92e-09	10.1	treatmenttdp43_ind-treatmenttdp43_not_ind	TRUE
chr19	797075	812327	15253	+	ENSG00000011304.22	PTBP1	PTBP1	0.57	6.02	138	7.51e-11	2.93e-09	10.1	treatmenttdp43_ind-treatmenttdp43_not_ind	TRUE
chr2	36355778	36551135	195358	+	ENSG00000150938.10	CRIM1	CRIM1	1.18	6.78	138	7.57e-11	2.95e-09	10.1	treatmenttdp43_ind-treatmenttdp43_not_ind	TRUE
chr4	16501541	16898678	397138	-	ENSG00000169744.13	LDB2	LDB2	-0.838	3.87	138	7.6e-11	2.96e-09	10.1	treatmenttdp43_ind-treatmenttdp43_not_ind	TRUE
chr6	44270450	44307506	37057	+	ENSG00000178233.18	TMEM151B	TMEM151B	-0.515	8.13	138	7.62e-11	2.96e-09	10.1	treatmenttdp43_ind-treatmenttdp43_not_ind	TRUE
chr22	37010859	37020183	9325	-	ENSG00000128311.14	TST	TST	1.02	2.21	138	7.63e-11	2.96e-09	10.1	treatmenttdp43_ind-treatmenttdp43_not_ind	TRUE
chr10	100373099	100454043	80945	+	ENSG00000235823.5	OLMALINC	OLMALINC	-0.543	6.28	138	7.63e-11	2.96e-09	10.1	treatmenttdp43_ind-treatmenttdp43_not_ind	TRUE
chr8	97775057	97853013	77957	+	ENSG00000104341.17	LAPTM4B	LAPTM4B	-0.455	8.37	138	7.67e-11	2.97e-09	10.1	treatmenttdp43_ind-treatmenttdp43_not_ind	TRUE
chr18	23992773	24135610	142838	+	ENSG00000168234.13	TTC39C	TTC39C	0.846	3.05	138	7.77e-11	3e-09	10.1	treatmenttdp43_ind-treatmenttdp43_not_ind	TRUE
chr2	119156243	119158751	2509	-	ENSG00000144119.4	C1QL2	C1QL2	-0.973	2.5	138	7.79e-11	3e-09	10.1	treatmenttdp43_ind-treatmenttdp43_not_ind	TRUE
chr7	129144707	129169699	24993	+	ENSG00000158457.6	TSPAN33	TSPAN33	-0.53	4.19	138	7.88e-11	3.04e-09	10.1	treatmenttdp43_ind-treatmenttdp43_not_ind	TRUE
chr12	48995149	48999375	4227	-	ENSG00000181418.8	DDN	DDN	0.519	4.7	138	7.89e-11	3.04e-09	10.1	treatmenttdp43_ind-treatmenttdp43_not_ind	TRUE
chr2	197568224	197676045	107822	-	ENSG00000162944.11	RFTN2	RFTN2	-1	3.08	138	7.9e-11	3.04e-09	10.1	treatmenttdp43_ind-treatmenttdp43_not_ind	TRUE
chr19	7595863	7618304	22442	+	ENSG00000076826.10	CAMSAP3	CAMSAP3	-0.528	6.03	137	8.04e-11	3.08e-09	10.1	treatmenttdp43_ind-treatmenttdp43_not_ind	TRUE
chr8	22146830	22157084	10255	-	ENSG00000168481.9	LGI3	LGI3	-0.591	4.38	137	8.05e-11	3.08e-09	10.1	treatmenttdp43_ind-treatmenttdp43_not_ind	TRUE
chr9	137062127	137070557	8431	-	ENSG00000186193.9	SAPCD2	SAPCD2	1.01	1.74	137	8.06e-11	3.08e-09	10.1	treatmenttdp43_ind-treatmenttdp43_not_ind	TRUE
chr17	35731639	35743521	11883	+	ENSG00000270885.2	RASL10B	RASL10B	-0.555	5.46	137	8.15e-11	3.11e-09	10.1	treatmenttdp43_ind-treatmenttdp43_not_ind	TRUE
chr19	43646095	43670547	24453	-	ENSG00000011422.12	PLAUR	PLAUR	2.03	2.96	137	8.16e-11	3.11e-09	10.1	treatmenttdp43_ind-treatmenttdp43_not_ind	TRUE
chr1	12618900	12619980	1081	-	ENSG00000272482.2	NA	ENSG00000272482.2	-2.17	-0.624	137	8.17e-11	3.11e-09	10.1	treatmenttdp43_ind-treatmenttdp43_not_ind	TRUE
chr7	92604921	92836573	231653	-	ENSG00000105810.10	CDK6	CDK6	1.15	5.33	137	8.2e-11	3.12e-09	10.1	treatmenttdp43_ind-treatmenttdp43_not_ind	TRUE
chr10	73631612	73641474	9863	-	ENSG00000177791.12	MYOZ1	MYOZ1	2.37	-2.11	137	8.34e-11	3.17e-09	10.1	treatmenttdp43_ind-treatmenttdp43_not_ind	TRUE
chr3	100492619	100577444	84826	+	ENSG00000181458.10	TMEM45A	TMEM45A	0.936	3.7	137	8.46e-11	3.21e-09	10.1	treatmenttdp43_ind-treatmenttdp43_not_ind	TRUE
chr19	18340598	18369950	29353	+	ENSG00000130517.14	PGPEP1	PGPEP1	-0.373	7.08	136	8.55e-11	3.24e-09	10.1	treatmenttdp43_ind-treatmenttdp43_not_ind	TRUE
chr20	1180561	1185415	4855	-	ENSG00000125895.6	TMEM74B	TMEM74B	-0.677	3.37	136	8.64e-11	3.27e-09	10.1	treatmenttdp43_ind-treatmenttdp43_not_ind	TRUE
chr2	15940550	15947007	6458	+	ENSG00000134323.13	MYCN	MYCN	-0.931	3.16	136	8.68e-11	3.28e-09	10.1	treatmenttdp43_ind-treatmenttdp43_not_ind	TRUE
chr17	79792132	79801683	9552	-	ENSG00000141570.11	CBX8	CBX8	-0.407	4.31	136	8.7e-11	3.28e-09	10.1	treatmenttdp43_ind-treatmenttdp43_not_ind	TRUE
chr17	43025231	43032041	6811	+	ENSG00000108830.10	RND2	RND2	-0.476	6.74	136	8.74e-11	3.29e-09	10.1	treatmenttdp43_ind-treatmenttdp43_not_ind	TRUE
chr7	75185385	75237696	52312	-	ENSG00000277053.4	GTF2IP1	GTF2IP1	-0.473	7.34	136	8.84e-11	3.33e-09	10.1	treatmenttdp43_ind-treatmenttdp43_not_ind	TRUE
chr1	230690776	230745576	54801	-	ENSG00000135744.9	AGT	AGT	-1.25	5.8	136	8.95e-11	3.36e-09	10	treatmenttdp43_ind-treatmenttdp43_not_ind	TRUE
chr19	17747718	17788568	40851	+	ENSG00000130475.16	FCHO1	FCHO1	-0.617	4.02	136	9.01e-11	3.38e-09	10	treatmenttdp43_ind-treatmenttdp43_not_ind	TRUE
chr3	184335926	184348421	12496	+	ENSG00000175182.15	FAM131A	FAM131A	-0.456	5.83	135	9.17e-11	3.43e-09	10	treatmenttdp43_ind-treatmenttdp43_not_ind	TRUE
chr4	4348140	4419058	70919	+	ENSG00000168824.15	NSG1	NSG1	-0.423	8.09	135	9.28e-11	3.47e-09	10	treatmenttdp43_ind-treatmenttdp43_not_ind	TRUE
chr12	109999186	110039763	40578	+	ENSG00000076513.17	ANKRD13A	ANKRD13A	0.814	4.72	135	9.5e-11	3.55e-09	10	treatmenttdp43_ind-treatmenttdp43_not_ind	TRUE
chr3	156539553	156555149	15597	-	ENSG00000114850.7	SSR3	SSR3	0.651	6.76	135	9.57e-11	3.57e-09	10	treatmenttdp43_ind-treatmenttdp43_not_ind	TRUE
chr11	40114203	41459773	1345571	-	ENSG00000148948.8	LRRC4C	LRRC4C	-0.661	6.5	135	9.61e-11	3.58e-09	10	treatmenttdp43_ind-treatmenttdp43_not_ind	TRUE
chr8	101686542	102124907	438366	-	ENSG00000104490.18	NCALD	NCALD	-0.659	7.19	135	9.62e-11	3.58e-09	10	treatmenttdp43_ind-treatmenttdp43_not_ind	TRUE
chr19	19623655	19628930	5276	-	ENSG00000064547.14	LPAR2	LPAR2	-0.738	4.06	134	9.75e-11	3.62e-09	10	treatmenttdp43_ind-treatmenttdp43_not_ind	TRUE
chr3	129974688	129977935	3248	+	ENSG00000170893.4	TRH	TRH	-0.529	6.02	134	9.85e-11	3.66e-09	10	treatmenttdp43_ind-treatmenttdp43_not_ind	TRUE
chr4	154626945	154753120	126176	+	ENSG00000121207.12	LRAT	LRAT	-1.25	1.21	134	9.94e-11	3.68e-09	10	treatmenttdp43_ind-treatmenttdp43_not_ind	TRUE
chr3	57089982	57170306	80325	-	ENSG00000144730.19	IL17RD	IL17RD	-0.394	6.66	134	9.99e-11	3.69e-09	10	treatmenttdp43_ind-treatmenttdp43_not_ind	TRUE
chr6	32840717	32844679	3963	-	ENSG00000204264.12	PSMB8	PSMB8	1.13	3.14	134	1e-10	3.7e-09	10	treatmenttdp43_ind-treatmenttdp43_not_ind	TRUE
chr2	5692384	5701385	9002	+	ENSG00000176887.7	SOX11	SOX11	-0.477	7.48	134	1.02e-10	3.77e-09	9.99	treatmenttdp43_ind-treatmenttdp43_not_ind	TRUE
chr3	190830965	190832173	1209	+	ENSG00000214147.2	LOC100131685	LOC100131685	8.81	-1.65	166	1.03e-10	3.78e-09	9.99	treatmenttdp43_ind-treatmenttdp43_not_ind	TRUE
chr6	160990318	160992342	2025	-	ENSG00000272841.1	NA	ENSG00000272841.1	1.33	3.53	134	1.03e-10	3.8e-09	9.99	treatmenttdp43_ind-treatmenttdp43_not_ind	TRUE
chr17	42700275	42745049	44775	-	ENSG00000108799.13	EZH1	EZH1	-0.495	5.88	134	1.04e-10	3.81e-09	9.98	treatmenttdp43_ind-treatmenttdp43_not_ind	TRUE
chr14	93918894	93929608	10715	+	ENSG00000140067.7	FAM181A	FAM181A	-1.15	3.78	134	1.04e-10	3.81e-09	9.98	treatmenttdp43_ind-treatmenttdp43_not_ind	TRUE
chr22	31944522	31957603	13082	+	ENSG00000128245.15	YWHAH	YWHAH	-0.349	8.63	133	1.05e-10	3.83e-09	9.98	treatmenttdp43_ind-treatmenttdp43_not_ind	TRUE
chr7	30010587	30026702	16116	-	ENSG00000106080.11	FKBP14	FKBP14	0.876	4.38	133	1.05e-10	3.86e-09	9.98	treatmenttdp43_ind-treatmenttdp43_not_ind	TRUE
chr17	81843159	81860856	17698	-	ENSG00000185624.16	P4HB	P4HB	0.815	8.86	133	1.05e-10	3.86e-09	9.98	treatmenttdp43_ind-treatmenttdp43_not_ind	TRUE
chr8	22987417	23020509	33093	+	ENSG00000008853.18	RHOBTB2	RHOBTB2	-0.431	6.41	133	1.06e-10	3.87e-09	9.97	treatmenttdp43_ind-treatmenttdp43_not_ind	TRUE
chr13	75549480	75606020	56541	+	ENSG00000118939.18	UCHL3	UCHL3	0.638	3.87	133	1.07e-10	3.89e-09	9.97	treatmenttdp43_ind-treatmenttdp43_not_ind	TRUE
chr13	27920000	27926313	6314	+	ENSG00000139515.6	PDX1	PDX1	9.75	-1.34	369	1.08e-10	3.91e-09	9.97	treatmenttdp43_ind-treatmenttdp43_not_ind	TRUE
chr5	71719275	71721048	1774	+	ENSG00000164326.5	CARTPT	CARTPT	-0.545	4.98	133	1.08e-10	3.91e-09	9.97	treatmenttdp43_ind-treatmenttdp43_not_ind	TRUE
chr1	63774017	64181498	407482	+	ENSG00000185483.13	ROR1	ROR1	1.04	3.91	133	1.08e-10	3.93e-09	9.97	treatmenttdp43_ind-treatmenttdp43_not_ind	TRUE
chr6	26216200	26216688	489	-	ENSG00000273802.3	H2BC8	H2BC8	1.61	-0.169	133	1.1e-10	3.98e-09	9.96	treatmenttdp43_ind-treatmenttdp43_not_ind	TRUE
chr1	203626787	203744081	117295	+	ENSG00000058668.15	ATP2B4	ATP2B4	-0.562	8.03	133	1.1e-10	3.99e-09	9.96	treatmenttdp43_ind-treatmenttdp43_not_ind	TRUE
chrX	47232866	47248328	15463	+	ENSG00000102226.10	USP11	USP11	-0.341	8.39	133	1.11e-10	4.02e-09	9.95	treatmenttdp43_ind-treatmenttdp43_not_ind	TRUE
chr3	49857988	49869935	11948	-	ENSG00000164076.17	CAMKV	CAMKV	-0.659	5.18	133	1.11e-10	4.02e-09	9.95	treatmenttdp43_ind-treatmenttdp43_not_ind	TRUE
chr5	57650632	57750255	99624	+	ENSG00000287709.3	NA	ENSG00000287709.3	5.32	-2.07	133	1.11e-10	4.02e-09	9.95	treatmenttdp43_ind-treatmenttdp43_not_ind	TRUE
chr19	18279694	18281622	1929	-	ENSG00000130522.6	JUND	JUND	-0.604	7.21	132	1.12e-10	4.04e-09	9.95	treatmenttdp43_ind-treatmenttdp43_not_ind	TRUE
chr11	63573195	63616883	43689	-	ENSG00000176485.13	PLAAT3	PLAAT3	-0.609	5.73	132	1.12e-10	4.04e-09	9.95	treatmenttdp43_ind-treatmenttdp43_not_ind	TRUE
chr10	133623895	133626795	2901	-	ENSG00000225899.8	FRG2B	FRG2B	7.24	-0.883	165	1.13e-10	4.05e-09	9.95	treatmenttdp43_ind-treatmenttdp43_not_ind	TRUE
chr12	49976923	50033136	56214	-	ENSG00000161800.13	RACGAP1	RACGAP1	0.61	3.88	132	1.14e-10	4.08e-09	9.94	treatmenttdp43_ind-treatmenttdp43_not_ind	TRUE
chr12	54016931	54056030	39100	+	ENSG00000198353.8	HOXC4	HOXC4	-0.456	6.29	132	1.15e-10	4.1e-09	9.94	treatmenttdp43_ind-treatmenttdp43_not_ind	TRUE
chr1	169486076	169500182	14107	+	ENSG00000213062.5	NA	ENSG00000213062.5	0.787	3.01	132	1.15e-10	4.11e-09	9.94	treatmenttdp43_ind-treatmenttdp43_not_ind	TRUE
chr9	63817748	63818462	715	-	ENSG00000232815.1	NA	ENSG00000232815.1	-2	-1.21	132	1.16e-10	4.15e-09	9.93	treatmenttdp43_ind-treatmenttdp43_not_ind	TRUE
chr19	18097778	18151692	53915	+	ENSG00000099308.12	MAST3	MAST3	-0.545	5.16	132	1.17e-10	4.17e-09	9.93	treatmenttdp43_ind-treatmenttdp43_not_ind	TRUE
chr19	11355386	11365698	10313	+	ENSG00000105520.11	PLPPR2	PLPPR2	-0.411	8	132	1.17e-10	4.17e-09	9.93	treatmenttdp43_ind-treatmenttdp43_not_ind	TRUE
chr11	62792123	62806302	14180	-	ENSG00000162231.14	NXF1	NXF1	0.54	5.95	132	1.17e-10	4.18e-09	9.93	treatmenttdp43_ind-treatmenttdp43_not_ind	TRUE
chr7	146116002	148420998	2304997	+	ENSG00000174469.23	CNTNAP2	CNTNAP2	-0.873	7.11	132	1.18e-10	4.2e-09	9.93	treatmenttdp43_ind-treatmenttdp43_not_ind	TRUE
chr12	89708959	89712590	3632	+	ENSG00000271614.1	ATP2B1-AS1	ATP2B1-AS1	-0.617	3.94	132	1.18e-10	4.2e-09	9.93	treatmenttdp43_ind-treatmenttdp43_not_ind	TRUE
chr10	73812501	73874591	62091	-	ENSG00000148660.22	CAMK2G	CAMK2G	-0.448	6.35	132	1.19e-10	4.21e-09	9.93	treatmenttdp43_ind-treatmenttdp43_not_ind	TRUE
chr2	37923187	38067142	143956	+	ENSG00000115841.21	RMDN2	RMDN2	1.19	2.62	131	1.22e-10	4.32e-09	9.91	treatmenttdp43_ind-treatmenttdp43_not_ind	TRUE
chr1	50960745	50974634	13890	+	ENSG00000123080.12	CDKN2C	CDKN2C	1.94	0.467	131	1.24e-10	4.39e-09	9.91	treatmenttdp43_ind-treatmenttdp43_not_ind	TRUE
chr7	8433609	8752961	319353	+	ENSG00000122584.13	NXPH1	NXPH1	-0.57	5.54	131	1.26e-10	4.44e-09	9.9	treatmenttdp43_ind-treatmenttdp43_not_ind	TRUE
chr4	118722823	118838683	115861	-	ENSG00000150961.15	SEC24D	SEC24D	0.657	5.76	131	1.27e-10	4.46e-09	9.9	treatmenttdp43_ind-treatmenttdp43_not_ind	TRUE
chr9	108942569	109013522	70954	-	ENSG00000119326.15	CTNNAL1	CTNNAL1	0.952	3.7	130	1.29e-10	4.55e-09	9.89	treatmenttdp43_ind-treatmenttdp43_not_ind	TRUE
chr11	103907189	104164379	257191	-	ENSG00000170962.13	PDGFD	PDGFD	-0.616	5.3	130	1.29e-10	4.55e-09	9.89	treatmenttdp43_ind-treatmenttdp43_not_ind	TRUE
chr7	155297776	155310235	12460	+	ENSG00000186480.13	INSIG1	INSIG1	-0.51	6	130	1.3e-10	4.55e-09	9.89	treatmenttdp43_ind-treatmenttdp43_not_ind	TRUE
chr12	6913745	6923698	9954	+	ENSG00000111674.9	ENO2	ENO2	-0.436	8.67	130	1.3e-10	4.56e-09	9.89	treatmenttdp43_ind-treatmenttdp43_not_ind	TRUE
chr1	204218853	204377665	158813	-	ENSG00000143850.16	PLEKHA6	PLEKHA6	-0.606	6.71	130	1.3e-10	4.57e-09	9.89	treatmenttdp43_ind-treatmenttdp43_not_ind	TRUE
chr14	24094053	24110598	16546	+	ENSG00000100889.12	PCK2	PCK2	0.916	3.33	130	1.32e-10	4.61e-09	9.88	treatmenttdp43_ind-treatmenttdp43_not_ind	TRUE
chr4	20251905	20620561	368657	+	ENSG00000145147.20	SLIT2	SLIT2	-0.615	7.88	130	1.32e-10	4.61e-09	9.88	treatmenttdp43_ind-treatmenttdp43_not_ind	TRUE
chr10	96998038	97185959	187922	-	ENSG00000187122.17	SLIT1	SLIT1	-0.819	7.45	130	1.34e-10	4.67e-09	9.87	treatmenttdp43_ind-treatmenttdp43_not_ind	TRUE
chr19	40440844	40444335	3492	-	ENSG00000167565.13	SERTAD3	SERTAD3	0.711	3.61	130	1.36e-10	4.75e-09	9.87	treatmenttdp43_ind-treatmenttdp43_not_ind	TRUE
chr12	44508275	44921848	413574	-	ENSG00000184613.11	NELL2	NELL2	-0.692	8.68	130	1.37e-10	4.76e-09	9.86	treatmenttdp43_ind-treatmenttdp43_not_ind	TRUE
chr7	31052308	31111479	59172	+	ENSG00000078549.15	ADCYAP1R1	ADCYAP1R1	-1.07	7.16	130	1.38e-10	4.79e-09	9.86	treatmenttdp43_ind-treatmenttdp43_not_ind	TRUE
chr6	81491439	81752774	261336	-	ENSG00000112773.16	TENT5A	TENT5A	-0.657	5.34	130	1.38e-10	4.81e-09	9.86	treatmenttdp43_ind-treatmenttdp43_not_ind	TRUE
chr17	44959693	44968303	8611	-	ENSG00000131094.4	C1QL1	C1QL1	-1.41	7.1	129	1.39e-10	4.81e-09	9.86	treatmenttdp43_ind-treatmenttdp43_not_ind	TRUE
chr7	44210019	44334577	124559	-	ENSG00000058404.21	CAMK2B	CAMK2B	-0.441	5.92	129	1.39e-10	4.83e-09	9.86	treatmenttdp43_ind-treatmenttdp43_not_ind	TRUE
chr4	103105349	103198445	93097	-	ENSG00000138778.14	CENPE	CENPE	1.02	2.31	129	1.4e-10	4.85e-09	9.85	treatmenttdp43_ind-treatmenttdp43_not_ind	TRUE
chr16	69118010	69132588	14579	-	ENSG00000168802.14	CHTF8	CHTF8	0.758	4.99	129	1.41e-10	4.86e-09	9.85	treatmenttdp43_ind-treatmenttdp43_not_ind	TRUE
chr11	45885651	45906465	20815	+	ENSG00000121653.11	MAPK8IP1	MAPK8IP1	-0.607	8.52	129	1.41e-10	4.87e-09	9.85	treatmenttdp43_ind-treatmenttdp43_not_ind	TRUE
chr3	54122547	55074557	952011	+	ENSG00000157445.15	CACNA2D3	CACNA2D3	-0.477	5.69	129	1.41e-10	4.87e-09	9.85	treatmenttdp43_ind-treatmenttdp43_not_ind	TRUE
chr11	109422190	109429167	6978	+	ENSG00000185742.7	C11orf87	C11orf87	-0.706	5.63	129	1.42e-10	4.88e-09	9.85	treatmenttdp43_ind-treatmenttdp43_not_ind	TRUE
chr15	99257632	99260015	2384	+	ENSG00000259706.1	HSP90B2P	HSP90B2P	1.59	-0.0978	129	1.42e-10	4.89e-09	9.85	treatmenttdp43_ind-treatmenttdp43_not_ind	TRUE
chr3	28574791	30010391	1435601	+	ENSG00000144642.22	RBMS3	RBMS3	-0.728	4.51	129	1.43e-10	4.92e-09	9.84	treatmenttdp43_ind-treatmenttdp43_not_ind	TRUE
chr19	48485271	48513935	28665	-	ENSG00000142235.13	LMTK3	LMTK3	-0.443	6.6	129	1.44e-10	4.93e-09	9.84	treatmenttdp43_ind-treatmenttdp43_not_ind	TRUE
chr18	50375040	50394168	19129	+	ENSG00000154839.10	SKA1	SKA1	2.18	-0.412	129	1.45e-10	4.95e-09	9.84	treatmenttdp43_ind-treatmenttdp43_not_ind	TRUE
chr16	89921392	89938761	17370	+	ENSG00000258947.8	TUBB3	TUBB3	-0.467	10.3	129	1.45e-10	4.95e-09	9.84	treatmenttdp43_ind-treatmenttdp43_not_ind	TRUE
chr3	20160593	20186206	25614	-	ENSG00000129810.15	SGO1	SGO1	2.36	-0.913	129	1.45e-10	4.96e-09	9.84	treatmenttdp43_ind-treatmenttdp43_not_ind	TRUE
chr2	19990209	20004795	14587	+	ENSG00000227210.2	WDR35-DT	WDR35-DT	1.41	0.131	129	1.46e-10	4.98e-09	9.84	treatmenttdp43_ind-treatmenttdp43_not_ind	TRUE
chr1	156147366	156177752	30387	+	ENSG00000196189.14	SEMA4A	SEMA4A	-0.745	3.49	129	1.46e-10	4.99e-09	9.83	treatmenttdp43_ind-treatmenttdp43_not_ind	TRUE
chr10	10784437	10795047	10611	-	ENSG00000225383.8	SFTA1P	SFTA1P	2.65	0.0857	128	1.51e-10	5.14e-09	9.82	treatmenttdp43_ind-treatmenttdp43_not_ind	TRUE
chr17	50375059	50397523	22465	-	ENSG00000108829.10	LRRC59	LRRC59	0.479	6.71	128	1.52e-10	5.14e-09	9.82	treatmenttdp43_ind-treatmenttdp43_not_ind	TRUE
chr11	57338352	57372396	34045	+	ENSG00000109991.10	P2RX3	P2RX3	-0.744	3.19	128	1.52e-10	5.14e-09	9.82	treatmenttdp43_ind-treatmenttdp43_not_ind	TRUE
chr22	43197280	43343372	146093	-	ENSG00000159307.20	SCUBE1	SCUBE1	-0.676	4.25	128	1.52e-10	5.14e-09	9.82	treatmenttdp43_ind-treatmenttdp43_not_ind	TRUE
chr8	68302246	68331689	29444	-	ENSG00000248801.7	C8orf34-AS1	C8orf34-AS1	-1.16	0.829	128	1.52e-10	5.14e-09	9.82	treatmenttdp43_ind-treatmenttdp43_not_ind	TRUE
chr12	6693791	6700815	7025	-	ENSG00000139200.14	PIANP	PIANP	-0.517	7.07	128	1.54e-10	5.21e-09	9.81	treatmenttdp43_ind-treatmenttdp43_not_ind	TRUE
chr7	103471381	103989658	518278	-	ENSG00000189056.15	RELN	RELN	-0.738	6.71	128	1.54e-10	5.21e-09	9.81	treatmenttdp43_ind-treatmenttdp43_not_ind	TRUE
chr17	28573115	28576948	3834	-	ENSG00000109107.14	ALDOC	ALDOC	-0.742	4.16	128	1.55e-10	5.22e-09	9.81	treatmenttdp43_ind-treatmenttdp43_not_ind	TRUE
chr11	64184892	64185716	825	-	ENSG00000289486.2	NA	ENSG00000289486.2	1.39	1.07	128	1.55e-10	5.22e-09	9.81	treatmenttdp43_ind-treatmenttdp43_not_ind	TRUE
chr16	30989256	31010638	21383	-	ENSG00000099365.11	STX1B	STX1B	-0.484	7.18	128	1.55e-10	5.23e-09	9.81	treatmenttdp43_ind-treatmenttdp43_not_ind	TRUE
chr22	37675636	37679802	4167	+	ENSG00000100097.12	LGALS1	LGALS1	1.57	5.92	128	1.57e-10	5.28e-09	9.8	treatmenttdp43_ind-treatmenttdp43_not_ind	TRUE
chr2	74654228	74683853	29626	+	ENSG00000135622.13	SEMA4F	SEMA4F	-0.511	6.5	128	1.59e-10	5.34e-09	9.8	treatmenttdp43_ind-treatmenttdp43_not_ind	TRUE
chr12	65824460	65966291	141832	+	ENSG00000149948.14	HMGA2	HMGA2	0.959	2.24	128	1.59e-10	5.34e-09	9.8	treatmenttdp43_ind-treatmenttdp43_not_ind	TRUE
chr6	31353872	31367067	13196	-	ENSG00000234745.14	HLA-B	HLA-B	1.09	7.49	128	1.59e-10	5.34e-09	9.8	treatmenttdp43_ind-treatmenttdp43_not_ind	TRUE
chr2	10439968	10448327	8360	-	ENSG00000115758.14	ODC1	ODC1	0.632	7.16	128	1.6e-10	5.34e-09	9.8	treatmenttdp43_ind-treatmenttdp43_not_ind	TRUE
chr12	53479669	53500063	20395	-	ENSG00000139625.13	MAP3K12	MAP3K12	-0.44	6.02	127	1.6e-10	5.34e-09	9.8	treatmenttdp43_ind-treatmenttdp43_not_ind	TRUE
chr16	28259246	28323849	64604	+	ENSG00000188322.8	SBK1	SBK1	-0.517	8.6	127	1.6e-10	5.34e-09	9.79	treatmenttdp43_ind-treatmenttdp43_not_ind	TRUE
chr1	13892792	15118043	1225252	+	ENSG00000189337.17	KAZN	KAZN	-0.601	6.27	127	1.6e-10	5.34e-09	9.8	treatmenttdp43_ind-treatmenttdp43_not_ind	TRUE
chr11	35251205	35420063	168859	-	ENSG00000110436.13	SLC1A2	SLC1A2	-0.817	7.62	127	1.62e-10	5.39e-09	9.79	treatmenttdp43_ind-treatmenttdp43_not_ind	TRUE
chr11	26188842	26663289	474448	+	ENSG00000134343.14	ANO3	ANO3	-0.905	2.59	127	1.62e-10	5.39e-09	9.79	treatmenttdp43_ind-treatmenttdp43_not_ind	TRUE
chr12	48857145	48865870	8726	-	ENSG00000172602.11	RND1	RND1	-0.548	4.22	127	1.62e-10	5.39e-09	9.79	treatmenttdp43_ind-treatmenttdp43_not_ind	TRUE
chr1	237042184	237833988	791805	+	ENSG00000198626.18	RYR2	RYR2	-0.752	5.63	127	1.62e-10	5.39e-09	9.79	treatmenttdp43_ind-treatmenttdp43_not_ind	TRUE
chr3	50362613	50504244	141632	-	ENSG00000007402.12	CACNA2D2	CACNA2D2	-0.668	6.53	127	1.63e-10	5.39e-09	9.79	treatmenttdp43_ind-treatmenttdp43_not_ind	TRUE
chr5	892884	919357	26474	+	ENSG00000071539.14	TRIP13	TRIP13	1.12	2.17	127	1.63e-10	5.4e-09	9.79	treatmenttdp43_ind-treatmenttdp43_not_ind	TRUE
chr4	76011184	76114048	102865	+	ENSG00000156219.18	ART3	ART3	-1.47	1.72	127	1.64e-10	5.41e-09	9.79	treatmenttdp43_ind-treatmenttdp43_not_ind	TRUE
chr12	123918660	123972831	54172	-	ENSG00000119242.9	CCDC92	CCDC92	-0.364	6.86	127	1.65e-10	5.43e-09	9.78	treatmenttdp43_ind-treatmenttdp43_not_ind	TRUE
chr10	84194537	84219621	25085	+	ENSG00000148600.15	CDHR1	CDHR1	-0.682	4.83	127	1.66e-10	5.49e-09	9.78	treatmenttdp43_ind-treatmenttdp43_not_ind	TRUE
chr5	176238367	176345991	107625	+	ENSG00000170085.18	SIMC1	SIMC1	-0.432	4.41	127	1.67e-10	5.51e-09	9.78	treatmenttdp43_ind-treatmenttdp43_not_ind	TRUE
chr4	154231742	154491799	260058	-	ENSG00000197410.14	DCHS2	DCHS2	-1.07	3.63	127	1.67e-10	5.51e-09	9.78	treatmenttdp43_ind-treatmenttdp43_not_ind	TRUE
chr11	93729948	93784391	54444	-	ENSG00000166012.17	TAF1D	TAF1D	0.649	4.82	127	1.69e-10	5.53e-09	9.77	treatmenttdp43_ind-treatmenttdp43_not_ind	TRUE
chrX	14529298	14731812	202515	+	ENSG00000101958.14	GLRA2	GLRA2	-0.592	6.22	127	1.69e-10	5.54e-09	9.77	treatmenttdp43_ind-treatmenttdp43_not_ind	TRUE
chr9	113407235	113410675	3441	-	ENSG00000148229.13	POLE3	POLE3	0.43	5.59	127	1.69e-10	5.54e-09	9.77	treatmenttdp43_ind-treatmenttdp43_not_ind	TRUE
chr19	3224661	3297076	72416	+	ENSG00000161082.13	CELF5	CELF5	-0.59	6.67	127	1.69e-10	5.54e-09	9.77	treatmenttdp43_ind-treatmenttdp43_not_ind	TRUE
chr9	35814451	35865518	51068	+	ENSG00000137103.20	TMEM8B	TMEM8B	-0.607	6.75	127	1.71e-10	5.6e-09	9.77	treatmenttdp43_ind-treatmenttdp43_not_ind	TRUE
chr10	126012381	126388477	376097	-	ENSG00000148848.15	ADAM12	ADAM12	1.73	6.44	126	1.73e-10	5.65e-09	9.76	treatmenttdp43_ind-treatmenttdp43_not_ind	TRUE
chr9	34521043	34522990	1948	-	ENSG00000168913.7	ENHO	ENHO	-0.604	5.43	126	1.73e-10	5.65e-09	9.76	treatmenttdp43_ind-treatmenttdp43_not_ind	TRUE
chr2	158795317	158862781	67465	+	ENSG00000163331.12	DAPL1	DAPL1	-0.522	2.91	126	1.74e-10	5.66e-09	9.76	treatmenttdp43_ind-treatmenttdp43_not_ind	TRUE
chr14	55148112	55191608	43497	-	ENSG00000126787.13	DLGAP5	DLGAP5	3.23	1.22	126	1.75e-10	5.69e-09	9.76	treatmenttdp43_ind-treatmenttdp43_not_ind	TRUE
chr16	55389700	55506691	116992	+	ENSG00000087245.13	MMP2	MMP2	1.12	8.98	126	1.75e-10	5.7e-09	9.76	treatmenttdp43_ind-treatmenttdp43_not_ind	TRUE
chr5	16451519	16465800	14282	-	ENSG00000173545.5	ZNF622	ZNF622	0.498	5.38	126	1.77e-10	5.74e-09	9.75	treatmenttdp43_ind-treatmenttdp43_not_ind	TRUE
chr17	45148475	45152099	3625	+	ENSG00000186834.4	HEXIM1	HEXIM1	0.353	5.58	126	1.77e-10	5.74e-09	9.75	treatmenttdp43_ind-treatmenttdp43_not_ind	TRUE
chr2	26847747	26950351	102605	+	ENSG00000157851.17	DPYSL5	DPYSL5	-0.545	9.19	126	1.78e-10	5.75e-09	9.75	treatmenttdp43_ind-treatmenttdp43_not_ind	TRUE
chr14	100291116	100306547	15432	-	ENSG00000197119.13	SLC25A29	SLC25A29	-0.528	5.83	126	1.78e-10	5.75e-09	9.75	treatmenttdp43_ind-treatmenttdp43_not_ind	TRUE
chrX	153669733	153689010	19278	-	ENSG00000130822.16	PNCK	PNCK	-0.649	3.54	126	1.78e-10	5.76e-09	9.75	treatmenttdp43_ind-treatmenttdp43_not_ind	TRUE
chr2	234952017	235055714	103698	+	ENSG00000130147.16	SH3BP4	SH3BP4	0.819	6.94	126	1.79e-10	5.78e-09	9.75	treatmenttdp43_ind-treatmenttdp43_not_ind	TRUE
chr15	45167214	45201175	33962	-	ENSG00000138606.20	SHF	SHF	-0.482	5.82	126	1.8e-10	5.79e-09	9.74	treatmenttdp43_ind-treatmenttdp43_not_ind	TRUE
chr6	24126186	24154900	28715	+	ENSG00000152954.12	NRSN1	NRSN1	-0.537	5.24	126	1.8e-10	5.79e-09	9.74	treatmenttdp43_ind-treatmenttdp43_not_ind	TRUE
chr10	70298970	70382650	83681	-	ENSG00000172731.15	LRRC20	LRRC20	-0.413	5.5	126	1.8e-10	5.79e-09	9.75	treatmenttdp43_ind-treatmenttdp43_not_ind	TRUE
chr7	897900	955407	57508	-	ENSG00000105963.15	ADAP1	ADAP1	-0.464	5.73	126	1.81e-10	5.81e-09	9.74	treatmenttdp43_ind-treatmenttdp43_not_ind	TRUE
chr3	62398346	62875416	477071	-	ENSG00000163618.18	CADPS	CADPS	-0.506	7.99	126	1.81e-10	5.81e-09	9.74	treatmenttdp43_ind-treatmenttdp43_not_ind	TRUE
chr22	24806169	24927578	121410	+	ENSG00000167037.19	SGSM1	SGSM1	-0.494	4.68	126	1.82e-10	5.82e-09	9.74	treatmenttdp43_ind-treatmenttdp43_not_ind	TRUE
chr8	62248591	63014000	765410	+	ENSG00000185942.13	NKAIN3	NKAIN3	-1.06	5.73	126	1.82e-10	5.82e-09	9.74	treatmenttdp43_ind-treatmenttdp43_not_ind	TRUE
chr3	70954693	71583978	629286	-	ENSG00000114861.24	FOXP1	FOXP1	-0.763	6.48	126	1.83e-10	5.84e-09	9.74	treatmenttdp43_ind-treatmenttdp43_not_ind	TRUE
chr17	40058290	40093867	35578	+	ENSG00000126351.13	THRA	THRA	-0.429	6.6	126	1.83e-10	5.84e-09	9.74	treatmenttdp43_ind-treatmenttdp43_not_ind	TRUE
chr9	98288109	98708935	420827	-	ENSG00000136928.7	GABBR2	GABBR2	-0.545	6.82	126	1.84e-10	5.85e-09	9.74	treatmenttdp43_ind-treatmenttdp43_not_ind	TRUE
chr9	40105822	40106527	706	+	ENSG00000237846.1	NA	ENSG00000237846.1	4.21	-2.88	126	1.84e-10	5.87e-09	9.73	treatmenttdp43_ind-treatmenttdp43_not_ind	TRUE
chr16	51354456	51525173	170718	-	ENSG00000260850.4	NA	ENSG00000260850.4	-1.02	2.71	126	1.85e-10	5.89e-09	9.73	treatmenttdp43_ind-treatmenttdp43_not_ind	TRUE
chr2	74186172	74217565	31394	+	ENSG00000065911.13	MTHFD2	MTHFD2	0.575	5.84	125	1.86e-10	5.91e-09	9.73	treatmenttdp43_ind-treatmenttdp43_not_ind	TRUE
chr12	72249964	72276954	26991	-	ENSG00000236333.4	NA	ENSG00000236333.4	1.11	1.42	125	1.86e-10	5.91e-09	9.73	treatmenttdp43_ind-treatmenttdp43_not_ind	TRUE
chr1	89051882	89065360	13479	-	ENSG00000117228.11	GBP1	GBP1	2.06	3.51	125	1.89e-10	5.99e-09	9.72	treatmenttdp43_ind-treatmenttdp43_not_ind	TRUE
chr2	38066973	38109902	42930	-	ENSG00000138061.12	CYP1B1	CYP1B1	0.859	5.02	125	1.89e-10	6e-09	9.72	treatmenttdp43_ind-treatmenttdp43_not_ind	TRUE
chrX	153802166	153830565	28400	-	ENSG00000067840.13	PDZD4	PDZD4	-0.51	7.73	125	1.9e-10	6e-09	9.72	treatmenttdp43_ind-treatmenttdp43_not_ind	TRUE
chr4	185500660	185535507	34848	-	ENSG00000154553.16	PDLIM3	PDLIM3	-1.42	5.95	125	1.93e-10	6.08e-09	9.72	treatmenttdp43_ind-treatmenttdp43_not_ind	TRUE
chr7	19695461	19709037	13577	-	ENSG00000105849.6	POLR1F	POLR1F	0.579	4.38	125	1.93e-10	6.1e-09	9.71	treatmenttdp43_ind-treatmenttdp43_not_ind	TRUE
chr8	78516340	78605267	88928	+	ENSG00000171033.13	PKIA	PKIA	-0.482	7.5	125	1.94e-10	6.1e-09	9.71	treatmenttdp43_ind-treatmenttdp43_not_ind	TRUE
chr19	708935	748329	39395	+	ENSG00000099864.18	PALM	PALM	-0.474	7.91	125	1.94e-10	6.12e-09	9.71	treatmenttdp43_ind-treatmenttdp43_not_ind	TRUE
chr3	16802651	17090604	287954	+	ENSG00000154822.18	PLCL2	PLCL2	-0.565	4	125	1.95e-10	6.13e-09	9.71	treatmenttdp43_ind-treatmenttdp43_not_ind	TRUE
chr17	73283624	73312005	28382	-	ENSG00000179604.10	CDC42EP4	CDC42EP4	-0.574	5.9	125	1.95e-10	6.13e-09	9.71	treatmenttdp43_ind-treatmenttdp43_not_ind	TRUE
chr20	30278906	30289956	11051	-	ENSG00000205611.5	LOC107985433	LOC107985433	-0.975	2.31	125	1.96e-10	6.15e-09	9.71	treatmenttdp43_ind-treatmenttdp43_not_ind	TRUE
chr5	115804733	115816659	11927	-	ENSG00000129596.5	CDO1	CDO1	-0.503	5.28	125	1.97e-10	6.18e-09	9.7	treatmenttdp43_ind-treatmenttdp43_not_ind	TRUE
chr7	73154938	73207283	52346	+	ENSG00000233369.7	GTF2IP4	GTF2IP4	-0.501	8.3	125	1.97e-10	6.18e-09	9.71	treatmenttdp43_ind-treatmenttdp43_not_ind	TRUE
chr12	111034165	111350554	316390	+	ENSG00000111249.14	CUX2	CUX2	-0.62	3.01	125	1.98e-10	6.19e-09	9.7	treatmenttdp43_ind-treatmenttdp43_not_ind	TRUE
chr20	62928621	62929297	677	-	ENSG00000273759.1	NA	ENSG00000273759.1	2.41	-1.74	124	2.01e-10	6.26e-09	9.7	treatmenttdp43_ind-treatmenttdp43_not_ind	TRUE
chr2	230415942	230545606	129665	+	ENSG00000067066.17	SP100	SP100	1.74	2.33	124	2.02e-10	6.31e-09	9.69	treatmenttdp43_ind-treatmenttdp43_not_ind	TRUE
chr12	113056730	113098028	41299	+	ENSG00000135144.8	DTX1	DTX1	-0.489	5.85	124	2.03e-10	6.33e-09	9.69	treatmenttdp43_ind-treatmenttdp43_not_ind	TRUE
chr4	186104419	186175337	70919	+	ENSG00000109794.14	FAM149A	FAM149A	-0.528	4.14	124	2.04e-10	6.36e-09	9.69	treatmenttdp43_ind-treatmenttdp43_not_ind	TRUE
chr3	170418868	170454733	35866	+	ENSG00000013297.12	CLDN11	CLDN11	-1.16	2.8	124	2.06e-10	6.4e-09	9.69	treatmenttdp43_ind-treatmenttdp43_not_ind	TRUE
chr9	119153458	119369435	215978	-	ENSG00000078725.13	BRINP1	BRINP1	-0.534	4.28	124	2.06e-10	6.41e-09	9.69	treatmenttdp43_ind-treatmenttdp43_not_ind	TRUE
chr9	4490468	4587469	97002	+	ENSG00000106688.12	SLC1A1	SLC1A1	-0.472	4.83	124	2.07e-10	6.42e-09	9.68	treatmenttdp43_ind-treatmenttdp43_not_ind	TRUE
chr6	131135467	131283535	148069	+	ENSG00000118507.18	AKAP7	AKAP7	-0.521	3.39	124	2.1e-10	6.5e-09	9.68	treatmenttdp43_ind-treatmenttdp43_not_ind	TRUE
chr1	94148988	94275068	126081	-	ENSG00000137962.13	ARHGAP29	ARHGAP29	0.913	4.66	123	2.19e-10	6.77e-09	9.66	treatmenttdp43_ind-treatmenttdp43_not_ind	TRUE
chr1	168079542	168137667	58126	-	ENSG00000143147.15	GPR161	GPR161	-0.436	5.97	123	2.19e-10	6.77e-09	9.66	treatmenttdp43_ind-treatmenttdp43_not_ind	TRUE
chr12	49188736	49274600	85865	+	ENSG00000167553.17	TUBA1C	TUBA1C	1	5.44	123	2.22e-10	6.84e-09	9.65	treatmenttdp43_ind-treatmenttdp43_not_ind	TRUE
chr4	44173903	44448809	274907	-	ENSG00000183783.7	KCTD8	KCTD8	-0.791	1.79	123	2.22e-10	6.84e-09	9.65	treatmenttdp43_ind-treatmenttdp43_not_ind	TRUE
chr2	72129238	72147862	18625	-	ENSG00000003137.9	CYP26B1	CYP26B1	0.936	2.33	123	2.23e-10	6.87e-09	9.65	treatmenttdp43_ind-treatmenttdp43_not_ind	TRUE
chr8	91954967	92103286	148320	-	ENSG00000079102.16	RUNX1T1	RUNX1T1	-0.92	6.65	123	2.26e-10	6.96e-09	9.65	treatmenttdp43_ind-treatmenttdp43_not_ind	TRUE
chr6	107697299	107700218	2920	-	ENSG00000280135.1	NA	ENSG00000280135.1	-1.23	0.0168	123	2.28e-10	7e-09	9.64	treatmenttdp43_ind-treatmenttdp43_not_ind	TRUE
chr17	42682531	42699993	17463	+	ENSG00000108797.12	CNTNAP1	CNTNAP1	-0.501	7.82	123	2.3e-10	7.07e-09	9.64	treatmenttdp43_ind-treatmenttdp43_not_ind	TRUE
chr11	12377563	12535356	157794	+	ENSG00000197702.14	PARVA	PARVA	0.523	6.18	123	2.31e-10	7.08e-09	9.64	treatmenttdp43_ind-treatmenttdp43_not_ind	TRUE
chr8	94879770	94896678	16909	-	ENSG00000175305.18	CCNE2	CCNE2	2.08	-0.0616	123	2.32e-10	7.09e-09	9.64	treatmenttdp43_ind-treatmenttdp43_not_ind	TRUE
chr19	40191426	40215575	24150	+	ENSG00000130758.8	MAP3K10	MAP3K10	-0.378	5.93	122	2.33e-10	7.12e-09	9.63	treatmenttdp43_ind-treatmenttdp43_not_ind	TRUE
chr16	30024427	30052978	28552	-	ENSG00000149926.14	TLCD3B	TLCD3B	-0.488	6.57	122	2.34e-10	7.17e-09	9.63	treatmenttdp43_ind-treatmenttdp43_not_ind	TRUE
chr1	160081538	160090563	9026	+	ENSG00000162728.5	KCNJ9	KCNJ9	-0.558	5.17	122	2.35e-10	7.17e-09	9.63	treatmenttdp43_ind-treatmenttdp43_not_ind	TRUE
chr4	155758992	155807811	48820	+	ENSG00000061918.14	GUCY1B1	GUCY1B1	-0.47	5.68	122	2.38e-10	7.24e-09	9.62	treatmenttdp43_ind-treatmenttdp43_not_ind	TRUE
chr17	41059240	41060114	875	-	ENSG00000212724.3	KRTAP2-3	KRTAP2-3	3.53	-0.876	122	2.38e-10	7.24e-09	9.62	treatmenttdp43_ind-treatmenttdp43_not_ind	TRUE
chr1	5478736	5493057	14322	-	ENSG00000284692.2	LOC105376686	LOC105376686	9.43	-2.44	203	2.38e-10	7.25e-09	9.62	treatmenttdp43_ind-treatmenttdp43_not_ind	TRUE
chr9	73151865	73170393	18529	+	ENSG00000135046.14	ANXA1	ANXA1	0.893	7.06	122	2.39e-10	7.26e-09	9.62	treatmenttdp43_ind-treatmenttdp43_not_ind	TRUE
chr9	34646631	34661886	15256	+	ENSG00000258728.2	NA	ENSG00000258728.2	-1.5	1.21	122	2.4e-10	7.27e-09	9.62	treatmenttdp43_ind-treatmenttdp43_not_ind	TRUE
chr2	130356045	130375405	19361	+	ENSG00000072135.13	PTPN18	PTPN18	-0.451	4.88	122	2.42e-10	7.34e-09	9.62	treatmenttdp43_ind-treatmenttdp43_not_ind	TRUE
chr1	46394317	46413848	19532	+	ENSG00000117480.16	FAAH	FAAH	-0.586	4.2	122	2.42e-10	7.34e-09	9.62	treatmenttdp43_ind-treatmenttdp43_not_ind	TRUE
chr7	130293134	130324180	31047	+	ENSG00000128510.12	CPA4	CPA4	2.36	4.33	122	2.43e-10	7.34e-09	9.62	treatmenttdp43_ind-treatmenttdp43_not_ind	TRUE
chr19	4542593	4581776	39184	-	ENSG00000167680.17	SEMA6B	SEMA6B	-0.457	6.25	122	2.43e-10	7.34e-09	9.61	treatmenttdp43_ind-treatmenttdp43_not_ind	TRUE
chr19	19254756	19262804	8049	-	ENSG00000187664.9	HAPLN4	HAPLN4	-0.492	3.84	122	2.47e-10	7.45e-09	9.61	treatmenttdp43_ind-treatmenttdp43_not_ind	TRUE
chr19	42313309	42325064	11756	+	ENSG00000167619.13	TMEM145	TMEM145	-0.695	4.52	122	2.48e-10	7.49e-09	9.61	treatmenttdp43_ind-treatmenttdp43_not_ind	TRUE
chr4	71062667	71572087	509421	+	ENSG00000080493.19	SLC4A4	SLC4A4	-1.19	4.69	122	2.49e-10	7.49e-09	9.6	treatmenttdp43_ind-treatmenttdp43_not_ind	TRUE
chr9	77423079	77648322	225244	-	ENSG00000156049.7	GNA14	GNA14	-0.831	1.48	122	2.49e-10	7.5e-09	9.6	treatmenttdp43_ind-treatmenttdp43_not_ind	TRUE
chr9	133097720	133149334	51615	-	ENSG00000160271.16	RALGDS	RALGDS	-0.472	7.21	121	2.53e-10	7.61e-09	9.6	treatmenttdp43_ind-treatmenttdp43_not_ind	TRUE
chr10	7158624	7411488	252865	-	ENSG00000198879.13	SFMBT2	SFMBT2	-0.611	5.64	121	2.54e-10	7.63e-09	9.59	treatmenttdp43_ind-treatmenttdp43_not_ind	TRUE
chr14	75578620	75663214	84595	+	ENSG00000119686.10	FLVCR2	FLVCR2	1.61	2	121	2.56e-10	7.68e-09	9.59	treatmenttdp43_ind-treatmenttdp43_not_ind	TRUE
chr9	127505339	127578989	73651	-	ENSG00000136830.12	NIBAN2	NIBAN2	0.818	7.13	121	2.56e-10	7.68e-09	9.59	treatmenttdp43_ind-treatmenttdp43_not_ind	TRUE
chr2	62673851	63046487	372637	+	ENSG00000115504.15	EHBP1	EHBP1	-0.444	6.82	121	2.57e-10	7.69e-09	9.59	treatmenttdp43_ind-treatmenttdp43_not_ind	TRUE
chr14	41606876	41904549	297674	+	ENSG00000165379.14	LRFN5	LRFN5	-0.587	5.77	121	2.58e-10	7.7e-09	9.59	treatmenttdp43_ind-treatmenttdp43_not_ind	TRUE
chr9	92210207	92293854	83648	-	ENSG00000196305.19	IARS1	IARS1	0.404	7.38	121	2.58e-10	7.7e-09	9.59	treatmenttdp43_ind-treatmenttdp43_not_ind	TRUE
chr16	30092314	30096915	4602	-	ENSG00000090238.12	YPEL3	YPEL3	-0.555	4.65	121	2.63e-10	7.85e-09	9.58	treatmenttdp43_ind-treatmenttdp43_not_ind	TRUE
chr11	66284580	66289145	4566	-	ENSG00000174851.16	YIF1A	YIF1A	0.603	5.15	121	2.64e-10	7.87e-09	9.58	treatmenttdp43_ind-treatmenttdp43_not_ind	TRUE
chr1	1001138	1014540	13403	+	ENSG00000187608.10	ISG15	ISG15	0.883	3.28	121	2.66e-10	7.91e-09	9.58	treatmenttdp43_ind-treatmenttdp43_not_ind	TRUE
chr1	155127876	155134899	7024	+	ENSG00000169242.12	EFNA1	EFNA1	-0.566	2.43	121	2.68e-10	7.97e-09	9.57	treatmenttdp43_ind-treatmenttdp43_not_ind	TRUE
chr7	30651942	30700129	48188	-	ENSG00000106113.19	CRHR2	CRHR2	-1.26	1.18	121	2.69e-10	7.98e-09	9.57	treatmenttdp43_ind-treatmenttdp43_not_ind	TRUE
chr15	69452814	69456205	3392	+	ENSG00000137818.12	RPLP1	RPLP1	0.699	8.31	121	2.69e-10	7.99e-09	9.57	treatmenttdp43_ind-treatmenttdp43_not_ind	TRUE
chrX	101078879	101096367	17489	+	ENSG00000126950.8	TMEM35A	TMEM35A	-0.52	6.95	120	2.71e-10	8.01e-09	9.57	treatmenttdp43_ind-treatmenttdp43_not_ind	TRUE
chr10	32887273	33005792	118520	-	ENSG00000150093.20	ITGB1	ITGB1	0.746	9.55	120	2.71e-10	8.01e-09	9.57	treatmenttdp43_ind-treatmenttdp43_not_ind	TRUE
chr5	141387698	141512975	125278	+	ENSG00000253953.3	PCDHGB4	PCDHGB4	-0.777	6.64	120	2.72e-10	8.05e-09	9.57	treatmenttdp43_ind-treatmenttdp43_not_ind	TRUE
chr8	120535745	120813273	277529	-	ENSG00000172164.15	SNTB1	SNTB1	-0.878	4.02	120	2.74e-10	8.09e-09	9.56	treatmenttdp43_ind-treatmenttdp43_not_ind	TRUE
chr19	48599961	48615076	15116	-	ENSG00000105523.4	FAM83E	FAM83E	2.44	-1.96	120	2.74e-10	8.1e-09	9.56	treatmenttdp43_ind-treatmenttdp43_not_ind	TRUE
chr1	23956839	23963462	6624	+	ENSG00000189266.13	PNRC2	PNRC2	0.382	5.65	120	2.75e-10	8.11e-09	9.56	treatmenttdp43_ind-treatmenttdp43_not_ind	TRUE
chr1	38885807	38941830	56024	-	ENSG00000158315.11	RHBDL2	RHBDL2	2.24	-2.28	120	2.78e-10	8.19e-09	9.56	treatmenttdp43_ind-treatmenttdp43_not_ind	TRUE
chr19	4769031	4785077	16047	+	ENSG00000176840.14	MIR7-3HG	MIR7-3HG	-0.438	3.85	120	2.79e-10	8.19e-09	9.55	treatmenttdp43_ind-treatmenttdp43_not_ind	TRUE
chr8	66562175	66614247	52073	-	ENSG00000185697.17	MYBL1	MYBL1	1.87	0.96	120	2.8e-10	8.22e-09	9.55	treatmenttdp43_ind-treatmenttdp43_not_ind	TRUE
chr1	204422628	204494805	72178	-	ENSG00000133056.14	PIK3C2B	PIK3C2B	-0.514	5.43	120	2.81e-10	8.25e-09	9.55	treatmenttdp43_ind-treatmenttdp43_not_ind	TRUE
chr7	93099513	93118023	18511	-	ENSG00000205413.8	SAMD9	SAMD9	1.05	2.08	120	2.82e-10	8.27e-09	9.55	treatmenttdp43_ind-treatmenttdp43_not_ind	TRUE
chr3	71753855	71756496	2642	+	ENSG00000170837.3	GPR27	GPR27	-0.573	4.32	120	2.83e-10	8.27e-09	9.55	treatmenttdp43_ind-treatmenttdp43_not_ind	TRUE
chr9	113444731	113597743	153013	+	ENSG00000138835.24	RGS3	RGS3	0.603	4.86	120	2.84e-10	8.32e-09	9.55	treatmenttdp43_ind-treatmenttdp43_not_ind	TRUE
chr4	95549129	95552457	3329	+	ENSG00000271474.1	NA	ENSG00000271474.1	-0.639	3.02	120	2.85e-10	8.32e-09	9.55	treatmenttdp43_ind-treatmenttdp43_not_ind	TRUE
chr17	78174091	78187233	13143	-	ENSG00000167900.12	TK1	TK1	3.11	0.342	120	2.87e-10	8.38e-09	9.54	treatmenttdp43_ind-treatmenttdp43_not_ind	TRUE
chr3	56727418	57079329	351912	-	ENSG00000163947.12	ARHGEF3	ARHGEF3	-0.61	6.02	120	2.88e-10	8.38e-09	9.54	treatmenttdp43_ind-treatmenttdp43_not_ind	TRUE
chr5	138868921	138875368	6448	-	ENSG00000146006.8	LRRTM2	LRRTM2	-0.679	6.14	120	2.89e-10	8.4e-09	9.54	treatmenttdp43_ind-treatmenttdp43_not_ind	TRUE
chr1	78649796	78664078	14283	+	ENSG00000137965.11	IFI44	IFI44	0.847	3.02	120	2.89e-10	8.41e-09	9.54	treatmenttdp43_ind-treatmenttdp43_not_ind	TRUE
chr12	8056844	8066359	9516	-	ENSG00000171860.5	C3AR1	C3AR1	2.1	0.812	120	2.91e-10	8.46e-09	9.54	treatmenttdp43_ind-treatmenttdp43_not_ind	TRUE
chr5	144158162	144170714	12553	-	ENSG00000145817.17	YIPF5	YIPF5	0.458	5.79	119	2.92e-10	8.48e-09	9.53	treatmenttdp43_ind-treatmenttdp43_not_ind	TRUE
chr19	8322584	8343262	20679	-	ENSG00000186994.12	KANK3	KANK3	-0.8	1.74	119	2.95e-10	8.55e-09	9.53	treatmenttdp43_ind-treatmenttdp43_not_ind	TRUE
chr11	17734774	17856804	122031	+	ENSG00000129159.9	KCNC1	KCNC1	-0.57	5.82	119	2.97e-10	8.59e-09	9.53	treatmenttdp43_ind-treatmenttdp43_not_ind	TRUE
chr12	94148577	94307675	159099	+	ENSG00000136040.9	PLXNC1	PLXNC1	-0.693	5.69	119	2.97e-10	8.61e-09	9.53	treatmenttdp43_ind-treatmenttdp43_not_ind	TRUE
chr21	29055805	29073797	17993	-	ENSG00000156261.13	CCT8	CCT8	0.419	7.15	119	3e-10	8.66e-09	9.52	treatmenttdp43_ind-treatmenttdp43_not_ind	TRUE
chr3	159839861	159897360	57500	+	ENSG00000151967.18	SCHIP1	SCHIP1	-0.628	6.3	119	3.07e-10	8.86e-09	9.51	treatmenttdp43_ind-treatmenttdp43_not_ind	TRUE
chr6	29555629	29633976	78348	-	ENSG00000204681.11	GABBR1	GABBR1	-0.554	8.58	119	3.07e-10	8.86e-09	9.51	treatmenttdp43_ind-treatmenttdp43_not_ind	TRUE
chr7	74289407	74405935	116529	+	ENSG00000106665.16	CLIP2	CLIP2	-0.438	8.27	119	3.1e-10	8.93e-09	9.51	treatmenttdp43_ind-treatmenttdp43_not_ind	TRUE
chr4	2059327	2069089	9763	+	ENSG00000185818.8	NAT8L	NAT8L	-0.412	7.23	119	3.12e-10	8.99e-09	9.51	treatmenttdp43_ind-treatmenttdp43_not_ind	TRUE
chr3	112332347	112362812	30466	+	ENSG00000091972.18	CD200	CD200	-0.409	7.25	119	3.14e-10	9.03e-09	9.5	treatmenttdp43_ind-treatmenttdp43_not_ind	TRUE
chr21	17788974	17819386	30413	-	ENSG00000154642.11	C21orf91	C21orf91	0.853	2.3	118	3.15e-10	9.04e-09	9.5	treatmenttdp43_ind-treatmenttdp43_not_ind	TRUE
chr2	149329985	149474138	144154	+	ENSG00000187123.15	LYPD6	LYPD6	-0.576	3.17	118	3.15e-10	9.04e-09	9.5	treatmenttdp43_ind-treatmenttdp43_not_ind	TRUE
chr22	26429260	26445015	15756	+	ENSG00000128203.7	ASPHD2	ASPHD2	-0.415	4.6	118	3.19e-10	9.15e-09	9.5	treatmenttdp43_ind-treatmenttdp43_not_ind	TRUE
chr3	127598410	127622436	24027	+	ENSG00000073111.14	MCM2	MCM2	0.7	4.31	118	3.2e-10	9.16e-09	9.5	treatmenttdp43_ind-treatmenttdp43_not_ind	TRUE
chr5	141330514	141512975	182462	+	ENSG00000204956.6	PCDHGA1	PCDHGA1	-0.728	4.02	118	3.2e-10	9.16e-09	9.49	treatmenttdp43_ind-treatmenttdp43_not_ind	TRUE
chr22	21697536	21735794	38259	-	ENSG00000100027.17	YPEL1	YPEL1	-0.677	4.84	118	3.24e-10	9.27e-09	9.49	treatmenttdp43_ind-treatmenttdp43_not_ind	TRUE
chr11	107591091	107666779	75689	+	ENSG00000110675.13	ELMOD1	ELMOD1	-0.607	5.38	118	3.28e-10	9.36e-09	9.48	treatmenttdp43_ind-treatmenttdp43_not_ind	TRUE
chr17	43875357	43909711	34355	-	ENSG00000108852.16	MPP2	MPP2	-0.465	6.66	118	3.29e-10	9.37e-09	9.48	treatmenttdp43_ind-treatmenttdp43_not_ind	TRUE
chr10	65912457	67763637	1851181	-	ENSG00000183230.18	CTNNA3	CTNNA3	-0.893	3.78	118	3.29e-10	9.38e-09	9.48	treatmenttdp43_ind-treatmenttdp43_not_ind	TRUE
chr15	33968497	34067458	98962	+	ENSG00000184984.10	CHRM5	CHRM5	-0.9	5.08	118	3.3e-10	9.39e-09	9.48	treatmenttdp43_ind-treatmenttdp43_not_ind	TRUE
chrX	110002631	110182734	180104	+	ENSG00000157600.12	TMEM164	TMEM164	-0.58	6.02	118	3.32e-10	9.42e-09	9.48	treatmenttdp43_ind-treatmenttdp43_not_ind	TRUE
chr3	111998739	112013887	15149	+	ENSG00000144834.14	TAGLN3	TAGLN3	-0.415	6.93	118	3.33e-10	9.45e-09	9.48	treatmenttdp43_ind-treatmenttdp43_not_ind	TRUE
chr11	65180566	65212006	31441	+	ENSG00000014216.16	CAPN1	CAPN1	-0.343	7.25	118	3.35e-10	9.5e-09	9.47	treatmenttdp43_ind-treatmenttdp43_not_ind	TRUE
chr2	30910467	31155202	244736	-	ENSG00000158089.15	GALNT14	GALNT14	0.686	3.22	118	3.35e-10	9.5e-09	9.47	treatmenttdp43_ind-treatmenttdp43_not_ind	TRUE
chr6	33391823	33409896	18074	+	ENSG00000237649.8	KIFC1	KIFC1	2.53	1.31	118	3.36e-10	9.5e-09	9.47	treatmenttdp43_ind-treatmenttdp43_not_ind	TRUE
chr17	40388525	40417896	29372	-	ENSG00000131747.15	TOP2A	TOP2A	2.38	3.43	118	3.36e-10	9.51e-09	9.47	treatmenttdp43_ind-treatmenttdp43_not_ind	TRUE
chr1	187070700	187687674	616975	+	ENSG00000230426.5	LINC01036	LINC01036	-0.745	2.87	118	3.38e-10	9.56e-09	9.47	treatmenttdp43_ind-treatmenttdp43_not_ind	TRUE
chr7	100428322	100434126	5805	+	ENSG00000146834.15	MEPCE	MEPCE	0.411	5.41	118	3.4e-10	9.57e-09	9.47	treatmenttdp43_ind-treatmenttdp43_not_ind	TRUE
chr17	10822470	10838087	15618	-	ENSG00000233670.7	PIRT	PIRT	-0.894	2.74	118	3.4e-10	9.57e-09	9.47	treatmenttdp43_ind-treatmenttdp43_not_ind	TRUE
chr17	7661779	7687538	25760	-	ENSG00000141510.18	TP53	TP53	0.492	5.23	118	3.4e-10	9.58e-09	9.47	treatmenttdp43_ind-treatmenttdp43_not_ind	TRUE
chr11	28020619	28108156	87538	-	ENSG00000121621.7	KIF18A	KIF18A	0.913	1.49	117	3.44e-10	9.69e-09	9.46	treatmenttdp43_ind-treatmenttdp43_not_ind	TRUE
chr11	61792911	61797238	4328	+	ENSG00000168496.4	FEN1	FEN1	0.634	4.52	117	3.47e-10	9.75e-09	9.46	treatmenttdp43_ind-treatmenttdp43_not_ind	TRUE
chr1	183023420	183145592	122173	+	ENSG00000135862.6	LAMC1	LAMC1	1.16	8.34	117	3.48e-10	9.75e-09	9.46	treatmenttdp43_ind-treatmenttdp43_not_ind	TRUE
chr12	6821624	6829972	8349	+	ENSG00000250510.8	GPR162	GPR162	-0.483	5.94	117	3.48e-10	9.75e-09	9.46	treatmenttdp43_ind-treatmenttdp43_not_ind	TRUE
chr17	1003519	1229738	226220	-	ENSG00000159842.16	ABR	ABR	-0.341	8.48	117	3.49e-10	9.75e-09	9.46	treatmenttdp43_ind-treatmenttdp43_not_ind	TRUE
chrX	154517825	154547572	29748	-	ENSG00000160211.20	G6PD	G6PD	0.489	5.91	117	3.49e-10	9.75e-09	9.46	treatmenttdp43_ind-treatmenttdp43_not_ind	TRUE
chr5	140806929	141012347	205419	+	ENSG00000204967.12	PCDHA4	PCDHA4	-0.684	6.18	117	3.49e-10	9.75e-09	9.46	treatmenttdp43_ind-treatmenttdp43_not_ind	TRUE
chr5	7830378	7851151	20774	-	ENSG00000215217.7	C5orf49	C5orf49	-0.677	3.23	117	3.49e-10	9.75e-09	9.46	treatmenttdp43_ind-treatmenttdp43_not_ind	TRUE
chr7	101162509	101165569	3061	-	ENSG00000128564.8	VGF	VGF	-0.512	11.4	117	3.5e-10	9.75e-09	9.46	treatmenttdp43_ind-treatmenttdp43_not_ind	TRUE
chr2	184598529	184939492	340964	+	ENSG00000170396.9	ZNF804A	ZNF804A	-0.614	5.28	117	3.5e-10	9.75e-09	9.46	treatmenttdp43_ind-treatmenttdp43_not_ind	TRUE
chr5	139795808	139844466	48659	+	ENSG00000146005.4	PSD2	PSD2	-0.57	5.92	117	3.51e-10	9.77e-09	9.45	treatmenttdp43_ind-treatmenttdp43_not_ind	TRUE
chr17	8172457	8176399	3943	-	ENSG00000179029.15	TMEM107	TMEM107	-0.421	4.09	117	3.52e-10	9.77e-09	9.45	treatmenttdp43_ind-treatmenttdp43_not_ind	TRUE
chr10	6779549	6879450	99902	+	ENSG00000238266.2	LINC00707	LINC00707	1.95	0.593	117	3.52e-10	9.77e-09	9.45	treatmenttdp43_ind-treatmenttdp43_not_ind	TRUE
chr16	21950218	21953014	2797	-	ENSG00000274460.2	NA	ENSG00000274460.2	1.22	0.164	117	3.52e-10	9.77e-09	9.45	treatmenttdp43_ind-treatmenttdp43_not_ind	TRUE
chr17	58520250	58544368	24119	-	ENSG00000108387.16	SEPTIN4	SEPTIN4	-0.516	5.24	117	3.53e-10	9.77e-09	9.45	treatmenttdp43_ind-treatmenttdp43_not_ind	TRUE
chr5	138178719	138187723	9005	+	ENSG00000112984.12	KIF20A	KIF20A	2.77	1.37	117	3.53e-10	9.77e-09	9.45	treatmenttdp43_ind-treatmenttdp43_not_ind	TRUE
chr1	24899511	24965121	65611	-	ENSG00000020633.19	RUNX3	RUNX3	1.39	0.704	117	3.53e-10	9.78e-09	9.45	treatmenttdp43_ind-treatmenttdp43_not_ind	TRUE
chr18	59899996	59904305	4310	+	ENSG00000141682.12	PMAIP1	PMAIP1	-0.477	3.55	117	3.57e-10	9.86e-09	9.45	treatmenttdp43_ind-treatmenttdp43_not_ind	TRUE
chr13	25161679	25172288	10610	-	ENSG00000165566.13	AMER2	AMER2	-0.661	5.58	117	3.64e-10	1e-08	9.44	treatmenttdp43_ind-treatmenttdp43_not_ind	TRUE
chr19	51311644	51330891	19248	+	ENSG00000142549.10	IGLON5	IGLON5	-0.532	6.5	117	3.65e-10	1.01e-08	9.44	treatmenttdp43_ind-treatmenttdp43_not_ind	TRUE
chr7	137227341	137343774	116434	-	ENSG00000105894.13	PTN	PTN	-0.698	8.41	117	3.68e-10	1.01e-08	9.43	treatmenttdp43_ind-treatmenttdp43_not_ind	TRUE
chr12	50175788	50283520	107733	-	ENSG00000050405.14	LIMA1	LIMA1	1.22	7.4	116	3.75e-10	1.03e-08	9.43	treatmenttdp43_ind-treatmenttdp43_not_ind	TRUE
chr8	142771197	142777810	6614	-	ENSG00000180155.20	LYNX1	LYNX1	-0.947	5.01	116	3.77e-10	1.04e-08	9.42	treatmenttdp43_ind-treatmenttdp43_not_ind	TRUE
chr2	49918503	51225575	1307073	-	ENSG00000179915.25	NRXN1	NRXN1	-0.645	7.36	116	3.81e-10	1.05e-08	9.42	treatmenttdp43_ind-treatmenttdp43_not_ind	TRUE
chr9	99821855	99866891	45037	+	ENSG00000119508.18	NR4A3	NR4A3	-1.07	4.57	116	3.83e-10	1.05e-08	9.42	treatmenttdp43_ind-treatmenttdp43_not_ind	TRUE
chr7	6445953	6484190	38238	-	ENSG00000136240.10	KDELR2	KDELR2	0.499	6.78	116	3.83e-10	1.05e-08	9.42	treatmenttdp43_ind-treatmenttdp43_not_ind	TRUE
chr15	40769980	40772449	2470	+	ENSG00000188277.10	C15orf62	C15orf62	1.45	0.776	116	3.85e-10	1.05e-08	9.41	treatmenttdp43_ind-treatmenttdp43_not_ind	TRUE
chr1	16228674	16231335	2662	-	ENSG00000288398.1	NA	ENSG00000288398.1	-0.437	4.36	116	3.9e-10	1.07e-08	9.41	treatmenttdp43_ind-treatmenttdp43_not_ind	TRUE
chr18	3247481	3256236	8756	+	ENSG00000101608.13	MYL12A	MYL12A	0.9	6.11	116	3.94e-10	1.08e-08	9.4	treatmenttdp43_ind-treatmenttdp43_not_ind	TRUE
chr17	42659284	42667006	7723	+	ENSG00000037042.9	TUBG2	TUBG2	-0.396	5.74	116	3.96e-10	1.08e-08	9.4	treatmenttdp43_ind-treatmenttdp43_not_ind	TRUE
chr15	52115100	52191392	76293	-	ENSG00000069966.19	GNB5	GNB5	-0.384	6.13	116	3.97e-10	1.08e-08	9.4	treatmenttdp43_ind-treatmenttdp43_not_ind	TRUE
chr14	23568038	23578790	10753	-	ENSG00000092051.18	JPH4	JPH4	-0.457	7.32	116	3.98e-10	1.08e-08	9.4	treatmenttdp43_ind-treatmenttdp43_not_ind	TRUE
chr6	151364115	151391559	27445	-	ENSG00000181472.5	ZBTB2	ZBTB2	0.425	3.47	116	3.98e-10	1.08e-08	9.4	treatmenttdp43_ind-treatmenttdp43_not_ind	TRUE
chr15	89508961	89510416	1456	+	ENSG00000261478.1	NA	ENSG00000261478.1	-0.841	1.12	115	4.01e-10	1.09e-08	9.4	treatmenttdp43_ind-treatmenttdp43_not_ind	TRUE
chr19	3879864	3928082	48219	+	ENSG00000167654.18	ATCAY	ATCAY	-0.468	8.5	115	4.03e-10	1.1e-08	9.39	treatmenttdp43_ind-treatmenttdp43_not_ind	TRUE
chr9	92947523	93036236	88714	+	ENSG00000127084.19	FGD3	FGD3	-0.775	2.81	115	4.04e-10	1.1e-08	9.39	treatmenttdp43_ind-treatmenttdp43_not_ind	TRUE
chr19	57819721	57846238	26518	+	ENSG00000269343.9	ZNF587B	ZNF587B	0.764	2.5	115	4.04e-10	1.1e-08	9.39	treatmenttdp43_ind-treatmenttdp43_not_ind	TRUE
chr17	3723903	3726699	2797	+	ENSG00000177602.5	HASPIN	HASPIN	1.99	-0.998	115	4.09e-10	1.11e-08	9.39	treatmenttdp43_ind-treatmenttdp43_not_ind	TRUE
chr17	67377281	67697256	319976	+	ENSG00000154217.16	PITPNC1	PITPNC1	-0.778	7.04	115	4.1e-10	1.11e-08	9.39	treatmenttdp43_ind-treatmenttdp43_not_ind	TRUE
chr12	51093656	51173135	79480	-	ENSG00000135457.11	TFCP2	TFCP2	0.479	4.21	115	4.12e-10	1.11e-08	9.39	treatmenttdp43_ind-treatmenttdp43_not_ind	TRUE
chr1	226360210	226408154	47945	-	ENSG00000143799.14	PARP1	PARP1	0.305	7.21	115	4.23e-10	1.14e-08	9.37	treatmenttdp43_ind-treatmenttdp43_not_ind	TRUE
chrX	53048789	53080615	31827	+	ENSG00000184194.6	GPR173	GPR173	-0.45	6.47	115	4.26e-10	1.15e-08	9.37	treatmenttdp43_ind-treatmenttdp43_not_ind	TRUE
chr15	90966040	90995629	29590	-	ENSG00000198901.14	PRC1	PRC1	1.39	3.42	115	4.26e-10	1.15e-08	9.37	treatmenttdp43_ind-treatmenttdp43_not_ind	TRUE
chr9	9442060	9442380	321	+	ENSG00000265735.2	NA	ENSG00000265735.2	9.94	-2.68	140	4.26e-10	1.15e-08	9.37	treatmenttdp43_ind-treatmenttdp43_not_ind	TRUE
chr1	40300489	40317813	17325	-	ENSG00000049089.15	COL9A2	COL9A2	-0.664	3.2	115	4.27e-10	1.15e-08	9.37	treatmenttdp43_ind-treatmenttdp43_not_ind	TRUE
chr22	26521996	26596717	74722	-	ENSG00000128294.16	TPST2	TPST2	1.08	5.62	114	4.36e-10	1.17e-08	9.36	treatmenttdp43_ind-treatmenttdp43_not_ind	TRUE
chr6	47231532	47309905	78374	-	ENSG00000146072.6	TNFRSF21	TNFRSF21	-0.524	7.71	114	4.36e-10	1.17e-08	9.36	treatmenttdp43_ind-treatmenttdp43_not_ind	TRUE
chr19	58559125	58574797	15673	+	ENSG00000267858.8	MZF1-AS1	MZF1-AS1	0.661	1.9	114	4.36e-10	1.17e-08	9.36	treatmenttdp43_ind-treatmenttdp43_not_ind	TRUE
chr19	7868719	7874390	5672	-	ENSG00000183248.12	PRR36	PRR36	-0.592	7.11	114	4.39e-10	1.18e-08	9.36	treatmenttdp43_ind-treatmenttdp43_not_ind	TRUE
chr19	6463777	6467221	3445	+	ENSG00000130545.16	CRB3	CRB3	2.85	-1.12	114	4.41e-10	1.18e-08	9.36	treatmenttdp43_ind-treatmenttdp43_not_ind	TRUE
chr11	2883213	2885775	2563	-	ENSG00000129757.15	CDKN1C	CDKN1C	-0.743	2.58	114	4.43e-10	1.18e-08	9.35	treatmenttdp43_ind-treatmenttdp43_not_ind	TRUE
chr10	133160219	133226412	66194	+	ENSG00000171798.19	KNDC1	KNDC1	-0.522	5.29	114	4.43e-10	1.18e-08	9.35	treatmenttdp43_ind-treatmenttdp43_not_ind	TRUE
chr7	1665745	1747946	82202	+	ENSG00000225968.8	ELFN1	ELFN1	-0.579	5.43	114	4.49e-10	1.2e-08	9.35	treatmenttdp43_ind-treatmenttdp43_not_ind	TRUE
chr17	50110040	50130160	20121	-	ENSG00000167100.15	SAMD14	SAMD14	-0.525	6.33	114	4.51e-10	1.2e-08	9.35	treatmenttdp43_ind-treatmenttdp43_not_ind	TRUE
chr8	143696154	143698413	2260	+	ENSG00000181097.5	NA	ENSG00000181097.5	1.44	-0.52	114	4.51e-10	1.2e-08	9.35	treatmenttdp43_ind-treatmenttdp43_not_ind	TRUE
chrX	2566024	2609207	43184	-	ENSG00000289007.2	NA	ENSG00000289007.2	0.512	4.99	114	4.52e-10	1.2e-08	9.35	treatmenttdp43_ind-treatmenttdp43_not_ind	TRUE
chr17	21238870	21253410	14541	-	ENSG00000274180.1	NATD1	NATD1	-0.321	4.94	114	4.53e-10	1.21e-08	9.34	treatmenttdp43_ind-treatmenttdp43_not_ind	TRUE
chr20	32207880	32238658	30779	+	ENSG00000101346.14	POFUT1	POFUT1	0.448	5.97	114	4.56e-10	1.21e-08	9.34	treatmenttdp43_ind-treatmenttdp43_not_ind	TRUE
chr5	109689927	109869625	179699	+	ENSG00000112893.10	MAN2A1	MAN2A1	0.605	5.5	114	4.56e-10	1.21e-08	9.34	treatmenttdp43_ind-treatmenttdp43_not_ind	TRUE
chr5	176595802	176610156	14355	-	ENSG00000169258.7	GPRIN1	GPRIN1	-0.48	7.02	114	4.56e-10	1.21e-08	9.34	treatmenttdp43_ind-treatmenttdp43_not_ind	TRUE
chr16	30985207	30989147	3941	+	ENSG00000099377.14	HSD3B7	HSD3B7	-0.597	3.05	114	4.57e-10	1.21e-08	9.34	treatmenttdp43_ind-treatmenttdp43_not_ind	TRUE
chr2	166403573	166611482	207910	-	ENSG00000136546.17	SCN7A	SCN7A	-0.76	4.13	114	4.58e-10	1.21e-08	9.34	treatmenttdp43_ind-treatmenttdp43_not_ind	TRUE
chr9	33461353	33473930	12578	-	ENSG00000165271.17	NOL6	NOL6	0.668	5.94	114	4.58e-10	1.21e-08	9.34	treatmenttdp43_ind-treatmenttdp43_not_ind	TRUE
chr5	160421855	160428739	6885	+	ENSG00000164611.13	PTTG1	PTTG1	1.29	2.66	114	4.62e-10	1.22e-08	9.34	treatmenttdp43_ind-treatmenttdp43_not_ind	TRUE
chr8	27771949	27812640	40692	+	ENSG00000171320.15	ESCO2	ESCO2	2.84	0.205	114	4.62e-10	1.22e-08	9.34	treatmenttdp43_ind-treatmenttdp43_not_ind	TRUE
chr4	92303966	93810157	1506192	+	ENSG00000152208.13	GRID2	GRID2	-0.851	3.59	114	4.66e-10	1.23e-08	9.33	treatmenttdp43_ind-treatmenttdp43_not_ind	TRUE
chr12	7188685	7218574	29890	+	ENSG00000139197.11	PEX5	PEX5	-0.336	5.68	113	4.7e-10	1.24e-08	9.33	treatmenttdp43_ind-treatmenttdp43_not_ind	TRUE
chr15	92393881	92468728	74848	+	ENSG00000140557.12	ST8SIA2	ST8SIA2	-0.547	7.81	113	4.75e-10	1.25e-08	9.32	treatmenttdp43_ind-treatmenttdp43_not_ind	TRUE
chr17	7187187	7219841	32655	-	ENSG00000132535.22	DLG4	DLG4	-0.516	8.02	113	4.76e-10	1.25e-08	9.32	treatmenttdp43_ind-treatmenttdp43_not_ind	TRUE
chr12	48653211	48682238	29028	-	ENSG00000139620.13	KANSL2	KANSL2	0.466	4.76	113	4.79e-10	1.26e-08	9.32	treatmenttdp43_ind-treatmenttdp43_not_ind	TRUE
chr7	66628881	66649067	20187	+	ENSG00000243335.10	KCTD7	KCTD7	-0.397	6.91	113	4.8e-10	1.26e-08	9.32	treatmenttdp43_ind-treatmenttdp43_not_ind	TRUE
chr13	46334681	46438190	103510	-	ENSG00000102445.20	RUBCNL	RUBCNL	-0.58	3.61	113	4.85e-10	1.27e-08	9.31	treatmenttdp43_ind-treatmenttdp43_not_ind	TRUE
chr1	238476542	238486060	9519	-	ENSG00000215808.4	LINC01139	LINC01139	-0.662	2.87	113	4.86e-10	1.27e-08	9.31	treatmenttdp43_ind-treatmenttdp43_not_ind	TRUE
chr4	151102751	151325605	222855	-	ENSG00000109686.19	SH3D19	SH3D19	0.71	5.4	113	4.87e-10	1.27e-08	9.31	treatmenttdp43_ind-treatmenttdp43_not_ind	TRUE
chr9	133459965	133470848	10884	+	ENSG00000160325.15	CACFD1	CACFD1	-0.368	5.48	113	4.87e-10	1.27e-08	9.31	treatmenttdp43_ind-treatmenttdp43_not_ind	TRUE
chr22	31212239	31280080	67842	+	ENSG00000182541.18	LIMK2	LIMK2	-0.378	6.79	113	4.87e-10	1.27e-08	9.31	treatmenttdp43_ind-treatmenttdp43_not_ind	TRUE
chr19	11322068	11346270	24203	-	ENSG00000105514.8	RAB3D	RAB3D	-0.481	5.06	113	4.92e-10	1.28e-08	9.31	treatmenttdp43_ind-treatmenttdp43_not_ind	TRUE
chr4	1793293	1808872	15580	+	ENSG00000068078.20	FGFR3	FGFR3	-0.88	4.41	113	4.97e-10	1.29e-08	9.3	treatmenttdp43_ind-treatmenttdp43_not_ind	TRUE
chr1	120432204	120434052	1849	-	ENSG00000270392.2	PFN1P2	PFN1P2	2.49	-1.28	113	4.97e-10	1.29e-08	9.3	treatmenttdp43_ind-treatmenttdp43_not_ind	TRUE
chr12	98726457	99984936	1258480	-	ENSG00000185046.20	ANKS1B	ANKS1B	0.492	5.55	113	4.98e-10	1.29e-08	9.3	treatmenttdp43_ind-treatmenttdp43_not_ind	TRUE
chr12	132196372	132329589	133218	-	ENSG00000182870.13	GALNT9	GALNT9	-0.563	5.52	113	5.02e-10	1.3e-08	9.3	treatmenttdp43_ind-treatmenttdp43_not_ind	TRUE
chr12	75480753	75503863	23111	+	ENSG00000139278.10	GLIPR1	GLIPR1	1.33	5.7	112	5.09e-10	1.32e-08	9.29	treatmenttdp43_ind-treatmenttdp43_not_ind	TRUE
chr14	74239449	74262738	23290	+	ENSG00000119614.3	VSX2	VSX2	-1.35	0.044	112	5.1e-10	1.32e-08	9.29	treatmenttdp43_ind-treatmenttdp43_not_ind	TRUE
chr7	23504780	23532041	27262	-	ENSG00000164548.12	TRA2A	TRA2A	0.428	5.4	112	5.1e-10	1.32e-08	9.29	treatmenttdp43_ind-treatmenttdp43_not_ind	TRUE
chr16	2969270	2973484	4215	+	ENSG00000162073.14	PAQR4	PAQR4	-0.438	5.43	112	5.16e-10	1.33e-08	9.29	treatmenttdp43_ind-treatmenttdp43_not_ind	TRUE
chr5	43495073	43496454	1382	-	ENSG00000249855.1	EEF1A1P19	EEF1A1P19	2.42	-2.3	112	5.16e-10	1.33e-08	9.29	treatmenttdp43_ind-treatmenttdp43_not_ind	TRUE
chr5	90353037	90356609	3573	-	ENSG00000253321.1	NA	ENSG00000253321.1	6.26	-2.81	112	5.16e-10	1.33e-08	9.29	treatmenttdp43_ind-treatmenttdp43_not_ind	TRUE
chr1	156728442	156736960	8519	+	ENSG00000143303.12	METTL25B	METTL25B	0.578	3.47	112	5.17e-10	1.33e-08	9.29	treatmenttdp43_ind-treatmenttdp43_not_ind	TRUE
chrX	49053572	49069857	16286	+	ENSG00000147144.13	CCDC120	CCDC120	-0.553	4.43	112	5.21e-10	1.34e-08	9.28	treatmenttdp43_ind-treatmenttdp43_not_ind	TRUE
chr11	1571353	1599184	27832	+	ENSG00000233930.4	KRTAP5-AS1	KRTAP5-AS1	-0.564	5.17	112	5.23e-10	1.35e-08	9.28	treatmenttdp43_ind-treatmenttdp43_not_ind	TRUE
chr5	176526712	176538025	11314	-	ENSG00000146083.12	RNF44	RNF44	-0.453	6.39	112	5.24e-10	1.35e-08	9.28	treatmenttdp43_ind-treatmenttdp43_not_ind	TRUE
chr11	124115404	124147721	32318	+	ENSG00000110002.16	VWA5A	VWA5A	-0.344	6.9	112	5.26e-10	1.35e-08	9.28	treatmenttdp43_ind-treatmenttdp43_not_ind	TRUE
chr2	202033855	202038441	4587	+	ENSG00000155760.3	FZD7	FZD7	-0.43	6.15	112	5.36e-10	1.38e-08	9.27	treatmenttdp43_ind-treatmenttdp43_not_ind	TRUE
chr10	91906584	91909486	2903	-	ENSG00000174721.10	FGFBP3	FGFBP3	-0.417	6.45	112	5.37e-10	1.38e-08	9.27	treatmenttdp43_ind-treatmenttdp43_not_ind	TRUE
chr7	30911853	30925517	13665	+	ENSG00000240583.14	AQP1	AQP1	-1.42	7.63	112	5.39e-10	1.38e-08	9.27	treatmenttdp43_ind-treatmenttdp43_not_ind	TRUE
chr17	2337498	2381058	43561	+	ENSG00000141258.13	SGSM2	SGSM2	-0.435	7.54	112	5.41e-10	1.39e-08	9.27	treatmenttdp43_ind-treatmenttdp43_not_ind	TRUE
chr11	65455257	65466720	11464	+	ENSG00000173727.14	NA	ENSG00000173727.14	2.29	-1.76	112	5.44e-10	1.39e-08	9.26	treatmenttdp43_ind-treatmenttdp43_not_ind	TRUE
chr8	25459199	25507911	48713	+	ENSG00000184661.14	CDCA2	CDCA2	2.15	0.59	112	5.45e-10	1.39e-08	9.26	treatmenttdp43_ind-treatmenttdp43_not_ind	TRUE
chrX	153056409	153060467	4059	+	ENSG00000183837.10	PNMA3	PNMA3	-0.437	4.23	112	5.47e-10	1.4e-08	9.26	treatmenttdp43_ind-treatmenttdp43_not_ind	TRUE
chr5	122063195	122078413	15219	-	ENSG00000113083.15	LOX	LOX	2.15	5.71	111	5.51e-10	1.41e-08	9.26	treatmenttdp43_ind-treatmenttdp43_not_ind	TRUE
chr10	77790791	77926755	135965	-	ENSG00000151208.17	DLG5	DLG5	-0.384	8.21	111	5.53e-10	1.41e-08	9.26	treatmenttdp43_ind-treatmenttdp43_not_ind	TRUE
chr6	75084326	75206267	121942	-	ENSG00000111799.22	COL12A1	COL12A1	1.67	5.56	111	5.54e-10	1.41e-08	9.26	treatmenttdp43_ind-treatmenttdp43_not_ind	TRUE
chr18	58481247	58629091	147845	-	ENSG00000198796.7	ALPK2	ALPK2	0.746	6.63	111	5.55e-10	1.41e-08	9.26	treatmenttdp43_ind-treatmenttdp43_not_ind	TRUE
chr16	82626965	83800640	1173676	+	ENSG00000140945.17	CDH13	CDH13	-0.764	6.94	111	5.63e-10	1.43e-08	9.25	treatmenttdp43_ind-treatmenttdp43_not_ind	TRUE
chr2	96859718	96870757	11040	-	ENSG00000168758.11	SEMA4C	SEMA4C	-0.363	6.04	111	5.64e-10	1.43e-08	9.25	treatmenttdp43_ind-treatmenttdp43_not_ind	TRUE
chr10	87659613	87747705	88093	+	ENSG00000198682.13	PAPSS2	PAPSS2	1.68	2.91	111	5.66e-10	1.44e-08	9.25	treatmenttdp43_ind-treatmenttdp43_not_ind	TRUE
chr3	13549125	13638422	89298	+	ENSG00000163520.14	FBLN2	FBLN2	0.939	2	111	5.68e-10	1.44e-08	9.25	treatmenttdp43_ind-treatmenttdp43_not_ind	TRUE
chr12	53064316	53079404	15089	-	ENSG00000167778.9	SPRYD3	SPRYD3	-0.289	7.05	111	5.68e-10	1.44e-08	9.25	treatmenttdp43_ind-treatmenttdp43_not_ind	TRUE
chr17	3662895	3668679	5785	-	ENSG00000213977.8	TAX1BP3	TAX1BP3	0.818	4.9	111	5.73e-10	1.45e-08	9.24	treatmenttdp43_ind-treatmenttdp43_not_ind	TRUE
chr1	44819844	44843253	23410	-	ENSG00000117425.14	PTCH2	PTCH2	-0.625	3.33	111	5.74e-10	1.45e-08	9.24	treatmenttdp43_ind-treatmenttdp43_not_ind	TRUE
chr6	52497408	52577060	79653	-	ENSG00000065308.5	TRAM2	TRAM2	1.07	6.08	111	5.82e-10	1.47e-08	9.23	treatmenttdp43_ind-treatmenttdp43_not_ind	TRUE
chr17	42402449	42423256	20808	-	ENSG00000177469.13	CAVIN1	CAVIN1	1.16	7.42	111	5.83e-10	1.47e-08	9.23	treatmenttdp43_ind-treatmenttdp43_not_ind	TRUE
chr2	172735274	173052893	317620	+	ENSG00000091428.18	RAPGEF4	RAPGEF4	-0.506	4.74	111	5.85e-10	1.47e-08	9.23	treatmenttdp43_ind-treatmenttdp43_not_ind	TRUE
chr3	109707	197341	87635	-	ENSG00000224318.6	CHL1-AS2	CHL1-AS2	-0.652	1.97	111	5.85e-10	1.47e-08	9.23	treatmenttdp43_ind-treatmenttdp43_not_ind	TRUE
chr4	99948086	99950355	2270	-	ENSG00000164032.12	H2AZ1	H2AZ1	0.63	5.83	111	5.86e-10	1.48e-08	9.23	treatmenttdp43_ind-treatmenttdp43_not_ind	TRUE
chr12	57610180	57617245	7066	+	ENSG00000240771.8	ARHGEF25	ARHGEF25	-0.413	5.83	111	5.91e-10	1.49e-08	9.23	treatmenttdp43_ind-treatmenttdp43_not_ind	TRUE
chr4	2793071	2841098	48028	+	ENSG00000087266.17	SH3BP2	SH3BP2	-0.63	6.46	111	5.93e-10	1.49e-08	9.23	treatmenttdp43_ind-treatmenttdp43_not_ind	TRUE
chr12	128853427	128984968	131542	+	ENSG00000151948.12	GLT1D1	GLT1D1	-0.508	3.99	111	5.95e-10	1.49e-08	9.23	treatmenttdp43_ind-treatmenttdp43_not_ind	TRUE
chr17	48607232	48633572	26341	-	ENSG00000260027.5	HOXB7	HOXB7	-0.483	5.96	111	5.95e-10	1.49e-08	9.23	treatmenttdp43_ind-treatmenttdp43_not_ind	TRUE
chr4	102251080	102431258	180179	-	ENSG00000138821.14	SLC39A8	SLC39A8	0.679	3.24	111	5.96e-10	1.49e-08	9.22	treatmenttdp43_ind-treatmenttdp43_not_ind	TRUE
chr1	109249539	109275751	26213	+	ENSG00000143126.8	CELSR2	CELSR2	-0.634	8.34	111	5.96e-10	1.49e-08	9.22	treatmenttdp43_ind-treatmenttdp43_not_ind	TRUE
chr1	212035553	212107400	71848	+	ENSG00000143476.18	DTL	DTL	2.26	0.745	110	6.03e-10	1.51e-08	9.22	treatmenttdp43_ind-treatmenttdp43_not_ind	TRUE
chr2	227979955	228181687	201733	-	ENSG00000153820.13	SPHKAP	SPHKAP	-0.703	4.37	110	6.03e-10	1.51e-08	9.22	treatmenttdp43_ind-treatmenttdp43_not_ind	TRUE
chrX	153861514	153886173	24660	-	ENSG00000198910.14	L1CAM	L1CAM	-0.503	9.79	110	6.04e-10	1.51e-08	9.22	treatmenttdp43_ind-treatmenttdp43_not_ind	TRUE
chr1	43363398	43368074	4677	-	ENSG00000066322.15	ELOVL1	ELOVL1	1	4.67	110	6.05e-10	1.51e-08	9.22	treatmenttdp43_ind-treatmenttdp43_not_ind	TRUE
chr10	127907103	128085855	178753	+	ENSG00000132334.17	PTPRE	PTPRE	-0.435	6.09	110	6.06e-10	1.51e-08	9.22	treatmenttdp43_ind-treatmenttdp43_not_ind	TRUE
chr9	110873263	111038470	165208	-	ENSG00000198121.15	LPAR1	LPAR1	-1.08	5.3	110	6.14e-10	1.53e-08	9.21	treatmenttdp43_ind-treatmenttdp43_not_ind	TRUE
chr11	22338381	22379503	41123	+	ENSG00000091664.9	SLC17A6	SLC17A6	-0.611	6.04	110	6.15e-10	1.53e-08	9.21	treatmenttdp43_ind-treatmenttdp43_not_ind	TRUE
chr11	1389899	1462689	72791	+	ENSG00000174672.16	BRSK2	BRSK2	-0.417	6.04	110	6.15e-10	1.53e-08	9.21	treatmenttdp43_ind-treatmenttdp43_not_ind	TRUE
chr17	41812680	41823213	10534	+	ENSG00000141756.19	FKBP10	FKBP10	0.973	7.61	110	6.18e-10	1.53e-08	9.21	treatmenttdp43_ind-treatmenttdp43_not_ind	TRUE
chr3	12514934	12561059	46126	-	ENSG00000225526.6	MKRN2OS	MKRN2OS	3.2	-1.56	110	6.18e-10	1.53e-08	9.21	treatmenttdp43_ind-treatmenttdp43_not_ind	TRUE
chr6	149942014	149949235	7222	+	ENSG00000131015.5	ULBP2	ULBP2	1.02	2.16	110	6.19e-10	1.53e-08	9.21	treatmenttdp43_ind-treatmenttdp43_not_ind	TRUE
chr19	1446302	1473244	26943	+	ENSG00000115266.12	APC2	APC2	-0.645	8.43	110	6.26e-10	1.55e-08	9.2	treatmenttdp43_ind-treatmenttdp43_not_ind	TRUE
chr18	34493291	34891844	398554	+	ENSG00000134769.23	DTNA	DTNA	-0.718	7.22	110	6.26e-10	1.55e-08	9.2	treatmenttdp43_ind-treatmenttdp43_not_ind	TRUE
chr1	152032506	152047907	15402	-	ENSG00000163191.6	S100A11	S100A11	1.57	5.26	110	6.32e-10	1.56e-08	9.2	treatmenttdp43_ind-treatmenttdp43_not_ind	TRUE
chr5	42983636	42993340	9705	-	ENSG00000287263.3	FLJ32255	FLJ32255	-0.489	3.32	110	6.34e-10	1.57e-08	9.2	treatmenttdp43_ind-treatmenttdp43_not_ind	TRUE
chr18	12307669	12344320	36652	+	ENSG00000176014.13	TUBB6	TUBB6	0.973	5.54	110	6.35e-10	1.57e-08	9.2	treatmenttdp43_ind-treatmenttdp43_not_ind	TRUE
chr1	28736044	28737670	1627	-	ENSG00000289291.1	NA	ENSG00000289291.1	1.04	0.0981	110	6.41e-10	1.58e-08	9.19	treatmenttdp43_ind-treatmenttdp43_not_ind	TRUE
chr17	439978	445939	5962	-	ENSG00000183688.4	RFLNB	RFLNB	0.575	2.72	110	6.44e-10	1.59e-08	9.19	treatmenttdp43_ind-treatmenttdp43_not_ind	TRUE
chr6	83210402	83431051	220650	-	ENSG00000065833.9	ME1	ME1	0.581	4.02	110	6.46e-10	1.59e-08	9.19	treatmenttdp43_ind-treatmenttdp43_not_ind	TRUE
chr10	104641290	105265242	623953	+	ENSG00000156395.14	SORCS3	SORCS3	-0.6	4.27	110	6.46e-10	1.59e-08	9.19	treatmenttdp43_ind-treatmenttdp43_not_ind	TRUE
chr17	72121020	72126416	5397	+	ENSG00000125398.8	SOX9	SOX9	-0.556	6.58	109	6.51e-10	1.6e-08	9.19	treatmenttdp43_ind-treatmenttdp43_not_ind	TRUE
chr1	235104180	235104609	430	-	ENSG00000273416.1	NA	ENSG00000273416.1	2.04	-1.47	109	6.51e-10	1.6e-08	9.19	treatmenttdp43_ind-treatmenttdp43_not_ind	TRUE
chr2	228850526	229271287	420762	-	ENSG00000153823.19	PID1	PID1	-0.538	4.96	109	6.56e-10	1.61e-08	9.18	treatmenttdp43_ind-treatmenttdp43_not_ind	TRUE
chr16	4796968	4802880	5913	-	ENSG00000067836.13	ROGDI	ROGDI	-0.496	5.89	109	6.58e-10	1.61e-08	9.18	treatmenttdp43_ind-treatmenttdp43_not_ind	TRUE
chr11	123629187	123655244	26058	-	ENSG00000166257.10	SCN3B	SCN3B	-0.554	8.65	109	6.63e-10	1.62e-08	9.18	treatmenttdp43_ind-treatmenttdp43_not_ind	TRUE
chr1	220786352	220819659	33308	+	ENSG00000186205.14	MTARC1	MTARC1	-0.521	3.23	109	6.63e-10	1.62e-08	9.18	treatmenttdp43_ind-treatmenttdp43_not_ind	TRUE
chr7	100483927	100494802	10876	+	ENSG00000166924.9	NYAP1	NYAP1	-0.571	6.73	109	6.64e-10	1.62e-08	9.18	treatmenttdp43_ind-treatmenttdp43_not_ind	TRUE
chr19	14380501	14408725	28225	+	ENSG00000123146.20	ADGRE5	ADGRE5	2.41	0.353	109	6.66e-10	1.63e-08	9.18	treatmenttdp43_ind-treatmenttdp43_not_ind	TRUE
chr16	57092583	57148369	55787	+	ENSG00000140848.17	CPNE2	CPNE2	-0.412	6.34	109	6.72e-10	1.64e-08	9.17	treatmenttdp43_ind-treatmenttdp43_not_ind	TRUE
chr5	43287470	43313512	26043	-	ENSG00000112972.15	HMGCS1	HMGCS1	-0.504	8.89	109	6.81e-10	1.66e-08	9.17	treatmenttdp43_ind-treatmenttdp43_not_ind	TRUE
chr1	20633458	20651511	18054	+	ENSG00000158828.8	PINK1	PINK1	-0.32	7.36	109	6.85e-10	1.67e-08	9.16	treatmenttdp43_ind-treatmenttdp43_not_ind	TRUE
chr6	28091137	28093664	2528	+	ENSG00000219891.3	NA	ENSG00000219891.3	1.63	-0.685	109	6.91e-10	1.68e-08	9.16	treatmenttdp43_ind-treatmenttdp43_not_ind	TRUE
chr10	104309698	104338465	28768	-	ENSG00000148841.17	ITPRIP	ITPRIP	0.556	4.45	109	6.93e-10	1.68e-08	9.16	treatmenttdp43_ind-treatmenttdp43_not_ind	TRUE
chr12	108907741	109021068	113328	-	ENSG00000166111.10	SVOP	SVOP	-0.474	6.53	109	6.94e-10	1.68e-08	9.16	treatmenttdp43_ind-treatmenttdp43_not_ind	TRUE
chr6	122471917	122726373	254457	+	ENSG00000135549.16	PKIB	PKIB	-0.463	6.1	109	6.96e-10	1.69e-08	9.16	treatmenttdp43_ind-treatmenttdp43_not_ind	TRUE
chr17	80219699	80253500	33802	+	ENSG00000181045.15	SLC26A11	SLC26A11	-0.468	6.05	109	6.96e-10	1.69e-08	9.16	treatmenttdp43_ind-treatmenttdp43_not_ind	TRUE
chr20	17613678	17682295	68618	-	ENSG00000125844.17	RRBP1	RRBP1	0.633	6.75	109	6.99e-10	1.69e-08	9.16	treatmenttdp43_ind-treatmenttdp43_not_ind	TRUE
chr6	31268749	31272130	3382	-	ENSG00000204525.18	HLA-C	HLA-C	0.683	6.93	109	7.01e-10	1.7e-08	9.15	treatmenttdp43_ind-treatmenttdp43_not_ind	TRUE
chr2	182139968	182523359	383392	-	ENSG00000115252.19	PDE1A	PDE1A	-0.747	3.56	108	7.05e-10	1.7e-08	9.15	treatmenttdp43_ind-treatmenttdp43_not_ind	TRUE
chr5	77210449	77428256	217808	+	ENSG00000113231.14	PDE8B	PDE8B	-0.45	4.73	108	7.1e-10	1.72e-08	9.15	treatmenttdp43_ind-treatmenttdp43_not_ind	TRUE
chr22	33162226	33922841	760616	-	ENSG00000133424.22	LARGE1	LARGE1	-0.413	6.77	108	7.12e-10	1.72e-08	9.15	treatmenttdp43_ind-treatmenttdp43_not_ind	TRUE
chr7	143353400	143362770	9371	-	ENSG00000159784.18	FAM131B	FAM131B	-0.46	7.08	108	7.13e-10	1.72e-08	9.15	treatmenttdp43_ind-treatmenttdp43_not_ind	TRUE
chr20	36751791	36773818	22028	-	ENSG00000149636.16	DSN1	DSN1	0.836	2.16	108	7.17e-10	1.73e-08	9.14	treatmenttdp43_ind-treatmenttdp43_not_ind	TRUE
chr14	101560139	101563452	3314	+	ENSG00000197406.8	DIO3	DIO3	-0.441	6.89	108	7.19e-10	1.73e-08	9.14	treatmenttdp43_ind-treatmenttdp43_not_ind	TRUE
chr17	50634777	50692253	57477	+	ENSG00000108846.16	ABCC3	ABCC3	0.93	5.82	108	7.25e-10	1.74e-08	9.14	treatmenttdp43_ind-treatmenttdp43_not_ind	TRUE
chr1	204131062	204152044	20983	-	ENSG00000143845.15	ETNK2	ETNK2	-0.394	5.87	108	7.29e-10	1.75e-08	9.14	treatmenttdp43_ind-treatmenttdp43_not_ind	TRUE
chr10	68827531	68895432	67902	+	ENSG00000165730.16	STOX1	STOX1	-0.98	3.55	108	7.29e-10	1.75e-08	9.14	treatmenttdp43_ind-treatmenttdp43_not_ind	TRUE
chr10	49734641	49762379	27739	-	ENSG00000197444.10	OGDHL	OGDHL	-0.479	4.82	108	7.35e-10	1.76e-08	9.13	treatmenttdp43_ind-treatmenttdp43_not_ind	TRUE
chr22	44243665	44312951	69287	-	ENSG00000138944.8	SHISAL1	SHISAL1	-0.582	7.49	108	7.37e-10	1.76e-08	9.13	treatmenttdp43_ind-treatmenttdp43_not_ind	TRUE
chr10	6427143	6580301	153159	-	ENSG00000065675.16	PRKCQ	PRKCQ	-0.581	3.04	108	7.38e-10	1.77e-08	9.13	treatmenttdp43_ind-treatmenttdp43_not_ind	TRUE
chr13	113815630	113845744	30115	+	ENSG00000233695.2	NA	ENSG00000233695.2	-2.3	0.555	108	7.39e-10	1.77e-08	9.13	treatmenttdp43_ind-treatmenttdp43_not_ind	TRUE
chr20	53936777	54070594	133818	-	ENSG00000064787.14	BCAS1	BCAS1	-1.02	0.95	108	7.43e-10	1.77e-08	9.13	treatmenttdp43_ind-treatmenttdp43_not_ind	TRUE
chr9	114402080	114505473	103394	-	ENSG00000095397.17	WHRN	WHRN	-0.431	5.89	108	7.56e-10	1.81e-08	9.12	treatmenttdp43_ind-treatmenttdp43_not_ind	TRUE
chrX	129645259	129654956	9698	-	ENSG00000171388.12	APLN	APLN	1.08	1.54	108	7.62e-10	1.82e-08	9.12	treatmenttdp43_ind-treatmenttdp43_not_ind	TRUE
chr13	77895481	77975529	80049	-	ENSG00000136160.17	EDNRB	EDNRB	-1.43	5.35	108	7.64e-10	1.82e-08	9.12	treatmenttdp43_ind-treatmenttdp43_not_ind	TRUE
chr19	18607430	18621039	13610	+	ENSG00000105696.9	TMEM59L	TMEM59L	-0.411	8.23	107	7.68e-10	1.83e-08	9.11	treatmenttdp43_ind-treatmenttdp43_not_ind	TRUE
chr17	78356778	78360077	3300	-	ENSG00000184557.4	SOCS3	SOCS3	-0.641	6.26	107	7.69e-10	1.83e-08	9.11	treatmenttdp43_ind-treatmenttdp43_not_ind	TRUE
chr12	89347235	89352501	5267	-	ENSG00000139318.8	DUSP6	DUSP6	-0.382	6.73	107	7.7e-10	1.83e-08	9.11	treatmenttdp43_ind-treatmenttdp43_not_ind	TRUE
chr6	107490106	107661306	171201	+	ENSG00000112320.12	SOBP	SOBP	-0.525	6.8	107	7.77e-10	1.84e-08	9.11	treatmenttdp43_ind-treatmenttdp43_not_ind	TRUE
chr8	65714334	65842322	127989	-	ENSG00000205268.11	PDE7A	PDE7A	-0.402	4.3	107	7.78e-10	1.84e-08	9.11	treatmenttdp43_ind-treatmenttdp43_not_ind	TRUE
chr7	12686856	12690958	4103	+	ENSG00000122644.13	ARL4A	ARL4A	-0.486	4.18	107	7.82e-10	1.85e-08	9.11	treatmenttdp43_ind-treatmenttdp43_not_ind	TRUE
chr12	40692439	41072415	379977	+	ENSG00000018236.15	CNTN1	CNTN1	-0.731	8.41	107	7.93e-10	1.88e-08	9.1	treatmenttdp43_ind-treatmenttdp43_not_ind	TRUE
chr11	57667747	57701182	33436	+	ENSG00000156599.11	ZDHHC5	ZDHHC5	0.295	6.52	107	7.93e-10	1.88e-08	9.1	treatmenttdp43_ind-treatmenttdp43_not_ind	TRUE
chr12	81257975	81759553	501579	-	ENSG00000139220.17	PPFIA2	PPFIA2	-0.654	6.57	107	7.95e-10	1.88e-08	9.1	treatmenttdp43_ind-treatmenttdp43_not_ind	TRUE
chr10	95311771	95561414	249644	-	ENSG00000095637.23	SORBS1	SORBS1	-0.504	8.07	107	8.03e-10	1.89e-08	9.1	treatmenttdp43_ind-treatmenttdp43_not_ind	TRUE
chr16	2476558	2482173	5616	+	ENSG00000260293.2	NA	ENSG00000260293.2	-0.554	3.97	107	8.03e-10	1.89e-08	9.1	treatmenttdp43_ind-treatmenttdp43_not_ind	TRUE
chr19	48872421	48876058	3638	+	ENSG00000087074.8	PPP1R15A	PPP1R15A	0.351	7.56	107	8.07e-10	1.9e-08	9.09	treatmenttdp43_ind-treatmenttdp43_not_ind	TRUE
chr3	10816201	10940714	124514	+	ENSG00000132164.10	SLC6A11	SLC6A11	-1.35	2.09	107	8.09e-10	1.91e-08	9.09	treatmenttdp43_ind-treatmenttdp43_not_ind	TRUE
chr19	32978592	33064888	86297	-	ENSG00000131941.8	RHPN2	RHPN2	-0.791	6.36	107	8.12e-10	1.91e-08	9.09	treatmenttdp43_ind-treatmenttdp43_not_ind	TRUE
chr1	93448118	93554661	106544	+	ENSG00000137942.18	FNBP1L	FNBP1L	-0.303	7.8	107	8.14e-10	1.91e-08	9.09	treatmenttdp43_ind-treatmenttdp43_not_ind	TRUE
chr5	166979029	168264157	1285129	+	ENSG00000145934.17	TENM2	TENM2	0.763	7.1	107	8.14e-10	1.91e-08	9.09	treatmenttdp43_ind-treatmenttdp43_not_ind	TRUE
chr18	26016253	26091217	74965	-	ENSG00000141380.14	SS18	SS18	0.359	5.59	107	8.18e-10	1.92e-08	9.09	treatmenttdp43_ind-treatmenttdp43_not_ind	TRUE
chr8	24950955	24956721	5767	-	ENSG00000277586.4	NEFL	NEFL	-0.413	10.8	107	8.23e-10	1.93e-08	9.08	treatmenttdp43_ind-treatmenttdp43_not_ind	TRUE
chr1	230057990	230282122	224133	+	ENSG00000143641.10	GALNT2	GALNT2	0.766	8.43	107	8.24e-10	1.93e-08	9.08	treatmenttdp43_ind-treatmenttdp43_not_ind	TRUE
chrX	140502985	140505069	2085	-	ENSG00000134595.9	SOX3	SOX3	1.89	1.55	106	8.35e-10	1.95e-08	9.08	treatmenttdp43_ind-treatmenttdp43_not_ind	TRUE
chr10	6144934	6254644	109711	+	ENSG00000170525.21	PFKFB3	PFKFB3	-0.533	7.72	106	8.4e-10	1.96e-08	9.08	treatmenttdp43_ind-treatmenttdp43_not_ind	TRUE
chr22	47345569	47373541	27973	+	ENSG00000224715.1	LOC339685	LOC339685	-0.93	4.15	106	8.4e-10	1.96e-08	9.08	treatmenttdp43_ind-treatmenttdp43_not_ind	TRUE
chr12	111405923	111451623	45701	+	ENSG00000111252.11	SH2B3	SH2B3	0.621	4.64	106	8.41e-10	1.96e-08	9.08	treatmenttdp43_ind-treatmenttdp43_not_ind	TRUE
chr19	45606994	45645602	38609	-	ENSG00000125746.18	EML2	EML2	-0.372	5.9	106	8.47e-10	1.98e-08	9.07	treatmenttdp43_ind-treatmenttdp43_not_ind	TRUE
chr12	53268299	53293638	25340	+	ENSG00000135476.12	ESPL1	ESPL1	2.12	0.169	106	8.5e-10	1.98e-08	9.07	treatmenttdp43_ind-treatmenttdp43_not_ind	TRUE
chr22	21102984	21122286	19303	+	ENSG00000169668.13	NA	ENSG00000169668.13	-0.51	3.41	106	8.51e-10	1.98e-08	9.07	treatmenttdp43_ind-treatmenttdp43_not_ind	TRUE
chr8	138588235	138914041	325807	-	ENSG00000169436.17	COL22A1	COL22A1	0.97	4.06	106	8.56e-10	1.99e-08	9.07	treatmenttdp43_ind-treatmenttdp43_not_ind	TRUE
chr6	166409364	166906451	497088	-	ENSG00000071242.12	RPS6KA2	RPS6KA2	0.41	6.9	106	8.58e-10	2e-08	9.07	treatmenttdp43_ind-treatmenttdp43_not_ind	TRUE
chr20	45833799	45843276	9478	+	ENSG00000124104.19	SNX21	SNX21	-0.458	4.74	106	8.63e-10	2.01e-08	9.06	treatmenttdp43_ind-treatmenttdp43_not_ind	TRUE
chr12	120341330	120369164	27835	-	ENSG00000135097.7	MSI1	MSI1	-0.391	5.61	106	8.66e-10	2.01e-08	9.06	treatmenttdp43_ind-treatmenttdp43_not_ind	TRUE
chr22	38111495	38214778	103284	-	ENSG00000184381.20	PLA2G6	PLA2G6	-0.585	4.19	106	8.67e-10	2.01e-08	9.06	treatmenttdp43_ind-treatmenttdp43_not_ind	TRUE
chr9	98056732	98083077	26346	+	ENSG00000095380.11	NANS	NANS	0.576	4.59	106	8.72e-10	2.02e-08	9.06	treatmenttdp43_ind-treatmenttdp43_not_ind	TRUE
chr11	832887	839831	6945	+	ENSG00000177697.19	CD151	CD151	0.689	7.28	106	8.74e-10	2.02e-08	9.06	treatmenttdp43_ind-treatmenttdp43_not_ind	TRUE
chr1	197084121	197146694	62574	-	ENSG00000066279.19	ASPM	ASPM	2.41	0.995	106	8.8e-10	2.04e-08	9.06	treatmenttdp43_ind-treatmenttdp43_not_ind	TRUE
chr15	66547179	66565998	18820	-	ENSG00000188501.12	LCTL	LCTL	1.12	2.5	106	8.88e-10	2.05e-08	9.05	treatmenttdp43_ind-treatmenttdp43_not_ind	TRUE
chr19	52555822	52587174	31353	+	ENSG00000167562.14	ZNF701	ZNF701	0.672	2.42	106	8.92e-10	2.06e-08	9.05	treatmenttdp43_ind-treatmenttdp43_not_ind	TRUE
chr4	48483343	48489526	6184	+	ENSG00000145248.7	SLC10A4	SLC10A4	-0.728	2.61	106	8.95e-10	2.07e-08	9.05	treatmenttdp43_ind-treatmenttdp43_not_ind	TRUE
chr10	90912096	90921087	8992	-	ENSG00000148677.7	ANKRD1	ANKRD1	2.47	3.54	106	9e-10	2.07e-08	9.05	treatmenttdp43_ind-treatmenttdp43_not_ind	TRUE
chr4	107824563	107915047	90485	+	ENSG00000164023.15	SGMS2	SGMS2	0.82	2.69	106	9e-10	2.07e-08	9.05	treatmenttdp43_ind-treatmenttdp43_not_ind	TRUE
chr1	219685427	219959018	273592	-	ENSG00000196660.12	SLC30A10	SLC30A10	-0.735	3.03	106	9.04e-10	2.08e-08	9.04	treatmenttdp43_ind-treatmenttdp43_not_ind	TRUE
chr20	35226690	35276998	50309	+	ENSG00000125966.10	MMP24	MMP24	-0.397	7.65	105	9.08e-10	2.09e-08	9.04	treatmenttdp43_ind-treatmenttdp43_not_ind	TRUE
chr10	15211643	15371289	159647	-	ENSG00000148468.17	FAM171A1	FAM171A1	-0.341	6.46	105	9.12e-10	2.1e-08	9.04	treatmenttdp43_ind-treatmenttdp43_not_ind	TRUE
chr13	72727749	72756198	28450	+	ENSG00000136122.18	BORA	BORA	1.44	0.546	105	9.25e-10	2.12e-08	9.03	treatmenttdp43_ind-treatmenttdp43_not_ind	TRUE
chr14	23412740	23435660	22921	-	ENSG00000092054.13	MYH7	MYH7	-0.499	3.28	105	9.29e-10	2.13e-08	9.03	treatmenttdp43_ind-treatmenttdp43_not_ind	TRUE
chr22	38982347	38992804	10458	+	ENSG00000179750.16	APOBEC3B	APOBEC3B	1.54	0.412	105	9.39e-10	2.15e-08	9.03	treatmenttdp43_ind-treatmenttdp43_not_ind	TRUE
chr7	549197	727650	178454	-	ENSG00000188191.15	PRKAR1B	PRKAR1B	-0.485	6.34	105	9.44e-10	2.16e-08	9.02	treatmenttdp43_ind-treatmenttdp43_not_ind	TRUE
chr6	55106460	55282617	176158	+	ENSG00000137252.10	HCRTR2	HCRTR2	-0.58	2.77	105	9.62e-10	2.2e-08	9.02	treatmenttdp43_ind-treatmenttdp43_not_ind	TRUE
chr9	101473170	101533537	60368	-	ENSG00000165152.9	PGAP4	PGAP4	-0.437	6.75	105	9.7e-10	2.22e-08	9.01	treatmenttdp43_ind-treatmenttdp43_not_ind	TRUE
chr2	191245185	191425389	180205	+	ENSG00000128641.19	MYO1B	MYO1B	0.634	6.16	105	9.73e-10	2.22e-08	9.01	treatmenttdp43_ind-treatmenttdp43_not_ind	TRUE
chr7	27830573	28180795	350223	-	ENSG00000153814.13	JAZF1	JAZF1	-0.429	5.76	105	9.75e-10	2.23e-08	9.01	treatmenttdp43_ind-treatmenttdp43_not_ind	TRUE
chr17	19188016	19188714	699	+	ENSG00000263934.5	NA	ENSG00000263934.5	2.02	-1.46	105	9.79e-10	2.23e-08	9.01	treatmenttdp43_ind-treatmenttdp43_not_ind	TRUE
chr6	5997999	6007605	9607	-	ENSG00000124785.9	NRN1	NRN1	-0.659	3.03	105	9.84e-10	2.24e-08	9.01	treatmenttdp43_ind-treatmenttdp43_not_ind	TRUE
chr1	173183731	173207331	23601	-	ENSG00000117586.11	TNFSF4	TNFSF4	1.25	1.99	105	9.87e-10	2.25e-08	9.01	treatmenttdp43_ind-treatmenttdp43_not_ind	TRUE
chrX	100644195	100675788	31594	+	ENSG00000102359.9	SRPX2	SRPX2	1.02	4.5	105	9.88e-10	2.25e-08	9.01	treatmenttdp43_ind-treatmenttdp43_not_ind	TRUE
chr1	31727117	31764893	37777	-	ENSG00000121753.13	ADGRB2	ADGRB2	-0.49	7.06	104	9.91e-10	2.25e-08	9	treatmenttdp43_ind-treatmenttdp43_not_ind	TRUE
chr1	860226	868202	7977	+	ENSG00000288531.1	LOC107984850	LOC107984850	2.24	-1.24	104	1e-09	2.28e-08	9	treatmenttdp43_ind-treatmenttdp43_not_ind	TRUE
chr9	124868229	124869079	851	-	ENSG00000289285.1	NA	ENSG00000289285.1	1.98	0.207	104	1.01e-09	2.3e-08	8.99	treatmenttdp43_ind-treatmenttdp43_not_ind	TRUE
chr3	115802363	117139389	1337027	-	ENSG00000185565.12	LSAMP	LSAMP	-0.816	7.83	104	1.02e-09	2.3e-08	8.99	treatmenttdp43_ind-treatmenttdp43_not_ind	TRUE
chr22	30576625	30607083	30459	-	ENSG00000100029.18	PES1	PES1	0.407	6.01	104	1.02e-09	2.31e-08	8.99	treatmenttdp43_ind-treatmenttdp43_not_ind	TRUE
chr1	67407810	67430415	22606	-	ENSG00000142864.15	SERBP1	SERBP1	0.356	7.55	104	1.02e-09	2.31e-08	8.99	treatmenttdp43_ind-treatmenttdp43_not_ind	TRUE
chr22	19714503	19724224	9722	+	ENSG00000184702.20	SEPTIN5	SEPTIN5	-0.437	7.42	104	1.03e-09	2.33e-08	8.99	treatmenttdp43_ind-treatmenttdp43_not_ind	TRUE
chr2	168834132	168913371	79240	-	ENSG00000152253.9	SPC25	SPC25	2.35	-0.892	104	1.03e-09	2.34e-08	8.99	treatmenttdp43_ind-treatmenttdp43_not_ind	TRUE
chr1	155320894	155331114	10221	+	ENSG00000160753.17	RUSC1	RUSC1	-0.444	5.1	104	1.03e-09	2.34e-08	8.99	treatmenttdp43_ind-treatmenttdp43_not_ind	TRUE
chr16	57471922	57487327	15406	-	ENSG00000125170.11	DOK4	DOK4	-0.377	6.58	104	1.04e-09	2.35e-08	8.98	treatmenttdp43_ind-treatmenttdp43_not_ind	TRUE
chr2	223596940	223602361	5422	-	ENSG00000171951.5	SCG2	SCG2	-0.341	12.1	104	1.04e-09	2.35e-08	8.98	treatmenttdp43_ind-treatmenttdp43_not_ind	TRUE
chr6	33314406	33317942	3537	-	ENSG00000236104.3	ZBTB22	ZBTB22	-0.374	5.49	104	1.04e-09	2.35e-08	8.98	treatmenttdp43_ind-treatmenttdp43_not_ind	TRUE
chr19	41114432	41128381	13950	+	ENSG00000197446.9	CYP2F1	CYP2F1	7.63	-1.88	165	1.05e-09	2.36e-08	8.98	treatmenttdp43_ind-treatmenttdp43_not_ind	TRUE
chr6	31588895	31593006	4112	-	ENSG00000204475.10	NCR3	NCR3	4.04	-2.28	104	1.05e-09	2.36e-08	8.98	treatmenttdp43_ind-treatmenttdp43_not_ind	TRUE
chr3	5187646	5219958	32313	+	ENSG00000134109.11	EDEM1	EDEM1	0.473	4.33	104	1.05e-09	2.37e-08	8.98	treatmenttdp43_ind-treatmenttdp43_not_ind	TRUE
chr5	128257909	128659185	401277	-	ENSG00000138829.12	FBN2	FBN2	1.21	5.87	104	1.06e-09	2.38e-08	8.97	treatmenttdp43_ind-treatmenttdp43_not_ind	TRUE
chr11	6448613	6474459	25847	-	ENSG00000110171.21	TRIM3	TRIM3	-0.389	5.73	103	1.09e-09	2.44e-08	8.96	treatmenttdp43_ind-treatmenttdp43_not_ind	TRUE
chr14	23298790	23311751	12962	+	ENSG00000129473.11	BCL2L2	BCL2L2	-0.32	5.63	103	1.09e-09	2.44e-08	8.96	treatmenttdp43_ind-treatmenttdp43_not_ind	TRUE
chrX	154436913	154443467	6555	+	ENSG00000203879.12	GDI1	GDI1	-0.289	9.76	103	1.09e-09	2.44e-08	8.96	treatmenttdp43_ind-treatmenttdp43_not_ind	TRUE
chr16	2575628	2577373	1746	-	ENSG00000279568.1	NA	ENSG00000279568.1	2.17	-1.76	103	1.09e-09	2.44e-08	8.96	treatmenttdp43_ind-treatmenttdp43_not_ind	TRUE
chr16	66427295	66493529	66235	+	ENSG00000166546.15	BEAN1	BEAN1	-0.56	4.79	103	1.1e-09	2.45e-08	8.96	treatmenttdp43_ind-treatmenttdp43_not_ind	TRUE
chr6	151239967	151358559	118593	+	ENSG00000131016.17	AKAP12	AKAP12	-0.517	9.52	103	1.12e-09	2.49e-08	8.95	treatmenttdp43_ind-treatmenttdp43_not_ind	TRUE
chr16	74999024	75110994	111971	+	ENSG00000186187.12	ZNRF1	ZNRF1	-0.507	6.25	103	1.12e-09	2.49e-08	8.95	treatmenttdp43_ind-treatmenttdp43_not_ind	TRUE
chrX	155612572	155782459	169888	+	ENSG00000168939.13	SPRY3	SPRY3	-0.705	3.7	103	1.12e-09	2.51e-08	8.95	treatmenttdp43_ind-treatmenttdp43_not_ind	TRUE
chr5	33523535	33892019	368485	-	ENSG00000151388.11	ADAMTS12	ADAMTS12	0.752	6.51	103	1.14e-09	2.54e-08	8.94	treatmenttdp43_ind-treatmenttdp43_not_ind	TRUE
chr2	101345550	101387503	41954	-	ENSG00000175874.10	CREG2	CREG2	-0.555	6	103	1.15e-09	2.56e-08	8.94	treatmenttdp43_ind-treatmenttdp43_not_ind	TRUE
chr15	40694774	40732340	37567	+	ENSG00000051180.17	RAD51	RAD51	2.25	-0.122	103	1.16e-09	2.57e-08	8.94	treatmenttdp43_ind-treatmenttdp43_not_ind	TRUE
chr7	140453033	140479536	26504	-	ENSG00000133606.11	MKRN1	MKRN1	-0.295	6.6	103	1.16e-09	2.57e-08	8.94	treatmenttdp43_ind-treatmenttdp43_not_ind	TRUE
chr12	108288044	108339317	51274	-	ENSG00000174600.14	CMKLR1	CMKLR1	2.91	1.12	103	1.16e-09	2.57e-08	8.94	treatmenttdp43_ind-treatmenttdp43_not_ind	TRUE
chr5	178113532	178126081	12550	+	ENSG00000145911.6	N4BP3	N4BP3	-0.478	4.49	103	1.16e-09	2.58e-08	8.94	treatmenttdp43_ind-treatmenttdp43_not_ind	TRUE
chr7	81699010	81770438	71429	-	ENSG00000019991.18	HGF	HGF	-1.38	1.45	103	1.17e-09	2.6e-08	8.93	treatmenttdp43_ind-treatmenttdp43_not_ind	TRUE
chr7	134744252	134970729	226478	+	ENSG00000122786.20	CALD1	CALD1	1.67	8.06	103	1.17e-09	2.6e-08	8.93	treatmenttdp43_ind-treatmenttdp43_not_ind	TRUE
chr14	21521080	21537216	16137	-	ENSG00000165821.12	SALL2	SALL2	-0.424	7.25	103	1.18e-09	2.61e-08	8.93	treatmenttdp43_ind-treatmenttdp43_not_ind	TRUE
chr2	206443532	206621127	177596	+	ENSG00000114948.13	ADAM23	ADAM23	-0.448	6.57	102	1.18e-09	2.62e-08	8.93	treatmenttdp43_ind-treatmenttdp43_not_ind	TRUE
chrX	138614727	139222777	608051	-	ENSG00000129682.16	FGF13	FGF13	-0.633	6.92	102	1.19e-09	2.62e-08	8.93	treatmenttdp43_ind-treatmenttdp43_not_ind	TRUE
chr8	38996754	39105445	108692	+	ENSG00000168615.13	ADAM9	ADAM9	0.37	8.78	102	1.19e-09	2.62e-08	8.93	treatmenttdp43_ind-treatmenttdp43_not_ind	TRUE
chr20	43489442	43550954	61513	+	ENSG00000185513.17	L3MBTL1	L3MBTL1	-0.718	4.93	102	1.19e-09	2.63e-08	8.92	treatmenttdp43_ind-treatmenttdp43_not_ind	TRUE
chr4	2843844	2930076	86233	+	ENSG00000087274.19	ADD1	ADD1	-0.258	8.58	102	1.2e-09	2.64e-08	8.92	treatmenttdp43_ind-treatmenttdp43_not_ind	TRUE
chr2	740885	749423	8539	+	ENSG00000223751.2	NA	ENSG00000223751.2	1.77	-0.891	102	1.2e-09	2.64e-08	8.92	treatmenttdp43_ind-treatmenttdp43_not_ind	TRUE
chr3	115623510	115721490	97981	+	ENSG00000172020.13	GAP43	GAP43	-0.407	11	102	1.2e-09	2.65e-08	8.92	treatmenttdp43_ind-treatmenttdp43_not_ind	TRUE
chr6	106969831	106975627	5797	-	ENSG00000272398.6	CD24	CD24	-0.422	8.79	102	1.22e-09	2.69e-08	8.91	treatmenttdp43_ind-treatmenttdp43_not_ind	TRUE
chr10	73909177	73917496	8320	+	ENSG00000122861.16	PLAU	PLAU	1.39	5.57	102	1.23e-09	2.7e-08	8.91	treatmenttdp43_ind-treatmenttdp43_not_ind	TRUE
chr6	117453817	117569858	116042	+	ENSG00000164465.19	DCBLD1	DCBLD1	0.9	3.44	102	1.23e-09	2.7e-08	8.91	treatmenttdp43_ind-treatmenttdp43_not_ind	TRUE
chr17	44076746	44123702	46957	-	ENSG00000108840.16	HDAC5	HDAC5	-0.473	7.15	102	1.24e-09	2.72e-08	8.91	treatmenttdp43_ind-treatmenttdp43_not_ind	TRUE
chr16	692498	705808	13311	-	ENSG00000127585.12	FBXL16	FBXL16	-0.452	6.92	102	1.24e-09	2.72e-08	8.91	treatmenttdp43_ind-treatmenttdp43_not_ind	TRUE
chr16	1706166	1770351	64186	+	ENSG00000138834.15	MAPK8IP3	MAPK8IP3	-0.457	7.86	102	1.24e-09	2.72e-08	8.91	treatmenttdp43_ind-treatmenttdp43_not_ind	TRUE
chr20	34704339	34713439	9101	+	ENSG00000078804.13	TP53INP2	TP53INP2	-0.457	7.92	102	1.25e-09	2.74e-08	8.9	treatmenttdp43_ind-treatmenttdp43_not_ind	TRUE
chr1	50024029	50203772	179744	+	ENSG00000162374.18	ELAVL4	ELAVL4	-0.448	5.34	102	1.25e-09	2.74e-08	8.9	treatmenttdp43_ind-treatmenttdp43_not_ind	TRUE
chr14	21016763	21070872	54110	-	ENSG00000165795.25	NDRG2	NDRG2	-0.709	4.43	102	1.26e-09	2.75e-08	8.9	treatmenttdp43_ind-treatmenttdp43_not_ind	TRUE
chr6	32038327	32041644	3318	+	ENSG00000231852.9	CYP21A2	CYP21A2	-0.981	1.07	102	1.26e-09	2.75e-08	8.9	treatmenttdp43_ind-treatmenttdp43_not_ind	TRUE
chr18	42743227	43115691	372465	-	ENSG00000152214.14	RIT2	RIT2	-0.56	3.03	102	1.27e-09	2.76e-08	8.9	treatmenttdp43_ind-treatmenttdp43_not_ind	TRUE
chr8	124550784	124728473	177690	-	ENSG00000170873.19	MTSS1	MTSS1	-0.529	6.68	102	1.27e-09	2.76e-08	8.9	treatmenttdp43_ind-treatmenttdp43_not_ind	TRUE
chr12	55829608	55836253	6646	+	ENSG00000182796.16	TMEM198B	TMEM198B	-0.41	4.23	102	1.27e-09	2.76e-08	8.9	treatmenttdp43_ind-treatmenttdp43_not_ind	TRUE
chr14	69569799	69574871	5073	-	ENSG00000267909.3	CCDC177	CCDC177	-0.781	3.14	102	1.27e-09	2.76e-08	8.9	treatmenttdp43_ind-treatmenttdp43_not_ind	TRUE
chr2	218959666	218962155	2490	+	ENSG00000171450.6	CDK5R2	CDK5R2	-0.536	6.48	102	1.27e-09	2.77e-08	8.9	treatmenttdp43_ind-treatmenttdp43_not_ind	TRUE
chr2	950849	1367613	416765	+	ENSG00000172554.12	SNTG2	SNTG2	4.06	-0.752	102	1.27e-09	2.77e-08	8.9	treatmenttdp43_ind-treatmenttdp43_not_ind	TRUE
chr3	187217282	187291980	74699	-	ENSG00000127241.18	MASP1	MASP1	-1.22	4.11	101	1.29e-09	2.81e-08	8.89	treatmenttdp43_ind-treatmenttdp43_not_ind	TRUE
chr19	58083838	58118427	34590	-	ENSG00000121413.13	ZSCAN18	ZSCAN18	-0.334	6.71	101	1.3e-09	2.81e-08	8.89	treatmenttdp43_ind-treatmenttdp43_not_ind	TRUE
chr12	75040077	75209839	169763	-	ENSG00000166006.14	KCNC2	KCNC2	-0.704	4	101	1.3e-09	2.81e-08	8.89	treatmenttdp43_ind-treatmenttdp43_not_ind	TRUE
chr20	45898621	45912155	13535	-	ENSG00000100979.15	PLTP	PLTP	-0.52	7.44	101	1.3e-09	2.82e-08	8.88	treatmenttdp43_ind-treatmenttdp43_not_ind	TRUE
chr1	39678648	39691485	12838	-	ENSG00000116983.13	HPCAL4	HPCAL4	-0.46	7.62	101	1.3e-09	2.82e-08	8.89	treatmenttdp43_ind-treatmenttdp43_not_ind	TRUE
chr10	88879734	88975153	95420	+	ENSG00000138134.12	STAMBPL1	STAMBPL1	-0.391	4.67	101	1.3e-09	2.82e-08	8.89	treatmenttdp43_ind-treatmenttdp43_not_ind	TRUE
chr2	219550728	219571859	21132	-	ENSG00000124006.15	OBSL1	OBSL1	-0.398	6.18	101	1.32e-09	2.85e-08	8.88	treatmenttdp43_ind-treatmenttdp43_not_ind	TRUE
chr21	42599280	42615094	15815	-	ENSG00000225431.2	LINC01671	LINC01671	8.98	-2.77	160	1.32e-09	2.85e-08	8.88	treatmenttdp43_ind-treatmenttdp43_not_ind	TRUE
chr7	76201896	76287288	85393	+	ENSG00000177679.16	SRRM3	SRRM3	-0.603	4.93	101	1.33e-09	2.87e-08	8.88	treatmenttdp43_ind-treatmenttdp43_not_ind	TRUE
chr5	149960758	149993455	32698	+	ENSG00000155850.9	SLC26A2	SLC26A2	0.484	3.83	101	1.33e-09	2.88e-08	8.87	treatmenttdp43_ind-treatmenttdp43_not_ind	TRUE
chr2	33532744	33599347	66604	-	ENSG00000119812.20	FAM98A	FAM98A	0.479	5.73	101	1.34e-09	2.88e-08	8.87	treatmenttdp43_ind-treatmenttdp43_not_ind	TRUE
chr16	72044289	72094431	50143	-	ENSG00000140830.9	TXNL4B	TXNL4B	0.474	4.15	101	1.34e-09	2.88e-08	8.87	treatmenttdp43_ind-treatmenttdp43_not_ind	TRUE
chr1	202590596	202710454	119859	-	ENSG00000143858.12	SYT2	SYT2	-0.724	2.41	101	1.36e-09	2.92e-08	8.87	treatmenttdp43_ind-treatmenttdp43_not_ind	TRUE
chr8	27809624	27838082	28459	-	ENSG00000168078.10	PBK	PBK	2.53	0.757	101	1.36e-09	2.92e-08	8.87	treatmenttdp43_ind-treatmenttdp43_not_ind	TRUE
chr9	111631334	111654351	23018	+	ENSG00000059769.20	DNAJC25	DNAJC25	0.543	3.38	101	1.37e-09	2.94e-08	8.86	treatmenttdp43_ind-treatmenttdp43_not_ind	TRUE
chr9	113221544	113264492	42949	+	ENSG00000136868.11	SLC31A1	SLC31A1	0.327	5.54	101	1.37e-09	2.94e-08	8.86	treatmenttdp43_ind-treatmenttdp43_not_ind	TRUE
chr17	45023338	45061131	37794	-	ENSG00000172992.13	DCAKD	DCAKD	-0.332	6.64	101	1.37e-09	2.94e-08	8.86	treatmenttdp43_ind-treatmenttdp43_not_ind	TRUE
chr5	181236897	181248096	11200	-	ENSG00000204628.12	RACK1	RACK1	0.537	8.65	101	1.37e-09	2.94e-08	8.86	treatmenttdp43_ind-treatmenttdp43_not_ind	TRUE
chr16	27447669	27453393	5725	-	ENSG00000259954.1	IL21R-AS1	IL21R-AS1	1.52	-1	101	1.37e-09	2.94e-08	8.86	treatmenttdp43_ind-treatmenttdp43_not_ind	TRUE
chr7	128937457	128950038	12582	+	ENSG00000128604.21	IRF5	IRF5	-0.836	2.18	101	1.38e-09	2.95e-08	8.86	treatmenttdp43_ind-treatmenttdp43_not_ind	TRUE
chr17	2384073	2401104	17032	-	ENSG00000070444.15	MNT	MNT	-0.437	6.47	101	1.39e-09	2.96e-08	8.86	treatmenttdp43_ind-treatmenttdp43_not_ind	TRUE
chr16	283164	287215	4052	+	ENSG00000185615.16	PDIA2	PDIA2	-0.861	3.63	101	1.39e-09	2.96e-08	8.86	treatmenttdp43_ind-treatmenttdp43_not_ind	TRUE
chr5	141417645	141512975	95331	+	ENSG00000254122.3	PCDHGB7	PCDHGB7	-0.751	5.53	101	1.39e-09	2.98e-08	8.86	treatmenttdp43_ind-treatmenttdp43_not_ind	TRUE
chr19	53107879	53133077	25199	-	ENSG00000170954.12	ZNF415	ZNF415	-0.573	4.07	101	1.4e-09	2.98e-08	8.85	treatmenttdp43_ind-treatmenttdp43_not_ind	TRUE
chrX	153517642	153582939	65298	+	ENSG00000067842.18	ATP2B3	ATP2B3	-0.558	5.25	100	1.42e-09	3.02e-08	8.85	treatmenttdp43_ind-treatmenttdp43_not_ind	TRUE
chr19	51964340	51986856	22517	-	ENSG00000256683.7	ZNF350	ZNF350	0.548	2.4	100	1.43e-09	3.05e-08	8.84	treatmenttdp43_ind-treatmenttdp43_not_ind	TRUE
chr2	130755540	130768134	12595	+	ENSG00000178171.11	AMER3	AMER3	-0.559	4.8	100	1.44e-09	3.07e-08	8.84	treatmenttdp43_ind-treatmenttdp43_not_ind	TRUE
chr7	73667831	73672112	4282	+	ENSG00000176428.6	VPS37D	VPS37D	-0.596	4.14	100	1.45e-09	3.09e-08	8.84	treatmenttdp43_ind-treatmenttdp43_not_ind	TRUE
chr3	43079229	43106085	26857	-	ENSG00000144647.7	POMGNT2	POMGNT2	-0.404	5.75	100	1.46e-09	3.1e-08	8.84	treatmenttdp43_ind-treatmenttdp43_not_ind	TRUE
chr20	62214960	62220278	5319	-	ENSG00000101180.17	HRH3	HRH3	-0.652	2.75	100	1.47e-09	3.12e-08	8.83	treatmenttdp43_ind-treatmenttdp43_not_ind	TRUE
chr1	185045526	185102603	57078	+	ENSG00000121481.11	RNF2	RNF2	-0.418	5.31	100	1.47e-09	3.12e-08	8.83	treatmenttdp43_ind-treatmenttdp43_not_ind	TRUE
chrX	137023929	137033995	10067	-	ENSG00000165370.3	GPR101	GPR101	-1.35	0.747	100	1.47e-09	3.12e-08	8.83	treatmenttdp43_ind-treatmenttdp43_not_ind	TRUE
chr9	137139154	137168756	29603	+	ENSG00000176884.16	GRIN1	GRIN1	-0.725	3.84	100	1.47e-09	3.12e-08	8.83	treatmenttdp43_ind-treatmenttdp43_not_ind	TRUE
chr7	55436056	55572988	136933	-	ENSG00000154978.13	VOPP1	VOPP1	-0.285	7.81	99.9	1.48e-09	3.14e-08	8.83	treatmenttdp43_ind-treatmenttdp43_not_ind	TRUE
chr1	6467122	6520074	52953	-	ENSG00000171680.23	PLEKHG5	PLEKHG5	-0.578	5.5	99.8	1.49e-09	3.15e-08	8.83	treatmenttdp43_ind-treatmenttdp43_not_ind	TRUE
chr16	56465640	56582667	117028	-	ENSG00000125124.14	BBS2	BBS2	-0.366	5.74	99.8	1.5e-09	3.17e-08	8.82	treatmenttdp43_ind-treatmenttdp43_not_ind	TRUE
chr9	121567057	121785530	218474	+	ENSG00000136848.19	DAB2IP	DAB2IP	-0.443	7.39	99.8	1.5e-09	3.17e-08	8.82	treatmenttdp43_ind-treatmenttdp43_not_ind	TRUE
chr3	49422333	49429326	6994	-	ENSG00000145029.14	NICN1	NICN1	-0.348	5.17	99.7	1.51e-09	3.19e-08	8.82	treatmenttdp43_ind-treatmenttdp43_not_ind	TRUE
chr17	7404874	7419860	14987	+	ENSG00000169992.10	NLGN2	NLGN2	-0.366	8.09	99.6	1.52e-09	3.2e-08	8.82	treatmenttdp43_ind-treatmenttdp43_not_ind	TRUE
chr14	52004809	52069059	64251	-	ENSG00000087303.19	NID2	NID2	1.03	1.65	99.5	1.54e-09	3.24e-08	8.81	treatmenttdp43_ind-treatmenttdp43_not_ind	TRUE
chr19	7522624	7534009	11386	+	ENSG00000090674.16	MCOLN1	MCOLN1	0.417	4.78	99.5	1.54e-09	3.24e-08	8.81	treatmenttdp43_ind-treatmenttdp43_not_ind	TRUE
chr14	99645129	99680569	35441	+	ENSG00000182218.10	HHIPL1	HHIPL1	-0.865	2.1	99.5	1.54e-09	3.24e-08	8.81	treatmenttdp43_ind-treatmenttdp43_not_ind	TRUE
chr12	8637346	8662888	25543	-	ENSG00000197614.11	MFAP5	MFAP5	2.99	3.89	99.5	1.54e-09	3.24e-08	8.81	treatmenttdp43_ind-treatmenttdp43_not_ind	TRUE
chr7	116209234	116211511	2278	-	ENSG00000279086.1	NA	ENSG00000279086.1	1.56	-1.35	99.4	1.55e-09	3.25e-08	8.81	treatmenttdp43_ind-treatmenttdp43_not_ind	TRUE
chr3	122421902	122514945	93044	-	ENSG00000114030.13	KPNA1	KPNA1	-0.457	6.74	99.3	1.56e-09	3.27e-08	8.81	treatmenttdp43_ind-treatmenttdp43_not_ind	TRUE
chr12	93569814	93583487	13674	+	ENSG00000120833.14	SOCS2	SOCS2	-0.664	6.43	99.3	1.56e-09	3.28e-08	8.81	treatmenttdp43_ind-treatmenttdp43_not_ind	TRUE
chr9	21278050	21278619	570	-	ENSG00000224416.2	NA	ENSG00000224416.2	5.64	-3.25	120	1.58e-09	3.3e-08	8.8	treatmenttdp43_ind-treatmenttdp43_not_ind	TRUE
chr19	40592883	40629818	36936	+	ENSG00000090006.18	LTBP4	LTBP4	-0.593	5.07	99	1.61e-09	3.36e-08	8.79	treatmenttdp43_ind-treatmenttdp43_not_ind	TRUE
chr4	6909242	7033118	123877	+	ENSG00000132405.19	TBC1D14	TBC1D14	-0.385	7.11	99	1.61e-09	3.37e-08	8.79	treatmenttdp43_ind-treatmenttdp43_not_ind	TRUE
chr1	33081104	33123492	42389	+	ENSG00000142920.17	AZIN2	AZIN2	-0.681	4.37	99	1.61e-09	3.37e-08	8.79	treatmenttdp43_ind-treatmenttdp43_not_ind	TRUE
chr10	106573663	107164706	591044	-	ENSG00000108018.16	SORCS1	SORCS1	-0.567	6.6	98.9	1.62e-09	3.38e-08	8.79	treatmenttdp43_ind-treatmenttdp43_not_ind	TRUE
chr19	49665142	49673916	8775	+	ENSG00000126453.11	BCL2L12	BCL2L12	1.43	1.62	98.8	1.64e-09	3.42e-08	8.79	treatmenttdp43_ind-treatmenttdp43_not_ind	TRUE
chr7	87876216	87909553	33338	+	ENSG00000006634.8	DBF4	DBF4	1.15	1.58	98.7	1.65e-09	3.44e-08	8.78	treatmenttdp43_ind-treatmenttdp43_not_ind	TRUE
chr5	16473038	16617101	144064	-	ENSG00000154153.15	RETREG1	RETREG1	-0.624	5.99	98.7	1.65e-09	3.44e-08	8.78	treatmenttdp43_ind-treatmenttdp43_not_ind	TRUE
chr6	6144084	6321013	176930	-	ENSG00000124491.16	F13A1	F13A1	4.33	-2.86	98.6	1.66e-09	3.46e-08	8.78	treatmenttdp43_ind-treatmenttdp43_not_ind	TRUE
chr11	61797424	61799145	1722	-	ENSG00000289268.1	NA	ENSG00000289268.1	-0.572	2.15	98.5	1.68e-09	3.5e-08	8.77	treatmenttdp43_ind-treatmenttdp43_not_ind	TRUE
chr4	13764787	13840941	76155	-	ENSG00000288951.2	NA	ENSG00000288951.2	2.53	-2.46	98.4	1.7e-09	3.54e-08	8.77	treatmenttdp43_ind-treatmenttdp43_not_ind	TRUE
chr3	47413681	47477126	63446	-	ENSG00000114650.21	SCAP	SCAP	-0.402	6.86	98.3	1.71e-09	3.55e-08	8.77	treatmenttdp43_ind-treatmenttdp43_not_ind	TRUE
chr16	853634	981318	127685	-	ENSG00000103227.19	LMF1	LMF1	-0.454	4.68	98.2	1.72e-09	3.57e-08	8.76	treatmenttdp43_ind-treatmenttdp43_not_ind	TRUE
chr6	168441151	168673445	232295	+	ENSG00000112562.20	SMOC2	SMOC2	-1.13	3.85	98.2	1.73e-09	3.59e-08	8.76	treatmenttdp43_ind-treatmenttdp43_not_ind	TRUE
chr15	70654554	70763558	109005	-	ENSG00000137831.15	UACA	UACA	0.956	3.7	98.2	1.73e-09	3.59e-08	8.76	treatmenttdp43_ind-treatmenttdp43_not_ind	TRUE
chr2	230165186	230225729	60544	-	ENSG00000135899.20	SP110	SP110	0.787	2.38	98.1	1.74e-09	3.6e-08	8.76	treatmenttdp43_ind-treatmenttdp43_not_ind	TRUE
chr4	145098288	145129524	31237	+	ENSG00000164163.11	ABCE1	ABCE1	0.395	5.72	98.1	1.74e-09	3.6e-08	8.76	treatmenttdp43_ind-treatmenttdp43_not_ind	TRUE
chr1	2050411	2185395	134985	+	ENSG00000067606.17	PRKCZ	PRKCZ	-0.433	5.78	98	1.76e-09	3.63e-08	8.76	treatmenttdp43_ind-treatmenttdp43_not_ind	TRUE
chr3	50296402	50299416	3015	-	ENSG00000243477.6	NAA80	NAA80	-0.397	4.06	98	1.76e-09	3.63e-08	8.76	treatmenttdp43_ind-treatmenttdp43_not_ind	TRUE
chr21	37208503	37221736	13234	+	ENSG00000230366.9	DSCR9	DSCR9	2.27	-2.03	97.8	1.79e-09	3.69e-08	8.75	treatmenttdp43_ind-treatmenttdp43_not_ind	TRUE
chr11	69641156	69654474	13319	+	ENSG00000110092.4	CCND1	CCND1	1.43	6.81	97.7	1.8e-09	3.72e-08	8.74	treatmenttdp43_ind-treatmenttdp43_not_ind	TRUE
chr22	23070519	23125032	54514	+	ENSG00000128266.9	GNAZ	GNAZ	-0.409	7.16	97.7	1.8e-09	3.72e-08	8.74	treatmenttdp43_ind-treatmenttdp43_not_ind	TRUE
chr19	1248553	1259143	10591	+	ENSG00000167470.14	MIDN	MIDN	-0.412	7.4	97.7	1.81e-09	3.73e-08	8.74	treatmenttdp43_ind-treatmenttdp43_not_ind	TRUE
chr3	26622772	26717537	94766	+	ENSG00000179796.13	LRRC3B	LRRC3B	-1.04	3.23	97.7	1.82e-09	3.74e-08	8.74	treatmenttdp43_ind-treatmenttdp43_not_ind	TRUE
chr9	110190048	110208159	18112	-	ENSG00000188959.10	C9orf152	C9orf152	3.24	-3.64	97.6	1.83e-09	3.76e-08	8.74	treatmenttdp43_ind-treatmenttdp43_not_ind	TRUE
chr11	128686535	128813267	126733	+	ENSG00000151702.18	FLI1	FLI1	1.96	-0.213	97.5	1.84e-09	3.78e-08	8.74	treatmenttdp43_ind-treatmenttdp43_not_ind	TRUE
chrX	102651092	102659083	7992	+	ENSG00000198932.13	GPRASP1	GPRASP1	-0.525	3.62	97.5	1.84e-09	3.78e-08	8.74	treatmenttdp43_ind-treatmenttdp43_not_ind	TRUE
chr11	92224818	92896473	671656	+	ENSG00000165323.16	FAT3	FAT3	-0.904	6.42	97.4	1.86e-09	3.82e-08	8.73	treatmenttdp43_ind-treatmenttdp43_not_ind	TRUE
chr6	32014795	32035418	20624	+	ENSG00000224389.9	C4B	C4B	-0.949	6.68	97.4	1.86e-09	3.82e-08	8.73	treatmenttdp43_ind-treatmenttdp43_not_ind	TRUE
chr2	119223831	119265652	41822	+	ENSG00000115107.20	STEAP3	STEAP3	1.32	3.75	97.3	1.87e-09	3.83e-08	8.73	treatmenttdp43_ind-treatmenttdp43_not_ind	TRUE
chr11	61792980	61867354	74375	+	ENSG00000134824.14	FADS2	FADS2	-0.418	8.51	97.3	1.87e-09	3.83e-08	8.73	treatmenttdp43_ind-treatmenttdp43_not_ind	TRUE
chr19	40466241	40576464	110224	+	ENSG00000160460.17	SPTBN4	SPTBN4	-0.398	5.46	97.3	1.87e-09	3.84e-08	8.73	treatmenttdp43_ind-treatmenttdp43_not_ind	TRUE
chr15	59105126	59125045	19920	+	ENSG00000157456.8	CCNB2	CCNB2	2.6	0.947	97.3	1.88e-09	3.84e-08	8.73	treatmenttdp43_ind-treatmenttdp43_not_ind	TRUE
chr1	17539698	17697874	158177	+	ENSG00000074964.17	ARHGEF10L	ARHGEF10L	-0.413	6.05	97.2	1.89e-09	3.85e-08	8.72	treatmenttdp43_ind-treatmenttdp43_not_ind	TRUE
chr9	105694541	105776629	82089	+	ENSG00000095209.12	TMEM38B	TMEM38B	0.55	3.22	97.2	1.9e-09	3.88e-08	8.72	treatmenttdp43_ind-treatmenttdp43_not_ind	TRUE
chr6	88139864	88166347	26484	-	ENSG00000118432.13	CNR1	CNR1	-0.698	7.39	97.1	1.91e-09	3.89e-08	8.72	treatmenttdp43_ind-treatmenttdp43_not_ind	TRUE
chr1	75796882	75913242	116361	+	ENSG00000057468.7	MSH4	MSH4	3.15	-1.63	97.1	1.92e-09	3.91e-08	8.72	treatmenttdp43_ind-treatmenttdp43_not_ind	TRUE
chr6	149217926	149245554	27629	+	ENSG00000228408.6	TAB2	TAB2	-2.56	-0.178	97.1	1.92e-09	3.91e-08	8.72	treatmenttdp43_ind-treatmenttdp43_not_ind	TRUE
chr6	157981863	158099176	117314	+	ENSG00000078269.15	SYNJ2	SYNJ2	1.01	4.64	96.9	1.94e-09	3.94e-08	8.71	treatmenttdp43_ind-treatmenttdp43_not_ind	TRUE
chr1	160091340	160098943	7604	-	ENSG00000162729.14	IGSF8	IGSF8	-0.36	6.49	97	1.94e-09	3.94e-08	8.71	treatmenttdp43_ind-treatmenttdp43_not_ind	TRUE
chr6	98834574	98839458	4885	+	ENSG00000184486.10	POU3F2	POU3F2	-0.429	6.49	96.9	1.94e-09	3.94e-08	8.71	treatmenttdp43_ind-treatmenttdp43_not_ind	TRUE
chr15	101175727	101252048	76322	-	ENSG00000131873.7	CHSY1	CHSY1	0.418	5.45	96.9	1.95e-09	3.95e-08	8.71	treatmenttdp43_ind-treatmenttdp43_not_ind	TRUE
chr8	143857324	143878467	21144	-	ENSG00000261150.3	EPPK1	EPPK1	-0.867	2.85	96.9	1.95e-09	3.97e-08	8.71	treatmenttdp43_ind-treatmenttdp43_not_ind	TRUE
chr14	90396502	90408268	11767	+	ENSG00000198668.14	CALM1	CALM1	-0.3	9.67	96.8	1.97e-09	3.99e-08	8.71	treatmenttdp43_ind-treatmenttdp43_not_ind	TRUE
chr9	69324567	69392558	67992	+	ENSG00000135063.20	FAM189A2	FAM189A2	-0.649	4.23	96.8	1.97e-09	4e-08	8.7	treatmenttdp43_ind-treatmenttdp43_not_ind	TRUE
chr3	47850690	48089272	238583	-	ENSG00000047849.22	MAP4	MAP4	-0.288	9.54	96.7	1.98e-09	4e-08	8.7	treatmenttdp43_ind-treatmenttdp43_not_ind	TRUE
chr7	100200653	100272218	71566	-	ENSG00000239521.11	CASTOR3	CASTOR3	-0.526	6.41	96.7	1.99e-09	4.02e-08	8.7	treatmenttdp43_ind-treatmenttdp43_not_ind	TRUE
chr15	63121833	63142061	20229	+	ENSG00000103642.12	LACTB	LACTB	0.67	3.63	96.6	1.99e-09	4.03e-08	8.7	treatmenttdp43_ind-treatmenttdp43_not_ind	TRUE
chr10	1201406	1208389	6984	-	ENSG00000287043.1	NA	ENSG00000287043.1	1.83	-1.27	96.7	1.99e-09	4.03e-08	8.7	treatmenttdp43_ind-treatmenttdp43_not_ind	TRUE
chr19	8363289	8374370	11082	+	ENSG00000167772.12	ANGPTL4	ANGPTL4	1.42	2.54	96.6	2e-09	4.04e-08	8.7	treatmenttdp43_ind-treatmenttdp43_not_ind	TRUE
chr1	45651039	45651826	788	-	ENSG00000234329.1	RPL7AP16	RPL7AP16	2.27	-2.36	96.6	2e-09	4.04e-08	8.7	treatmenttdp43_ind-treatmenttdp43_not_ind	TRUE
chr3	170864875	170870208	5334	-	ENSG00000163584.18	RPL22L1	RPL22L1	1.46	2.23	96.5	2.01e-09	4.05e-08	8.7	treatmenttdp43_ind-treatmenttdp43_not_ind	TRUE
chr10	68956135	68985068	28934	+	ENSG00000165732.14	DDX21	DDX21	0.366	6.26	96.5	2.01e-09	4.05e-08	8.7	treatmenttdp43_ind-treatmenttdp43_not_ind	TRUE
chr17	8159149	8163546	4398	-	ENSG00000220205.9	VAMP2	VAMP2	-0.341	9.19	96.5	2.02e-09	4.06e-08	8.69	treatmenttdp43_ind-treatmenttdp43_not_ind	TRUE
chr6	152970519	152983579	13061	-	ENSG00000112029.10	FBXO5	FBXO5	0.746	2.24	96.4	2.03e-09	4.08e-08	8.69	treatmenttdp43_ind-treatmenttdp43_not_ind	TRUE
chr7	93130056	93148385	18330	-	ENSG00000177409.12	SAMD9L	SAMD9L	0.976	2.99	96.5	2.03e-09	4.08e-08	8.69	treatmenttdp43_ind-treatmenttdp43_not_ind	TRUE
chr3	52681156	52694497	13342	+	ENSG00000163938.17	GNL3	GNL3	0.48	5.71	96.4	2.04e-09	4.09e-08	8.69	treatmenttdp43_ind-treatmenttdp43_not_ind	TRUE
chr8	52714605	52716275	1671	+	ENSG00000288818.1	NA	ENSG00000288818.1	1.57	-0.587	96.4	2.04e-09	4.09e-08	8.69	treatmenttdp43_ind-treatmenttdp43_not_ind	TRUE
chr12	6924463	6942321	17859	+	ENSG00000111676.15	ATN1	ATN1	-0.418	8.7	96.3	2.06e-09	4.14e-08	8.69	treatmenttdp43_ind-treatmenttdp43_not_ind	TRUE
chr14	105300563	105398147	97585	+	ENSG00000179364.15	PACS2	PACS2	-0.399	7.67	96.2	2.07e-09	4.14e-08	8.68	treatmenttdp43_ind-treatmenttdp43_not_ind	TRUE
chr19	40421589	40425992	4404	-	ENSG00000197019.5	SERTAD1	SERTAD1	0.62	3.41	96.2	2.07e-09	4.14e-08	8.68	treatmenttdp43_ind-treatmenttdp43_not_ind	TRUE
chr17	45894527	46028334	133808	+	ENSG00000186868.17	MAPT	MAPT	-0.583	9.83	96.1	2.1e-09	4.2e-08	8.68	treatmenttdp43_ind-treatmenttdp43_not_ind	TRUE
chr1	84078062	84238498	160437	+	ENSG00000142875.20	PRKACB	PRKACB	-0.579	7.79	96	2.11e-09	4.22e-08	8.68	treatmenttdp43_ind-treatmenttdp43_not_ind	TRUE
chr7	1530702	1543043	12342	+	ENSG00000198517.10	MAFK	MAFK	-0.367	5.23	96	2.12e-09	4.23e-08	8.67	treatmenttdp43_ind-treatmenttdp43_not_ind	TRUE
chr12	56638175	56645984	7810	-	ENSG00000110955.9	ATP5F1B	ATP5F1B	0.335	8.8	95.9	2.13e-09	4.25e-08	8.67	treatmenttdp43_ind-treatmenttdp43_not_ind	TRUE
chr7	137874979	138002086	127108	-	ENSG00000182158.16	CREB3L2	CREB3L2	0.555	5.42	95.9	2.13e-09	4.25e-08	8.67	treatmenttdp43_ind-treatmenttdp43_not_ind	TRUE
chr16	589357	629272	39916	+	ENSG00000197562.10	RAB40C	RAB40C	-0.397	5.49	95.9	2.13e-09	4.25e-08	8.67	treatmenttdp43_ind-treatmenttdp43_not_ind	TRUE
chr12	121800797	121803830	3034	+	ENSG00000274292.2	NA	ENSG00000274292.2	1.46	-0.885	95.9	2.13e-09	4.25e-08	8.67	treatmenttdp43_ind-treatmenttdp43_not_ind	TRUE
chr11	134378504	134412242	33739	-	ENSG00000109956.13	B3GAT1	B3GAT1	-0.546	6.77	95.9	2.14e-09	4.26e-08	8.67	treatmenttdp43_ind-treatmenttdp43_not_ind	TRUE
chr8	143368876	143384221	15346	+	ENSG00000158106.14	RHPN1	RHPN1	-0.544	3.73	95.9	2.14e-09	4.26e-08	8.67	treatmenttdp43_ind-treatmenttdp43_not_ind	TRUE
chr1	154957026	154963853	6828	-	ENSG00000163348.4	PYGO2	PYGO2	-0.286	5.76	95.9	2.14e-09	4.26e-08	8.67	treatmenttdp43_ind-treatmenttdp43_not_ind	TRUE
chr14	105009573	105021083	11511	-	ENSG00000170779.11	CDCA4	CDCA4	1.04	2.1	95.8	2.15e-09	4.27e-08	8.67	treatmenttdp43_ind-treatmenttdp43_not_ind	TRUE
chr16	3018445	3022383	3939	+	ENSG00000006327.14	TNFRSF12A	TNFRSF12A	0.766	6.64	95.8	2.16e-09	4.29e-08	8.67	treatmenttdp43_ind-treatmenttdp43_not_ind	TRUE
chr16	21238874	21303083	64210	-	ENSG00000103316.12	CRYM	CRYM	-1.07	1.26	95.7	2.17e-09	4.3e-08	8.66	treatmenttdp43_ind-treatmenttdp43_not_ind	TRUE
chr6	125747664	125761269	13606	+	ENSG00000135547.9	HEY2	HEY2	-0.676	3.17	95.7	2.17e-09	4.3e-08	8.66	treatmenttdp43_ind-treatmenttdp43_not_ind	TRUE
chr7	29806486	29917061	110576	+	ENSG00000122574.12	WIPF3	WIPF3	-0.524	4.09	95.7	2.17e-09	4.31e-08	8.66	treatmenttdp43_ind-treatmenttdp43_not_ind	TRUE
chr2	10911934	10914225	2292	+	ENSG00000162975.5	KCNF1	KCNF1	-0.612	3.26	95.6	2.2e-09	4.35e-08	8.66	treatmenttdp43_ind-treatmenttdp43_not_ind	TRUE
chr7	74964705	75031528	66824	+	ENSG00000274070.2	CASTOR2	CASTOR2	-0.393	7.17	95.5	2.21e-09	4.36e-08	8.66	treatmenttdp43_ind-treatmenttdp43_not_ind	TRUE
chr4	173168811	173323967	155157	+	ENSG00000109586.12	GALNT7	GALNT7	0.893	5.09	95.4	2.23e-09	4.4e-08	8.65	treatmenttdp43_ind-treatmenttdp43_not_ind	TRUE
chr2	231037523	231049719	12197	+	ENSG00000204128.6	C2orf72	C2orf72	-0.984	3.67	95.4	2.23e-09	4.41e-08	8.65	treatmenttdp43_ind-treatmenttdp43_not_ind	TRUE
chr1	16514645	16515754	1110	+	ENSG00000261135.1	NA	ENSG00000261135.1	0.761	2.6	95.4	2.25e-09	4.43e-08	8.65	treatmenttdp43_ind-treatmenttdp43_not_ind	TRUE
chr7	30580533	30634033	53501	+	ENSG00000106105.15	GARS1	GARS1	0.391	7.78	95.3	2.26e-09	4.45e-08	8.65	treatmenttdp43_ind-treatmenttdp43_not_ind	TRUE
chr4	174636920	174829247	192328	-	ENSG00000145451.13	GLRA3	GLRA3	-0.73	4.63	95.3	2.26e-09	4.45e-08	8.65	treatmenttdp43_ind-treatmenttdp43_not_ind	TRUE
chr9	27325209	27529814	204606	-	ENSG00000120162.10	MOB3B	MOB3B	-0.722	4.52	95.3	2.26e-09	4.46e-08	8.64	treatmenttdp43_ind-treatmenttdp43_not_ind	TRUE
chr2	197804593	198572581	767989	+	ENSG00000115896.16	PLCL1	PLCL1	0.686	4.05	95.2	2.27e-09	4.46e-08	8.64	treatmenttdp43_ind-treatmenttdp43_not_ind	TRUE
chr9	89360787	89498130	137344	-	ENSG00000187764.12	SEMA4D	SEMA4D	-0.561	5.26	95.2	2.27e-09	4.46e-08	8.64	treatmenttdp43_ind-treatmenttdp43_not_ind	TRUE
chr1	38047314	38119025	71712	+	ENSG00000224592.5	NA	ENSG00000224592.5	-1.08	0.449	95.2	2.29e-09	4.49e-08	8.64	treatmenttdp43_ind-treatmenttdp43_not_ind	TRUE
chr2	27628247	27651511	23265	+	ENSG00000198522.14	GPN1	GPN1	0.796	5.83	95.1	2.29e-09	4.5e-08	8.64	treatmenttdp43_ind-treatmenttdp43_not_ind	TRUE
chr11	66466327	66477337	11011	+	ENSG00000174516.15	PELI3	PELI3	-0.456	4.29	95.1	2.3e-09	4.51e-08	8.64	treatmenttdp43_ind-treatmenttdp43_not_ind	TRUE
chr9	61982796	61986934	4139	+	ENSG00000284471.1	LOC100132874	LOC100132874	-1.26	1.39	95.1	2.31e-09	4.53e-08	8.64	treatmenttdp43_ind-treatmenttdp43_not_ind	TRUE
chr13	24420931	24512778	91848	-	ENSG00000102699.6	PARP4	PARP4	0.396	5.16	95	2.33e-09	4.56e-08	8.63	treatmenttdp43_ind-treatmenttdp43_not_ind	TRUE
chr12	54278612	54279698	1087	-	ENSG00000289154.2	NA	ENSG00000289154.2	1.8	-1.15	95	2.33e-09	4.56e-08	8.63	treatmenttdp43_ind-treatmenttdp43_not_ind	TRUE
chr14	22564907	22589224	24318	-	ENSG00000129562.11	DAD1	DAD1	0.457	6.45	94.9	2.34e-09	4.57e-08	8.63	treatmenttdp43_ind-treatmenttdp43_not_ind	TRUE
chr12	50923472	50932510	9039	+	ENSG00000185432.12	METTL7A	METTL7A	-0.639	4.01	94.9	2.34e-09	4.58e-08	8.63	treatmenttdp43_ind-treatmenttdp43_not_ind	TRUE
chr2	234493041	234497081	4041	-	ENSG00000188042.8	ARL4C	ARL4C	-0.372	8.71	94.9	2.35e-09	4.59e-08	8.63	treatmenttdp43_ind-treatmenttdp43_not_ind	TRUE
chr2	16549459	16666331	116873	-	ENSG00000197872.11	CYRIA	CYRIA	-0.485	5.69	94.8	2.37e-09	4.62e-08	8.63	treatmenttdp43_ind-treatmenttdp43_not_ind	TRUE
chr2	191949043	192194933	245891	-	ENSG00000144339.12	TMEFF2	TMEFF2	-0.529	6.78	94.7	2.39e-09	4.65e-08	8.62	treatmenttdp43_ind-treatmenttdp43_not_ind	TRUE
chr4	1712858	1745171	32314	+	ENSG00000013810.21	TACC3	TACC3	0.891	3.55	94.6	2.4e-09	4.68e-08	8.62	treatmenttdp43_ind-treatmenttdp43_not_ind	TRUE
chr15	60347134	60402883	55750	-	ENSG00000182718.18	ANXA2	ANXA2	1.38	8.47	94.6	2.4e-09	4.68e-08	8.62	treatmenttdp43_ind-treatmenttdp43_not_ind	TRUE
chr16	30182827	30189076	6250	+	ENSG00000102879.17	CORO1A	CORO1A	-0.454	4.7	94.6	2.41e-09	4.68e-08	8.62	treatmenttdp43_ind-treatmenttdp43_not_ind	TRUE
chr10	103493705	103592546	98842	+	ENSG00000107954.11	NEURL1	NEURL1	-0.531	4.59	94.5	2.43e-09	4.73e-08	8.61	treatmenttdp43_ind-treatmenttdp43_not_ind	TRUE
chr20	23374519	23421519	47001	-	ENSG00000125814.17	NAPB	NAPB	-0.421	7.29	94.3	2.47e-09	4.8e-08	8.61	treatmenttdp43_ind-treatmenttdp43_not_ind	TRUE
chr3	130345516	130484846	139331	+	ENSG00000172752.16	COL6A5	COL6A5	-0.724	2.99	94.3	2.48e-09	4.81e-08	8.61	treatmenttdp43_ind-treatmenttdp43_not_ind	TRUE
chr9	113150976	113164140	13165	+	ENSG00000136867.11	SLC31A2	SLC31A2	0.943	2.36	94.1	2.52e-09	4.88e-08	8.6	treatmenttdp43_ind-treatmenttdp43_not_ind	TRUE
chr16	71358713	71390436	31724	+	ENSG00000172137.19	CALB2	CALB2	-0.437	5.62	94.1	2.52e-09	4.88e-08	8.6	treatmenttdp43_ind-treatmenttdp43_not_ind	TRUE
chr4	38867677	38945739	78063	+	ENSG00000197712.12	FAM114A1	FAM114A1	0.887	4.48	94.1	2.52e-09	4.88e-08	8.6	treatmenttdp43_ind-treatmenttdp43_not_ind	TRUE
chr15	77613027	77820900	207874	-	ENSG00000169783.13	LINGO1	LINGO1	-0.562	6.84	94.1	2.53e-09	4.89e-08	8.6	treatmenttdp43_ind-treatmenttdp43_not_ind	TRUE
chr13	108251240	108308484	57245	+	ENSG00000102524.12	TNFSF13B	TNFSF13B	2.26	-1.86	94	2.54e-09	4.92e-08	8.6	treatmenttdp43_ind-treatmenttdp43_not_ind	TRUE
chr7	107044705	107161811	117107	+	ENSG00000005249.13	PRKAR2B	PRKAR2B	-0.478	6.11	94	2.56e-09	4.95e-08	8.59	treatmenttdp43_ind-treatmenttdp43_not_ind	TRUE
chr17	17494437	17496395	1959	-	ENSG00000108551.5	RASD1	RASD1	-0.545	2.77	93.8	2.59e-09	5.01e-08	8.59	treatmenttdp43_ind-treatmenttdp43_not_ind	TRUE
chr6	291630	351355	59726	+	ENSG00000112679.15	DUSP22	DUSP22	-0.376	5.56	93.8	2.59e-09	5.01e-08	8.59	treatmenttdp43_ind-treatmenttdp43_not_ind	TRUE
chr11	124865432	124881471	16040	+	ENSG00000154134.15	ROBO3	ROBO3	-0.528	4.39	93.6	2.66e-09	5.13e-08	8.58	treatmenttdp43_ind-treatmenttdp43_not_ind	TRUE
chr19	50516892	50568435	51544	-	ENSG00000131409.13	LRRC4B	LRRC4B	-0.491	7.5	93.5	2.67e-09	5.15e-08	8.57	treatmenttdp43_ind-treatmenttdp43_not_ind	TRUE
chr5	97091867	97142753	50887	-	ENSG00000145721.12	LIX1	LIX1	-1.27	5.72	93.5	2.67e-09	5.15e-08	8.57	treatmenttdp43_ind-treatmenttdp43_not_ind	TRUE
chr7	158631169	158704804	73636	-	ENSG00000146918.20	NCAPG2	NCAPG2	0.558	3.1	93.5	2.68e-09	5.15e-08	8.57	treatmenttdp43_ind-treatmenttdp43_not_ind	TRUE
chr1	205042937	205078289	35353	+	ENSG00000184144.12	CNTN2	CNTN2	-0.67	6.98	93.4	2.71e-09	5.21e-08	8.57	treatmenttdp43_ind-treatmenttdp43_not_ind	TRUE
chr9	34366666	34376898	10233	-	ENSG00000164976.9	MYORG	MYORG	-0.588	5.66	93.2	2.74e-09	5.27e-08	8.56	treatmenttdp43_ind-treatmenttdp43_not_ind	TRUE
chr6	33272075	33276511	4437	+	ENSG00000231500.7	RPS18	RPS18	0.606	8.43	93.2	2.75e-09	5.28e-08	8.56	treatmenttdp43_ind-treatmenttdp43_not_ind	TRUE
chr9	91409045	91423832	14788	-	ENSG00000165030.4	NFIL3	NFIL3	-0.348	5.27	93.1	2.77e-09	5.32e-08	8.56	treatmenttdp43_ind-treatmenttdp43_not_ind	TRUE
chr15	23643549	23647867	4319	-	ENSG00000254585.5	MAGEL2	MAGEL2	-0.498	4.91	93.1	2.77e-09	5.32e-08	8.56	treatmenttdp43_ind-treatmenttdp43_not_ind	TRUE
chr14	44898908	44911863	12956	-	ENSG00000258949.1	LOC101927418	LOC101927418	6.85	-3.64	93.1	2.78e-09	5.33e-08	8.56	treatmenttdp43_ind-treatmenttdp43_not_ind	TRUE
chr17	74424851	74451653	26803	+	ENSG00000170412.18	GPRC5C	GPRC5C	1.16	1.62	93.1	2.79e-09	5.34e-08	8.55	treatmenttdp43_ind-treatmenttdp43_not_ind	TRUE
chr1	109087971	109090858	2888	-	ENSG00000273382.1	NA	ENSG00000273382.1	0.737	1.01	93	2.79e-09	5.35e-08	8.55	treatmenttdp43_ind-treatmenttdp43_not_ind	TRUE
chr1	8004404	8026309	21906	-	ENSG00000116285.13	ERRFI1	ERRFI1	-0.528	6.87	93	2.81e-09	5.38e-08	8.55	treatmenttdp43_ind-treatmenttdp43_not_ind	TRUE
chr20	36541497	36551447	9951	+	ENSG00000101335.10	MYL9	MYL9	1.77	6.32	92.9	2.82e-09	5.4e-08	8.55	treatmenttdp43_ind-treatmenttdp43_not_ind	TRUE
chr1	228393673	228406835	13163	-	ENSG00000154370.16	TRIM11	TRIM11	0.343	4.48	92.9	2.84e-09	5.42e-08	8.55	treatmenttdp43_ind-treatmenttdp43_not_ind	TRUE
chr15	51341655	51408005	66351	+	ENSG00000186417.14	GLDN	GLDN	-0.84	0.871	92.9	2.84e-09	5.43e-08	8.55	treatmenttdp43_ind-treatmenttdp43_not_ind	TRUE
chr18	2847006	2916003	68998	+	ENSG00000132205.11	EMILIN2	EMILIN2	0.706	3.14	92.8	2.85e-09	5.44e-08	8.54	treatmenttdp43_ind-treatmenttdp43_not_ind	TRUE
chr11	83455012	85627922	2172911	-	ENSG00000150672.18	DLG2	DLG2	-0.667	6.99	92.8	2.85e-09	5.44e-08	8.54	treatmenttdp43_ind-treatmenttdp43_not_ind	TRUE
chr11	11956207	12009769	53563	-	ENSG00000050165.19	DKK3	DKK3	-0.399	10.6	92.8	2.86e-09	5.45e-08	8.54	treatmenttdp43_ind-treatmenttdp43_not_ind	TRUE
chr15	74173710	74176872	3163	+	ENSG00000129009.13	ISLR	ISLR	1.59	1.47	92.8	2.86e-09	5.45e-08	8.54	treatmenttdp43_ind-treatmenttdp43_not_ind	TRUE
chr1	242082986	242524697	441712	-	ENSG00000180287.17	PLD5	PLD5	1.02	4.3	92.7	2.87e-09	5.47e-08	8.54	treatmenttdp43_ind-treatmenttdp43_not_ind	TRUE
chr1	150257251	150265078	7828	+	ENSG00000118298.12	CA14	CA14	-0.865	6.11	92.7	2.88e-09	5.48e-08	8.54	treatmenttdp43_ind-treatmenttdp43_not_ind	TRUE
chr1	102876467	103108872	232406	-	ENSG00000060718.22	COL11A1	COL11A1	1.16	8.2	92.7	2.89e-09	5.49e-08	8.54	treatmenttdp43_ind-treatmenttdp43_not_ind	TRUE
chrX	71910845	72161750	250906	+	ENSG00000204131.10	NHSL2	NHSL2	-0.729	4.34	92.7	2.89e-09	5.49e-08	8.54	treatmenttdp43_ind-treatmenttdp43_not_ind	TRUE
chr13	97953658	98024296	70639	+	ENSG00000065150.21	IPO5	IPO5	0.318	7.42	92.6	2.91e-09	5.52e-08	8.54	treatmenttdp43_ind-treatmenttdp43_not_ind	TRUE
chr10	100347233	100364826	17594	+	ENSG00000099194.6	SCD	SCD	-0.578	9.76	92.6	2.91e-09	5.52e-08	8.54	treatmenttdp43_ind-treatmenttdp43_not_ind	TRUE
chr4	168216291	168318883	102593	-	ENSG00000137628.18	DDX60	DDX60	0.811	2.07	92.5	2.93e-09	5.55e-08	8.53	treatmenttdp43_ind-treatmenttdp43_not_ind	TRUE
chr6	31827738	31830254	2517	+	ENSG00000204388.7	HSPA1B	HSPA1B	-0.355	6.67	92.5	2.94e-09	5.57e-08	8.53	treatmenttdp43_ind-treatmenttdp43_not_ind	TRUE
chr10	94333226	94362959	29734	-	ENSG00000173145.11	NOC3L	NOC3L	0.629	3.45	92.5	2.95e-09	5.57e-08	8.53	treatmenttdp43_ind-treatmenttdp43_not_ind	TRUE
chr17	74356416	74361868	5453	-	ENSG00000204347.4	BTBD17	BTBD17	-1.17	1.02	92.5	2.95e-09	5.57e-08	8.53	treatmenttdp43_ind-treatmenttdp43_not_ind	TRUE
chrX	110358848	110456334	97487	+	ENSG00000243978.9	RTL9	RTL9	-0.717	3.25	92.5	2.95e-09	5.57e-08	8.53	treatmenttdp43_ind-treatmenttdp43_not_ind	TRUE
chr14	52552836	52637713	84878	+	ENSG00000180998.12	GPR137C	GPR137C	-0.503	4.59	92.4	2.96e-09	5.59e-08	8.53	treatmenttdp43_ind-treatmenttdp43_not_ind	TRUE
chr4	3244369	3271738	27370	+	ENSG00000188981.11	MSANTD1	MSANTD1	-0.824	1.53	92.4	2.96e-09	5.59e-08	8.53	treatmenttdp43_ind-treatmenttdp43_not_ind	TRUE
chr9	99216425	99221942	5518	-	ENSG00000119523.10	ALG2	ALG2	0.428	4.38	92.3	2.99e-09	5.64e-08	8.52	treatmenttdp43_ind-treatmenttdp43_not_ind	TRUE
chr18	46326809	46463140	136332	+	ENSG00000141622.14	RNF165	RNF165	-0.508	5.9	92.3	3e-09	5.65e-08	8.52	treatmenttdp43_ind-treatmenttdp43_not_ind	TRUE
chr2	85598547	85603196	4650	-	ENSG00000168890.14	TMEM150A	TMEM150A	0.94	4.12	92.3	3e-09	5.66e-08	8.52	treatmenttdp43_ind-treatmenttdp43_not_ind	TRUE
chr17	27878314	27894752	16439	-	ENSG00000232859.10	LYRM9	LYRM9	-0.387	3.76	92.2	3.02e-09	5.69e-08	8.52	treatmenttdp43_ind-treatmenttdp43_not_ind	TRUE
chr16	46469341	46569097	99757	-	ENSG00000261239.6	NA	ENSG00000261239.6	4.24	-2.69	92.2	3.03e-09	5.7e-08	8.52	treatmenttdp43_ind-treatmenttdp43_not_ind	TRUE
chr19	7830218	7864976	34759	+	ENSG00000142459.9	EVI5L	EVI5L	-0.365	6.87	92.2	3.04e-09	5.7e-08	8.52	treatmenttdp43_ind-treatmenttdp43_not_ind	TRUE
chr10	124996064	125001491	5428	+	ENSG00000273599.1	NA	ENSG00000273599.1	1.85	-1.51	92	3.07e-09	5.77e-08	8.51	treatmenttdp43_ind-treatmenttdp43_not_ind	TRUE
chr18	22169589	22202528	32940	+	ENSG00000141448.11	GATA6	GATA6	1.25	0.702	92	3.08e-09	5.79e-08	8.51	treatmenttdp43_ind-treatmenttdp43_not_ind	TRUE
chr7	152025674	152122340	96667	+	ENSG00000178234.13	GALNT11	GALNT11	-0.289	6.27	92	3.08e-09	5.79e-08	8.51	treatmenttdp43_ind-treatmenttdp43_not_ind	TRUE
chr11	767220	777488	10269	-	ENSG00000177225.17	GATD1	GATD1	-0.35	6.1	92	3.09e-09	5.8e-08	8.51	treatmenttdp43_ind-treatmenttdp43_not_ind	TRUE
chr17	59155732	59206709	50978	+	ENSG00000068489.13	PRR11	PRR11	1	3.73	91.9	3.1e-09	5.81e-08	8.51	treatmenttdp43_ind-treatmenttdp43_not_ind	TRUE
chr15	80404350	80597933	193584	+	ENSG00000172379.22	ARNT2	ARNT2	-0.477	7.84	91.9	3.11e-09	5.81e-08	8.51	treatmenttdp43_ind-treatmenttdp43_not_ind	TRUE
chrX	73212299	73214851	2553	-	ENSG00000186462.9	NAP1L2	NAP1L2	-0.342	5.35	91.9	3.11e-09	5.81e-08	8.51	treatmenttdp43_ind-treatmenttdp43_not_ind	TRUE
chr3	38453890	38493142	39253	+	ENSG00000114739.14	ACVR2B	ACVR2B	-0.645	4.54	91.9	3.12e-09	5.82e-08	8.51	treatmenttdp43_ind-treatmenttdp43_not_ind	TRUE
chr12	65278643	65491430	212788	+	ENSG00000174099.12	MSRB3	MSRB3	0.979	4.22	91.9	3.12e-09	5.83e-08	8.51	treatmenttdp43_ind-treatmenttdp43_not_ind	TRUE
chr11	30368148	30368646	499	+	ENSG00000242353.1	NA	ENSG00000242353.1	5.15	-2.97	110	3.15e-09	5.87e-08	8.5	treatmenttdp43_ind-treatmenttdp43_not_ind	TRUE
chr20	17226107	17484578	258472	+	ENSG00000125851.10	PCSK2	PCSK2	-0.62	4.2	91.8	3.15e-09	5.88e-08	8.5	treatmenttdp43_ind-treatmenttdp43_not_ind	TRUE
chr1	150996549	151008376	11828	-	ENSG00000143409.17	MINDY1	MINDY1	-0.495	4.65	91.8	3.16e-09	5.88e-08	8.5	treatmenttdp43_ind-treatmenttdp43_not_ind	TRUE
chr11	57484534	57515780	31247	-	ENSG00000149150.9	SLC43A1	SLC43A1	1.14	0.316	91.7	3.19e-09	5.93e-08	8.5	treatmenttdp43_ind-treatmenttdp43_not_ind	TRUE
chr21	29536933	29940033	403101	-	ENSG00000171189.18	GRIK1	GRIK1	-0.698	4.51	91.6	3.19e-09	5.95e-08	8.5	treatmenttdp43_ind-treatmenttdp43_not_ind	TRUE
chr17	37489891	37513501	23611	+	ENSG00000276023.5	DUSP14	DUSP14	0.56	4.43	91.6	3.2e-09	5.95e-08	8.5	treatmenttdp43_ind-treatmenttdp43_not_ind	TRUE
chr2	216694404	217336120	641717	+	ENSG00000233143.4	NA	ENSG00000233143.4	-0.747	3.35	91.6	3.22e-09	5.99e-08	8.49	treatmenttdp43_ind-treatmenttdp43_not_ind	TRUE
chr17	44353215	44363853	10639	-	ENSG00000161682.15	FAM171A2	FAM171A2	-0.495	6.87	91.5	3.23e-09	6.01e-08	8.49	treatmenttdp43_ind-treatmenttdp43_not_ind	TRUE
chr12	57055643	57088063	32421	-	ENSG00000166881.10	NEMP1	NEMP1	0.604	3.7	91.5	3.25e-09	6.03e-08	8.49	treatmenttdp43_ind-treatmenttdp43_not_ind	TRUE
chr11	60937060	60952653	15594	-	ENSG00000110446.12	SLC15A3	SLC15A3	1.51	1.76	91.4	3.27e-09	6.07e-08	8.49	treatmenttdp43_ind-treatmenttdp43_not_ind	TRUE
chr12	190077	214570	24494	-	ENSG00000111181.13	SLC6A12	SLC6A12	2.16	0.934	91.3	3.29e-09	6.1e-08	8.48	treatmenttdp43_ind-treatmenttdp43_not_ind	TRUE
chr9	127451489	127503499	52011	+	ENSG00000148356.15	LRSAM1	LRSAM1	-0.313	5.81	91.3	3.29e-09	6.1e-08	8.48	treatmenttdp43_ind-treatmenttdp43_not_ind	TRUE
chr2	20667144	20679243	12100	+	ENSG00000143869.7	GDF7	GDF7	-1.04	0.145	91.3	3.3e-09	6.12e-08	8.48	treatmenttdp43_ind-treatmenttdp43_not_ind	TRUE
chr17	6651762	6693202	41441	+	ENSG00000256806.6	C17orf100	C17orf100	-0.385	3.27	91.3	3.31e-09	6.12e-08	8.48	treatmenttdp43_ind-treatmenttdp43_not_ind	TRUE
chr4	181874438	182145249	270812	-	ENSG00000177822.10	NA	ENSG00000177822.10	0.808	1.99	91.2	3.32e-09	6.13e-08	8.48	treatmenttdp43_ind-treatmenttdp43_not_ind	TRUE
chr4	112818032	113384221	566190	+	ENSG00000145362.21	ANK2	ANK2	-0.445	9.96	91.2	3.33e-09	6.15e-08	8.48	treatmenttdp43_ind-treatmenttdp43_not_ind	TRUE
chr9	109171974	109321059	149086	-	ENSG00000095203.15	EPB41L4B	EPB41L4B	-0.528	4.55	91.2	3.34e-09	6.17e-08	8.48	treatmenttdp43_ind-treatmenttdp43_not_ind	TRUE
chr3	58564117	58627610	63494	-	ENSG00000168309.18	FAM107A	FAM107A	-1.16	2.12	91.2	3.34e-09	6.17e-08	8.48	treatmenttdp43_ind-treatmenttdp43_not_ind	TRUE
chr2	6917412	7068286	150875	+	ENSG00000151692.15	RNF144A	RNF144A	-0.49	5.46	91.1	3.35e-09	6.18e-08	8.47	treatmenttdp43_ind-treatmenttdp43_not_ind	TRUE
chr2	66433452	66573869	140418	+	ENSG00000143995.20	MEIS1	MEIS1	-0.615	6.65	91.1	3.36e-09	6.19e-08	8.47	treatmenttdp43_ind-treatmenttdp43_not_ind	TRUE
chr21	46161148	46184476	23329	-	ENSG00000160284.15	SPATC1L	SPATC1L	-0.651	1.93	91.1	3.36e-09	6.19e-08	8.47	treatmenttdp43_ind-treatmenttdp43_not_ind	TRUE
chr4	169094259	169270956	176698	-	ENSG00000154447.15	SH3RF1	SH3RF1	-0.397	5.94	91.1	3.37e-09	6.19e-08	8.47	treatmenttdp43_ind-treatmenttdp43_not_ind	TRUE
chr18	32018825	32073219	54395	+	ENSG00000101695.9	RNF125	RNF125	-0.633	2.84	91.1	3.37e-09	6.2e-08	8.47	treatmenttdp43_ind-treatmenttdp43_not_ind	TRUE
chr11	67289300	67302485	13186	+	ENSG00000172932.16	ANKRD13D	ANKRD13D	-0.336	5.82	91	3.39e-09	6.22e-08	8.47	treatmenttdp43_ind-treatmenttdp43_not_ind	TRUE
chr20	325552	330224	4673	+	ENSG00000177732.9	SOX12	SOX12	-0.372	6.6	91	3.39e-09	6.22e-08	8.47	treatmenttdp43_ind-treatmenttdp43_not_ind	TRUE
chr22	50481543	50486440	4898	+	ENSG00000128165.9	ADM2	ADM2	1.37	1.48	91	3.4e-09	6.23e-08	8.47	treatmenttdp43_ind-treatmenttdp43_not_ind	TRUE
chr1	174159410	174995308	835899	+	ENSG00000152061.24	RABGAP1L	RABGAP1L	-0.404	6.03	91	3.41e-09	6.25e-08	8.47	treatmenttdp43_ind-treatmenttdp43_not_ind	TRUE
chr13	51222334	51284239	61906	+	ENSG00000150510.17	FAM124A	FAM124A	-0.503	4.04	90.9	3.42e-09	6.26e-08	8.47	treatmenttdp43_ind-treatmenttdp43_not_ind	TRUE
chr7	100169606	100177381	7776	-	ENSG00000213420.8	GPC2	GPC2	-0.384	7.04	90.9	3.43e-09	6.27e-08	8.47	treatmenttdp43_ind-treatmenttdp43_not_ind	TRUE
chrX	134543119	134546642	3524	-	ENSG00000223749.11	NA	ENSG00000223749.11	1.4	-0.453	90.9	3.43e-09	6.27e-08	8.47	treatmenttdp43_ind-treatmenttdp43_not_ind	TRUE
chr19	7943967	7949600	5634	+	ENSG00000286138.3	NA	ENSG00000286138.3	1.82	-0.674	90.9	3.44e-09	6.29e-08	8.46	treatmenttdp43_ind-treatmenttdp43_not_ind	TRUE
chr1	16057769	16073651	15883	-	ENSG00000185519.9	FAM131C	FAM131C	-0.461	4.47	90.8	3.45e-09	6.31e-08	8.46	treatmenttdp43_ind-treatmenttdp43_not_ind	TRUE
chr3	38007496	38029642	22147	-	ENSG00000187091.14	PLCD1	PLCD1	-0.399	4.51	90.8	3.46e-09	6.31e-08	8.46	treatmenttdp43_ind-treatmenttdp43_not_ind	TRUE
chr5	36151989	36196849	44861	+	ENSG00000145604.17	SKP2	SKP2	0.488	3	90.8	3.46e-09	6.32e-08	8.46	treatmenttdp43_ind-treatmenttdp43_not_ind	TRUE
chr6	33279108	33289247	10140	-	ENSG00000227057.10	WDR46	WDR46	0.546	4.61	90.8	3.46e-09	6.32e-08	8.46	treatmenttdp43_ind-treatmenttdp43_not_ind	TRUE
chr17	51153590	51171744	18155	+	ENSG00000011052.21	NME1-NME2	NME1-NME2	1.04	2.78	90.8	3.47e-09	6.33e-08	8.46	treatmenttdp43_ind-treatmenttdp43_not_ind	TRUE
chr9	136428619	136439845	11227	-	ENSG00000148384.14	INPP5E	INPP5E	-0.49	4.95	90.7	3.49e-09	6.35e-08	8.46	treatmenttdp43_ind-treatmenttdp43_not_ind	TRUE
chr11	110577042	110713189	136148	-	ENSG00000137727.13	ARHGAP20	ARHGAP20	-0.836	4.13	90.7	3.5e-09	6.36e-08	8.46	treatmenttdp43_ind-treatmenttdp43_not_ind	TRUE
chr1	40256333	40257971	1639	-	ENSG00000259943.2	NA	ENSG00000259943.2	-0.449	3.11	90.6	3.52e-09	6.4e-08	8.45	treatmenttdp43_ind-treatmenttdp43_not_ind	TRUE
chr10	96364608	96513926	149319	-	ENSG00000095587.9	TLL2	TLL2	-0.372	4.88	90.6	3.54e-09	6.43e-08	8.45	treatmenttdp43_ind-treatmenttdp43_not_ind	TRUE
chr12	55973913	55996683	22771	+	ENSG00000111540.16	RAB5B	RAB5B	-0.325	8.04	90.6	3.54e-09	6.43e-08	8.45	treatmenttdp43_ind-treatmenttdp43_not_ind	TRUE
chr1	21509397	21578410	69014	+	ENSG00000162551.14	ALPL	ALPL	1.58	1.1	90.5	3.56e-09	6.46e-08	8.45	treatmenttdp43_ind-treatmenttdp43_not_ind	TRUE
chr1	120150898	120176520	25623	-	ENSG00000265808.4	SEC22B	SEC22B	0.426	6.4	90.5	3.57e-09	6.47e-08	8.45	treatmenttdp43_ind-treatmenttdp43_not_ind	TRUE
chr9	98069275	98119222	49948	-	ENSG00000106785.15	TRIM14	TRIM14	0.944	2.38	90.5	3.57e-09	6.48e-08	8.45	treatmenttdp43_ind-treatmenttdp43_not_ind	TRUE
chrX	86148451	86832604	684154	+	ENSG00000126733.22	DACH2	DACH2	-0.55	4.54	90.4	3.61e-09	6.54e-08	8.44	treatmenttdp43_ind-treatmenttdp43_not_ind	TRUE
chr17	32486993	32491253	4261	+	ENSG00000176749.9	CDK5R1	CDK5R1	-0.457	7.2	90.4	3.61e-09	6.54e-08	8.44	treatmenttdp43_ind-treatmenttdp43_not_ind	TRUE
chr8	38030534	38060365	29832	+	ENSG00000187840.5	EIF4EBP1	EIF4EBP1	0.698	4.42	90.4	3.62e-09	6.54e-08	8.44	treatmenttdp43_ind-treatmenttdp43_not_ind	TRUE
chr12	6199715	6238271	38557	+	ENSG00000010278.15	CD9	CD9	-0.85	3.61	90.3	3.63e-09	6.57e-08	8.44	treatmenttdp43_ind-treatmenttdp43_not_ind	TRUE
chr12	56470944	56488414	17471	-	ENSG00000135423.13	GLS2	GLS2	-0.526	3.3	90.3	3.64e-09	6.58e-08	8.44	treatmenttdp43_ind-treatmenttdp43_not_ind	TRUE
chr2	190646746	190692766	46021	+	ENSG00000138386.17	NAB1	NAB1	-0.38	5.25	90.3	3.64e-09	6.58e-08	8.44	treatmenttdp43_ind-treatmenttdp43_not_ind	TRUE
chr19	3804024	3869038	65015	-	ENSG00000105278.12	ZFR2	ZFR2	-0.524	2.98	90.2	3.65e-09	6.59e-08	8.44	treatmenttdp43_ind-treatmenttdp43_not_ind	TRUE
chrX	129446501	129523500	77000	-	ENSG00000102038.16	SMARCA1	SMARCA1	-0.298	7.01	90.2	3.66e-09	6.59e-08	8.44	treatmenttdp43_ind-treatmenttdp43_not_ind	TRUE
chr4	138164097	138242349	78253	-	ENSG00000151012.13	SLC7A11	SLC7A11	1.01	3.88	90.2	3.66e-09	6.59e-08	8.44	treatmenttdp43_ind-treatmenttdp43_not_ind	TRUE
chr5	157743712	157760709	16998	+	ENSG00000155858.6	LSM11	LSM11	-0.482	4.97	90.2	3.67e-09	6.6e-08	8.44	treatmenttdp43_ind-treatmenttdp43_not_ind	TRUE
chr5	168529305	168530634	1330	+	ENSG00000188573.8	FBLL1	FBLL1	-0.474	5.61	90.2	3.67e-09	6.6e-08	8.44	treatmenttdp43_ind-treatmenttdp43_not_ind	TRUE
chr1	64470129	64693058	222930	+	ENSG00000158966.16	CACHD1	CACHD1	-0.464	5.87	90.2	3.68e-09	6.62e-08	8.43	treatmenttdp43_ind-treatmenttdp43_not_ind	TRUE
chr10	50021182	50067803	46622	-	ENSG00000235618.8	FAM21EP	FAM21EP	1.67	-0.557	90.2	3.68e-09	6.62e-08	8.43	treatmenttdp43_ind-treatmenttdp43_not_ind	TRUE
chr2	86213993	86338083	124091	-	ENSG00000068615.20	REEP1	REEP1	-0.459	7.91	90.1	3.7e-09	6.65e-08	8.43	treatmenttdp43_ind-treatmenttdp43_not_ind	TRUE
chrX	106813871	107000212	186342	-	ENSG00000133131.15	MORC4	MORC4	0.631	4.65	90.1	3.71e-09	6.66e-08	8.43	treatmenttdp43_ind-treatmenttdp43_not_ind	TRUE
chr15	26543546	26939539	395994	-	ENSG00000166206.15	GABRB3	GABRB3	-0.564	7.08	90.1	3.71e-09	6.66e-08	8.43	treatmenttdp43_ind-treatmenttdp43_not_ind	TRUE
chr9	100473149	100577636	104488	+	ENSG00000241697.5	TMEFF1	TMEFF1	-0.551	6.04	90.1	3.72e-09	6.66e-08	8.43	treatmenttdp43_ind-treatmenttdp43_not_ind	TRUE
chr17	19678288	19718979	40692	-	ENSG00000180638.19	SLC47A2	SLC47A2	-1.05	3.08	90.1	3.73e-09	6.67e-08	8.43	treatmenttdp43_ind-treatmenttdp43_not_ind	TRUE
chr11	46856717	46918642	61926	-	ENSG00000134569.10	LRP4	LRP4	-0.488	6.27	90	3.74e-09	6.7e-08	8.43	treatmenttdp43_ind-treatmenttdp43_not_ind	TRUE
chr19	42297033	42303546	6514	-	ENSG00000079462.8	PAFAH1B3	PAFAH1B3	-0.379	6.29	89.9	3.78e-09	6.76e-08	8.42	treatmenttdp43_ind-treatmenttdp43_not_ind	TRUE
chr11	72576141	72674591	98451	-	ENSG00000186642.16	PDE2A	PDE2A	-0.892	3.4	89.9	3.79e-09	6.77e-08	8.42	treatmenttdp43_ind-treatmenttdp43_not_ind	TRUE
chr20	33675477	33686385	10909	-	ENSG00000101412.13	E2F1	E2F1	1.17	2.08	89.9	3.8e-09	6.79e-08	8.42	treatmenttdp43_ind-treatmenttdp43_not_ind	TRUE
chr20	646615	653200	6586	-	ENSG00000271303.2	SRXN1	SRXN1	0.573	5.42	89.8	3.81e-09	6.8e-08	8.42	treatmenttdp43_ind-treatmenttdp43_not_ind	TRUE
chr11	61299451	61342596	43146	-	ENSG00000167986.15	DDB1	DDB1	-0.243	8.49	89.8	3.83e-09	6.84e-08	8.42	treatmenttdp43_ind-treatmenttdp43_not_ind	TRUE
chr4	109731008	109802150	71143	-	ENSG00000205403.15	CFI	CFI	-0.588	8.06	89.8	3.83e-09	6.84e-08	8.42	treatmenttdp43_ind-treatmenttdp43_not_ind	TRUE
chr6	32184733	32190202	5470	-	ENSG00000204304.12	PBX2	PBX2	-0.287	6.28	89.7	3.84e-09	6.84e-08	8.42	treatmenttdp43_ind-treatmenttdp43_not_ind	TRUE
chr1	155078837	155087538	8702	+	ENSG00000143590.14	EFNA3	EFNA3	-0.446	5.29	89.6	3.88e-09	6.91e-08	8.41	treatmenttdp43_ind-treatmenttdp43_not_ind	TRUE
chr2	79185231	80648861	1463631	+	ENSG00000066032.19	CTNNA2	CTNNA2	-0.465	7.05	89.6	3.89e-09	6.92e-08	8.41	treatmenttdp43_ind-treatmenttdp43_not_ind	TRUE
chr1	18904280	18956676	52397	-	ENSG00000169991.11	IFFO2	IFFO2	-0.472	6.65	89.6	3.89e-09	6.92e-08	8.41	treatmenttdp43_ind-treatmenttdp43_not_ind	TRUE
chr4	88695913	88697829	1917	-	ENSG00000177432.8	NAP1L5	NAP1L5	-0.317	6.36	89.6	3.9e-09	6.93e-08	8.41	treatmenttdp43_ind-treatmenttdp43_not_ind	TRUE
chr4	184385702	184474558	88857	-	ENSG00000168310.12	IRF2	IRF2	-0.391	4.13	89.6	3.9e-09	6.94e-08	8.41	treatmenttdp43_ind-treatmenttdp43_not_ind	TRUE
chr19	44905791	44909393	3603	+	ENSG00000130203.10	APOE	APOE	0.854	4.62	89.5	3.92e-09	6.95e-08	8.41	treatmenttdp43_ind-treatmenttdp43_not_ind	TRUE
chr11	694438	727727	33290	+	ENSG00000177106.17	EPS8L2	EPS8L2	-0.584	2.8	89.5	3.92e-09	6.95e-08	8.41	treatmenttdp43_ind-treatmenttdp43_not_ind	TRUE
chr1	156641390	156659532	18143	+	ENSG00000132692.19	BCAN	BCAN	-1.36	6.4	89.5	3.93e-09	6.97e-08	8.41	treatmenttdp43_ind-treatmenttdp43_not_ind	TRUE
chr2	189560590	189583758	23169	-	ENSG00000138449.11	SLC40A1	SLC40A1	-0.622	4.53	89.5	3.94e-09	6.97e-08	8.4	treatmenttdp43_ind-treatmenttdp43_not_ind	TRUE
chr15	99139317	99145370	6054	+	ENSG00000261616.1	NA	ENSG00000261616.1	2.55	-1.73	89.4	3.95e-09	7e-08	8.4	treatmenttdp43_ind-treatmenttdp43_not_ind	TRUE
chr19	48393668	48444931	51264	+	ENSG00000105464.4	GRIN2D	GRIN2D	-0.434	6.19	89.4	3.98e-09	7.04e-08	8.4	treatmenttdp43_ind-treatmenttdp43_not_ind	TRUE
chr3	10324023	10708007	383985	-	ENSG00000157087.20	ATP2B2	ATP2B2	-0.529	4.29	89.3	4.01e-09	7.09e-08	8.4	treatmenttdp43_ind-treatmenttdp43_not_ind	TRUE
chr12	88492793	88580851	88059	-	ENSG00000049130.16	KITLG	KITLG	-0.504	3.71	89.2	4.03e-09	7.12e-08	8.39	treatmenttdp43_ind-treatmenttdp43_not_ind	TRUE
chr16	4846665	4882401	35737	+	ENSG00000118900.15	UBN1	UBN1	0.288	5.73	89.3	4.03e-09	7.12e-08	8.39	treatmenttdp43_ind-treatmenttdp43_not_ind	TRUE
chr11	3087107	3166739	79633	-	ENSG00000021762.20	OSBPL5	OSBPL5	-0.429	5.86	89.1	4.09e-09	7.21e-08	8.39	treatmenttdp43_ind-treatmenttdp43_not_ind	TRUE
chr19	14147743	14206187	58445	-	ENSG00000072071.17	ADGRL1	ADGRL1	-0.457	8.52	89.1	4.09e-09	7.21e-08	8.39	treatmenttdp43_ind-treatmenttdp43_not_ind	TRUE
chr2	202773150	202871766	98617	-	ENSG00000163596.17	ICA1L	ICA1L	-0.519	5.02	89.1	4.09e-09	7.21e-08	8.39	treatmenttdp43_ind-treatmenttdp43_not_ind	TRUE
chr19	12833951	12874952	41002	+	ENSG00000105613.10	MAST1	MAST1	-0.473	7.2	89	4.12e-09	7.26e-08	8.39	treatmenttdp43_ind-treatmenttdp43_not_ind	TRUE
chr19	38244035	38292615	48581	+	ENSG00000167642.13	SPINT2	SPINT2	-0.454	3.83	89	4.13e-09	7.27e-08	8.38	treatmenttdp43_ind-treatmenttdp43_not_ind	TRUE
chr11	74330316	74398433	68118	-	ENSG00000165434.8	PGM2L1	PGM2L1	-0.58	8.36	89	4.14e-09	7.28e-08	8.38	treatmenttdp43_ind-treatmenttdp43_not_ind	TRUE
chr4	177309874	177362936	53063	+	ENSG00000109674.4	NEIL3	NEIL3	2.16	-1.05	88.9	4.16e-09	7.31e-08	8.38	treatmenttdp43_ind-treatmenttdp43_not_ind	TRUE
chr2	37641882	37738468	96587	-	ENSG00000163171.8	CDC42EP3	CDC42EP3	0.428	6.19	88.9	4.16e-09	7.31e-08	8.38	treatmenttdp43_ind-treatmenttdp43_not_ind	TRUE
chr20	54153446	54173986	20541	-	ENSG00000019186.10	CYP24A1	CYP24A1	-0.986	1.05	88.9	4.17e-09	7.31e-08	8.38	treatmenttdp43_ind-treatmenttdp43_not_ind	TRUE
chr15	26866911	26949208	82298	+	ENSG00000186297.12	GABRA5	GABRA5	-0.494	4.22	88.9	4.17e-09	7.31e-08	8.38	treatmenttdp43_ind-treatmenttdp43_not_ind	TRUE
chr12	45990924	45993155	2232	+	ENSG00000289046.1	NA	ENSG00000289046.1	1.14	0.343	88.9	4.18e-09	7.33e-08	8.38	treatmenttdp43_ind-treatmenttdp43_not_ind	TRUE
chr9	136494433	136546048	51616	-	ENSG00000148400.13	NOTCH1	NOTCH1	-0.572	6.27	88.8	4.23e-09	7.41e-08	8.37	treatmenttdp43_ind-treatmenttdp43_not_ind	TRUE
chr17	7459366	7484263	24898	-	ENSG00000174282.12	ZBTB4	ZBTB4	-0.358	7.39	88.7	4.24e-09	7.42e-08	8.37	treatmenttdp43_ind-treatmenttdp43_not_ind	TRUE
chr5	10679230	10761234	82005	-	ENSG00000112977.16	DAP	DAP	0.798	6.45	88.7	4.27e-09	7.46e-08	8.37	treatmenttdp43_ind-treatmenttdp43_not_ind	TRUE
chr15	70047790	70098176	50387	-	ENSG00000140332.18	TLE3	TLE3	-0.51	5.66	88.7	4.27e-09	7.46e-08	8.37	treatmenttdp43_ind-treatmenttdp43_not_ind	TRUE
chr1	163266576	163355764	89189	+	ENSG00000143228.13	NUF2	NUF2	1.91	0.256	88.7	4.27e-09	7.46e-08	8.37	treatmenttdp43_ind-treatmenttdp43_not_ind	TRUE
chr19	2714567	2721372	6806	-	ENSG00000176490.5	DIRAS1	DIRAS1	-0.367	6.71	88.6	4.27e-09	7.46e-08	8.37	treatmenttdp43_ind-treatmenttdp43_not_ind	TRUE
chr19	8206736	8262421	55686	+	ENSG00000090661.12	CERS4	CERS4	-0.503	4.68	88.6	4.28e-09	7.46e-08	8.37	treatmenttdp43_ind-treatmenttdp43_not_ind	TRUE
chr2	232878701	233013256	134556	-	ENSG00000066248.15	NGEF	NGEF	-0.449	7.73	88.6	4.29e-09	7.49e-08	8.37	treatmenttdp43_ind-treatmenttdp43_not_ind	TRUE
chr1	56494761	56645301	150541	-	ENSG00000162407.9	PLPP3	PLPP3	-0.556	6.89	88.6	4.29e-09	7.49e-08	8.37	treatmenttdp43_ind-treatmenttdp43_not_ind	TRUE
chr2	80288351	80304752	16402	-	ENSG00000162951.11	LRRTM1	LRRTM1	0.502	5.04	88.6	4.31e-09	7.51e-08	8.37	treatmenttdp43_ind-treatmenttdp43_not_ind	TRUE
chr10	124445243	124450035	4793	-	ENSG00000229544.9	NKX1-2	NKX1-2	-1.85	-1.47	88.6	4.31e-09	7.51e-08	8.37	treatmenttdp43_ind-treatmenttdp43_not_ind	TRUE
chr19	40447765	40465764	18000	-	ENSG00000090013.11	BLVRB	BLVRB	0.572	4.02	88.4	4.37e-09	7.59e-08	8.36	treatmenttdp43_ind-treatmenttdp43_not_ind	TRUE
chr3	133824235	133895882	71648	-	ENSG00000154917.11	RAB6B	RAB6B	-0.492	8.77	88.4	4.37e-09	7.59e-08	8.36	treatmenttdp43_ind-treatmenttdp43_not_ind	TRUE
chr1	159826811	159837492	10682	+	ENSG00000158714.11	SLAMF8	SLAMF8	2.93	0.235	88.4	4.37e-09	7.6e-08	8.36	treatmenttdp43_ind-treatmenttdp43_not_ind	TRUE
chr17	74950742	74973166	22425	-	ENSG00000167861.16	HID1	HID1	-0.461	6.28	88.4	4.37e-09	7.6e-08	8.36	treatmenttdp43_ind-treatmenttdp43_not_ind	TRUE
chr20	64080082	64100643	20562	+	ENSG00000125510.18	OPRL1	OPRL1	-0.491	3.14	88.4	4.39e-09	7.62e-08	8.36	treatmenttdp43_ind-treatmenttdp43_not_ind	TRUE
chrX	129906121	129929761	23641	+	ENSG00000156697.13	UTP14A	UTP14A	0.58	3.92	88.4	4.39e-09	7.62e-08	8.36	treatmenttdp43_ind-treatmenttdp43_not_ind	TRUE
chrX	63634967	63809274	174308	-	ENSG00000131089.17	ARHGEF9	ARHGEF9	-0.537	7.17	88.4	4.4e-09	7.62e-08	8.36	treatmenttdp43_ind-treatmenttdp43_not_ind	TRUE
chr20	37903111	37945350	42240	+	ENSG00000132821.12	VSTM2L	VSTM2L	-0.561	5.17	88.4	4.4e-09	7.62e-08	8.36	treatmenttdp43_ind-treatmenttdp43_not_ind	TRUE
chrX	11822423	12724523	902101	+	ENSG00000169933.17	FRMPD4	FRMPD4	-0.64	3.79	88.3	4.4e-09	7.62e-08	8.36	treatmenttdp43_ind-treatmenttdp43_not_ind	TRUE
chr5	177301461	177312757	11297	-	ENSG00000213347.11	MXD3	MXD3	1.32	0.885	88.3	4.43e-09	7.66e-08	8.35	treatmenttdp43_ind-treatmenttdp43_not_ind	TRUE
chr1	8318114	8344167	26054	+	ENSG00000162426.16	SLC45A1	SLC45A1	-0.419	4.8	88.3	4.44e-09	7.68e-08	8.35	treatmenttdp43_ind-treatmenttdp43_not_ind	TRUE
chr9	130664594	130682986	18393	+	ENSG00000130711.5	PRDM12	PRDM12	-0.809	1.14	88.2	4.45e-09	7.69e-08	8.35	treatmenttdp43_ind-treatmenttdp43_not_ind	TRUE
chr6	25754699	25781199	26501	+	ENSG00000146039.11	SLC17A4	SLC17A4	4.82	-2.64	88.2	4.49e-09	7.75e-08	8.35	treatmenttdp43_ind-treatmenttdp43_not_ind	TRUE
chr15	28884483	29118315	233833	+	ENSG00000034053.15	APBA2	APBA2	-0.353	7.07	88.1	4.5e-09	7.77e-08	8.35	treatmenttdp43_ind-treatmenttdp43_not_ind	TRUE
chr14	100537147	100587417	50271	-	ENSG00000183092.18	BEGAIN	BEGAIN	-0.454	6.33	88.1	4.51e-09	7.77e-08	8.35	treatmenttdp43_ind-treatmenttdp43_not_ind	TRUE
chr9	112040783	112175297	134515	-	ENSG00000106868.17	SUSD1	SUSD1	-0.359	5.44	88.1	4.52e-09	7.78e-08	8.35	treatmenttdp43_ind-treatmenttdp43_not_ind	TRUE
chr6	43243481	43288258	44778	+	ENSG00000146216.13	TTBK1	TTBK1	-0.49	6.58	88	4.54e-09	7.82e-08	8.34	treatmenttdp43_ind-treatmenttdp43_not_ind	TRUE
chr9	100302077	100352942	50866	-	ENSG00000136891.14	TEX10	TEX10	0.384	4.25	87.9	4.59e-09	7.91e-08	8.34	treatmenttdp43_ind-treatmenttdp43_not_ind	TRUE
chr9	104094260	104141419	47160	+	ENSG00000136824.19	SMC2	SMC2	0.601	4.07	87.8	4.63e-09	7.96e-08	8.33	treatmenttdp43_ind-treatmenttdp43_not_ind	TRUE
chr2	106093308	106194301	100994	-	ENSG00000115652.15	UXS1	UXS1	0.731	5.91	87.8	4.65e-09	7.99e-08	8.33	treatmenttdp43_ind-treatmenttdp43_not_ind	TRUE
chr17	75032575	75065889	33315	+	ENSG00000180901.11	KCTD2	KCTD2	-0.36	6.64	87.8	4.65e-09	7.99e-08	8.33	treatmenttdp43_ind-treatmenttdp43_not_ind	TRUE
chr11	86791059	86952910	161852	+	ENSG00000150687.12	PRSS23	PRSS23	0.951	6.61	87.8	4.66e-09	8e-08	8.33	treatmenttdp43_ind-treatmenttdp43_not_ind	TRUE
chr3	147393422	147510293	116872	+	ENSG00000152977.10	ZIC1	ZIC1	-0.417	6.4	87.7	4.71e-09	8.08e-08	8.33	treatmenttdp43_ind-treatmenttdp43_not_ind	TRUE
chr1	149832657	149839767	7111	+	ENSG00000270882.3	H4C14	H4C14	0.936	2.29	87.5	4.78e-09	8.2e-08	8.32	treatmenttdp43_ind-treatmenttdp43_not_ind	TRUE
chr1	56994778	58546734	1551957	-	ENSG00000173406.16	DAB1	DAB1	-0.363	6.08	87.4	4.84e-09	8.29e-08	8.32	treatmenttdp43_ind-treatmenttdp43_not_ind	TRUE
chr6	10694972	10709782	14811	+	ENSG00000111845.5	PAK1IP1	PAK1IP1	0.433	4.33	87.3	4.89e-09	8.37e-08	8.31	treatmenttdp43_ind-treatmenttdp43_not_ind	TRUE
chr6	31111223	31112575	1353	-	ENSG00000204542.3	C6orf15	C6orf15	4.86	0.52	87.3	4.89e-09	8.37e-08	8.31	treatmenttdp43_ind-treatmenttdp43_not_ind	TRUE
chr9	16409503	16870843	461341	-	ENSG00000173068.19	BNC2	BNC2	0.785	3.42	87.2	4.96e-09	8.48e-08	8.3	treatmenttdp43_ind-treatmenttdp43_not_ind	TRUE
chr22	38200767	38216507	15741	+	ENSG00000185022.12	MAFF	MAFF	-0.323	5.48	87.1	5.01e-09	8.57e-08	8.3	treatmenttdp43_ind-treatmenttdp43_not_ind	TRUE
chr5	94618669	94739436	120768	+	ENSG00000133302.13	SLF1	SLF1	-0.587	2.98	86.9	5.07e-09	8.66e-08	8.29	treatmenttdp43_ind-treatmenttdp43_not_ind	TRUE
chr10	62183035	62268844	85810	-	ENSG00000182010.11	RTKN2	RTKN2	1.44	0.618	86.9	5.07e-09	8.66e-08	8.29	treatmenttdp43_ind-treatmenttdp43_not_ind	TRUE
chr5	80626226	80654983	28758	-	ENSG00000228716.7	DHFR	DHFR	0.53	5.31	86.9	5.08e-09	8.67e-08	8.29	treatmenttdp43_ind-treatmenttdp43_not_ind	TRUE
chr11	102347211	102378670	31460	+	ENSG00000110330.10	BIRC2	BIRC2	0.397	5.66	86.9	5.1e-09	8.7e-08	8.29	treatmenttdp43_ind-treatmenttdp43_not_ind	TRUE
chr15	63189560	63267776	78217	+	ENSG00000166128.13	RAB8B	RAB8B	0.457	5.65	86.8	5.12e-09	8.72e-08	8.29	treatmenttdp43_ind-treatmenttdp43_not_ind	TRUE
chr2	216257865	216372483	114619	-	ENSG00000144583.5	MARCHF4	MARCHF4	-0.433	7.11	86.7	5.18e-09	8.81e-08	8.29	treatmenttdp43_ind-treatmenttdp43_not_ind	TRUE
chr19	49690898	49713731	22834	+	ENSG00000169169.15	CPT1C	CPT1C	-0.345	6.17	86.7	5.19e-09	8.83e-08	8.28	treatmenttdp43_ind-treatmenttdp43_not_ind	TRUE
chr12	49636499	49708165	71667	-	ENSG00000161791.14	FMNL3	FMNL3	1.01	3.24	86.6	5.22e-09	8.88e-08	8.28	treatmenttdp43_ind-treatmenttdp43_not_ind	TRUE
chr16	67170154	67175735	5582	+	ENSG00000140939.14	NOL3	NOL3	-0.392	4.39	86.6	5.25e-09	8.92e-08	8.28	treatmenttdp43_ind-treatmenttdp43_not_ind	TRUE
chr4	150078445	150257438	178994	+	ENSG00000170390.16	DCLK2	DCLK2	-0.558	7.02	86.6	5.25e-09	8.92e-08	8.28	treatmenttdp43_ind-treatmenttdp43_not_ind	TRUE
chr2	54456317	54671446	215130	+	ENSG00000115306.16	SPTBN1	SPTBN1	-0.394	10.1	86.5	5.28e-09	8.96e-08	8.28	treatmenttdp43_ind-treatmenttdp43_not_ind	TRUE
chr1	109504178	109509738	5561	-	ENSG00000181754.7	AMIGO1	AMIGO1	-0.654	5.15	86.5	5.28e-09	8.96e-08	8.28	treatmenttdp43_ind-treatmenttdp43_not_ind	TRUE
chr9	35490111	35561898	71788	+	ENSG00000198853.12	RUSC2	RUSC2	-0.342	7.62	86.5	5.28e-09	8.96e-08	8.28	treatmenttdp43_ind-treatmenttdp43_not_ind	TRUE
chr17	68535113	68601367	66255	-	ENSG00000108950.12	FAM20A	FAM20A	-1.77	2.31	86.5	5.29e-09	8.97e-08	8.28	treatmenttdp43_ind-treatmenttdp43_not_ind	TRUE
chr5	31193686	31329146	135461	+	ENSG00000113361.13	CDH6	CDH6	-0.655	7.26	86.5	5.3e-09	8.97e-08	8.28	treatmenttdp43_ind-treatmenttdp43_not_ind	TRUE
chr12	50057548	50083611	26064	+	ENSG00000110881.12	ASIC1	ASIC1	-0.45	5.78	86.5	5.31e-09	8.99e-08	8.27	treatmenttdp43_ind-treatmenttdp43_not_ind	TRUE
chr5	76615482	76623413	7932	-	ENSG00000164220.7	F2RL2	F2RL2	0.619	3.15	86.4	5.37e-09	9.08e-08	8.27	treatmenttdp43_ind-treatmenttdp43_not_ind	TRUE
chr22	26169462	26383597	214136	+	ENSG00000100095.19	SEZ6L	SEZ6L	-0.699	5.72	86.3	5.38e-09	9.1e-08	8.27	treatmenttdp43_ind-treatmenttdp43_not_ind	TRUE
chr8	94925972	94949378	23407	-	ENSG00000164938.14	TP53INP1	TP53INP1	-0.499	5.33	86.3	5.4e-09	9.12e-08	8.27	treatmenttdp43_ind-treatmenttdp43_not_ind	TRUE
chr20	13221274	13300651	79378	+	ENSG00000101230.6	ISM1	ISM1	-1.17	-0.694	86.2	5.44e-09	9.18e-08	8.26	treatmenttdp43_ind-treatmenttdp43_not_ind	TRUE
chr12	111443485	111599676	156192	-	ENSG00000204842.18	ATXN2	ATXN2	-0.319	6.47	86.2	5.44e-09	9.18e-08	8.26	treatmenttdp43_ind-treatmenttdp43_not_ind	TRUE
chr11	27506830	27698231	191402	+	ENSG00000245573.9	BDNF-AS	BDNF-AS	-0.692	1.92	86.2	5.45e-09	9.19e-08	8.26	treatmenttdp43_ind-treatmenttdp43_not_ind	TRUE
chr1	31365253	31376850	11598	-	ENSG00000121769.8	FABP3	FABP3	-0.439	5.13	86.2	5.46e-09	9.2e-08	8.26	treatmenttdp43_ind-treatmenttdp43_not_ind	TRUE
chr4	175632934	176002664	369731	-	ENSG00000150625.17	GPM6A	GPM6A	-0.487	7.34	86.2	5.46e-09	9.2e-08	8.26	treatmenttdp43_ind-treatmenttdp43_not_ind	TRUE
chr3	134795260	135260467	465208	+	ENSG00000154928.19	EPHB1	EPHB1	-0.541	4.87	86.2	5.47e-09	9.2e-08	8.26	treatmenttdp43_ind-treatmenttdp43_not_ind	TRUE
chr10	100969504	100985871	16368	+	ENSG00000095539.16	SEMA4G	SEMA4G	-0.552	5.73	86.1	5.51e-09	9.26e-08	8.26	treatmenttdp43_ind-treatmenttdp43_not_ind	TRUE
chr11	64035931	64119173	83243	+	ENSG00000126500.4	FLRT1	FLRT1	-0.667	4	86.1	5.51e-09	9.26e-08	8.26	treatmenttdp43_ind-treatmenttdp43_not_ind	TRUE
chr15	32718004	32745106	27103	+	ENSG00000166923.12	GREM1	GREM1	1.85	6.05	86.1	5.53e-09	9.29e-08	8.26	treatmenttdp43_ind-treatmenttdp43_not_ind	TRUE
chr9	32566148	32567126	979	-	ENSG00000232303.2	DFFBP1	DFFBP1	2.28	-1.41	86.1	5.53e-09	9.29e-08	8.26	treatmenttdp43_ind-treatmenttdp43_not_ind	TRUE
chr15	97533738	97541476	7739	-	ENSG00000279091.1	NA	ENSG00000279091.1	1.71	-1.14	86	5.56e-09	9.34e-08	8.25	treatmenttdp43_ind-treatmenttdp43_not_ind	TRUE
chr17	2720801	2749652	28852	-	ENSG00000277200.2	NA	ENSG00000277200.2	-0.446	4.1	86	5.57e-09	9.34e-08	8.25	treatmenttdp43_ind-treatmenttdp43_not_ind	TRUE
chr3	36985043	36993131	8089	-	ENSG00000178567.8	EPM2AIP1	EPM2AIP1	0.571	6.09	86	5.58e-09	9.36e-08	8.25	treatmenttdp43_ind-treatmenttdp43_not_ind	TRUE
chr17	38765691	38800126	34436	-	ENSG00000276293.5	PIP4K2B	PIP4K2B	-0.423	8.42	86	5.6e-09	9.37e-08	8.25	treatmenttdp43_ind-treatmenttdp43_not_ind	TRUE
chr7	6009255	6023834	14580	+	ENSG00000106305.10	AIMP2	AIMP2	0.429	4.26	85.9	5.64e-09	9.44e-08	8.25	treatmenttdp43_ind-treatmenttdp43_not_ind	TRUE
chr5	115124762	115180546	55785	-	ENSG00000152503.10	TRIM36	TRIM36	-0.43	5.59	85.9	5.65e-09	9.45e-08	8.25	treatmenttdp43_ind-treatmenttdp43_not_ind	TRUE
chr11	20599594	20659285	59692	+	ENSG00000165970.12	SLC6A5	SLC6A5	-0.932	2.38	85.9	5.65e-09	9.45e-08	8.25	treatmenttdp43_ind-treatmenttdp43_not_ind	TRUE
chr2	43222402	43226606	4205	-	ENSG00000152518.8	ZFP36L2	ZFP36L2	-0.609	5.6	85.8	5.67e-09	9.47e-08	8.25	treatmenttdp43_ind-treatmenttdp43_not_ind	TRUE
chr14	77116568	77259495	142928	+	ENSG00000165548.11	TMEM63C	TMEM63C	-0.552	6.05	85.8	5.68e-09	9.48e-08	8.25	treatmenttdp43_ind-treatmenttdp43_not_ind	TRUE
chr17	8204733	8210600	5868	-	ENSG00000178999.13	AURKB	AURKB	3.56	-0.0825	85.8	5.68e-09	9.48e-08	8.25	treatmenttdp43_ind-treatmenttdp43_not_ind	TRUE
chr11	73646178	73662819	16642	+	ENSG00000021300.14	PLEKHB1	PLEKHB1	-0.799	5.5	85.8	5.71e-09	9.51e-08	8.24	treatmenttdp43_ind-treatmenttdp43_not_ind	TRUE
chr19	50621307	50639881	18575	-	ENSG00000213023.11	SYT3	SYT3	-0.365	6	85.8	5.71e-09	9.51e-08	8.24	treatmenttdp43_ind-treatmenttdp43_not_ind	TRUE
chr2	56173534	56185870	12337	-	ENSG00000233251.8	LOC100129434	LOC100129434	-0.537	2.56	85.8	5.71e-09	9.51e-08	8.24	treatmenttdp43_ind-treatmenttdp43_not_ind	TRUE
chr10	46541736	46556658	14923	-	ENSG00000204175.6	GPRIN2	GPRIN2	-0.763	2.16	85.8	5.72e-09	9.51e-08	8.24	treatmenttdp43_ind-treatmenttdp43_not_ind	TRUE
chrX	46837043	46882358	45316	+	ENSG00000102218.6	RP2	RP2	0.538	3.69	85.7	5.75e-09	9.56e-08	8.24	treatmenttdp43_ind-treatmenttdp43_not_ind	TRUE
chr19	52594060	52690504	96445	-	ENSG00000167766.20	ZNF83	ZNF83	-0.488	5.54	85.7	5.75e-09	9.56e-08	8.24	treatmenttdp43_ind-treatmenttdp43_not_ind	TRUE
chr16	280450	283010	2561	+	ENSG00000242173.10	ARHGDIG	ARHGDIG	-0.491	5.67	85.7	5.77e-09	9.59e-08	8.24	treatmenttdp43_ind-treatmenttdp43_not_ind	TRUE
chr3	12796472	12834804	38333	+	ENSG00000144712.13	CAND2	CAND2	-0.585	4.28	85.6	5.79e-09	9.61e-08	8.24	treatmenttdp43_ind-treatmenttdp43_not_ind	TRUE
chr14	26443090	26598033	154944	-	ENSG00000139910.20	NOVA1	NOVA1	-0.333	7	85.6	5.8e-09	9.63e-08	8.24	treatmenttdp43_ind-treatmenttdp43_not_ind	TRUE
chr11	125442881	125592568	149688	-	ENSG00000149557.14	FEZ1	FEZ1	-0.353	7.76	85.6	5.83e-09	9.67e-08	8.23	treatmenttdp43_ind-treatmenttdp43_not_ind	TRUE
chr1	180230264	180278984	48721	+	ENSG00000121454.6	LHX4	LHX4	-0.713	2.1	85.5	5.87e-09	9.72e-08	8.23	treatmenttdp43_ind-treatmenttdp43_not_ind	TRUE
chr17	67955314	67957291	1978	+	ENSG00000279573.1	NA	ENSG00000279573.1	0.819	1.98	85.5	5.87e-09	9.72e-08	8.23	treatmenttdp43_ind-treatmenttdp43_not_ind	TRUE
chr6	127968785	128520616	551832	-	ENSG00000152894.15	PTPRK	PTPRK	0.512	4.8	85.3	5.96e-09	9.86e-08	8.23	treatmenttdp43_ind-treatmenttdp43_not_ind	TRUE
chrX	136146702	136211359	64658	+	ENSG00000022267.19	FHL1	FHL1	-0.503	8.07	85.3	5.97e-09	9.88e-08	8.22	treatmenttdp43_ind-treatmenttdp43_not_ind	TRUE
chr17	6451263	6556555	105293	-	ENSG00000091622.16	PITPNM3	PITPNM3	-0.539	6.38	85.2	6.01e-09	9.94e-08	8.22	treatmenttdp43_ind-treatmenttdp43_not_ind	TRUE
chr17	38733898	38749817	15920	-	ENSG00000277258.5	PCGF2	PCGF2	-0.404	6.56	85.2	6.02e-09	9.95e-08	8.22	treatmenttdp43_ind-treatmenttdp43_not_ind	TRUE
chr14	94146128	94279734	133607	+	ENSG00000119698.12	PPP4R4	PPP4R4	-0.752	2.59	85.2	6.05e-09	9.99e-08	8.22	treatmenttdp43_ind-treatmenttdp43_not_ind	TRUE
chr19	14408798	14419383	10586	-	ENSG00000123136.15	DDX39A	DDX39A	0.45	4.74	85.2	6.06e-09	1e-07	8.22	treatmenttdp43_ind-treatmenttdp43_not_ind	TRUE
chr5	56909260	56925532	16273	+	ENSG00000155542.12	SETD9	SETD9	0.676	2.02	85.1	6.1e-09	1.01e-07	8.21	treatmenttdp43_ind-treatmenttdp43_not_ind	TRUE
chr1	40040233	40072649	32417	+	ENSG00000131236.18	CAP1	CAP1	0.577	8.48	85.1	6.11e-09	1.01e-07	8.21	treatmenttdp43_ind-treatmenttdp43_not_ind	TRUE
chr19	1457670	1458580	911	-	ENSG00000267317.2	NA	ENSG00000267317.2	1.09	1.56	85.1	6.11e-09	1.01e-07	8.21	treatmenttdp43_ind-treatmenttdp43_not_ind	TRUE
chr19	49119544	49151026	31483	+	ENSG00000177380.14	PPFIA3	PPFIA3	-0.388	6.34	85.1	6.12e-09	1.01e-07	8.21	treatmenttdp43_ind-treatmenttdp43_not_ind	TRUE
chr16	4510669	4538828	28160	-	ENSG00000089486.17	CDIP1	CDIP1	-0.25	6.4	85	6.18e-09	1.02e-07	8.21	treatmenttdp43_ind-treatmenttdp43_not_ind	TRUE
chr4	75724577	75814286	89710	+	ENSG00000138768.15	USO1	USO1	0.372	6.37	85	6.19e-09	1.02e-07	8.21	treatmenttdp43_ind-treatmenttdp43_not_ind	TRUE
chr1	36084094	36088275	4182	+	ENSG00000092850.12	TEKT2	TEKT2	-0.84	1.65	84.9	6.21e-09	1.02e-07	8.21	treatmenttdp43_ind-treatmenttdp43_not_ind	TRUE
chr19	11089462	11133820	44359	+	ENSG00000130164.14	LDLR	LDLR	-0.338	6.75	84.9	6.22e-09	1.02e-07	8.21	treatmenttdp43_ind-treatmenttdp43_not_ind	TRUE
chr17	44924709	44947773	23065	-	ENSG00000186185.14	KIF18B	KIF18B	2.18	0.296	84.9	6.25e-09	1.03e-07	8.2	treatmenttdp43_ind-treatmenttdp43_not_ind	TRUE
chr2	231453531	231483641	30111	-	ENSG00000115053.17	NCL	NCL	0.389	8.95	84.8	6.27e-09	1.03e-07	8.2	treatmenttdp43_ind-treatmenttdp43_not_ind	TRUE
chr11	67491768	67506263	14496	-	ENSG00000110697.13	PITPNM1	PITPNM1	-0.488	7.82	84.8	6.29e-09	1.03e-07	8.2	treatmenttdp43_ind-treatmenttdp43_not_ind	TRUE
chr2	279558	288851	9294	-	ENSG00000189292.16	ALKAL2	ALKAL2	-0.586	2.25	84.8	6.29e-09	1.03e-07	8.2	treatmenttdp43_ind-treatmenttdp43_not_ind	TRUE
chr1	112709994	112715332	5339	-	ENSG00000155367.16	PPM1J	PPM1J	-0.619	2.41	84.7	6.37e-09	1.04e-07	8.2	treatmenttdp43_ind-treatmenttdp43_not_ind	TRUE
chr18	63752935	63805376	52442	+	ENSG00000166396.13	SERPINB7	SERPINB7	-1.19	2.95	84.7	6.37e-09	1.04e-07	8.2	treatmenttdp43_ind-treatmenttdp43_not_ind	TRUE
chr1	222010825	222064773	53949	-	ENSG00000232679.2	NA	ENSG00000232679.2	4.94	-2.5	84.6	6.41e-09	1.05e-07	8.19	treatmenttdp43_ind-treatmenttdp43_not_ind	TRUE
chr20	49503874	49568137	64264	-	ENSG00000124212.6	PTGIS	PTGIS	-0.528	3.56	84.6	6.43e-09	1.05e-07	8.19	treatmenttdp43_ind-treatmenttdp43_not_ind	TRUE
chr5	40841308	40860175	18868	+	ENSG00000132357.14	CARD6	CARD6	1.77	-1.45	84.5	6.46e-09	1.05e-07	8.19	treatmenttdp43_ind-treatmenttdp43_not_ind	TRUE
chr17	35809482	35864615	55134	+	ENSG00000270647.7	TAF15	TAF15	0.379	7.23	84.6	6.46e-09	1.05e-07	8.19	treatmenttdp43_ind-treatmenttdp43_not_ind	TRUE
chr6	132680849	132714055	33207	-	ENSG00000112299.8	VNN1	VNN1	6.91	-3.23	100	6.47e-09	1.06e-07	8.19	treatmenttdp43_ind-treatmenttdp43_not_ind	TRUE
chr12	7129698	7158945	29248	+	ENSG00000139182.15	CLSTN3	CLSTN3	-0.466	8.97	84.5	6.48e-09	1.06e-07	8.19	treatmenttdp43_ind-treatmenttdp43_not_ind	TRUE
chrX	133300103	133415489	115387	-	ENSG00000076716.9	GPC4	GPC4	0.839	7.12	84.5	6.49e-09	1.06e-07	8.19	treatmenttdp43_ind-treatmenttdp43_not_ind	TRUE
chr1	99646113	99694541	48429	+	ENSG00000099260.12	PALMD	PALMD	-0.549	5.19	84.5	6.51e-09	1.06e-07	8.19	treatmenttdp43_ind-treatmenttdp43_not_ind	TRUE
chr19	4304598	4323843	19246	+	ENSG00000105255.11	FSD1	FSD1	-0.398	5.41	84.5	6.52e-09	1.06e-07	8.19	treatmenttdp43_ind-treatmenttdp43_not_ind	TRUE
chr10	101007679	101032295	24617	-	ENSG00000186862.20	PDZD7	PDZD7	-0.386	4.89	84.4	6.53e-09	1.06e-07	8.18	treatmenttdp43_ind-treatmenttdp43_not_ind	TRUE
chr1	22117313	22143969	26657	-	ENSG00000162552.15	WNT4	WNT4	-0.515	5.61	84.4	6.58e-09	1.07e-07	8.18	treatmenttdp43_ind-treatmenttdp43_not_ind	TRUE
chr17	35410922	35433283	22362	-	ENSG00000172123.13	SLFN12	SLFN12	0.913	2.33	84.4	6.58e-09	1.07e-07	8.18	treatmenttdp43_ind-treatmenttdp43_not_ind	TRUE
chr22	44668547	44737681	69135	+	ENSG00000186654.21	PRR5	PRR5	-0.472	3.89	84.4	6.58e-09	1.07e-07	8.18	treatmenttdp43_ind-treatmenttdp43_not_ind	TRUE
chr1	244653103	244709033	55931	+	ENSG00000121644.19	DESI2	DESI2	0.346	4.9	84.4	6.59e-09	1.07e-07	8.18	treatmenttdp43_ind-treatmenttdp43_not_ind	TRUE
chr8	1973677	2006936	33260	+	ENSG00000176595.4	KBTBD11	KBTBD11	-0.555	6.05	84.3	6.63e-09	1.07e-07	8.18	treatmenttdp43_ind-treatmenttdp43_not_ind	TRUE
chrX	8528874	8732137	203264	-	ENSG00000011201.12	ANOS1	ANOS1	-0.695	6.45	84.3	6.65e-09	1.08e-07	8.18	treatmenttdp43_ind-treatmenttdp43_not_ind	TRUE
chr16	28537040	28620133	83094	-	ENSG00000289754.1	NA	ENSG00000289754.1	0.716	3.74	84.2	6.72e-09	1.09e-07	8.17	treatmenttdp43_ind-treatmenttdp43_not_ind	TRUE
chr1	93885199	93909456	24258	-	ENSG00000023909.10	GCLM	GCLM	0.532	3.94	84.1	6.75e-09	1.09e-07	8.17	treatmenttdp43_ind-treatmenttdp43_not_ind	TRUE
chr12	104215779	104350307	134529	+	ENSG00000198431.18	TXNRD1	TXNRD1	0.506	7.2	84.1	6.76e-09	1.09e-07	8.17	treatmenttdp43_ind-treatmenttdp43_not_ind	TRUE
chr10	99430915	99463259	32345	+	ENSG00000224934.6	NA	ENSG00000224934.6	1.03	1.2	84.1	6.77e-09	1.09e-07	8.17	treatmenttdp43_ind-treatmenttdp43_not_ind	TRUE
chr22	28794555	28800597	6043	-	ENSG00000100219.17	XBP1	XBP1	0.431	6.35	84	6.82e-09	1.1e-07	8.17	treatmenttdp43_ind-treatmenttdp43_not_ind	TRUE
chr5	168291645	168472303	180659	+	ENSG00000113645.15	WWC1	WWC1	-0.576	6.42	84	6.82e-09	1.1e-07	8.17	treatmenttdp43_ind-treatmenttdp43_not_ind	TRUE
chr1	64833223	65067754	234532	-	ENSG00000162434.14	JAK1	JAK1	-0.296	7.42	83.9	6.91e-09	1.11e-07	8.16	treatmenttdp43_ind-treatmenttdp43_not_ind	TRUE
chr6	43450352	43456632	6281	-	ENSG00000171462.15	DLK2	DLK2	-0.607	2.62	83.9	6.91e-09	1.12e-07	8.16	treatmenttdp43_ind-treatmenttdp43_not_ind	TRUE
chr7	95772506	96110322	337817	+	ENSG00000158560.14	DYNC1I1	DYNC1I1	-0.405	5.05	83.8	6.95e-09	1.12e-07	8.16	treatmenttdp43_ind-treatmenttdp43_not_ind	TRUE
chr15	64364304	64387687	23384	-	ENSG00000166803.14	PCLAF	PCLAF	2.81	-0.0199	83.8	6.97e-09	1.12e-07	8.16	treatmenttdp43_ind-treatmenttdp43_not_ind	TRUE
chr16	88663298	88687282	23985	+	ENSG00000260630.9	SNAI3-AS1	SNAI3-AS1	-0.456	3.54	83.8	6.97e-09	1.12e-07	8.16	treatmenttdp43_ind-treatmenttdp43_not_ind	TRUE
chr17	7572824	7579006	6183	+	ENSG00000161960.16	EIF4A1	EIF4A1	0.413	8.54	83.8	6.98e-09	1.12e-07	8.16	treatmenttdp43_ind-treatmenttdp43_not_ind	TRUE
chr4	171812254	173041559	1229306	+	ENSG00000174473.16	GALNTL6	GALNTL6	-0.593	3.17	83.8	6.99e-09	1.12e-07	8.16	treatmenttdp43_ind-treatmenttdp43_not_ind	TRUE
chr20	59577509	59847711	270203	+	ENSG00000087495.17	PHACTR3	PHACTR3	-0.441	4.42	83.8	7.01e-09	1.13e-07	8.15	treatmenttdp43_ind-treatmenttdp43_not_ind	TRUE
chr19	49928702	49933935	5234	+	ENSG00000169136.13	ATF5	ATF5	0.359	4.93	83.7	7.06e-09	1.13e-07	8.15	treatmenttdp43_ind-treatmenttdp43_not_ind	TRUE
chr15	42491233	42545356	54124	+	ENSG00000092531.10	SNAP23	SNAP23	0.615	4.23	83.6	7.09e-09	1.14e-07	8.15	treatmenttdp43_ind-treatmenttdp43_not_ind	TRUE
chr11	69985907	70189530	203624	+	ENSG00000131620.18	ANO1	ANO1	1.45	1.56	83.7	7.09e-09	1.14e-07	8.15	treatmenttdp43_ind-treatmenttdp43_not_ind	TRUE
chrX	154778684	154821007	42324	-	ENSG00000130830.15	MPP1	MPP1	-0.367	3.81	83.6	7.11e-09	1.14e-07	8.15	treatmenttdp43_ind-treatmenttdp43_not_ind	TRUE
chr14	103733195	103847575	114381	-	ENSG00000088808.18	PPP1R13B	PPP1R13B	-0.365	5.35	83.6	7.14e-09	1.14e-07	8.15	treatmenttdp43_ind-treatmenttdp43_not_ind	TRUE
chr16	88715338	88785220	69883	-	ENSG00000103335.22	PIEZO1	PIEZO1	1.34	4.66	83.6	7.15e-09	1.14e-07	8.15	treatmenttdp43_ind-treatmenttdp43_not_ind	TRUE
chr6	63571005	63572408	1404	-	ENSG00000266680.1	NA	ENSG00000266680.1	1.34	-0.98	83.6	7.15e-09	1.14e-07	8.15	treatmenttdp43_ind-treatmenttdp43_not_ind	TRUE
chr5	74627406	74641424	14019	-	ENSG00000171617.15	ENC1	ENC1	0.613	7.93	83.6	7.16e-09	1.15e-07	8.15	treatmenttdp43_ind-treatmenttdp43_not_ind	TRUE
chr1	109546610	109548464	1855	-	ENSG00000290117.1	NA	ENSG00000290117.1	1.55	-0.944	83.5	7.17e-09	1.15e-07	8.14	treatmenttdp43_ind-treatmenttdp43_not_ind	TRUE
chr7	113078331	113087778	9448	-	ENSG00000164604.14	GPR85	GPR85	-0.636	3.63	83.5	7.18e-09	1.15e-07	8.14	treatmenttdp43_ind-treatmenttdp43_not_ind	TRUE
chrX	117897813	118117340	219528	-	ENSG00000003096.15	KLHL13	KLHL13	-0.444	4.34	83.4	7.27e-09	1.16e-07	8.14	treatmenttdp43_ind-treatmenttdp43_not_ind	TRUE
chr6	68635282	69390571	755290	+	ENSG00000135298.15	ADGRB3	ADGRB3	-0.56	5.97	83.4	7.31e-09	1.17e-07	8.14	treatmenttdp43_ind-treatmenttdp43_not_ind	TRUE
chr17	76527356	76551175	23820	-	ENSG00000161544.10	CYGB	CYGB	-0.578	3.5	83.4	7.31e-09	1.17e-07	8.14	treatmenttdp43_ind-treatmenttdp43_not_ind	TRUE
chr9	107484852	107490482	5631	-	ENSG00000136826.15	KLF4	KLF4	1.14	0.617	83.3	7.32e-09	1.17e-07	8.14	treatmenttdp43_ind-treatmenttdp43_not_ind	TRUE
chr16	83968244	84002776	34533	+	ENSG00000103154.10	NECAB2	NECAB2	-0.399	5.04	83.3	7.39e-09	1.18e-07	8.13	treatmenttdp43_ind-treatmenttdp43_not_ind	TRUE
chr15	38488103	38565575	77473	-	ENSG00000172575.14	RASGRP1	RASGRP1	-1.02	3.26	83.2	7.4e-09	1.18e-07	8.13	treatmenttdp43_ind-treatmenttdp43_not_ind	TRUE
chr2	166195185	166376001	180817	-	ENSG00000169432.19	SCN9A	SCN9A	-0.629	6.86	83.2	7.41e-09	1.18e-07	8.13	treatmenttdp43_ind-treatmenttdp43_not_ind	TRUE
chr17	35243071	35273655	30585	+	ENSG00000166750.10	SLFN5	SLFN5	0.865	4.22	83.2	7.44e-09	1.18e-07	8.13	treatmenttdp43_ind-treatmenttdp43_not_ind	TRUE
chr1	3069168	3438621	369454	+	ENSG00000142611.17	PRDM16	PRDM16	-0.827	1.32	83.2	7.46e-09	1.19e-07	8.13	treatmenttdp43_ind-treatmenttdp43_not_ind	TRUE
chr14	58244843	58272012	27170	+	ENSG00000100567.13	PSMA3	PSMA3	0.482	5.29	83.1	7.48e-09	1.19e-07	8.13	treatmenttdp43_ind-treatmenttdp43_not_ind	TRUE
chr5	140794852	141012347	217496	+	ENSG00000204969.7	PCDHA2	PCDHA2	-0.688	2.79	83.1	7.48e-09	1.19e-07	8.13	treatmenttdp43_ind-treatmenttdp43_not_ind	TRUE
chr6	27356451	27375277	18827	-	ENSG00000204789.5	NA	ENSG00000204789.5	-0.678	2.53	82.9	7.63e-09	1.21e-07	8.12	treatmenttdp43_ind-treatmenttdp43_not_ind	TRUE
chr11	36296288	36465204	168917	+	ENSG00000135362.14	PRR5L	PRR5L	-0.707	4.04	82.9	7.65e-09	1.21e-07	8.12	treatmenttdp43_ind-treatmenttdp43_not_ind	TRUE
chr2	949257	951502	2246	-	ENSG00000235688.3	NA	ENSG00000235688.3	3.13	-2.42	82.9	7.67e-09	1.22e-07	8.12	treatmenttdp43_ind-treatmenttdp43_not_ind	TRUE
chr14	73931501	73950414	18914	-	ENSG00000156050.10	FAM161B	FAM161B	-0.296	5.08	82.9	7.69e-09	1.22e-07	8.11	treatmenttdp43_ind-treatmenttdp43_not_ind	TRUE
chr21	46598604	46605208	6605	-	ENSG00000160307.10	S100B	S100B	-0.62	6.91	82.8	7.77e-09	1.23e-07	8.11	treatmenttdp43_ind-treatmenttdp43_not_ind	TRUE
chr20	25452697	25585531	132835	-	ENSG00000101004.15	NINL	NINL	-0.403	4.68	82.7	7.8e-09	1.23e-07	8.11	treatmenttdp43_ind-treatmenttdp43_not_ind	TRUE
chr19	55364382	55370463	6082	-	ENSG00000095752.7	IL11	IL11	1.26	4.28	82.7	7.82e-09	1.24e-07	8.11	treatmenttdp43_ind-treatmenttdp43_not_ind	TRUE
chr2	189031898	189225312	193415	-	ENSG00000204262.14	COL5A2	COL5A2	0.599	9.23	82.6	7.88e-09	1.25e-07	8.1	treatmenttdp43_ind-treatmenttdp43_not_ind	TRUE
chr13	110523066	110561722	38657	-	ENSG00000139832.5	RAB20	RAB20	-0.863	2.25	82.6	7.91e-09	1.25e-07	8.1	treatmenttdp43_ind-treatmenttdp43_not_ind	TRUE
chr6	116249964	116254075	4112	-	ENSG00000187189.11	TSPYL4	TSPYL4	-0.375	7.95	82.6	7.93e-09	1.25e-07	8.1	treatmenttdp43_ind-treatmenttdp43_not_ind	TRUE
chr8	68330955	68819023	488069	+	ENSG00000165084.16	C8orf34	C8orf34	-0.671	3.88	82.6	7.95e-09	1.25e-07	8.1	treatmenttdp43_ind-treatmenttdp43_not_ind	TRUE
chr12	117038923	117099479	60557	-	ENSG00000088992.18	TESC	TESC	-0.932	2.83	82.5	7.98e-09	1.26e-07	8.1	treatmenttdp43_ind-treatmenttdp43_not_ind	TRUE
chr12	54076838	54081903	5066	-	ENSG00000250654.7	LOC100240735	LOC100240735	-0.909	2.34	82.4	8.08e-09	1.27e-07	8.09	treatmenttdp43_ind-treatmenttdp43_not_ind	TRUE
chr2	104853287	104858574	5288	+	ENSG00000198914.5	POU3F3	POU3F3	-0.386	6.36	82.3	8.12e-09	1.28e-07	8.09	treatmenttdp43_ind-treatmenttdp43_not_ind	TRUE
chr3	171058414	171460408	401995	-	ENSG00000154310.17	TNIK	TNIK	-0.466	7.82	82.3	8.16e-09	1.28e-07	8.09	treatmenttdp43_ind-treatmenttdp43_not_ind	TRUE
chr16	689001	692554	3554	+	ENSG00000261659.2	NA	ENSG00000261659.2	0.86	1.42	82.3	8.18e-09	1.29e-07	8.09	treatmenttdp43_ind-treatmenttdp43_not_ind	TRUE
chrX	130063955	130110716	46762	-	ENSG00000102034.18	ELF4	ELF4	0.996	1.77	82.2	8.23e-09	1.29e-07	8.08	treatmenttdp43_ind-treatmenttdp43_not_ind	TRUE
chr1	1785285	1891117	105833	-	ENSG00000078369.18	GNB1	GNB1	-0.263	9.49	82	8.38e-09	1.32e-07	8.08	treatmenttdp43_ind-treatmenttdp43_not_ind	TRUE
chr6	83147324	83193936	46613	-	ENSG00000013375.17	PGM3	PGM3	0.375	5.91	82	8.39e-09	1.32e-07	8.08	treatmenttdp43_ind-treatmenttdp43_not_ind	TRUE
chr1	6460786	6466175	5390	-	ENSG00000215788.11	TNFRSF25	TNFRSF25	-0.769	3.33	82	8.39e-09	1.32e-07	8.08	treatmenttdp43_ind-treatmenttdp43_not_ind	TRUE
chr16	68530090	68576072	45983	+	ENSG00000184939.16	ZFP90	ZFP90	-0.388	6.63	82	8.41e-09	1.32e-07	8.08	treatmenttdp43_ind-treatmenttdp43_not_ind	TRUE
chr16	46689643	46698394	8752	+	ENSG00000091651.9	ORC6	ORC6	0.531	3.04	82	8.44e-09	1.32e-07	8.07	treatmenttdp43_ind-treatmenttdp43_not_ind	TRUE
chr1	155687960	155739010	51051	+	ENSG00000132676.16	DAP3	DAP3	0.411	6.05	82	8.44e-09	1.32e-07	8.07	treatmenttdp43_ind-treatmenttdp43_not_ind	TRUE
chr10	38010650	38065088	54439	+	ENSG00000189180.16	ZNF33A	ZNF33A	-0.364	5.48	81.9	8.47e-09	1.33e-07	8.07	treatmenttdp43_ind-treatmenttdp43_not_ind	TRUE
chr2	64453969	64461381	7413	+	ENSG00000119862.13	LGALSL	LGALSL	-0.393	4.59	81.9	8.49e-09	1.33e-07	8.07	treatmenttdp43_ind-treatmenttdp43_not_ind	TRUE
chr1	154962298	154974395	12098	-	ENSG00000160691.19	SHC1	SHC1	0.53	6.76	81.9	8.49e-09	1.33e-07	8.07	treatmenttdp43_ind-treatmenttdp43_not_ind	TRUE
chr20	362835	397559	34725	+	ENSG00000101255.12	TRIB3	TRIB3	0.448	5.24	81.9	8.51e-09	1.33e-07	8.07	treatmenttdp43_ind-treatmenttdp43_not_ind	TRUE
chr5	132750819	132807241	56423	-	ENSG00000164402.14	SEPTIN8	SEPTIN8	-0.314	6.05	81.9	8.55e-09	1.34e-07	8.07	treatmenttdp43_ind-treatmenttdp43_not_ind	TRUE
chr8	22165140	22212326	47187	+	ENSG00000168487.20	BMP1	BMP1	0.809	6.61	81.8	8.61e-09	1.34e-07	8.06	treatmenttdp43_ind-treatmenttdp43_not_ind	TRUE
chr11	18017555	18046269	28715	-	ENSG00000129167.10	TPH1	TPH1	1.49	0.0435	81.8	8.64e-09	1.35e-07	8.06	treatmenttdp43_ind-treatmenttdp43_not_ind	TRUE
chr5	10971836	11904446	932611	-	ENSG00000169862.20	CTNND2	CTNND2	-0.43	7.76	81.8	8.64e-09	1.35e-07	8.06	treatmenttdp43_ind-treatmenttdp43_not_ind	TRUE
chr8	119557086	119673453	116368	-	ENSG00000136960.13	ENPP2	ENPP2	-0.548	6.2	81.8	8.65e-09	1.35e-07	8.06	treatmenttdp43_ind-treatmenttdp43_not_ind	TRUE
chr14	102932380	103057549	125170	-	ENSG00000198752.11	CDC42BPB	CDC42BPB	-0.329	8.02	81.7	8.65e-09	1.35e-07	8.06	treatmenttdp43_ind-treatmenttdp43_not_ind	TRUE
chr9	131373636	131500197	126562	+	ENSG00000288701.1	PRRC2B	PRRC2B	-0.367	9.71	81.7	8.66e-09	1.35e-07	8.06	treatmenttdp43_ind-treatmenttdp43_not_ind	TRUE
chr4	25160663	25279204	118542	+	ENSG00000038210.14	PI4K2B	PI4K2B	0.737	1.87	81.7	8.69e-09	1.35e-07	8.06	treatmenttdp43_ind-treatmenttdp43_not_ind	TRUE
chr1	154974653	154979251	4599	+	ENSG00000173207.13	CKS1B	CKS1B	0.726	3.34	81.7	8.7e-09	1.35e-07	8.06	treatmenttdp43_ind-treatmenttdp43_not_ind	TRUE
chr14	99604517	99625740	21224	+	ENSG00000247970.3	NA	ENSG00000247970.3	-0.932	-0.0227	81.7	8.71e-09	1.35e-07	8.06	treatmenttdp43_ind-treatmenttdp43_not_ind	TRUE
chr1	201023949	201028792	4844	+	ENSG00000229191.1	NA	ENSG00000229191.1	-0.57	3.55	81.7	8.72e-09	1.35e-07	8.06	treatmenttdp43_ind-treatmenttdp43_not_ind	TRUE
chr7	7356203	7535873	179671	-	ENSG00000215018.10	COL28A1	COL28A1	-1.38	0.442	81.7	8.73e-09	1.36e-07	8.06	treatmenttdp43_ind-treatmenttdp43_not_ind	TRUE
chr10	30012803	30115494	102692	-	ENSG00000165757.9	JCAD	JCAD	0.803	4.13	81.6	8.76e-09	1.36e-07	8.06	treatmenttdp43_ind-treatmenttdp43_not_ind	TRUE
chr8	53225724	53251637	25914	-	ENSG00000082556.14	OPRK1	OPRK1	-0.573	4.84	81.6	8.78e-09	1.36e-07	8.06	treatmenttdp43_ind-treatmenttdp43_not_ind	TRUE
chr1	205227946	205285632	57687	+	ENSG00000133069.17	TMCC2	TMCC2	-0.388	5.94	81.6	8.78e-09	1.36e-07	8.06	treatmenttdp43_ind-treatmenttdp43_not_ind	TRUE
chr11	94377316	94401419	24104	-	ENSG00000123901.9	GPR83	GPR83	-0.581	4.4	81.5	8.88e-09	1.37e-07	8.05	treatmenttdp43_ind-treatmenttdp43_not_ind	TRUE
chr1	164555584	164899296	343713	+	ENSG00000185630.20	PBX1	PBX1	-0.517	8.06	81.5	8.88e-09	1.37e-07	8.05	treatmenttdp43_ind-treatmenttdp43_not_ind	TRUE
chr19	55181247	55209506	28260	-	ENSG00000080031.10	PTPRH	PTPRH	-0.517	5.41	81.5	8.92e-09	1.38e-07	8.05	treatmenttdp43_ind-treatmenttdp43_not_ind	TRUE
chr14	51826195	51979342	153148	+	ENSG00000186469.9	GNG2	GNG2	-0.405	8.34	81.5	8.92e-09	1.38e-07	8.05	treatmenttdp43_ind-treatmenttdp43_not_ind	TRUE
chr12	4720400	4851927	131528	+	ENSG00000130035.9	GALNT8	GALNT8	-0.449	3.5	81.4	8.98e-09	1.39e-07	8.05	treatmenttdp43_ind-treatmenttdp43_not_ind	TRUE
chr13	83877205	83882474	5270	-	ENSG00000178235.8	SLITRK1	SLITRK1	-0.518	4.42	81.4	9e-09	1.39e-07	8.05	treatmenttdp43_ind-treatmenttdp43_not_ind	TRUE
chr6	31195200	31198037	2838	-	ENSG00000272501.1	NA	ENSG00000272501.1	-0.497	3.16	81.4	9.01e-09	1.39e-07	8.05	treatmenttdp43_ind-treatmenttdp43_not_ind	TRUE
chr9	97029677	97156556	126880	-	ENSG00000136943.12	CTSV	CTSV	2.2	0.207	81.3	9.05e-09	1.4e-07	8.04	treatmenttdp43_ind-treatmenttdp43_not_ind	TRUE
chr2	38743599	38751494	7896	-	ENSG00000115875.19	SRSF7	SRSF7	0.472	5.4	81.3	9.1e-09	1.4e-07	8.04	treatmenttdp43_ind-treatmenttdp43_not_ind	TRUE
chr9	71683366	71816690	133325	-	ENSG00000135048.14	CEMIP2	CEMIP2	1.06	6.83	81.3	9.1e-09	1.4e-07	8.04	treatmenttdp43_ind-treatmenttdp43_not_ind	TRUE
chr8	140092781	140100553	7773	-	ENSG00000282164.4	PEG13	PEG13	-0.497	3.68	81.2	9.13e-09	1.41e-07	8.04	treatmenttdp43_ind-treatmenttdp43_not_ind	TRUE
chr8	9899871	9919233	19363	-	ENSG00000253230.11	MIR124-1HG	MIR124-1HG	-0.766	3.98	81.2	9.16e-09	1.41e-07	8.04	treatmenttdp43_ind-treatmenttdp43_not_ind	TRUE
chr17	82290046	82292814	2769	-	ENSG00000265692.1	LINC01970	LINC01970	2.42	-1.26	81.2	9.16e-09	1.41e-07	8.04	treatmenttdp43_ind-treatmenttdp43_not_ind	TRUE
chr19	45485294	45497055	11762	-	ENSG00000125744.12	RTN2	RTN2	-0.44	5.99	81.2	9.17e-09	1.41e-07	8.04	treatmenttdp43_ind-treatmenttdp43_not_ind	TRUE
chr14	20999255	21001871	2617	+	ENSG00000165794.10	SLC39A2	SLC39A2	5.07	-2.21	81.2	9.17e-09	1.41e-07	8.04	treatmenttdp43_ind-treatmenttdp43_not_ind	TRUE
chr22	50309030	50327012	17983	-	ENSG00000205593.12	DENND6B	DENND6B	-0.45	5.73	81.2	9.21e-09	1.41e-07	8.04	treatmenttdp43_ind-treatmenttdp43_not_ind	TRUE
chr21	46098112	46132848	34737	+	ENSG00000142173.16	COL6A2	COL6A2	1.17	7.3	81.1	9.24e-09	1.42e-07	8.03	treatmenttdp43_ind-treatmenttdp43_not_ind	TRUE
chrX	119615724	119693370	77647	-	ENSG00000125354.24	SEPTIN6	SEPTIN6	-0.294	6.35	81	9.33e-09	1.43e-07	8.03	treatmenttdp43_ind-treatmenttdp43_not_ind	TRUE
chr1	201483530	201509456	25927	-	ENSG00000159176.14	CSRP1	CSRP1	1.16	6.45	81	9.35e-09	1.43e-07	8.03	treatmenttdp43_ind-treatmenttdp43_not_ind	TRUE
chr1	3735511	3747373	11863	-	ENSG00000227372.12	TP73-AS1	TP73-AS1	-0.312	5.17	81	9.37e-09	1.44e-07	8.03	treatmenttdp43_ind-treatmenttdp43_not_ind	TRUE
chrX	2828822	2882820	53999	+	ENSG00000056998.20	GYG2	GYG2	-0.57	6.33	80.9	9.46e-09	1.45e-07	8.02	treatmenttdp43_ind-treatmenttdp43_not_ind	TRUE
chr22	20241415	20283246	41832	-	ENSG00000040608.14	RTN4R	RTN4R	-0.621	3.79	80.9	9.47e-09	1.45e-07	8.02	treatmenttdp43_ind-treatmenttdp43_not_ind	TRUE
chr4	56435741	56464578	28838	+	ENSG00000128050.9	PAICS	PAICS	0.471	6.72	80.9	9.51e-09	1.45e-07	8.02	treatmenttdp43_ind-treatmenttdp43_not_ind	TRUE
chrX	109623700	109625172	1473	-	ENSG00000176076.7	KCNE5	KCNE5	1.62	-1.45	80.8	9.52e-09	1.46e-07	8.02	treatmenttdp43_ind-treatmenttdp43_not_ind	TRUE
chr17	4833340	4898061	64722	+	ENSG00000141503.17	MINK1	MINK1	-0.369	7.02	80.8	9.53e-09	1.46e-07	8.02	treatmenttdp43_ind-treatmenttdp43_not_ind	TRUE
chr16	8852942	8869012	16071	-	ENSG00000153048.11	CARHSP1	CARHSP1	-0.41	6.64	80.8	9.53e-09	1.46e-07	8.02	treatmenttdp43_ind-treatmenttdp43_not_ind	TRUE
chr1	39491636	39529869	38234	+	ENSG00000183682.8	BMP8A	BMP8A	-0.595	1.72	80.8	9.54e-09	1.46e-07	8.02	treatmenttdp43_ind-treatmenttdp43_not_ind	TRUE
chr16	31470204	31472108	1905	-	ENSG00000280132.1	NA	ENSG00000280132.1	-0.584	1.7	80.8	9.55e-09	1.46e-07	8.02	treatmenttdp43_ind-treatmenttdp43_not_ind	TRUE
chr17	67717931	67744531	26601	+	ENSG00000130935.10	NOL11	NOL11	0.413	4.9	80.8	9.57e-09	1.46e-07	8.02	treatmenttdp43_ind-treatmenttdp43_not_ind	TRUE
chr11	33858576	33892076	33501	-	ENSG00000135363.12	LMO2	LMO2	-0.788	5.01	80.8	9.6e-09	1.46e-07	8.02	treatmenttdp43_ind-treatmenttdp43_not_ind	TRUE
chr10	124007668	124093598	85931	-	ENSG00000182022.18	CHST15	CHST15	-0.442	5.5	80.7	9.63e-09	1.47e-07	8.02	treatmenttdp43_ind-treatmenttdp43_not_ind	TRUE
chr12	49323236	49331731	8496	+	ENSG00000135451.13	TROAP	TROAP	3.06	-0.113	80.7	9.69e-09	1.48e-07	8.01	treatmenttdp43_ind-treatmenttdp43_not_ind	TRUE
chrX	93670930	93673578	2649	-	ENSG00000186310.10	NAP1L3	NAP1L3	-0.312	7.03	80.6	9.76e-09	1.49e-07	8.01	treatmenttdp43_ind-treatmenttdp43_not_ind	TRUE
chr16	28532708	28539008	6301	-	ENSG00000176046.9	NUPR1	NUPR1	0.68	4.63	80.6	9.77e-09	1.49e-07	8.01	treatmenttdp43_ind-treatmenttdp43_not_ind	TRUE
chr11	65027439	65040572	13134	+	ENSG00000110025.13	SNX15	SNX15	-0.353	5.28	80.6	9.78e-09	1.49e-07	8.01	treatmenttdp43_ind-treatmenttdp43_not_ind	TRUE
chr14	46839629	47675605	835977	-	ENSG00000139915.21	MDGA2	MDGA2	-0.645	4.62	80.6	9.81e-09	1.49e-07	8.01	treatmenttdp43_ind-treatmenttdp43_not_ind	TRUE
chr5	139390592	139395104	4513	-	ENSG00000228672.4	PROB1	PROB1	-0.621	2.44	80.5	9.87e-09	1.5e-07	8.01	treatmenttdp43_ind-treatmenttdp43_not_ind	TRUE
chr6	34889255	35091406	202152	+	ENSG00000064999.16	ANKS1A	ANKS1A	-0.465	6.54	80.5	9.9e-09	1.5e-07	8	treatmenttdp43_ind-treatmenttdp43_not_ind	TRUE
chr2	232606057	232682776	76720	+	ENSG00000115468.13	EFHD1	EFHD1	-0.54	5.23	80.5	9.92e-09	1.5e-07	8	treatmenttdp43_ind-treatmenttdp43_not_ind	TRUE
chr2	27098889	27119128	20240	-	ENSG00000138028.17	CGREF1	CGREF1	-0.361	4.38	80.4	1e-08	1.52e-07	8	treatmenttdp43_ind-treatmenttdp43_not_ind	TRUE
chrX	131058346	131089885	31540	+	ENSG00000147256.12	ARHGAP36	ARHGAP36	-0.497	6.12	80.4	1e-08	1.52e-07	8	treatmenttdp43_ind-treatmenttdp43_not_ind	TRUE
chr14	67619920	67651708	31789	+	ENSG00000081181.8	ARG2	ARG2	-0.303	5.69	80.3	1.01e-08	1.52e-07	8	treatmenttdp43_ind-treatmenttdp43_not_ind	TRUE
chr12	76025447	76031776	6330	-	ENSG00000139289.14	PHLDA1	PHLDA1	-0.32	7.48	80.3	1.01e-08	1.52e-07	8	treatmenttdp43_ind-treatmenttdp43_not_ind	TRUE
chr3	136835345	136862618	27274	-	ENSG00000239213.7	NA	ENSG00000239213.7	0.758	1.29	80.3	1.01e-08	1.52e-07	8	treatmenttdp43_ind-treatmenttdp43_not_ind	TRUE
chr14	20311368	20333312	21945	-	ENSG00000100814.18	CCNB1IP1	CCNB1IP1	0.51	4.38	80.3	1.01e-08	1.53e-07	8	treatmenttdp43_ind-treatmenttdp43_not_ind	TRUE
chr3	185914558	185938103	23546	-	ENSG00000136527.19	TRA2B	TRA2B	0.491	6.37	80.3	1.01e-08	1.53e-07	7.99	treatmenttdp43_ind-treatmenttdp43_not_ind	TRUE
chr5	136975298	137598379	623082	-	ENSG00000152377.14	SPOCK1	SPOCK1	-0.554	9.21	80.2	1.02e-08	1.53e-07	7.99	treatmenttdp43_ind-treatmenttdp43_not_ind	TRUE
chr4	76949751	77040384	90634	+	ENSG00000138758.12	SEPTIN11	SEPTIN11	0.45	7.96	80.2	1.02e-08	1.54e-07	7.99	treatmenttdp43_ind-treatmenttdp43_not_ind	TRUE
chr17	41513745	41522529	8785	-	ENSG00000171346.16	KRT15	KRT15	1.58	-2	80.2	1.02e-08	1.54e-07	7.99	treatmenttdp43_ind-treatmenttdp43_not_ind	TRUE
chrX	143622790	143636101	13312	-	ENSG00000179542.16	SLITRK4	SLITRK4	-0.694	3.57	80.2	1.02e-08	1.54e-07	7.99	treatmenttdp43_ind-treatmenttdp43_not_ind	TRUE
chr20	63895126	63936031	40906	+	ENSG00000101152.11	DNAJC5	DNAJC5	-0.301	7.84	80.1	1.03e-08	1.55e-07	7.99	treatmenttdp43_ind-treatmenttdp43_not_ind	TRUE
chr11	63681446	63759891	78446	+	ENSG00000133318.14	RTN3	RTN3	-0.295	9.38	80.1	1.03e-08	1.55e-07	7.99	treatmenttdp43_ind-treatmenttdp43_not_ind	TRUE
chr15	74445977	74461182	15206	-	ENSG00000138629.16	UBL7	UBL7	0.32	5.07	80.1	1.03e-08	1.55e-07	7.99	treatmenttdp43_ind-treatmenttdp43_not_ind	TRUE
chr7	66205317	66420543	215227	+	ENSG00000169902.15	TPST1	TPST1	-0.399	6.21	80.1	1.03e-08	1.55e-07	7.99	treatmenttdp43_ind-treatmenttdp43_not_ind	TRUE
chr9	136842478	136848801	6324	+	ENSG00000232434.3	AJM1	AJM1	-0.412	5.01	80.1	1.03e-08	1.55e-07	7.99	treatmenttdp43_ind-treatmenttdp43_not_ind	TRUE
chr3	129555214	129606676	51463	-	ENSG00000004399.13	PLXND1	PLXND1	1.08	6.78	80.1	1.04e-08	1.56e-07	7.98	treatmenttdp43_ind-treatmenttdp43_not_ind	TRUE
chr1	27534035	27604431	70397	-	ENSG00000126705.15	AHDC1	AHDC1	-0.425	6.32	80	1.04e-08	1.56e-07	7.98	treatmenttdp43_ind-treatmenttdp43_not_ind	TRUE
chr13	45192853	45201045	8193	-	ENSG00000180332.7	KCTD4	KCTD4	2.3	-0.505	80	1.04e-08	1.56e-07	7.98	treatmenttdp43_ind-treatmenttdp43_not_ind	TRUE
chrX	126163499	126166289	2791	-	ENSG00000198354.7	DCAF12L2	DCAF12L2	-0.683	2.47	80	1.04e-08	1.56e-07	7.98	treatmenttdp43_ind-treatmenttdp43_not_ind	TRUE
chr5	141489081	141512975	23895	+	ENSG00000240764.4	PCDHGC5	PCDHGC5	0.708	4.93	80	1.04e-08	1.56e-07	7.98	treatmenttdp43_ind-treatmenttdp43_not_ind	TRUE
chr17	43014607	43025123	10517	-	ENSG00000108828.16	VAT1	VAT1	-0.272	9.34	79.9	1.05e-08	1.58e-07	7.98	treatmenttdp43_ind-treatmenttdp43_not_ind	TRUE
chr17	4710596	4721499	10904	+	ENSG00000141480.18	ARRB2	ARRB2	-0.26	4.99	79.8	1.06e-08	1.59e-07	7.97	treatmenttdp43_ind-treatmenttdp43_not_ind	TRUE
chr1	149606209	149705716	99508	+	ENSG00000277147.8	LINC00869	LINC00869	-0.421	3.29	79.8	1.06e-08	1.59e-07	7.97	treatmenttdp43_ind-treatmenttdp43_not_ind	TRUE
chr21	36135079	36146562	11484	+	ENSG00000159231.6	CBR3	CBR3	1.28	-0.0392	79.8	1.07e-08	1.6e-07	7.97	treatmenttdp43_ind-treatmenttdp43_not_ind	TRUE
chr15	64687573	64703281	15709	-	ENSG00000180304.14	OAZ2	OAZ2	-0.241	7.07	79.7	1.08e-08	1.61e-07	7.97	treatmenttdp43_ind-treatmenttdp43_not_ind	TRUE
chr14	92794305	92839947	45643	+	ENSG00000066455.13	GOLGA5	GOLGA5	0.309	5.83	79.6	1.09e-08	1.62e-07	7.96	treatmenttdp43_ind-treatmenttdp43_not_ind	TRUE
chr17	73207353	73236753	29401	-	ENSG00000133193.13	FAM104A	FAM104A	0.341	4.72	79.6	1.09e-08	1.62e-07	7.96	treatmenttdp43_ind-treatmenttdp43_not_ind	TRUE
chr20	62388634	62407285	18652	-	ENSG00000149679.12	CABLES2	CABLES2	-0.345	4.97	79.6	1.09e-08	1.63e-07	7.96	treatmenttdp43_ind-treatmenttdp43_not_ind	TRUE
chr10	44970981	44978809	7829	-	ENSG00000165507.9	DEPP1	DEPP1	-0.673	3.18	79.6	1.09e-08	1.63e-07	7.96	treatmenttdp43_ind-treatmenttdp43_not_ind	TRUE
chr1	108970214	109042113	71900	-	ENSG00000085433.17	WDR47	WDR47	-0.419	6.57	79.5	1.1e-08	1.64e-07	7.96	treatmenttdp43_ind-treatmenttdp43_not_ind	TRUE
chr12	80792520	80937934	145415	-	ENSG00000111052.8	LIN7A	LIN7A	-0.561	4.9	79.5	1.1e-08	1.64e-07	7.96	treatmenttdp43_ind-treatmenttdp43_not_ind	TRUE
chr7	102479976	102517777	37802	-	ENSG00000170667.15	RASA4B	RASA4B	-0.534	4.71	79.5	1.1e-08	1.64e-07	7.96	treatmenttdp43_ind-treatmenttdp43_not_ind	TRUE
chr1	206203346	206464436	261091	+	ENSG00000266028.8	SRGAP2	SRGAP2	-0.369	6.73	79.5	1.1e-08	1.64e-07	7.96	treatmenttdp43_ind-treatmenttdp43_not_ind	TRUE
chr6	7268306	7347446	79141	-	ENSG00000124783.14	SSR1	SSR1	0.453	6.84	79.4	1.11e-08	1.65e-07	7.95	treatmenttdp43_ind-treatmenttdp43_not_ind	TRUE
chr4	70704204	70808619	104416	+	ENSG00000018189.13	RUFY3	RUFY3	-0.359	8.22	79.4	1.11e-08	1.66e-07	7.95	treatmenttdp43_ind-treatmenttdp43_not_ind	TRUE
chrX	43654907	43746817	91911	+	ENSG00000189221.11	MAOA	MAOA	-0.559	2.06	79.4	1.11e-08	1.66e-07	7.95	treatmenttdp43_ind-treatmenttdp43_not_ind	TRUE
chr22	39399778	39437060	37283	+	ENSG00000100324.14	TAB1	TAB1	-0.359	5.55	79.3	1.12e-08	1.66e-07	7.95	treatmenttdp43_ind-treatmenttdp43_not_ind	TRUE
chr17	82031678	82034204	2527	+	ENSG00000169750.9	RAC3	RAC3	-0.398	6.63	79.3	1.12e-08	1.67e-07	7.95	treatmenttdp43_ind-treatmenttdp43_not_ind	TRUE
chr22	25564675	25729294	164620	+	ENSG00000100077.16	GRK3	GRK3	-0.682	5.09	79.2	1.13e-08	1.68e-07	7.95	treatmenttdp43_ind-treatmenttdp43_not_ind	TRUE
chr12	79574979	79690964	115986	-	ENSG00000177425.11	PAWR	PAWR	0.881	4.18	79.3	1.13e-08	1.68e-07	7.95	treatmenttdp43_ind-treatmenttdp43_not_ind	TRUE
chr3	190514051	190659750	145700	+	ENSG00000196083.10	IL1RAP	IL1RAP	-0.396	6.8	79.2	1.13e-08	1.68e-07	7.95	treatmenttdp43_ind-treatmenttdp43_not_ind	TRUE
chr1	11806096	11848079	41984	+	ENSG00000011021.23	CLCN6	CLCN6	-0.385	7.22	79.1	1.14e-08	1.69e-07	7.94	treatmenttdp43_ind-treatmenttdp43_not_ind	TRUE
chrX	102125679	102140426	14748	+	ENSG00000184905.9	TCEAL2	TCEAL2	-0.275	5.64	79.2	1.14e-08	1.69e-07	7.94	treatmenttdp43_ind-treatmenttdp43_not_ind	TRUE
chrX	124375903	125204312	828410	-	ENSG00000009694.14	TENM1	TENM1	-0.981	7.22	79.1	1.15e-08	1.71e-07	7.94	treatmenttdp43_ind-treatmenttdp43_not_ind	TRUE
chr19	44846175	44889223	43049	+	ENSG00000130202.10	NECTIN2	NECTIN2	0.571	6.56	79	1.16e-08	1.71e-07	7.94	treatmenttdp43_ind-treatmenttdp43_not_ind	TRUE
chr19	50311937	50333515	21579	-	ENSG00000131398.15	KCNC3	KCNC3	-0.434	4.66	79	1.16e-08	1.71e-07	7.94	treatmenttdp43_ind-treatmenttdp43_not_ind	TRUE
chr12	57723761	57742157	18397	-	ENSG00000135439.12	AGAP2	AGAP2	-0.417	7.25	79	1.16e-08	1.71e-07	7.94	treatmenttdp43_ind-treatmenttdp43_not_ind	TRUE
chr16	53433977	53491648	57672	+	ENSG00000103479.17	RBL2	RBL2	-0.343	5.52	79	1.16e-08	1.72e-07	7.93	treatmenttdp43_ind-treatmenttdp43_not_ind	TRUE
chr22	42692121	42721298	29178	-	ENSG00000128274.17	A4GALT	A4GALT	-0.551	2.28	79	1.16e-08	1.72e-07	7.93	treatmenttdp43_ind-treatmenttdp43_not_ind	TRUE
chr1	117929720	117966543	36824	+	ENSG00000065183.16	WDR3	WDR3	0.382	5.6	79	1.17e-08	1.72e-07	7.93	treatmenttdp43_ind-treatmenttdp43_not_ind	TRUE
chr22	39120167	39152680	32514	-	ENSG00000100307.13	CBX7	CBX7	-0.74	3.67	79	1.17e-08	1.72e-07	7.93	treatmenttdp43_ind-treatmenttdp43_not_ind	TRUE
chr3	122564338	122575203	10866	+	ENSG00000163840.10	DTX3L	DTX3L	0.4	4.49	78.9	1.17e-08	1.72e-07	7.93	treatmenttdp43_ind-treatmenttdp43_not_ind	TRUE
chr7	71779491	72447151	667661	-	ENSG00000183166.11	CALN1	CALN1	-0.803	4.95	79	1.17e-08	1.72e-07	7.93	treatmenttdp43_ind-treatmenttdp43_not_ind	TRUE
chr6	31727038	31730617	3580	-	ENSG00000213722.10	DDAH2	DDAH2	-0.379	6.63	78.9	1.17e-08	1.73e-07	7.93	treatmenttdp43_ind-treatmenttdp43_not_ind	TRUE
chr20	31514410	31577923	63514	+	ENSG00000101294.18	HM13	HM13	0.375	6.87	78.9	1.18e-08	1.73e-07	7.93	treatmenttdp43_ind-treatmenttdp43_not_ind	TRUE
chr10	16590611	16817463	226853	-	ENSG00000148484.18	RSU1	RSU1	0.433	6.59	78.9	1.18e-08	1.73e-07	7.93	treatmenttdp43_ind-treatmenttdp43_not_ind	TRUE
chr16	76277278	76560757	283480	+	ENSG00000152910.19	CNTNAP4	CNTNAP4	-0.568	3.57	78.9	1.18e-08	1.73e-07	7.93	treatmenttdp43_ind-treatmenttdp43_not_ind	TRUE
chr2	73254682	73284478	29797	-	ENSG00000163013.12	FBXO41	FBXO41	-0.478	6.76	78.9	1.18e-08	1.73e-07	7.93	treatmenttdp43_ind-treatmenttdp43_not_ind	TRUE
chr2	54723499	54972025	248527	+	ENSG00000214595.13	EML6	EML6	-0.641	5.59	78.9	1.18e-08	1.73e-07	7.93	treatmenttdp43_ind-treatmenttdp43_not_ind	TRUE
chr5	138439057	138446969	7913	+	ENSG00000132563.17	REEP2	REEP2	-0.279	7.98	78.8	1.18e-08	1.74e-07	7.93	treatmenttdp43_ind-treatmenttdp43_not_ind	TRUE
chr12	26905181	26938326	33146	-	ENSG00000064102.15	INTS13	INTS13	0.73	4.19	78.8	1.19e-08	1.74e-07	7.93	treatmenttdp43_ind-treatmenttdp43_not_ind	TRUE
chr1	182378098	182392206	14109	-	ENSG00000135821.19	GLUL	GLUL	-0.439	8.1	78.8	1.19e-08	1.74e-07	7.93	treatmenttdp43_ind-treatmenttdp43_not_ind	TRUE
chr10	274190	689668	415479	-	ENSG00000151240.17	DIP2C	DIP2C	-0.374	7	78.8	1.19e-08	1.74e-07	7.92	treatmenttdp43_ind-treatmenttdp43_not_ind	TRUE
chr12	31671142	31729121	57980	-	ENSG00000151743.11	AMN1	AMN1	-0.365	4.65	78.8	1.19e-08	1.74e-07	7.93	treatmenttdp43_ind-treatmenttdp43_not_ind	TRUE
chr14	100879753	100903722	23970	-	ENSG00000254656.3	RTL1	RTL1	-0.573	9.91	78.8	1.19e-08	1.74e-07	7.92	treatmenttdp43_ind-treatmenttdp43_not_ind	TRUE
chr16	3650636	3651703	1068	-	ENSG00000263235.1	NA	ENSG00000263235.1	1.44	-1.08	78.8	1.19e-08	1.74e-07	7.93	treatmenttdp43_ind-treatmenttdp43_not_ind	TRUE
chr10	1039152	1049119	9968	-	ENSG00000067064.13	IDI1	IDI1	-0.395	6.77	78.7	1.2e-08	1.75e-07	7.92	treatmenttdp43_ind-treatmenttdp43_not_ind	TRUE
chr5	177402133	177416583	14451	-	ENSG00000131187.11	F12	F12	-0.65	2.88	78.7	1.2e-08	1.75e-07	7.92	treatmenttdp43_ind-treatmenttdp43_not_ind	TRUE
chr5	172641263	172691540	50278	+	ENSG00000214357.9	NEURL1B	NEURL1B	-0.473	3.51	78.7	1.2e-08	1.75e-07	7.92	treatmenttdp43_ind-treatmenttdp43_not_ind	TRUE
chrX	48973720	49002264	28545	-	ENSG00000068400.13	GRIPAP1	GRIPAP1	-0.314	6.54	78.6	1.21e-08	1.76e-07	7.92	treatmenttdp43_ind-treatmenttdp43_not_ind	TRUE
chr19	53909278	53943950	34673	+	ENSG00000105605.8	CACNG7	CACNG7	-0.476	6.68	78.6	1.21e-08	1.76e-07	7.92	treatmenttdp43_ind-treatmenttdp43_not_ind	TRUE
chr1	161098361	161100346	1986	+	ENSG00000162755.14	KLHDC9	KLHDC9	-0.619	2.31	78.6	1.21e-08	1.77e-07	7.92	treatmenttdp43_ind-treatmenttdp43_not_ind	TRUE
chr2	86907953	87013976	106024	+	ENSG00000187627.17	RGPD1	RGPD1	4.77	1.09	78.6	1.22e-08	1.77e-07	7.92	treatmenttdp43_ind-treatmenttdp43_not_ind	TRUE
chr12	6976185	7018477	42293	-	ENSG00000111684.11	LPCAT3	LPCAT3	-0.374	4.26	78.5	1.22e-08	1.78e-07	7.91	treatmenttdp43_ind-treatmenttdp43_not_ind	TRUE
chr7	100889994	100896974	6981	-	ENSG00000087085.16	ACHE	ACHE	-0.408	8.45	78.5	1.23e-08	1.78e-07	7.91	treatmenttdp43_ind-treatmenttdp43_not_ind	TRUE
chr10	103396626	103446294	49669	+	ENSG00000148843.15	PDCD11	PDCD11	0.314	5.63	78.5	1.23e-08	1.79e-07	7.91	treatmenttdp43_ind-treatmenttdp43_not_ind	TRUE
chr17	42313324	42388540	75217	-	ENSG00000168610.16	STAT3	STAT3	-0.37	8.75	78.5	1.23e-08	1.79e-07	7.91	treatmenttdp43_ind-treatmenttdp43_not_ind	TRUE
chr7	497258	520296	23039	-	ENSG00000197461.13	PDGFA	PDGFA	0.493	4.11	78.3	1.25e-08	1.81e-07	7.9	treatmenttdp43_ind-treatmenttdp43_not_ind	TRUE
chr2	129979666	129982738	3073	+	ENSG00000222014.6	RAB6C	RAB6C	-0.896	0.246	78.3	1.25e-08	1.81e-07	7.9	treatmenttdp43_ind-treatmenttdp43_not_ind	TRUE
chr15	57375967	57550717	174751	+	ENSG00000128849.11	CGNL1	CGNL1	0.419	5.64	78.2	1.26e-08	1.83e-07	7.9	treatmenttdp43_ind-treatmenttdp43_not_ind	TRUE
chr12	459939	563509	103571	+	ENSG00000139044.12	B4GALNT3	B4GALNT3	-0.708	4.77	78.2	1.26e-08	1.83e-07	7.9	treatmenttdp43_ind-treatmenttdp43_not_ind	TRUE
chr19	4402640	4445018	42379	+	ENSG00000167670.16	CHAF1A	CHAF1A	0.71	2.85	78.2	1.26e-08	1.83e-07	7.9	treatmenttdp43_ind-treatmenttdp43_not_ind	TRUE
chr1	159171609	159203313	31705	+	ENSG00000162706.13	CADM3	CADM3	-0.406	9.43	78.2	1.27e-08	1.83e-07	7.9	treatmenttdp43_ind-treatmenttdp43_not_ind	TRUE
chr1	182839347	182887982	48636	+	ENSG00000135829.17	DHX9	DHX9	0.237	7.87	78.2	1.27e-08	1.84e-07	7.9	treatmenttdp43_ind-treatmenttdp43_not_ind	TRUE
chr16	3156736	3157483	748	-	ENSG00000261889.1	NA	ENSG00000261889.1	1.89	-1.99	78.2	1.27e-08	1.84e-07	7.9	treatmenttdp43_ind-treatmenttdp43_not_ind	TRUE
chr7	19719315	19773617	54303	-	ENSG00000173452.14	TMEM196	TMEM196	-0.481	3.67	78.1	1.28e-08	1.85e-07	7.89	treatmenttdp43_ind-treatmenttdp43_not_ind	TRUE
chr1	247332054	247393839	61786	+	ENSG00000289234.2	NA	ENSG00000289234.2	-0.325	4.57	78.1	1.28e-08	1.85e-07	7.89	treatmenttdp43_ind-treatmenttdp43_not_ind	TRUE
chr1	43525187	43623666	98480	+	ENSG00000142949.17	PTPRF	PTPRF	-0.408	8.23	78	1.29e-08	1.86e-07	7.89	treatmenttdp43_ind-treatmenttdp43_not_ind	TRUE
chr4	65319563	65670495	350933	-	ENSG00000145242.14	EPHA5	EPHA5	-0.628	6.75	78.1	1.29e-08	1.86e-07	7.89	treatmenttdp43_ind-treatmenttdp43_not_ind	TRUE
chr2	188974373	189012746	38374	+	ENSG00000168542.16	COL3A1	COL3A1	0.904	8.49	78	1.29e-08	1.86e-07	7.89	treatmenttdp43_ind-treatmenttdp43_not_ind	TRUE
chr2	111006015	111523376	517362	-	ENSG00000172965.17	MIR4435-2HG	MIR4435-2HG	0.701	6.29	78.1	1.29e-08	1.86e-07	7.89	treatmenttdp43_ind-treatmenttdp43_not_ind	TRUE
chr12	29149016	29341121	192106	+	ENSG00000064763.12	FAR2	FAR2	-0.663	3.84	78	1.29e-08	1.87e-07	7.89	treatmenttdp43_ind-treatmenttdp43_not_ind	TRUE
chr5	180100795	180209211	108417	-	ENSG00000146090.16	RASGEF1C	RASGEF1C	-0.473	2.89	78	1.3e-08	1.87e-07	7.89	treatmenttdp43_ind-treatmenttdp43_not_ind	TRUE
chr19	42268537	42295797	27261	+	ENSG00000079432.9	CIC	CIC	-0.372	7.62	77.9	1.31e-08	1.88e-07	7.88	treatmenttdp43_ind-treatmenttdp43_not_ind	TRUE
chr10	12349547	12835545	485999	+	ENSG00000183049.14	CAMK1D	CAMK1D	-0.292	5.75	77.9	1.31e-08	1.88e-07	7.88	treatmenttdp43_ind-treatmenttdp43_not_ind	TRUE
chr14	57993545	57994525	981	-	ENSG00000259969.1	NA	ENSG00000259969.1	-0.56	1.99	77.9	1.31e-08	1.88e-07	7.88	treatmenttdp43_ind-treatmenttdp43_not_ind	TRUE
chr3	48403854	48430086	26233	-	ENSG00000164050.13	PLXNB1	PLXNB1	-0.493	6.58	77.8	1.32e-08	1.89e-07	7.88	treatmenttdp43_ind-treatmenttdp43_not_ind	TRUE
chr15	23685400	23687305	1906	-	ENSG00000182636.8	NDN	NDN	-0.366	6.34	77.8	1.32e-08	1.9e-07	7.88	treatmenttdp43_ind-treatmenttdp43_not_ind	TRUE
chr10	27154824	27187953	33130	+	ENSG00000120539.15	MASTL	MASTL	0.559	2.81	77.7	1.33e-08	1.91e-07	7.88	treatmenttdp43_ind-treatmenttdp43_not_ind	TRUE
chr11	134224671	134247788	23118	+	ENSG00000151502.11	VPS26B	VPS26B	-0.303	6.84	77.7	1.33e-08	1.91e-07	7.88	treatmenttdp43_ind-treatmenttdp43_not_ind	TRUE
chr2	45651345	46187990	536646	+	ENSG00000171132.14	PRKCE	PRKCE	-0.548	5.46	77.6	1.35e-08	1.94e-07	7.87	treatmenttdp43_ind-treatmenttdp43_not_ind	TRUE
chr8	80558870	80559757	888	+	ENSG00000188856.6	RPSAP47	RPSAP47	4.33	-3.54	77.6	1.35e-08	1.94e-07	7.87	treatmenttdp43_ind-treatmenttdp43_not_ind	TRUE
chr16	66720893	66751609	30717	-	ENSG00000135720.13	DYNC1LI2	DYNC1LI2	-0.346	8.48	77.5	1.36e-08	1.95e-07	7.87	treatmenttdp43_ind-treatmenttdp43_not_ind	TRUE
chr11	63911230	63917164	5935	-	ENSG00000167771.6	RCOR2	RCOR2	-0.417	3.42	77.5	1.36e-08	1.95e-07	7.87	treatmenttdp43_ind-treatmenttdp43_not_ind	TRUE
chr16	74447427	74607144	159718	-	ENSG00000090863.12	GLG1	GLG1	-0.366	8.87	77.5	1.37e-08	1.96e-07	7.86	treatmenttdp43_ind-treatmenttdp43_not_ind	TRUE
chr17	45132600	45144181	11582	+	ENSG00000181513.15	ACBD4	ACBD4	-0.493	2.8	77.5	1.37e-08	1.96e-07	7.86	treatmenttdp43_ind-treatmenttdp43_not_ind	TRUE
chr19	7534004	7561764	27761	+	ENSG00000032444.17	PNPLA6	PNPLA6	-0.434	5.95	77.4	1.38e-08	1.97e-07	7.86	treatmenttdp43_ind-treatmenttdp43_not_ind	TRUE
chr6	152987362	153002709	15348	-	ENSG00000112031.16	MTRF1L	MTRF1L	0.292	5.17	77.4	1.38e-08	1.97e-07	7.86	treatmenttdp43_ind-treatmenttdp43_not_ind	TRUE
chr1	241847967	241895148	47182	+	ENSG00000174371.17	EXO1	EXO1	1.81	0.272	77.4	1.38e-08	1.97e-07	7.86	treatmenttdp43_ind-treatmenttdp43_not_ind	TRUE
chr1	31179745	31239887	60143	-	ENSG00000084628.10	NKAIN1	NKAIN1	-0.382	6.94	77.4	1.38e-08	1.98e-07	7.86	treatmenttdp43_ind-treatmenttdp43_not_ind	TRUE
chr15	63042632	63071915	29284	+	ENSG00000140416.23	TPM1	TPM1	1.44	7.72	77.4	1.39e-08	1.98e-07	7.86	treatmenttdp43_ind-treatmenttdp43_not_ind	TRUE
chr11	57233577	57237250	3674	-	ENSG00000134817.12	APLNR	APLNR	-0.793	2.64	77.3	1.4e-08	2e-07	7.85	treatmenttdp43_ind-treatmenttdp43_not_ind	TRUE
chr19	45933734	45974044	40311	-	ENSG00000104967.8	NOVA2	NOVA2	-0.382	7.2	77.3	1.41e-08	2e-07	7.85	treatmenttdp43_ind-treatmenttdp43_not_ind	TRUE
chr4	17577198	17607972	30775	+	ENSG00000002549.13	LAP3	LAP3	0.556	5.64	77.2	1.41e-08	2.01e-07	7.85	treatmenttdp43_ind-treatmenttdp43_not_ind	TRUE
chr3	16174680	16231992	57313	+	ENSG00000131386.20	GALNT15	GALNT15	-0.811	4.65	77.2	1.41e-08	2.01e-07	7.85	treatmenttdp43_ind-treatmenttdp43_not_ind	TRUE
chr15	34358633	34367196	8564	-	ENSG00000176454.15	LPCAT4	LPCAT4	-0.418	6.21	77.2	1.41e-08	2.01e-07	7.85	treatmenttdp43_ind-treatmenttdp43_not_ind	TRUE
chr8	141391995	141432454	40460	+	ENSG00000184489.13	PTP4A3	PTP4A3	-0.641	3.94	77.2	1.41e-08	2.01e-07	7.85	treatmenttdp43_ind-treatmenttdp43_not_ind	TRUE
chr15	85759326	85794925	35600	-	ENSG00000183655.13	KLHL25	KLHL25	-0.461	5.21	77.2	1.42e-08	2.01e-07	7.85	treatmenttdp43_ind-treatmenttdp43_not_ind	TRUE
chr12	70366290	70434292	68003	+	ENSG00000135643.5	KCNMB4	KCNMB4	-0.452	4.47	77.1	1.42e-08	2.02e-07	7.85	treatmenttdp43_ind-treatmenttdp43_not_ind	TRUE
chr15	31923438	32173018	249581	+	ENSG00000175344.19	CHRNA7	CHRNA7	-0.633	4.64	77.1	1.43e-08	2.03e-07	7.84	treatmenttdp43_ind-treatmenttdp43_not_ind	TRUE
chr3	71675414	71754773	79360	-	ENSG00000163412.13	EIF4E3	EIF4E3	-0.456	5.13	77	1.44e-08	2.04e-07	7.84	treatmenttdp43_ind-treatmenttdp43_not_ind	TRUE
chr20	63639705	63657682	17978	-	ENSG00000197457.10	STMN3	STMN3	-0.357	8.75	77	1.44e-08	2.05e-07	7.84	treatmenttdp43_ind-treatmenttdp43_not_ind	TRUE
chr20	4220630	4249287	28658	-	ENSG00000171873.8	ADRA1D	ADRA1D	-0.76	2.41	77	1.45e-08	2.05e-07	7.84	treatmenttdp43_ind-treatmenttdp43_not_ind	TRUE
chr4	95162504	95549206	386703	-	ENSG00000182168.15	UNC5C	UNC5C	-0.556	5.37	77	1.45e-08	2.05e-07	7.84	treatmenttdp43_ind-treatmenttdp43_not_ind	TRUE
chr19	13931187	13953392	22206	-	ENSG00000132000.14	PODNL1	PODNL1	-0.708	2.03	77	1.45e-08	2.06e-07	7.84	treatmenttdp43_ind-treatmenttdp43_not_ind	TRUE
chr8	6617310	6708224	90915	-	ENSG00000249898.10	NA	ENSG00000249898.10	-0.608	1.97	76.9	1.46e-08	2.07e-07	7.83	treatmenttdp43_ind-treatmenttdp43_not_ind	TRUE
chr17	46590669	46757464	166796	+	ENSG00000073969.18	NSF	NSF	-0.319	7.73	76.8	1.47e-08	2.08e-07	7.83	treatmenttdp43_ind-treatmenttdp43_not_ind	TRUE
chr1	204617170	204685738	68569	-	ENSG00000170382.12	LRRN2	LRRN2	-0.492	6.51	76.8	1.47e-08	2.09e-07	7.83	treatmenttdp43_ind-treatmenttdp43_not_ind	TRUE
chr10	53802771	55627942	1825172	-	ENSG00000150275.20	PCDH15	PCDH15	-0.809	4.32	76.8	1.48e-08	2.09e-07	7.83	treatmenttdp43_ind-treatmenttdp43_not_ind	TRUE
chr2	74152528	74178898	26371	-	ENSG00000114978.18	MOB1A	MOB1A	0.324	4.67	76.7	1.49e-08	2.1e-07	7.83	treatmenttdp43_ind-treatmenttdp43_not_ind	TRUE
chr1	34865436	34929650	64215	-	ENSG00000116544.12	DLGAP3	DLGAP3	-0.443	4.97	76.7	1.49e-08	2.1e-07	7.83	treatmenttdp43_ind-treatmenttdp43_not_ind	TRUE
chr1	235547685	235650754	103070	-	ENSG00000168243.11	GNG4	GNG4	-0.514	7.44	76.8	1.49e-08	2.1e-07	7.83	treatmenttdp43_ind-treatmenttdp43_not_ind	TRUE
chr6	7590198	7611967	21770	+	ENSG00000168566.13	SNRNP48	SNRNP48	0.465	2.81	76.7	1.49e-08	2.1e-07	7.83	treatmenttdp43_ind-treatmenttdp43_not_ind	TRUE
chr6	31982057	32002681	20625	+	ENSG00000244731.10	C4A	C4A	-0.913	6.02	76.7	1.49e-08	2.1e-07	7.83	treatmenttdp43_ind-treatmenttdp43_not_ind	TRUE
chr11	64606174	64723197	117024	-	ENSG00000110076.20	NRXN2	NRXN2	-0.57	8.68	76.7	1.49e-08	2.11e-07	7.83	treatmenttdp43_ind-treatmenttdp43_not_ind	TRUE
chr7	149872968	149891204	18237	+	ENSG00000171130.19	ATP6V0E2	ATP6V0E2	-0.31	8.42	76.7	1.5e-08	2.11e-07	7.82	treatmenttdp43_ind-treatmenttdp43_not_ind	TRUE
chr20	32443059	32585333	142275	-	ENSG00000197183.15	NOL4L	NOL4L	-0.432	6.79	76.7	1.5e-08	2.11e-07	7.82	treatmenttdp43_ind-treatmenttdp43_not_ind	TRUE
chr4	108650585	108667820	17236	+	ENSG00000198856.13	OSTC	OSTC	0.665	5.36	76.7	1.5e-08	2.11e-07	7.82	treatmenttdp43_ind-treatmenttdp43_not_ind	TRUE
chr14	99684298	99727301	43004	+	ENSG00000036530.9	CYP46A1	CYP46A1	-0.383	5.03	76.6	1.51e-08	2.12e-07	7.82	treatmenttdp43_ind-treatmenttdp43_not_ind	TRUE
chr19	17859910	17864153	4244	+	ENSG00000105640.13	RPL18A	RPL18A	0.532	7.96	76.6	1.51e-08	2.12e-07	7.82	treatmenttdp43_ind-treatmenttdp43_not_ind	TRUE
chr1	37566816	37595937	29122	-	ENSG00000134697.13	GNL2	GNL2	0.444	5.51	76.6	1.51e-08	2.12e-07	7.82	treatmenttdp43_ind-treatmenttdp43_not_ind	TRUE
chr9	37438102	37465450	27349	-	ENSG00000168795.5	ZBTB5	ZBTB5	-0.315	5.37	76.6	1.51e-08	2.12e-07	7.82	treatmenttdp43_ind-treatmenttdp43_not_ind	TRUE
chr5	141187127	141191541	4415	+	ENSG00000177839.7	PCDHB9	PCDHB9	-0.51	3.82	76.6	1.51e-08	2.12e-07	7.82	treatmenttdp43_ind-treatmenttdp43_not_ind	TRUE
chr12	2959330	3040676	81347	+	ENSG00000197905.10	TEAD4	TEAD4	-0.447	3.7	76.6	1.51e-08	2.12e-07	7.82	treatmenttdp43_ind-treatmenttdp43_not_ind	TRUE
chr1	27234632	27308636	74005	+	ENSG00000142784.16	WDTC1	WDTC1	-0.306	6.29	76.6	1.52e-08	2.13e-07	7.82	treatmenttdp43_ind-treatmenttdp43_not_ind	TRUE
chr2	95436133	95436556	424	+	ENSG00000227120.1	NA	ENSG00000227120.1	2.77	-2.83	76.6	1.52e-08	2.13e-07	7.82	treatmenttdp43_ind-treatmenttdp43_not_ind	TRUE
chr13	49210422	49212294	1873	-	ENSG00000231665.1	NA	ENSG00000231665.1	1.54	-1.03	76.5	1.53e-08	2.14e-07	7.82	treatmenttdp43_ind-treatmenttdp43_not_ind	TRUE
chr14	95157645	95181475	23831	+	ENSG00000235706.9	DICER1-AS1	DICER1-AS1	-0.556	2.65	76.5	1.53e-08	2.14e-07	7.82	treatmenttdp43_ind-treatmenttdp43_not_ind	TRUE
chr3	120094895	120136783	41889	+	ENSG00000242622.4	NA	ENSG00000242622.4	0.613	1.56	76.5	1.53e-08	2.15e-07	7.81	treatmenttdp43_ind-treatmenttdp43_not_ind	TRUE
chr3	98795941	98901695	105755	-	ENSG00000057019.16	DCBLD2	DCBLD2	0.448	8.6	76.4	1.54e-08	2.15e-07	7.81	treatmenttdp43_ind-treatmenttdp43_not_ind	TRUE
chr9	76611376	76906114	294739	-	ENSG00000106772.19	PRUNE2	PRUNE2	-0.49	8.57	76.4	1.54e-08	2.15e-07	7.81	treatmenttdp43_ind-treatmenttdp43_not_ind	TRUE
chr2	216632828	216664436	31609	+	ENSG00000115457.10	IGFBP2	IGFBP2	0.568	8.69	76.4	1.54e-08	2.15e-07	7.81	treatmenttdp43_ind-treatmenttdp43_not_ind	TRUE
chr6	107957413	107959986	2574	+	ENSG00000272476.1	NA	ENSG00000272476.1	1.13	0.479	76.4	1.54e-08	2.15e-07	7.81	treatmenttdp43_ind-treatmenttdp43_not_ind	TRUE
chr6	145784406	145786559	2154	-	ENSG00000288056.1	NA	ENSG00000288056.1	1.84	-1.31	76.4	1.54e-08	2.15e-07	7.81	treatmenttdp43_ind-treatmenttdp43_not_ind	TRUE
chr3	9498361	9553822	55462	-	ENSG00000156959.9	LHFPL4	LHFPL4	-0.396	6.67	76.4	1.55e-08	2.16e-07	7.81	treatmenttdp43_ind-treatmenttdp43_not_ind	TRUE
chr15	43794162	43800220	6059	-	ENSG00000184716.14	SERINC4	SERINC4	1.5	-0.92	76.4	1.55e-08	2.16e-07	7.81	treatmenttdp43_ind-treatmenttdp43_not_ind	TRUE
chr10	101031234	101041241	10008	+	ENSG00000107819.15	SFXN3	SFXN3	-0.297	6.54	76.3	1.57e-08	2.18e-07	7.8	treatmenttdp43_ind-treatmenttdp43_not_ind	TRUE
chr3	52524385	52535054	10670	-	ENSG00000168268.11	NT5DC2	NT5DC2	0.611	6.25	76.3	1.57e-08	2.18e-07	7.8	treatmenttdp43_ind-treatmenttdp43_not_ind	TRUE
chr2	162170684	162245151	74468	-	ENSG00000078098.15	FAP	FAP	1.56	2.29	76.2	1.57e-08	2.19e-07	7.8	treatmenttdp43_ind-treatmenttdp43_not_ind	TRUE
chr16	2154792	2155405	614	-	ENSG00000260260.3	SNHG19	SNHG19	0.851	1.71	76.2	1.57e-08	2.19e-07	7.8	treatmenttdp43_ind-treatmenttdp43_not_ind	TRUE
chr14	24052009	24069729	17721	+	ENSG00000186648.15	CARMIL3	CARMIL3	-0.54	4.75	76.2	1.58e-08	2.19e-07	7.8	treatmenttdp43_ind-treatmenttdp43_not_ind	TRUE
chr1	28592200	28595449	3250	+	ENSG00000188060.8	RAB42	RAB42	1.17	0.59	76.2	1.58e-08	2.2e-07	7.8	treatmenttdp43_ind-treatmenttdp43_not_ind	TRUE
chr11	45722279	45748029	25751	+	ENSG00000254519.5	LOC100507384	LOC100507384	1.95	-1.73	76.2	1.58e-08	2.2e-07	7.8	treatmenttdp43_ind-treatmenttdp43_not_ind	TRUE
chr4	143577302	143700675	123374	-	ENSG00000183090.5	FREM3	FREM3	-0.706	2.55	76.2	1.59e-08	2.2e-07	7.8	treatmenttdp43_ind-treatmenttdp43_not_ind	TRUE
chr17	58095672	58101479	5808	+	ENSG00000279207.1	NA	ENSG00000279207.1	0.57	2.35	76.2	1.59e-08	2.2e-07	7.8	treatmenttdp43_ind-treatmenttdp43_not_ind	TRUE
chr22	38818452	38844028	25577	-	ENSG00000221890.6	NPTXR	NPTXR	-0.419	8.47	76.1	1.6e-08	2.22e-07	7.8	treatmenttdp43_ind-treatmenttdp43_not_ind	TRUE
chr3	184249672	184258759	9088	+	ENSG00000284753.2	EEF1AKMT4	EEF1AKMT4	0.97	1.24	76.1	1.6e-08	2.22e-07	7.8	treatmenttdp43_ind-treatmenttdp43_not_ind	TRUE
chr6	44298731	44313347	14617	-	ENSG00000124608.5	AARS2	AARS2	0.3	4.89	76	1.61e-08	2.23e-07	7.79	treatmenttdp43_ind-treatmenttdp43_not_ind	TRUE
chrX	38561542	38688920	127379	+	ENSG00000156298.13	TSPAN7	TSPAN7	-0.293	7.74	76	1.61e-08	2.23e-07	7.79	treatmenttdp43_ind-treatmenttdp43_not_ind	TRUE
chr12	98613405	98645113	31709	-	ENSG00000166130.15	IKBIP	IKBIP	0.727	4.26	76	1.61e-08	2.23e-07	7.79	treatmenttdp43_ind-treatmenttdp43_not_ind	TRUE
chr19	7888505	7902021	13517	+	ENSG00000171017.11	LRRC8E	LRRC8E	2.11	-0.131	76	1.61e-08	2.23e-07	7.79	treatmenttdp43_ind-treatmenttdp43_not_ind	TRUE
chr17	76376584	76387860	11277	+	ENSG00000176170.14	SPHK1	SPHK1	0.772	2.35	76	1.61e-08	2.23e-07	7.79	treatmenttdp43_ind-treatmenttdp43_not_ind	TRUE
chr17	39173453	39197703	24251	-	ENSG00000067191.16	CACNB1	CACNB1	-0.397	6.22	76	1.62e-08	2.24e-07	7.79	treatmenttdp43_ind-treatmenttdp43_not_ind	TRUE
chr19	17323223	17334855	11633	-	ENSG00000074855.11	ANO8	ANO8	-0.41	5.68	76	1.62e-08	2.24e-07	7.79	treatmenttdp43_ind-treatmenttdp43_not_ind	TRUE
chr7	2558972	2614733	55762	+	ENSG00000106012.18	IQCE	IQCE	-0.482	5.37	76	1.62e-08	2.24e-07	7.79	treatmenttdp43_ind-treatmenttdp43_not_ind	TRUE
chr12	101745499	101830959	85461	-	ENSG00000111670.16	GNPTAB	GNPTAB	-0.391	6.92	76	1.62e-08	2.24e-07	7.79	treatmenttdp43_ind-treatmenttdp43_not_ind	TRUE
chr14	91232532	91253925	21394	-	ENSG00000119714.11	GPR68	GPR68	-0.655	3.83	76	1.62e-08	2.24e-07	7.79	treatmenttdp43_ind-treatmenttdp43_not_ind	TRUE
chr10	26647986	26653454	5469	+	ENSG00000231976.8	NA	ENSG00000231976.8	6.75	-2.93	89.1	1.62e-08	2.24e-07	7.79	treatmenttdp43_ind-treatmenttdp43_not_ind	TRUE
chrX	101393273	101408012	14740	-	ENSG00000102393.14	GLA	GLA	0.362	3.82	75.9	1.63e-08	2.24e-07	7.79	treatmenttdp43_ind-treatmenttdp43_not_ind	TRUE
chr17	42025576	42098479	72904	-	ENSG00000187595.18	ZNF385C	ZNF385C	-0.544	1.63	75.9	1.64e-08	2.25e-07	7.79	treatmenttdp43_ind-treatmenttdp43_not_ind	TRUE
chr21	44805617	44818779	13163	-	ENSG00000184900.16	SUMO3	SUMO3	-0.339	6.68	75.9	1.64e-08	2.26e-07	7.79	treatmenttdp43_ind-treatmenttdp43_not_ind	TRUE
chrX	74421493	74533917	112425	+	ENSG00000147100.11	SLC16A2	SLC16A2	-0.402	6.46	75.8	1.65e-08	2.26e-07	7.78	treatmenttdp43_ind-treatmenttdp43_not_ind	TRUE
chr6	35797206	35845397	48192	+	ENSG00000197753.11	LHFPL5	LHFPL5	-0.522	2.72	75.8	1.65e-08	2.26e-07	7.78	treatmenttdp43_ind-treatmenttdp43_not_ind	TRUE
chr1	114089291	114153880	64590	-	ENSG00000134207.17	SYT6	SYT6	-0.426	4.26	75.8	1.66e-08	2.28e-07	7.78	treatmenttdp43_ind-treatmenttdp43_not_ind	TRUE
chr1	160995211	161021343	26133	-	ENSG00000158769.18	F11R	F11R	-0.772	4.17	75.7	1.66e-08	2.28e-07	7.78	treatmenttdp43_ind-treatmenttdp43_not_ind	TRUE
chr4	6687448	6690544	3097	-	ENSG00000246526.3	LINC02481	LINC02481	3.98	-3.33	75.7	1.66e-08	2.28e-07	7.78	treatmenttdp43_ind-treatmenttdp43_not_ind	TRUE
chr12	94567122	94650557	83436	-	ENSG00000057704.13	TMCC3	TMCC3	-0.548	3.97	75.7	1.67e-08	2.29e-07	7.78	treatmenttdp43_ind-treatmenttdp43_not_ind	TRUE
chr16	31114489	31131393	16905	+	ENSG00000103510.20	KAT8	KAT8	-0.273	5.07	75.7	1.67e-08	2.29e-07	7.78	treatmenttdp43_ind-treatmenttdp43_not_ind	TRUE
chr12	22448583	22544546	95964	-	ENSG00000111731.13	C2CD5	C2CD5	-0.454	5.22	75.7	1.67e-08	2.29e-07	7.78	treatmenttdp43_ind-treatmenttdp43_not_ind	TRUE
chr19	416589	461033	44445	-	ENSG00000129946.11	SHC2	SHC2	-0.373	6.2	75.7	1.67e-08	2.29e-07	7.78	treatmenttdp43_ind-treatmenttdp43_not_ind	TRUE
chr14	90524564	90816479	291916	-	ENSG00000165914.15	TTC7B	TTC7B	-0.379	5.78	75.7	1.67e-08	2.29e-07	7.78	treatmenttdp43_ind-treatmenttdp43_not_ind	TRUE
chr20	64102394	64242253	139860	+	ENSG00000196132.14	MYT1	MYT1	-0.518	4.92	75.7	1.67e-08	2.29e-07	7.78	treatmenttdp43_ind-treatmenttdp43_not_ind	TRUE
chr15	74957219	75021495	64277	+	ENSG00000198794.12	SCAMP5	SCAMP5	-0.362	8.05	75.7	1.67e-08	2.29e-07	7.78	treatmenttdp43_ind-treatmenttdp43_not_ind	TRUE
chr14	71320449	71741229	420781	+	ENSG00000197555.10	SIPA1L1	SIPA1L1	0.304	6.43	75.7	1.68e-08	2.29e-07	7.78	treatmenttdp43_ind-treatmenttdp43_not_ind	TRUE
chr22	20441519	20495844	54326	-	ENSG00000099910.17	KLHL22	KLHL22	-0.306	5.48	75.7	1.68e-08	2.3e-07	7.77	treatmenttdp43_ind-treatmenttdp43_not_ind	TRUE
chr17	36534987	36539310	4324	+	ENSG00000277161.2	PIGW	PIGW	0.674	2.82	75.6	1.69e-08	2.3e-07	7.77	treatmenttdp43_ind-treatmenttdp43_not_ind	TRUE
chr2	99318982	99340702	21721	-	ENSG00000115514.12	TXNDC9	TXNDC9	0.428	4.17	75.5	1.7e-08	2.32e-07	7.77	treatmenttdp43_ind-treatmenttdp43_not_ind	TRUE
chr14	74498183	74612378	114196	-	ENSG00000119681.12	LTBP2	LTBP2	1.4	5.48	75.6	1.7e-08	2.32e-07	7.77	treatmenttdp43_ind-treatmenttdp43_not_ind	TRUE
chr17	79833156	79839440	6285	-	ENSG00000141582.15	CBX4	CBX4	-0.37	6.03	75.5	1.7e-08	2.32e-07	7.77	treatmenttdp43_ind-treatmenttdp43_not_ind	TRUE
chr11	112961247	113278436	317190	+	ENSG00000149294.17	NCAM1	NCAM1	-0.564	9.7	75.6	1.7e-08	2.32e-07	7.77	treatmenttdp43_ind-treatmenttdp43_not_ind	TRUE
chr5	144170873	144485686	314814	+	ENSG00000183775.11	KCTD16	KCTD16	-0.718	4.37	75.6	1.7e-08	2.32e-07	7.77	treatmenttdp43_ind-treatmenttdp43_not_ind	TRUE
chr21	6215291	6217681	2391	-	ENSG00000288187.1	NA	ENSG00000288187.1	0.535	2.2	75.5	1.7e-08	2.32e-07	7.77	treatmenttdp43_ind-treatmenttdp43_not_ind	TRUE
[truncated: 25,231 more rows]
