# Supplementary material for: A model of human neural networks reveals NPTX2 pathology in ALS and FTLD
Source: Nature. 2024 Feb 14;626(8001):1073–83. doi: 10.1038/s41586-024-07042-7 (PMC10901740; doi:10.1038/s41586-024-07042-7)
Supplement: Supplementary file 8 — DEG TDP-43 knockdown vs Ctrl shRNA (bulk) [file 41586_2024_7042_MOESM8_ESM.xlsx]

## Sheet: DEG TDP-43 KD vs Ctrl shRNA
seqnames	start	end	width	strand	gene_id	SYMBOL	gene_name	logFC	logCPM	F	PValue	FDR	mlog10PValue	comparison	significant
chr14	92936914	93116320	179407	-	ENSG00000100605.17	ITPK1	ITPK1	2.62	6.42	3290	4.39e-25	1.2e-20	24.4	treatmenttdp43_b-treatmentnt_shrna	TRUE
chr8	79611117	79666158	55042	+	ENSG00000104435.14	STMN2	STMN2	-2.18	10.9	3010	1.15e-24	1.56e-20	23.9	treatmenttdp43_b-treatmentnt_shrna	TRUE
chr1	159203307	159206500	3194	+	ENSG00000213088.12	ACKR1	ACKR1	2.15	4.68	2770	2.76e-24	2.5e-20	23.6	treatmenttdp43_b-treatmentnt_shrna	TRUE
chr20	25195693	25228075	32383	+	ENSG00000197586.13	ENTPD6	ENTPD6	1.88	6.99	2600	5.45e-24	3.71e-20	23.3	treatmenttdp43_b-treatmentnt_shrna	TRUE
chr18	60371062	60372775	1714	-	ENSG00000166603.5	MC4R	MC4R	-2.18	4.39	2490	8.78e-24	4.78e-20	23.1	treatmenttdp43_b-treatmentnt_shrna	TRUE
chr15	80779343	80951776	172434	+	ENSG00000103888.17	CEMIP	CEMIP	-3.28	7.96	2270	2.31e-23	1.05e-19	22.6	treatmenttdp43_b-treatmentnt_shrna	TRUE
chr11	867859	915058	47200	-	ENSG00000177830.18	CHID1	CHID1	-2.39	5.81	2040	7.26e-23	2.83e-19	22.1	treatmenttdp43_b-treatmentnt_shrna	TRUE
chr10	3066333	3137718	71386	+	ENSG00000067057.19	PFKP	PFKP	-2.1	7.05	1890	1.67e-22	5.69e-19	21.8	treatmenttdp43_b-treatmentnt_shrna	TRUE
chr3	47282917	47346816	63900	+	ENSG00000114648.12	KLHL18	KLHL18	1.91	5.78	1850	2.1e-22	6.34e-19	21.7	treatmenttdp43_b-treatmentnt_shrna	TRUE
chr16	57372477	57385044	12568	+	ENSG00000006210.7	CX3CL1	CX3CL1	1.46	6.3	1810	2.71e-22	6.76e-19	21.6	treatmenttdp43_b-treatmentnt_shrna	TRUE
chr16	70251983	70289707	37725	-	ENSG00000090861.17	AARS1	AARS1	1.07	7.87	1800	2.73e-22	6.76e-19	21.6	treatmenttdp43_b-treatmentnt_shrna	TRUE
chr4	2059327	2069089	9763	+	ENSG00000185818.8	NAT8L	NAT8L	1.6	7.23	1730	4.3e-22	9.76e-19	21.4	treatmenttdp43_b-treatmentnt_shrna	TRUE
chr12	85874295	85882992	8698	+	ENSG00000133636.11	NTS	NTS	-2.43	3.91	1710	4.71e-22	9.86e-19	21.3	treatmenttdp43_b-treatmentnt_shrna	TRUE
chr6	26124145	26139116	14972	+	ENSG00000180573.10	H2AC6	H2AC6	-2.85	3.64	1580	1.1e-21	2.14e-18	21	treatmenttdp43_b-treatmentnt_shrna	TRUE
chr12	113422380	113438276	15897	+	ENSG00000139410.15	SDSL	SDSL	-2.41	4.1	1560	1.25e-21	2.27e-18	20.9	treatmenttdp43_b-treatmentnt_shrna	TRUE
chr16	19856691	19886167	29477	-	ENSG00000167191.12	GPRC5B	GPRC5B	2.15	7.28	1530	1.62e-21	2.76e-18	20.8	treatmenttdp43_b-treatmentnt_shrna	TRUE
chr19	6413102	6424811	11710	-	ENSG00000088247.19	KHSRP	KHSRP	1.08	7.54	1460	2.66e-21	4.25e-18	20.6	treatmenttdp43_b-treatmentnt_shrna	TRUE
chr12	104455295	104762014	306720	+	ENSG00000171310.11	CHST11	CHST11	-1.45	6.37	1400	3.92e-21	5.84e-18	20.4	treatmenttdp43_b-treatmentnt_shrna	TRUE
chr3	57089982	57170306	80325	-	ENSG00000144730.19	IL17RD	IL17RD	1.29	6.66	1400	4.08e-21	5.84e-18	20.4	treatmenttdp43_b-treatmentnt_shrna	TRUE
chr11	85694224	85811159	116936	-	ENSG00000137501.18	SYTL2	SYTL2	-1.74	6.48	1390	4.53e-21	6.17e-18	20.3	treatmenttdp43_b-treatmentnt_shrna	TRUE
chr4	184385702	184474558	88857	-	ENSG00000168310.12	IRF2	IRF2	-1.58	4.13	1370	5.22e-21	6.77e-18	20.3	treatmenttdp43_b-treatmentnt_shrna	TRUE
chr11	119334527	119337309	2783	+	ENSG00000173456.5	RNF26	RNF26	1.14	5.27	1340	6.49e-21	8.04e-18	20.2	treatmenttdp43_b-treatmentnt_shrna	TRUE
chr16	89912119	89920973	8855	+	ENSG00000258839.4	MC1R	MC1R	2.4	4.11	1290	9.58e-21	1.13e-17	20	treatmenttdp43_b-treatmentnt_shrna	TRUE
chr7	90466424	91210590	744167	+	ENSG00000058091.17	CDK14	CDK14	1.19	5.66	1260	1.2e-20	1.36e-17	19.9	treatmenttdp43_b-treatmentnt_shrna	TRUE
chr1	42682418	42703805	21388	+	ENSG00000065978.19	YBX1	YBX1	1.24	9.72	1260	1.28e-20	1.36e-17	19.9	treatmenttdp43_b-treatmentnt_shrna	TRUE
chr1	47333790	47394866	61077	+	ENSG00000162368.15	CMPK1	CMPK1	-1.22	6.1	1250	1.3e-20	1.36e-17	19.9	treatmenttdp43_b-treatmentnt_shrna	TRUE
chr8	28600469	28756561	156093	+	ENSG00000012232.10	EXTL3	EXTL3	1.1	7.26	1240	1.43e-20	1.4e-17	19.8	treatmenttdp43_b-treatmentnt_shrna	TRUE
chr7	140453033	140479536	26504	-	ENSG00000133606.11	MKRN1	MKRN1	1.04	6.6	1240	1.44e-20	1.4e-17	19.8	treatmenttdp43_b-treatmentnt_shrna	TRUE
chr1	89106132	89150456	44325	-	ENSG00000162645.13	GBP2	GBP2	-2.06	5.23	1220	1.75e-20	1.64e-17	19.8	treatmenttdp43_b-treatmentnt_shrna	TRUE
chr10	126905409	127452517	547109	+	ENSG00000150760.13	DOCK1	DOCK1	-1.83	5.52	1210	1.93e-20	1.75e-17	19.7	treatmenttdp43_b-treatmentnt_shrna	TRUE
chrX	103215108	103217246	2139	+	ENSG00000102409.10	BEX4	BEX4	-1.25	6.92	1190	2.38e-20	2.09e-17	19.6	treatmenttdp43_b-treatmentnt_shrna	TRUE
chr10	91906584	91909486	2903	-	ENSG00000174721.10	FGFBP3	FGFBP3	1.38	6.45	1170	2.61e-20	2.23e-17	19.6	treatmenttdp43_b-treatmentnt_shrna	TRUE
chr8	24913758	24919098	5341	+	ENSG00000104722.14	NEFM	NEFM	1.16	10.5	1160	2.92e-20	2.38e-17	19.5	treatmenttdp43_b-treatmentnt_shrna	TRUE
chr2	12716910	12742734	25825	+	ENSG00000071575.12	TRIB2	TRIB2	0.972	7.13	1160	2.98e-20	2.38e-17	19.5	treatmenttdp43_b-treatmentnt_shrna	TRUE
chr19	16197854	16245906	48053	+	ENSG00000072958.9	AP1M1	AP1M1	1.08	6.63	1150	3.18e-20	2.48e-17	19.5	treatmenttdp43_b-treatmentnt_shrna	TRUE
chr5	95885098	95961851	76754	-	ENSG00000118985.16	ELL2	ELL2	-1.92	5.35	1150	3.38e-20	2.56e-17	19.5	treatmenttdp43_b-treatmentnt_shrna	TRUE
chr1	109113679	109206781	93103	+	ENSG00000116299.17	ELAPOR1	ELAPOR1	2.26	4.31	1140	3.58e-20	2.64e-17	19.4	treatmenttdp43_b-treatmentnt_shrna	TRUE
chr12	21526296	21541249	14954	+	ENSG00000134548.11	SPX	SPX	3	1.9	1120	4.55e-20	3.26e-17	19.3	treatmenttdp43_b-treatmentnt_shrna	TRUE
chr1	109656099	109674836	18738	+	ENSG00000168765.18	GSTM4	GSTM4	1.47	4.26	1110	4.93e-20	3.39e-17	19.3	treatmenttdp43_b-treatmentnt_shrna	TRUE
chr3	133784023	133825772	41750	+	ENSG00000144867.13	SRPRB	SRPRB	-1.33	6.76	1110	4.97e-20	3.39e-17	19.3	treatmenttdp43_b-treatmentnt_shrna	TRUE
chr17	4959226	4967817	8592	-	ENSG00000091640.8	SPAG7	SPAG7	1.45	6.47	1100	5.48e-20	3.59e-17	19.3	treatmenttdp43_b-treatmentnt_shrna	TRUE
chr9	128787253	128810430	23178	+	ENSG00000107021.16	TBC1D13	TBC1D13	1.03	5.85	1090	5.56e-20	3.59e-17	19.3	treatmenttdp43_b-treatmentnt_shrna	TRUE
chr2	158795317	158862781	67465	+	ENSG00000163331.12	DAPL1	DAPL1	-1.62	2.91	1090	5.75e-20	3.59e-17	19.2	treatmenttdp43_b-treatmentnt_shrna	TRUE
chrX	71056332	71073426	17095	-	ENSG00000147164.12	SNX12	SNX12	1.12	6.08	1090	5.8e-20	3.59e-17	19.2	treatmenttdp43_b-treatmentnt_shrna	TRUE
chr16	71358713	71390436	31724	+	ENSG00000172137.19	CALB2	CALB2	1.53	5.62	1080	6.51e-20	3.94e-17	19.2	treatmenttdp43_b-treatmentnt_shrna	TRUE
chr2	167954020	168247595	293576	-	ENSG00000198648.12	STK39	STK39	-1.07	6.42	1070	7.28e-20	4.31e-17	19.1	treatmenttdp43_b-treatmentnt_shrna	TRUE
chr17	75845699	75856507	10809	-	ENSG00000132471.12	WBP2	WBP2	1.09	7.74	1060	7.55e-20	4.37e-17	19.1	treatmenttdp43_b-treatmentnt_shrna	TRUE
chr17	30378927	30469989	91063	+	ENSG00000108582.12	CPD	CPD	-1.83	6.82	1060	7.91e-20	4.49e-17	19.1	treatmenttdp43_b-treatmentnt_shrna	TRUE
chr18	59899996	59904305	4310	+	ENSG00000141682.12	PMAIP1	PMAIP1	-1.45	3.55	1040	9.38e-20	5.21e-17	19	treatmenttdp43_b-treatmentnt_shrna	TRUE
chr2	105744912	105894274	149363	+	ENSG00000071051.14	NCK2	NCK2	1.31	5.77	1030	1.09e-19	5.91e-17	19	treatmenttdp43_b-treatmentnt_shrna	TRUE
chr7	44210019	44334577	124559	-	ENSG00000058404.21	CAMK2B	CAMK2B	-1.26	5.92	1020	1.2e-19	6.35e-17	18.9	treatmenttdp43_b-treatmentnt_shrna	TRUE
chr4	107931549	107953461	21913	+	ENSG00000155016.18	CYP2U1	CYP2U1	-1.59	4.35	1020	1.21e-19	6.35e-17	18.9	treatmenttdp43_b-treatmentnt_shrna	TRUE
chr17	28335602	28347009	11408	+	ENSG00000109079.10	TNFAIP1	TNFAIP1	-1.03	7.15	1010	1.29e-19	6.58e-17	18.9	treatmenttdp43_b-treatmentnt_shrna	TRUE
chr2	219543663	219550595	6933	+	ENSG00000188760.11	TMEM198	TMEM198	1.25	4.89	1010	1.3e-19	6.58e-17	18.9	treatmenttdp43_b-treatmentnt_shrna	TRUE
chr9	113275642	113294009	18368	+	ENSG00000136875.13	PRPF4	PRPF4	1.16	5.15	997	1.49e-19	7.37e-17	18.8	treatmenttdp43_b-treatmentnt_shrna	TRUE
chr7	43926436	43956136	29701	+	ENSG00000078967.13	UBE2D4	UBE2D4	1.23	5.09	983	1.72e-19	8.35e-17	18.8	treatmenttdp43_b-treatmentnt_shrna	TRUE
chr12	26121991	26299290	177300	+	ENSG00000123096.12	SSPN	SSPN	-2.31	4.57	982	1.76e-19	8.35e-17	18.8	treatmenttdp43_b-treatmentnt_shrna	TRUE
chr19	41219223	41261766	42544	+	ENSG00000167601.12	AXL	AXL	-2.84	5.7	980	1.78e-19	8.35e-17	18.7	treatmenttdp43_b-treatmentnt_shrna	TRUE
chr17	76389456	76453152	63697	-	ENSG00000175931.13	UBE2O	UBE2O	1.07	6.25	955	2.34e-19	1.08e-16	18.6	treatmenttdp43_b-treatmentnt_shrna	TRUE
chr4	140524168	140553770	29603	+	ENSG00000179387.10	ELMOD2	ELMOD2	-1.31	4.35	948	2.53e-19	1.15e-16	18.6	treatmenttdp43_b-treatmentnt_shrna	TRUE
chr19	1815248	1848483	33236	-	ENSG00000079313.15	REXO1	REXO1	1.18	5.4	937	2.88e-19	1.29e-16	18.5	treatmenttdp43_b-treatmentnt_shrna	TRUE
chr1	159927039	159945613	18575	-	ENSG00000085552.18	IGSF9	IGSF9	1.66	2.91	934	2.96e-19	1.3e-16	18.5	treatmenttdp43_b-treatmentnt_shrna	TRUE
chr10	63521401	63625128	103728	+	ENSG00000165476.14	REEP3	REEP3	-1.23	4.74	930	3.1e-19	1.34e-16	18.5	treatmenttdp43_b-treatmentnt_shrna	TRUE
chr11	125591712	125625215	33504	+	ENSG00000134910.14	STT3A	STT3A	-1.18	7.09	926	3.23e-19	1.37e-16	18.5	treatmenttdp43_b-treatmentnt_shrna	TRUE
chr11	6474683	6481479	6797	-	ENSG00000132254.13	ARFIP2	ARFIP2	0.955	5.92	926	3.26e-19	1.37e-16	18.5	treatmenttdp43_b-treatmentnt_shrna	TRUE
chr7	149872968	149891204	18237	+	ENSG00000171130.19	ATP6V0E2	ATP6V0E2	1.09	8.42	922	3.41e-19	1.4e-16	18.5	treatmenttdp43_b-treatmentnt_shrna	TRUE
chr17	44034328	44067619	33292	-	ENSG00000161654.10	LSM12	LSM12	1.19	5.75	921	3.45e-19	1.4e-16	18.5	treatmenttdp43_b-treatmentnt_shrna	TRUE
chr1	11980181	12015211	35031	+	ENSG00000116688.18	MFN2	MFN2	0.921	7.46	913	3.76e-19	1.48e-16	18.4	treatmenttdp43_b-treatmentnt_shrna	TRUE
chr17	14303854	14305505	1652	+	ENSG00000266709.1	MGC12916	MGC12916	2.52	1.47	913	3.79e-19	1.48e-16	18.4	treatmenttdp43_b-treatmentnt_shrna	TRUE
chr20	49812713	49892242	79530	+	ENSG00000197818.12	SLC9A8	SLC9A8	1.38	4.86	912	3.82e-19	1.48e-16	18.4	treatmenttdp43_b-treatmentnt_shrna	TRUE
chr11	115169218	115504957	335740	-	ENSG00000182985.18	CADM1	CADM1	1.13	8.01	909	3.93e-19	1.48e-16	18.4	treatmenttdp43_b-treatmentnt_shrna	TRUE
chr19	14053363	14062076	8714	-	ENSG00000187867.10	PALM3	PALM3	1.54	3.87	909	3.93e-19	1.48e-16	18.4	treatmenttdp43_b-treatmentnt_shrna	TRUE
chr17	3860315	3894891	34577	-	ENSG00000004660.15	CAMKK1	CAMKK1	1.64	3.43	908	4.01e-19	1.48e-16	18.4	treatmenttdp43_b-treatmentnt_shrna	TRUE
chr17	81918270	81927735	9466	-	ENSG00000197063.11	MAFG	MAFG	0.939	6.93	906	4.08e-19	1.48e-16	18.4	treatmenttdp43_b-treatmentnt_shrna	TRUE
chr3	98795941	98901695	105755	-	ENSG00000057019.16	DCBLD2	DCBLD2	-1.58	8.6	906	4.09e-19	1.48e-16	18.4	treatmenttdp43_b-treatmentnt_shrna	TRUE
chr13	27066156	27171811	105656	-	ENSG00000152484.14	USP12	USP12	-1.2	5.49	898	4.47e-19	1.6e-16	18.3	treatmenttdp43_b-treatmentnt_shrna	TRUE
chr11	65386621	65413525	26905	+	ENSG00000126391.14	FRMD8	FRMD8	1.59	5.23	878	5.66e-19	2e-16	18.2	treatmenttdp43_b-treatmentnt_shrna	TRUE
chr17	48621156	48626358	5203	-	ENSG00000170689.10	HOXB9	HOXB9	1.05	7.94	876	5.86e-19	2.05e-16	18.2	treatmenttdp43_b-treatmentnt_shrna	TRUE
chr7	101085481	101097967	12487	+	ENSG00000169871.13	TRIM56	TRIM56	-1.12	5.84	874	5.95e-19	2.05e-16	18.2	treatmenttdp43_b-treatmentnt_shrna	TRUE
chr16	84974175	85011535	37361	-	ENSG00000153786.13	ZDHHC7	ZDHHC7	1.21	5.85	864	6.73e-19	2.29e-16	18.2	treatmenttdp43_b-treatmentnt_shrna	TRUE
chr20	37492472	37527931	35460	-	ENSG00000166619.15	BLCAP	BLCAP	1.08	7.8	851	7.95e-19	2.67e-16	18.1	treatmenttdp43_b-treatmentnt_shrna	TRUE
chr1	100872372	100895179	22808	-	ENSG00000162694.14	EXTL2	EXTL2	1.35	4.69	845	8.51e-19	2.8e-16	18.1	treatmenttdp43_b-treatmentnt_shrna	TRUE
chr1	222668013	222713210	45198	-	ENSG00000186063.13	AIDA	AIDA	-1.05	5.75	844	8.61e-19	2.8e-16	18.1	treatmenttdp43_b-treatmentnt_shrna	TRUE
chr10	67796669	67838188	41520	-	ENSG00000108176.15	DNAJC12	DNAJC12	-1.04	5.58	844	8.64e-19	2.8e-16	18.1	treatmenttdp43_b-treatmentnt_shrna	TRUE
chr17	76868404	76950393	81990	+	ENSG00000167889.13	MGAT5B	MGAT5B	-1.16	6.62	833	9.93e-19	3.18e-16	18	treatmenttdp43_b-treatmentnt_shrna	TRUE
chr17	43014607	43025123	10517	-	ENSG00000108828.16	VAT1	VAT1	0.879	9.34	821	1.16e-18	3.67e-16	17.9	treatmenttdp43_b-treatmentnt_shrna	TRUE
chr14	104474678	104605647	130970	-	ENSG00000258986.7	TMEM179	TMEM179	0.922	5.25	818	1.21e-18	3.78e-16	17.9	treatmenttdp43_b-treatmentnt_shrna	TRUE
chr12	27958084	27972733	14650	-	ENSG00000087494.16	PTHLH	PTHLH	-1.14	6.21	817	1.22e-18	3.78e-16	17.9	treatmenttdp43_b-treatmentnt_shrna	TRUE
chr16	57999546	58021618	22073	+	ENSG00000103005.13	USB1	USB1	0.894	6.15	814	1.26e-18	3.85e-16	17.9	treatmenttdp43_b-treatmentnt_shrna	TRUE
chr1	150960583	150975003	14421	-	ENSG00000143418.20	CERS2	CERS2	-1.33	6.32	812	1.29e-18	3.9e-16	17.9	treatmenttdp43_b-treatmentnt_shrna	TRUE
chr11	113975075	113990313	15239	+	ENSG00000166736.12	HTR3A	HTR3A	-2.12	1.39	808	1.36e-18	4.07e-16	17.9	treatmenttdp43_b-treatmentnt_shrna	TRUE
chr8	23385783	23457695	71913	-	ENSG00000197217.13	ENTPD4	ENTPD4	-1.02	7.04	804	1.44e-18	4.24e-16	17.8	treatmenttdp43_b-treatmentnt_shrna	TRUE
chr20	61252261	61940617	688357	+	ENSG00000179242.16	CDH4	CDH4	1.24	5.04	804	1.45e-18	4.24e-16	17.8	treatmenttdp43_b-treatmentnt_shrna	TRUE
chr13	113584721	113641473	56753	+	ENSG00000198176.13	TFDP1	TFDP1	1.09	5.01	801	1.5e-18	4.34e-16	17.8	treatmenttdp43_b-treatmentnt_shrna	TRUE
chr19	46838136	46850846	12711	-	ENSG00000042753.12	AP2S1	AP2S1	1.65	5.54	799	1.54e-18	4.42e-16	17.8	treatmenttdp43_b-treatmentnt_shrna	TRUE
chr19	58326994	58342332	15339	+	ENSG00000182318.6	ZSCAN22	ZSCAN22	1.2	3.4	797	1.58e-18	4.49e-16	17.8	treatmenttdp43_b-treatmentnt_shrna	TRUE
chr14	103519667	103522833	3167	-	ENSG00000166165.14	CKB	CKB	1.79	7.18	794	1.63e-18	4.58e-16	17.8	treatmenttdp43_b-treatmentnt_shrna	TRUE
chr1	211571568	211579161	7594	-	ENSG00000170385.10	SLC30A1	SLC30A1	-1.3	4.24	789	1.75e-18	4.87e-16	17.8	treatmenttdp43_b-treatmentnt_shrna	TRUE
chr6	149566294	149591748	25455	+	ENSG00000055211.14	GINM1	GINM1	-1.15	5.55	788	1.77e-18	4.87e-16	17.8	treatmenttdp43_b-treatmentnt_shrna	TRUE
chr12	88492793	88580851	88059	-	ENSG00000049130.16	KITLG	KITLG	-1.55	3.71	787	1.8e-18	4.91e-16	17.7	treatmenttdp43_b-treatmentnt_shrna	TRUE
chr2	64631621	64751005	119385	-	ENSG00000179833.4	SERTAD2	SERTAD2	1.15	4.43	785	1.85e-18	5e-16	17.7	treatmenttdp43_b-treatmentnt_shrna	TRUE
chr17	81244811	81295547	50737	-	ENSG00000157637.13	SLC38A10	SLC38A10	-0.936	6.44	776	2.09e-18	5.59e-16	17.7	treatmenttdp43_b-treatmentnt_shrna	TRUE
chr5	33986165	34008104	21940	-	ENSG00000242110.9	AMACR	AMACR	-1.35	3.98	771	2.23e-18	5.88e-16	17.7	treatmenttdp43_b-treatmentnt_shrna	TRUE
chr4	6026199	6200591	174393	-	ENSG00000152969.21	JAKMIP1	JAKMIP1	1.29	3.74	768	2.33e-18	6.1e-16	17.6	treatmenttdp43_b-treatmentnt_shrna	TRUE
chr10	80454265	80533124	78860	+	ENSG00000108219.16	TSPAN14	TSPAN14	0.857	6.66	765	2.42e-18	6.27e-16	17.6	treatmenttdp43_b-treatmentnt_shrna	TRUE
chr6	291630	351355	59726	+	ENSG00000112679.15	DUSP22	DUSP22	1.07	5.56	760	2.59e-18	6.66e-16	17.6	treatmenttdp43_b-treatmentnt_shrna	TRUE
chr3	9792495	9807101	14607	+	ENSG00000241553.13	ARPC4	ARPC4	1.27	6.91	759	2.63e-18	6.7e-16	17.6	treatmenttdp43_b-treatmentnt_shrna	TRUE
chr3	57571363	57598220	26858	-	ENSG00000168374.11	ARF4	ARF4	-1.28	8.29	757	2.71e-18	6.84e-16	17.6	treatmenttdp43_b-treatmentnt_shrna	TRUE
chr18	31498177	31549008	50832	+	ENSG00000046604.14	DSG2	DSG2	-1.82	3.16	756	2.76e-18	6.9e-16	17.6	treatmenttdp43_b-treatmentnt_shrna	TRUE
chr21	46188141	46228824	40684	-	ENSG00000160285.15	LSS	LSS	0.966	7.12	754	2.83e-18	7e-16	17.5	treatmenttdp43_b-treatmentnt_shrna	TRUE
chr12	57089043	57095476	6434	+	ENSG00000166886.13	NAB2	NAB2	0.825	5.64	751	2.97e-18	7.28e-16	17.5	treatmenttdp43_b-treatmentnt_shrna	TRUE
chr1	75202129	75611114	408986	-	ENSG00000137968.17	SLC44A5	SLC44A5	-1.55	5.91	747	3.14e-18	7.62e-16	17.5	treatmenttdp43_b-treatmentnt_shrna	TRUE
chr16	23061406	23149452	88047	-	ENSG00000103404.15	USP31	USP31	1.15	4.94	741	3.39e-18	8.18e-16	17.5	treatmenttdp43_b-treatmentnt_shrna	TRUE
chr12	57819927	57846729	26803	-	ENSG00000175215.11	CTDSP2	CTDSP2	1.3	6.03	738	3.56e-18	8.5e-16	17.4	treatmenttdp43_b-treatmentnt_shrna	TRUE
chr17	41754604	41786931	32328	-	ENSG00000173801.17	JUP	JUP	1.01	7.07	735	3.71e-18	8.77e-16	17.4	treatmenttdp43_b-treatmentnt_shrna	TRUE
chr19	45606994	45645602	38609	-	ENSG00000125746.18	EML2	EML2	-0.987	5.9	729	4.02e-18	9.43e-16	17.4	treatmenttdp43_b-treatmentnt_shrna	TRUE
chr6	56955107	57027346	72240	+	ENSG00000151917.18	BEND6	BEND6	-1.19	5.32	723	4.38e-18	1.02e-15	17.4	treatmenttdp43_b-treatmentnt_shrna	TRUE
chr17	80101556	80119881	18326	+	ENSG00000171298.13	GAA	GAA	-1.1	6.5	715	4.92e-18	1.14e-15	17.3	treatmenttdp43_b-treatmentnt_shrna	TRUE
chr11	61508749	61511018	2270	+	ENSG00000204950.4	LRRC10B	LRRC10B	2.35	1.73	705	5.72e-18	1.31e-15	17.2	treatmenttdp43_b-treatmentnt_shrna	TRUE
chr4	139495941	139606699	110759	-	ENSG00000145391.14	SETD7	SETD7	-1.19	6.82	704	5.76e-18	1.31e-15	17.2	treatmenttdp43_b-treatmentnt_shrna	TRUE
chr2	65310851	65432637	121787	-	ENSG00000198369.10	SPRED2	SPRED2	0.961	6.2	701	6.05e-18	1.36e-15	17.2	treatmenttdp43_b-treatmentnt_shrna	TRUE
chr6	75252924	75284948	32025	-	ENSG00000112697.17	TMEM30A	TMEM30A	-0.915	7.51	700	6.2e-18	1.38e-15	17.2	treatmenttdp43_b-treatmentnt_shrna	TRUE
chr19	40778216	40796942	18727	+	ENSG00000167578.18	RAB4B	RAB4B	1.38	4.91	699	6.26e-18	1.39e-15	17.2	treatmenttdp43_b-treatmentnt_shrna	TRUE
chr12	49293252	49298686	5435	+	ENSG00000135406.14	PRPH	PRPH	1.29	6.52	698	6.32e-18	1.39e-15	17.2	treatmenttdp43_b-treatmentnt_shrna	TRUE
chr3	3700814	4467273	766460	-	ENSG00000144455.14	SUMF1	SUMF1	-1.47	5.1	697	6.4e-18	1.39e-15	17.2	treatmenttdp43_b-treatmentnt_shrna	TRUE
chr13	99446311	99564048	117738	+	ENSG00000125304.10	TM9SF2	TM9SF2	-0.887	7.17	695	6.62e-18	1.43e-15	17.2	treatmenttdp43_b-treatmentnt_shrna	TRUE
chr5	54517759	54546586	28828	+	ENSG00000178996.14	SNX18	SNX18	-1.18	4.47	695	6.66e-18	1.43e-15	17.2	treatmenttdp43_b-treatmentnt_shrna	TRUE
chr5	140698680	140706686	8007	+	ENSG00000146007.11	ZMAT2	ZMAT2	0.828	6.7	692	6.92e-18	1.47e-15	17.2	treatmenttdp43_b-treatmentnt_shrna	TRUE
chr16	89640816	89657738	16923	-	ENSG00000131165.16	CHMP1A	CHMP1A	0.862	6.83	692	6.97e-18	1.47e-15	17.2	treatmenttdp43_b-treatmentnt_shrna	TRUE
chr6	99542387	99568825	26439	-	ENSG00000112237.13	CCNC	CCNC	-1.49	4.47	688	7.34e-18	1.54e-15	17.1	treatmenttdp43_b-treatmentnt_shrna	TRUE
chr7	158730995	158830253	99259	-	ENSG00000117868.18	ESYT2	ESYT2	0.812	5.47	688	7.43e-18	1.54e-15	17.1	treatmenttdp43_b-treatmentnt_shrna	TRUE
chr5	102753981	103029730	275750	+	ENSG00000145730.21	PAM	PAM	-0.867	8.64	686	7.63e-18	1.57e-15	17.1	treatmenttdp43_b-treatmentnt_shrna	TRUE
chr10	1177313	1737525	560213	-	ENSG00000185736.16	ADARB2	ADARB2	-2.58	4.35	686	7.67e-18	1.57e-15	17.1	treatmenttdp43_b-treatmentnt_shrna	TRUE
chr10	97614553	97633500	18948	-	ENSG00000171160.18	MORN4	MORN4	1.09	6.61	685	7.78e-18	1.58e-15	17.1	treatmenttdp43_b-treatmentnt_shrna	TRUE
chrX	154436913	154443467	6555	+	ENSG00000203879.12	GDI1	GDI1	0.744	9.76	681	8.27e-18	1.67e-15	17.1	treatmenttdp43_b-treatmentnt_shrna	TRUE
chr9	121815674	122093606	277933	-	ENSG00000175764.17	TTLL11	TTLL11	1.09	4.63	680	8.36e-18	1.67e-15	17.1	treatmenttdp43_b-treatmentnt_shrna	TRUE
chr10	12349547	12835545	485999	+	ENSG00000183049.14	CAMK1D	CAMK1D	-0.87	5.75	680	8.41e-18	1.67e-15	17.1	treatmenttdp43_b-treatmentnt_shrna	TRUE
chr18	63389190	63422483	33294	-	ENSG00000119541.10	VPS4B	VPS4B	-0.811	5.1	677	8.72e-18	1.72e-15	17.1	treatmenttdp43_b-treatmentnt_shrna	TRUE
chr19	11551147	11559230	8084	-	ENSG00000130165.11	ELOF1	ELOF1	0.906	6.07	676	8.95e-18	1.74e-15	17	treatmenttdp43_b-treatmentnt_shrna	TRUE
chr1	31365253	31376850	11598	-	ENSG00000121769.8	FABP3	FABP3	1.25	5.13	675	8.96e-18	1.74e-15	17	treatmenttdp43_b-treatmentnt_shrna	TRUE
chr19	55227219	55230279	3061	-	ENSG00000276570.1	NA	ENSG00000276570.1	-1.54	2.33	675	9.02e-18	1.74e-15	17	treatmenttdp43_b-treatmentnt_shrna	TRUE
chr17	38765691	38800126	34436	-	ENSG00000276293.5	PIP4K2B	PIP4K2B	1.2	8.42	674	9.13e-18	1.75e-15	17	treatmenttdp43_b-treatmentnt_shrna	TRUE
chr5	69280175	69332809	52635	-	ENSG00000183323.13	CCDC125	CCDC125	-1.38	4.28	673	9.24e-18	1.76e-15	17	treatmenttdp43_b-treatmentnt_shrna	TRUE
chr10	88953813	89029605	75793	+	ENSG00000026103.25	FAS	FAS	-1.27	4.83	670	9.8e-18	1.85e-15	17	treatmenttdp43_b-treatmentnt_shrna	TRUE
chr11	125569280	125584684	15405	+	ENSG00000149547.15	EI24	EI24	0.846	6.78	669	9.9e-18	1.86e-15	17	treatmenttdp43_b-treatmentnt_shrna	TRUE
chr1	241590102	241677376	87275	-	ENSG00000054277.14	OPN3	OPN3	-1.56	2.64	668	1.01e-17	1.88e-15	17	treatmenttdp43_b-treatmentnt_shrna	TRUE
chr2	73984910	74108176	123267	+	ENSG00000187605.16	TET3	TET3	1.55	5.96	666	1.04e-17	1.92e-15	17	treatmenttdp43_b-treatmentnt_shrna	TRUE
chrX	9463320	9741037	277718	+	ENSG00000101849.18	TBL1X	TBL1X	-0.786	4.55	663	1.09e-17	2e-15	17	treatmenttdp43_b-treatmentnt_shrna	TRUE
chr6	26440472	26453415	12944	+	ENSG00000111801.16	BTN3A3	BTN3A3	-1.41	4.2	663	1.09e-17	2e-15	17	treatmenttdp43_b-treatmentnt_shrna	TRUE
chr10	96364608	96513926	149319	-	ENSG00000095587.9	TLL2	TLL2	-1.01	4.88	660	1.14e-17	2.07e-15	16.9	treatmenttdp43_b-treatmentnt_shrna	TRUE
chr5	96760810	96808100	47291	-	ENSG00000164307.13	ERAP1	ERAP1	-1.16	5.43	652	1.31e-17	2.36e-15	16.9	treatmenttdp43_b-treatmentnt_shrna	TRUE
chr12	48965340	48971735	6396	-	ENSG00000169884.14	WNT10B	WNT10B	2.02	2.31	651	1.33e-17	2.38e-15	16.9	treatmenttdp43_b-treatmentnt_shrna	TRUE
chr5	175796310	175884021	87712	+	ENSG00000145920.15	CPLX2	CPLX2	1.22	7.18	648	1.38e-17	2.46e-15	16.9	treatmenttdp43_b-treatmentnt_shrna	TRUE
chr1	209675412	209676390	979	+	ENSG00000123689.6	G0S2	G0S2	2.15	0.965	646	1.44e-17	2.54e-15	16.8	treatmenttdp43_b-treatmentnt_shrna	TRUE
chr12	30709552	30823302	113751	-	ENSG00000110888.19	CAPRIN2	CAPRIN2	0.916	5.96	645	1.46e-17	2.57e-15	16.8	treatmenttdp43_b-treatmentnt_shrna	TRUE
chr7	47275154	47582558	307405	-	ENSG00000136205.17	TNS3	TNS3	0.957	6.47	644	1.47e-17	2.57e-15	16.8	treatmenttdp43_b-treatmentnt_shrna	TRUE
chr17	48540894	48545109	4216	-	ENSG00000173917.11	HOXB2	HOXB2	1.18	5.07	644	1.48e-17	2.57e-15	16.8	treatmenttdp43_b-treatmentnt_shrna	TRUE
chr22	41367333	41399326	31994	+	ENSG00000167074.15	TEF	TEF	0.883	3.76	642	1.53e-17	2.64e-15	16.8	treatmenttdp43_b-treatmentnt_shrna	TRUE
chr9	133459965	133470848	10884	+	ENSG00000160325.15	CACFD1	CACFD1	0.88	5.48	640	1.58e-17	2.7e-15	16.8	treatmenttdp43_b-treatmentnt_shrna	TRUE
chr20	24962925	24992751	29827	-	ENSG00000101474.12	APMAP	APMAP	0.896	7.41	639	1.59e-17	2.71e-15	16.8	treatmenttdp43_b-treatmentnt_shrna	TRUE
chr9	35736866	35749228	12363	-	ENSG00000070610.14	GBA2	GBA2	0.832	6.49	639	1.61e-17	2.71e-15	16.8	treatmenttdp43_b-treatmentnt_shrna	TRUE
chr15	74409289	74433958	24670	-	ENSG00000138623.10	SEMA7A	SEMA7A	1.43	4.08	639	1.61e-17	2.71e-15	16.8	treatmenttdp43_b-treatmentnt_shrna	TRUE
chr7	51016212	51316818	300607	-	ENSG00000106078.19	COBL	COBL	-1.2	4.33	638	1.64e-17	2.74e-15	16.8	treatmenttdp43_b-treatmentnt_shrna	TRUE
chr17	55392622	55421924	29303	-	ENSG00000108960.9	MMD	MMD	0.915	5.07	635	1.7e-17	2.83e-15	16.8	treatmenttdp43_b-treatmentnt_shrna	TRUE
chr5	157341598	157345677	4080	-	ENSG00000172568.5	FNDC9	FNDC9	-1.39	3.45	634	1.73e-17	2.86e-15	16.8	treatmenttdp43_b-treatmentnt_shrna	TRUE
chr11	126262938	126269144	6207	-	ENSG00000182934.12	SRPRA	SRPRA	-0.802	6.93	634	1.75e-17	2.86e-15	16.8	treatmenttdp43_b-treatmentnt_shrna	TRUE
chr17	15999784	16045015	45232	+	ENSG00000011295.16	TTC19	TTC19	-0.825	5.67	632	1.8e-17	2.94e-15	16.7	treatmenttdp43_b-treatmentnt_shrna	TRUE
chr3	149517235	149736714	219480	-	ENSG00000018408.15	WWTR1	WWTR1	-1.09	7.38	628	1.91e-17	3.08e-15	16.7	treatmenttdp43_b-treatmentnt_shrna	TRUE
chr8	97868840	98036724	167885	+	ENSG00000132561.14	MATN2	MATN2	-1.61	5.76	628	1.91e-17	3.08e-15	16.7	treatmenttdp43_b-treatmentnt_shrna	TRUE
chr17	48611377	48615292	3916	-	ENSG00000120068.7	HOXB8	HOXB8	1.09	7.62	623	2.07e-17	3.31e-15	16.7	treatmenttdp43_b-treatmentnt_shrna	TRUE
chr12	96194375	96269824	75450	+	ENSG00000111145.8	ELK3	ELK3	1.4	4.47	619	2.22e-17	3.51e-15	16.7	treatmenttdp43_b-treatmentnt_shrna	TRUE
chr3	122564338	122575203	10866	+	ENSG00000163840.10	DTX3L	DTX3L	-1.15	4.49	619	2.23e-17	3.51e-15	16.7	treatmenttdp43_b-treatmentnt_shrna	TRUE
chr16	1678256	1702280	24025	+	ENSG00000206053.13	JPT2	JPT2	1.22	6.01	619	2.23e-17	3.51e-15	16.7	treatmenttdp43_b-treatmentnt_shrna	TRUE
chr6	7881517	7910788	29272	-	ENSG00000239264.9	TXNDC5	TXNDC5	-1.12	6.95	618	2.26e-17	3.54e-15	16.6	treatmenttdp43_b-treatmentnt_shrna	TRUE
chr7	2512529	2529177	16649	+	ENSG00000106003.14	LFNG	LFNG	1.61	3.38	614	2.41e-17	3.75e-15	16.6	treatmenttdp43_b-treatmentnt_shrna	TRUE
chr11	1274371	1309654	35284	-	ENSG00000078902.16	TOLLIP	TOLLIP	0.916	6.66	612	2.51e-17	3.87e-15	16.6	treatmenttdp43_b-treatmentnt_shrna	TRUE
chr2	171522247	171558129	35883	+	ENSG00000071967.12	CYBRD1	CYBRD1	1.8	5.23	612	2.52e-17	3.87e-15	16.6	treatmenttdp43_b-treatmentnt_shrna	TRUE
chr19	2714567	2721372	6806	-	ENSG00000176490.5	DIRAS1	DIRAS1	0.965	6.71	607	2.74e-17	4.2e-15	16.6	treatmenttdp43_b-treatmentnt_shrna	TRUE
chr6	21664184	22654455	990272	+	ENSG00000272168.10	NA	ENSG00000272168.10	-1.42	4.38	606	2.8e-17	4.26e-15	16.6	treatmenttdp43_b-treatmentnt_shrna	TRUE
chr1	154405193	154469450	64258	+	ENSG00000160712.13	IL6R	IL6R	-1.63	2.88	603	2.91e-17	4.39e-15	16.5	treatmenttdp43_b-treatmentnt_shrna	TRUE
chr6	169702126	169706360	4235	+	ENSG00000185127.7	C6orf120	C6orf120	-1.16	4.75	603	2.92e-17	4.39e-15	16.5	treatmenttdp43_b-treatmentnt_shrna	TRUE
chr9	124257606	124353307	95702	+	ENSG00000119408.17	NEK6	NEK6	1.53	7.11	601	3.03e-17	4.53e-15	16.5	treatmenttdp43_b-treatmentnt_shrna	TRUE
chr1	46674659	46719146	44488	-	ENSG00000159658.15	EFCAB14	EFCAB14	-0.848	6.3	601	3.05e-17	4.54e-15	16.5	treatmenttdp43_b-treatmentnt_shrna	TRUE
chr17	4269259	4366675	97417	-	ENSG00000132388.13	UBE2G1	UBE2G1	-1.23	5.31	597	3.27e-17	4.85e-15	16.5	treatmenttdp43_b-treatmentnt_shrna	TRUE
chr9	121178133	121223014	44882	-	ENSG00000119396.11	RAB14	RAB14	0.847	6.87	593	3.47e-17	5.11e-15	16.5	treatmenttdp43_b-treatmentnt_shrna	TRUE
chr5	163437569	163446151	8583	+	ENSG00000113328.19	CCNG1	CCNG1	1.12	6.12	593	3.5e-17	5.13e-15	16.5	treatmenttdp43_b-treatmentnt_shrna	TRUE
chr8	38263130	38269243	6114	-	ENSG00000147535.17	PLPP5	PLPP5	-0.954	5.06	592	3.55e-17	5.17e-15	16.4	treatmenttdp43_b-treatmentnt_shrna	TRUE
chr11	57338352	57372396	34045	+	ENSG00000109991.10	P2RX3	P2RX3	1.68	3.19	590	3.68e-17	5.33e-15	16.4	treatmenttdp43_b-treatmentnt_shrna	TRUE
chr20	32192504	32207743	15240	-	ENSG00000126003.7	PLAGL2	PLAGL2	0.795	4.79	586	3.93e-17	5.63e-15	16.4	treatmenttdp43_b-treatmentnt_shrna	TRUE
chr9	34086387	34127399	41013	-	ENSG00000198876.13	DCAF12	DCAF12	0.807	5.96	586	3.93e-17	5.63e-15	16.4	treatmenttdp43_b-treatmentnt_shrna	TRUE
chr5	157142933	157255185	112253	+	ENSG00000113263.14	ITK	ITK	-1.41	7.52	586	3.96e-17	5.64e-15	16.4	treatmenttdp43_b-treatmentnt_shrna	TRUE
chr5	172641263	172691540	50278	+	ENSG00000214357.9	NEURL1B	NEURL1B	1.33	3.51	585	4e-17	5.68e-15	16.4	treatmenttdp43_b-treatmentnt_shrna	TRUE
chr4	84965534	85011277	45744	+	ENSG00000180769.10	WDFY3-AS2	WDFY3-AS2	-1.86	2.22	580	4.41e-17	6.22e-15	16.4	treatmenttdp43_b-treatmentnt_shrna	TRUE
chr10	73375101	73414076	38976	-	ENSG00000138279.16	ANXA7	ANXA7	-0.964	6.08	576	4.69e-17	6.59e-15	16.3	treatmenttdp43_b-treatmentnt_shrna	TRUE
chr14	24630954	24634267	3314	-	ENSG00000100453.14	GZMB	GZMB	-2.49	1.61	576	4.76e-17	6.63e-15	16.3	treatmenttdp43_b-treatmentnt_shrna	TRUE
chrX	73563197	73687111	123915	+	ENSG00000204116.12	CHIC1	CHIC1	-1.67	3.41	575	4.8e-17	6.63e-15	16.3	treatmenttdp43_b-treatmentnt_shrna	TRUE
chr11	2883213	2885775	2563	-	ENSG00000129757.15	CDKN1C	CDKN1C	1.71	2.58	575	4.81e-17	6.63e-15	16.3	treatmenttdp43_b-treatmentnt_shrna	TRUE
chr10	32009015	32056425	47411	-	ENSG00000170759.11	KIF5B	KIF5B	0.917	7.57	575	4.84e-17	6.63e-15	16.3	treatmenttdp43_b-treatmentnt_shrna	TRUE
chr1	110058340	110062555	4216	+	ENSG00000258634.3	NA	ENSG00000258634.3	-1.12	3.27	575	4.85e-17	6.63e-15	16.3	treatmenttdp43_b-treatmentnt_shrna	TRUE
chr11	43311963	43344529	32567	+	ENSG00000166181.13	API5	API5	-0.961	6.3	571	5.17e-17	7.04e-15	16.3	treatmenttdp43_b-treatmentnt_shrna	TRUE
chr5	138252380	138274621	22242	-	ENSG00000146013.11	GFRA3	GFRA3	2.23	1.86	569	5.37e-17	7.27e-15	16.3	treatmenttdp43_b-treatmentnt_shrna	TRUE
chr10	96043394	96060870	17477	+	ENSG00000107443.16	CCNJ	CCNJ	1	3.82	568	5.47e-17	7.37e-15	16.3	treatmenttdp43_b-treatmentnt_shrna	TRUE
chrX	40626921	40647561	20641	-	ENSG00000185753.13	CXorf38	CXorf38	0.979	3.89	567	5.56e-17	7.46e-15	16.3	treatmenttdp43_b-treatmentnt_shrna	TRUE
chr15	50275389	50355408	80020	-	ENSG00000104064.18	GABPB1	GABPB1	0.871	4.39	566	5.63e-17	7.51e-15	16.2	treatmenttdp43_b-treatmentnt_shrna	TRUE
chr10	133160219	133226412	66194	+	ENSG00000171798.19	KNDC1	KNDC1	1.16	5.29	565	5.78e-17	7.67e-15	16.2	treatmenttdp43_b-treatmentnt_shrna	TRUE
chr2	241584405	241637158	52754	-	ENSG00000176946.13	THAP4	THAP4	0.99	5.24	564	5.84e-17	7.72e-15	16.2	treatmenttdp43_b-treatmentnt_shrna	TRUE
chr3	142449007	142578733	129727	-	ENSG00000175054.16	ATR	ATR	-0.913	4.77	564	5.89e-17	7.74e-15	16.2	treatmenttdp43_b-treatmentnt_shrna	TRUE
chr3	179396088	179451476	55389	-	ENSG00000114450.11	GNB4	GNB4	-1.41	5.67	561	6.23e-17	8.16e-15	16.2	treatmenttdp43_b-treatmentnt_shrna	TRUE
chrX	53374149	53422728	48580	-	ENSG00000072501.19	SMC1A	SMC1A	1.01	6.37	560	6.29e-17	8.19e-15	16.2	treatmenttdp43_b-treatmentnt_shrna	TRUE
chr2	153477338	153478762	1425	-	ENSG00000177519.4	RPRM	RPRM	1.13	4.51	558	6.52e-17	8.46e-15	16.2	treatmenttdp43_b-treatmentnt_shrna	TRUE
chr20	47656197	47786616	130420	-	ENSG00000196562.16	SULF2	SULF2	-0.957	7.92	557	6.66e-17	8.59e-15	16.2	treatmenttdp43_b-treatmentnt_shrna	TRUE
chr17	44345246	44353106	7861	+	ENSG00000030582.18	GRN	GRN	0.939	7.84	554	7.11e-17	9.13e-15	16.1	treatmenttdp43_b-treatmentnt_shrna	TRUE
chr11	47465933	47565569	99637	-	ENSG00000149187.19	CELF1	CELF1	0.983	6.98	554	7.15e-17	9.14e-15	16.1	treatmenttdp43_b-treatmentnt_shrna	TRUE
chrX	34627075	34657285	30211	-	ENSG00000147027.4	TMEM47	TMEM47	1.45	5.48	550	7.68e-17	9.77e-15	16.1	treatmenttdp43_b-treatmentnt_shrna	TRUE
chr1	151050971	151070325	19355	-	ENSG00000197622.13	CDC42SE1	CDC42SE1	-0.63	6.39	549	7.72e-17	9.78e-15	16.1	treatmenttdp43_b-treatmentnt_shrna	TRUE
chr6	138773769	138793319	19551	+	ENSG00000024862.18	CCDC28A	CCDC28A	1.76	2.51	547	8.03e-17	1.01e-14	16.1	treatmenttdp43_b-treatmentnt_shrna	TRUE
chr7	137227341	137343774	116434	-	ENSG00000105894.13	PTN	PTN	1.54	8.41	546	8.22e-17	1.03e-14	16.1	treatmenttdp43_b-treatmentnt_shrna	TRUE
chrX	49269793	49301461	31669	+	ENSG00000049769.14	PPP1R3F	PPP1R3F	-0.883	4.91	544	8.62e-17	1.08e-14	16.1	treatmenttdp43_b-treatmentnt_shrna	TRUE
chr16	84271	138677	54407	-	ENSG00000103148.17	NPRL3	NPRL3	0.901	5.31	543	8.77e-17	1.09e-14	16.1	treatmenttdp43_b-treatmentnt_shrna	TRUE
chr13	21348784	21459370	110587	-	ENSG00000180776.17	ZDHHC20	ZDHHC20	-1.16	4.46	541	9.05e-17	1.12e-14	16	treatmenttdp43_b-treatmentnt_shrna	TRUE
chr1	204828651	205022822	194172	+	ENSG00000163531.17	NFASC	NFASC	0.92	8	540	9.24e-17	1.14e-14	16	treatmenttdp43_b-treatmentnt_shrna	TRUE
chr2	180967248	181076585	109338	+	ENSG00000170035.16	UBE2E3	UBE2E3	1.13	6.55	540	9.26e-17	1.14e-14	16	treatmenttdp43_b-treatmentnt_shrna	TRUE
chr12	119667864	119681624	13761	+	ENSG00000111725.11	PRKAB1	PRKAB1	0.721	5.22	539	9.38e-17	1.15e-14	16	treatmenttdp43_b-treatmentnt_shrna	TRUE
chr10	15211643	15371289	159647	-	ENSG00000148468.17	FAM171A1	FAM171A1	0.776	6.46	538	9.57e-17	1.16e-14	16	treatmenttdp43_b-treatmentnt_shrna	TRUE
chr1	11012344	11030528	18185	+	ENSG00000120948.19	TARDBP	TARDBP	-1.74	8.51	538	9.69e-17	1.17e-14	16	treatmenttdp43_b-treatmentnt_shrna	TRUE
chr2	230327184	230403732	76549	+	ENSG00000185404.17	SP140L	SP140L	-1.28	3.5	537	9.8e-17	1.18e-14	16	treatmenttdp43_b-treatmentnt_shrna	TRUE
chrX	47635521	47650604	15084	-	ENSG00000126767.18	ELK1	ELK1	0.875	5.71	537	9.84e-17	1.18e-14	16	treatmenttdp43_b-treatmentnt_shrna	TRUE
chr3	152243828	152465780	221953	+	ENSG00000152601.18	MBNL1	MBNL1	1.14	4.69	535	1.01e-16	1.21e-14	16	treatmenttdp43_b-treatmentnt_shrna	TRUE
chr1	150257251	150265078	7828	+	ENSG00000118298.12	CA14	CA14	2.15	6.11	535	1.02e-16	1.21e-14	16	treatmenttdp43_b-treatmentnt_shrna	TRUE
chr5	77210449	77428256	217808	+	ENSG00000113231.14	PDE8B	PDE8B	-1	4.73	534	1.03e-16	1.22e-14	16	treatmenttdp43_b-treatmentnt_shrna	TRUE
chr15	74954418	74956772	2355	-	ENSG00000178718.7	RPP25	RPP25	1.12	3.7	532	1.07e-16	1.26e-14	16	treatmenttdp43_b-treatmentnt_shrna	TRUE
chr9	136975092	136981742	6651	+	ENSG00000107317.13	PTGDS	PTGDS	2.1	4.81	529	1.15e-16	1.35e-14	15.9	treatmenttdp43_b-treatmentnt_shrna	TRUE
chr5	75025346	75052558	27213	-	ENSG00000176928.7	GCNT4	GCNT4	-1.62	1.78	528	1.17e-16	1.36e-14	15.9	treatmenttdp43_b-treatmentnt_shrna	TRUE
chr6	36027677	36111236	83560	+	ENSG00000112062.11	MAPK14	MAPK14	1.03	4.9	527	1.19e-16	1.38e-14	15.9	treatmenttdp43_b-treatmentnt_shrna	TRUE
chr13	113977783	114132623	154841	-	ENSG00000185989.11	RASA3	RASA3	0.822	5.37	527	1.2e-16	1.39e-14	15.9	treatmenttdp43_b-treatmentnt_shrna	TRUE
chr1	155255979	155262430	6452	-	ENSG00000116521.11	SCAMP3	SCAMP3	0.96	6	525	1.24e-16	1.43e-14	15.9	treatmenttdp43_b-treatmentnt_shrna	TRUE
chr5	178113532	178126081	12550	+	ENSG00000145911.6	N4BP3	N4BP3	1.09	4.49	525	1.24e-16	1.43e-14	15.9	treatmenttdp43_b-treatmentnt_shrna	TRUE
chr22	38685543	38701556	16014	-	ENSG00000100221.11	JOSD1	JOSD1	0.703	6.15	523	1.28e-16	1.45e-14	15.9	treatmenttdp43_b-treatmentnt_shrna	TRUE
chr6	125747664	125761269	13606	+	ENSG00000135547.9	HEY2	HEY2	1.6	3.17	523	1.28e-16	1.45e-14	15.9	treatmenttdp43_b-treatmentnt_shrna	TRUE
chr7	71132144	71713600	581457	+	ENSG00000185274.12	GALNT17	GALNT17	0.949	8.53	523	1.29e-16	1.45e-14	15.9	treatmenttdp43_b-treatmentnt_shrna	TRUE
chr20	25229150	25231933	2784	+	ENSG00000277938.1	NA	ENSG00000277938.1	1.74	1.63	523	1.29e-16	1.45e-14	15.9	treatmenttdp43_b-treatmentnt_shrna	TRUE
chr12	109929804	109996389	66586	-	ENSG00000139436.22	GIT2	GIT2	-0.823	6.17	522	1.32e-16	1.48e-14	15.9	treatmenttdp43_b-treatmentnt_shrna	TRUE
chr2	27042364	27070622	28259	+	ENSG00000084693.16	AGBL5	AGBL5	0.726	5.83	521	1.34e-16	1.5e-14	15.9	treatmenttdp43_b-treatmentnt_shrna	TRUE
chr17	51177425	51260163	82739	-	ENSG00000011258.16	MBTD1	MBTD1	-1.02	3.74	519	1.4e-16	1.57e-14	15.9	treatmenttdp43_b-treatmentnt_shrna	TRUE
chr9	33817160	33920399	103240	+	ENSG00000107341.5	UBE2R2	UBE2R2	0.594	6.73	518	1.42e-16	1.58e-14	15.8	treatmenttdp43_b-treatmentnt_shrna	TRUE
chr12	107318421	107659642	341222	+	ENSG00000151136.15	BTBD11	BTBD11	-0.751	5.08	518	1.43e-16	1.58e-14	15.8	treatmenttdp43_b-treatmentnt_shrna	TRUE
chr14	77131270	77142734	11465	-	ENSG00000177108.5	ZDHHC22	ZDHHC22	1.1	4.72	517	1.44e-16	1.59e-14	15.8	treatmenttdp43_b-treatmentnt_shrna	TRUE
chr10	87751512	87841361	89850	-	ENSG00000138138.14	ATAD1	ATAD1	-0.926	6.75	517	1.47e-16	1.61e-14	15.8	treatmenttdp43_b-treatmentnt_shrna	TRUE
chr3	19148510	19535642	387133	+	ENSG00000183960.9	KCNH8	KCNH8	1.52	2.65	515	1.5e-16	1.64e-14	15.8	treatmenttdp43_b-treatmentnt_shrna	TRUE
chr16	79202624	79206739	4116	-	ENSG00000277954.1	NA	ENSG00000277954.1	-1.65	1.67	514	1.53e-16	1.67e-14	15.8	treatmenttdp43_b-treatmentnt_shrna	TRUE
chr11	118162806	118176639	13834	-	ENSG00000149575.9	SCN2B	SCN2B	1.3	3.49	512	1.62e-16	1.76e-14	15.8	treatmenttdp43_b-treatmentnt_shrna	TRUE
chr1	151340640	151347326	6687	-	ENSG00000143390.18	RFX5	RFX5	-0.991	5.34	511	1.65e-16	1.78e-14	15.8	treatmenttdp43_b-treatmentnt_shrna	TRUE
chr5	10564070	10657816	93747	+	ENSG00000164236.12	ANKRD33B	ANKRD33B	-1.99	2.42	511	1.65e-16	1.78e-14	15.8	treatmenttdp43_b-treatmentnt_shrna	TRUE
chr2	74834127	74893359	59233	+	ENSG00000159399.10	HK2	HK2	-1.57	3.93	507	1.78e-16	1.9e-14	15.8	treatmenttdp43_b-treatmentnt_shrna	TRUE
chr22	32413845	32464484	50640	-	ENSG00000184459.10	BPIFC	BPIFC	-1.64	2.99	506	1.8e-16	1.91e-14	15.7	treatmenttdp43_b-treatmentnt_shrna	TRUE
chr1	1324756	1328896	4141	+	ENSG00000224051.7	CPTP	CPTP	1.03	4.85	507	1.8e-16	1.91e-14	15.7	treatmenttdp43_b-treatmentnt_shrna	TRUE
chr1	68428822	68449954	21133	-	ENSG00000116745.7	RPE65	RPE65	2.57	3.36	505	1.85e-16	1.96e-14	15.7	treatmenttdp43_b-treatmentnt_shrna	TRUE
chr2	26308547	26395885	87339	+	ENSG00000138018.19	SELENOI	SELENOI	-1.22	5.6	505	1.87e-16	1.98e-14	15.7	treatmenttdp43_b-treatmentnt_shrna	TRUE
chr20	62231922	62296213	64292	+	ENSG00000130703.17	OSBPL2	OSBPL2	-0.727	5.66	499	2.1e-16	2.2e-14	15.7	treatmenttdp43_b-treatmentnt_shrna	TRUE
chr6	34587288	34696859	109572	-	ENSG00000196821.10	ILRUN	ILRUN	1.11	6.64	497	2.2e-16	2.3e-14	15.7	treatmenttdp43_b-treatmentnt_shrna	TRUE
chr3	31532638	31637616	104979	+	ENSG00000163527.10	STT3B	STT3B	-0.758	6.98	496	2.21e-16	2.31e-14	15.7	treatmenttdp43_b-treatmentnt_shrna	TRUE
chr19	39498895	39508481	9587	+	ENSG00000090932.11	DLL3	DLL3	1.47	3.2	496	2.23e-16	2.31e-14	15.7	treatmenttdp43_b-treatmentnt_shrna	TRUE
chr10	132332154	132381508	49355	+	ENSG00000148814.18	LRRC27	LRRC27	-1	4.17	496	2.24e-16	2.31e-14	15.7	treatmenttdp43_b-treatmentnt_shrna	TRUE
chr14	101560139	101563452	3314	+	ENSG00000197406.8	DIO3	DIO3	-0.949	6.89	496	2.24e-16	2.31e-14	15.6	treatmenttdp43_b-treatmentnt_shrna	TRUE
chr6	21593751	21598619	4869	+	ENSG00000124766.7	SOX4	SOX4	1.21	7.13	494	2.32e-16	2.38e-14	15.6	treatmenttdp43_b-treatmentnt_shrna	TRUE
chr2	5932543	6003510	70968	+	ENSG00000232044.8	NA	ENSG00000232044.8	-1.36	4.21	493	2.36e-16	2.41e-14	15.6	treatmenttdp43_b-treatmentnt_shrna	TRUE
chr3	122886941	122892416	5476	+	ENSG00000273033.2	LINC02035	LINC02035	-1.27	3.68	493	2.38e-16	2.42e-14	15.6	treatmenttdp43_b-treatmentnt_shrna	TRUE
chr22	38733290	38794143	60854	-	ENSG00000100242.16	SUN2	SUN2	0.873	6.74	492	2.41e-16	2.45e-14	15.6	treatmenttdp43_b-treatmentnt_shrna	TRUE
chr4	145481194	145559176	77983	+	ENSG00000170365.10	SMAD1	SMAD1	-1.07	6.14	492	2.45e-16	2.48e-14	15.6	treatmenttdp43_b-treatmentnt_shrna	TRUE
chr4	155921580	155953912	32333	-	ENSG00000256043.5	CTSO	CTSO	-1.89	2.4	489	2.6e-16	2.62e-14	15.6	treatmenttdp43_b-treatmentnt_shrna	TRUE
chr7	121348878	121396364	47487	-	ENSG00000196937.11	FAM3C	FAM3C	-0.808	6.8	487	2.71e-16	2.72e-14	15.6	treatmenttdp43_b-treatmentnt_shrna	TRUE
chr2	173075435	173268015	192581	+	ENSG00000091436.17	MAP3K20	MAP3K20	-1.35	4.03	487	2.72e-16	2.72e-14	15.6	treatmenttdp43_b-treatmentnt_shrna	TRUE
chr21	46635595	46665124	29530	+	ENSG00000160310.19	PRMT2	PRMT2	0.569	7.82	487	2.72e-16	2.72e-14	15.6	treatmenttdp43_b-treatmentnt_shrna	TRUE
chr12	54126019	54147485	21467	+	ENSG00000250742.6	LINC02381	LINC02381	0.982	5.9	486	2.74e-16	2.72e-14	15.6	treatmenttdp43_b-treatmentnt_shrna	TRUE
chr1	119648411	119744218	95808	+	ENSG00000092621.13	PHGDH	PHGDH	0.946	5.61	486	2.77e-16	2.74e-14	15.6	treatmenttdp43_b-treatmentnt_shrna	TRUE
chr10	5890203	5937594	47392	+	ENSG00000134452.20	FBH1	FBH1	0.986	5.25	482	2.98e-16	2.94e-14	15.5	treatmenttdp43_b-treatmentnt_shrna	TRUE
chr6	32821833	32838739	16907	-	ENSG00000204267.18	TAP2	TAP2	-1.08	4.68	482	3e-16	2.95e-14	15.5	treatmenttdp43_b-treatmentnt_shrna	TRUE
chr15	89830599	89894638	64040	-	ENSG00000157823.17	AP3S2	AP3S2	1.23	6.05	481	3.05e-16	2.98e-14	15.5	treatmenttdp43_b-treatmentnt_shrna	TRUE
chr6	15522807	15663058	140252	-	ENSG00000047579.20	DTNBP1	DTNBP1	0.789	5.07	478	3.31e-16	3.23e-14	15.5	treatmenttdp43_b-treatmentnt_shrna	TRUE
chr7	2631986	2664802	32817	+	ENSG00000136295.15	TTYH3	TTYH3	0.849	9.18	477	3.33e-16	3.24e-14	15.5	treatmenttdp43_b-treatmentnt_shrna	TRUE
chr22	21009808	21028013	18206	+	ENSG00000099957.17	P2RX6	P2RX6	-1.49	3.12	475	3.47e-16	3.36e-14	15.5	treatmenttdp43_b-treatmentnt_shrna	TRUE
chr20	1368977	1393164	24188	-	ENSG00000088832.18	FKBP1A	FKBP1A	1.04	7.15	472	3.7e-16	3.58e-14	15.4	treatmenttdp43_b-treatmentnt_shrna	TRUE
chr12	54016931	54056030	39100	+	ENSG00000198353.8	HOXC4	HOXC4	0.864	6.29	472	3.72e-16	3.58e-14	15.4	treatmenttdp43_b-treatmentnt_shrna	TRUE
chr19	9621249	9674662	53414	+	ENSG00000267106.9	NA	ENSG00000267106.9	-0.974	3.62	472	3.74e-16	3.59e-14	15.4	treatmenttdp43_b-treatmentnt_shrna	TRUE
chr1	99646113	99694541	48429	+	ENSG00000099260.12	PALMD	PALMD	-1.31	5.19	471	3.84e-16	3.67e-14	15.4	treatmenttdp43_b-treatmentnt_shrna	TRUE
chr11	119044188	119057227	13040	-	ENSG00000149428.21	HYOU1	HYOU1	0.719	8.65	469	3.95e-16	3.76e-14	15.4	treatmenttdp43_b-treatmentnt_shrna	TRUE
chr6	26402237	26415208	12972	+	ENSG00000026950.17	BTN3A1	BTN3A1	-1.23	4.71	468	4.04e-16	3.83e-14	15.4	treatmenttdp43_b-treatmentnt_shrna	TRUE
chr11	124800424	124834487	34064	+	ENSG00000245498.7	MSANTD2-AS1	MSANTD2-AS1	-1.22	3.07	468	4.07e-16	3.84e-14	15.4	treatmenttdp43_b-treatmentnt_shrna	TRUE
chr12	50085200	50100707	15508	+	ENSG00000066117.15	SMARCD1	SMARCD1	0.767	6.06	466	4.29e-16	4.05e-14	15.4	treatmenttdp43_b-treatmentnt_shrna	TRUE
chr20	10637684	10673999	36316	-	ENSG00000101384.12	JAG1	JAG1	0.938	6.07	465	4.39e-16	4.12e-14	15.4	treatmenttdp43_b-treatmentnt_shrna	TRUE
chr15	83447228	83618743	171516	+	ENSG00000140600.17	SH3GL3	SH3GL3	1.43	2.51	463	4.54e-16	4.25e-14	15.3	treatmenttdp43_b-treatmentnt_shrna	TRUE
chr10	97458324	97498794	40471	-	ENSG00000155229.21	MMS19	MMS19	0.704	6.2	463	4.58e-16	4.27e-14	15.3	treatmenttdp43_b-treatmentnt_shrna	TRUE
chr1	223992743	224010612	17870	+	ENSG00000185495.10	NA	ENSG00000185495.10	-2.01	1.19	462	4.61e-16	4.29e-14	15.3	treatmenttdp43_b-treatmentnt_shrna	TRUE
chr1	32741830	32774970	33141	+	ENSG00000162522.11	KIAA1522	KIAA1522	0.842	5.26	460	4.84e-16	4.48e-14	15.3	treatmenttdp43_b-treatmentnt_shrna	TRUE
chr11	1571353	1599184	27832	+	ENSG00000233930.4	KRTAP5-AS1	KRTAP5-AS1	-1.16	5.17	460	4.87e-16	4.5e-14	15.3	treatmenttdp43_b-treatmentnt_shrna	TRUE
chr1	40344850	40423326	78477	+	ENSG00000084070.12	SMAP2	SMAP2	0.704	7.01	459	4.96e-16	4.56e-14	15.3	treatmenttdp43_b-treatmentnt_shrna	TRUE
chr2	37084518	37099244	14727	+	ENSG00000152133.17	GPATCH11	GPATCH11	-0.864	4.68	459	5.04e-16	4.62e-14	15.3	treatmenttdp43_b-treatmentnt_shrna	TRUE
chr2	223975045	224039318	64274	-	ENSG00000135919.14	SERPINE2	SERPINE2	0.829	7.23	458	5.13e-16	4.69e-14	15.3	treatmenttdp43_b-treatmentnt_shrna	TRUE
chr1	155078837	155087538	8702	+	ENSG00000143590.14	EFNA3	EFNA3	1.01	5.29	457	5.21e-16	4.75e-14	15.3	treatmenttdp43_b-treatmentnt_shrna	TRUE
chr8	81280536	81284777	4242	+	ENSG00000164687.11	FABP5	FABP5	1.39	5.79	457	5.23e-16	4.75e-14	15.3	treatmenttdp43_b-treatmentnt_shrna	TRUE
chr18	37243040	37565827	322788	-	ENSG00000101489.20	CELF4	CELF4	0.89	7.14	456	5.34e-16	4.83e-14	15.3	treatmenttdp43_b-treatmentnt_shrna	TRUE
chr12	101877580	102012130	134551	+	ENSG00000136048.14	DRAM1	DRAM1	-1.55	3.4	455	5.41e-16	4.88e-14	15.3	treatmenttdp43_b-treatmentnt_shrna	TRUE
chr10	124801819	124836667	34849	+	ENSG00000165660.8	ABRAXAS2	ABRAXAS2	0.857	4.67	452	5.84e-16	5.23e-14	15.2	treatmenttdp43_b-treatmentnt_shrna	TRUE
chr8	38142700	38150992	8293	-	ENSG00000147465.12	STAR	STAR	-0.986	4.6	452	5.85e-16	5.23e-14	15.2	treatmenttdp43_b-treatmentnt_shrna	TRUE
chr16	67109941	67148544	38604	+	ENSG00000125149.12	PHAF1	PHAF1	0.949	4.44	452	5.86e-16	5.23e-14	15.2	treatmenttdp43_b-treatmentnt_shrna	TRUE
chr22	36226209	36239954	13746	-	ENSG00000128335.14	APOL2	APOL2	-0.734	5.8	452	5.9e-16	5.25e-14	15.2	treatmenttdp43_b-treatmentnt_shrna	TRUE
chr9	74946583	74952912	6330	-	ENSG00000135045.7	C9orf40	C9orf40	-1.08	2.95	451	5.99e-16	5.31e-14	15.2	treatmenttdp43_b-treatmentnt_shrna	TRUE
chr20	56468585	56519449	50865	+	ENSG00000022277.13	RTF2	RTF2	-0.948	6.28	451	6.03e-16	5.33e-14	15.2	treatmenttdp43_b-treatmentnt_shrna	TRUE
chr5	142310427	142326455	16029	-	ENSG00000187678.10	SPRY4	SPRY4	0.987	6.54	450	6.05e-16	5.33e-14	15.2	treatmenttdp43_b-treatmentnt_shrna	TRUE
chr1	16562319	16613562	51244	-	ENSG00000219481.11	NBPF1	NBPF1	0.946	6.68	448	6.41e-16	5.63e-14	15.2	treatmenttdp43_b-treatmentnt_shrna	TRUE
chr17	75032575	75065889	33315	+	ENSG00000180901.11	KCTD2	KCTD2	0.822	6.64	447	6.5e-16	5.69e-14	15.2	treatmenttdp43_b-treatmentnt_shrna	TRUE
chr5	131170944	131205428	34485	+	ENSG00000186687.16	LYRM7	LYRM7	-1.32	4.12	445	6.91e-16	6.03e-14	15.2	treatmenttdp43_b-treatmentnt_shrna	TRUE
chr7	127588386	127591700	3315	+	ENSG00000004059.11	ARF5	ARF5	0.9	6.66	443	7.12e-16	6.19e-14	15.1	treatmenttdp43_b-treatmentnt_shrna	TRUE
chr4	39698109	39782792	84684	+	ENSG00000078140.14	UBE2K	UBE2K	1.06	5.99	443	7.21e-16	6.25e-14	15.1	treatmenttdp43_b-treatmentnt_shrna	TRUE
chr14	102592649	102730561	137913	+	ENSG00000089902.10	RCOR1	RCOR1	0.902	4.22	442	7.31e-16	6.32e-14	15.1	treatmenttdp43_b-treatmentnt_shrna	TRUE
chr12	48995149	48999375	4227	-	ENSG00000181418.8	DDN	DDN	0.937	4.7	440	7.64e-16	6.58e-14	15.1	treatmenttdp43_b-treatmentnt_shrna	TRUE
chr3	43690108	43734371	44264	+	ENSG00000011198.10	ABHD5	ABHD5	-0.937	4.36	439	7.89e-16	6.78e-14	15.1	treatmenttdp43_b-treatmentnt_shrna	TRUE
chr4	82483170	82562357	79188	-	ENSG00000249242.8	TMEM150C	TMEM150C	0.875	4.94	439	7.98e-16	6.83e-14	15.1	treatmenttdp43_b-treatmentnt_shrna	TRUE
chr2	241637213	241673857	36645	+	ENSG00000168397.17	ATG4B	ATG4B	-1.11	5.73	438	8.07e-16	6.89e-14	15.1	treatmenttdp43_b-treatmentnt_shrna	TRUE
chr12	65824460	65966291	141832	+	ENSG00000149948.14	HMGA2	HMGA2	1.8	2.24	437	8.22e-16	6.99e-14	15.1	treatmenttdp43_b-treatmentnt_shrna	TRUE
chr1	46040140	46133036	92897	-	ENSG00000117461.15	PIK3R3	PIK3R3	0.836	6.91	437	8.34e-16	7.07e-14	15.1	treatmenttdp43_b-treatmentnt_shrna	TRUE
chr17	75318076	75405709	87634	-	ENSG00000177885.15	GRB2	GRB2	0.882	7.62	435	8.64e-16	7.31e-14	15.1	treatmenttdp43_b-treatmentnt_shrna	TRUE
chr1	20633458	20651511	18054	+	ENSG00000158828.8	PINK1	PINK1	0.642	7.36	434	8.89e-16	7.49e-14	15.1	treatmenttdp43_b-treatmentnt_shrna	TRUE
chr17	81867721	81871378	3658	-	ENSG00000141522.12	ARHGDIA	ARHGDIA	0.804	8.7	433	9.08e-16	7.63e-14	15	treatmenttdp43_b-treatmentnt_shrna	TRUE
chr17	47941506	47949308	7803	+	ENSG00000108439.11	PNPO	PNPO	-0.775	5.23	431	9.58e-16	8.03e-14	15	treatmenttdp43_b-treatmentnt_shrna	TRUE
chr6	33291654	33298942	7289	-	ENSG00000237441.10	RGL2	RGL2	-0.851	5.83	431	9.64e-16	8.05e-14	15	treatmenttdp43_b-treatmentnt_shrna	TRUE
chr12	21797389	21942543	145155	-	ENSG00000069431.14	ABCC9	ABCC9	-1.55	4.71	430	9.86e-16	8.19e-14	15	treatmenttdp43_b-treatmentnt_shrna	TRUE
chr1	1891223	1892726	1504	+	ENSG00000231050.3	NA	ENSG00000231050.3	1.73	2.01	429	9.88e-16	8.19e-14	15	treatmenttdp43_b-treatmentnt_shrna	TRUE
chr11	68008578	68029282	20705	+	ENSG00000006534.17	ALDH3B1	ALDH3B1	-1.51	4.35	429	9.9e-16	8.19e-14	15	treatmenttdp43_b-treatmentnt_shrna	TRUE
chr11	62662817	62672267	9451	-	ENSG00000162194.13	LBHD1	LBHD1	-1.99	0.532	429	9.94e-16	8.2e-14	15	treatmenttdp43_b-treatmentnt_shrna	TRUE
chr4	24998847	25030946	32100	-	ENSG00000153012.12	LGI2	LGI2	-1.37	4.99	429	9.98e-16	8.21e-14	15	treatmenttdp43_b-treatmentnt_shrna	TRUE
chr3	142815922	142889206	73285	-	ENSG00000163710.9	PCOLCE2	PCOLCE2	-1.84	2.8	428	1.02e-15	8.39e-14	15	treatmenttdp43_b-treatmentnt_shrna	TRUE
chr6	36676460	36687337	10878	+	ENSG00000124762.14	CDKN1A	CDKN1A	-0.912	9.32	428	1.03e-15	8.46e-14	15	treatmenttdp43_b-treatmentnt_shrna	TRUE
chr14	41606876	41904549	297674	+	ENSG00000165379.14	LRFN5	LRFN5	1.11	5.77	427	1.05e-15	8.58e-14	15	treatmenttdp43_b-treatmentnt_shrna	TRUE
chr11	113409605	113475691	66087	-	ENSG00000149295.14	DRD2	DRD2	-1.09	4.82	427	1.06e-15	8.62e-14	15	treatmenttdp43_b-treatmentnt_shrna	TRUE
chr11	35943981	36232136	288156	+	ENSG00000179241.13	LDLRAD3	LDLRAD3	-1.08	5.41	425	1.11e-15	8.98e-14	15	treatmenttdp43_b-treatmentnt_shrna	TRUE
chrX	6667865	7148158	480294	-	ENSG00000130021.15	PUDP	PUDP	0.913	3.96	424	1.13e-15	9.14e-14	14.9	treatmenttdp43_b-treatmentnt_shrna	TRUE
chr16	69105653	69118719	13067	+	ENSG00000103044.11	HAS3	HAS3	1.16	5.92	423	1.15e-15	9.3e-14	14.9	treatmenttdp43_b-treatmentnt_shrna	TRUE
chr11	77813319	77813676	358	-	ENSG00000219529.2	NA	ENSG00000219529.2	3.69	-0.653	423	1.16e-15	9.31e-14	14.9	treatmenttdp43_b-treatmentnt_shrna	TRUE
chr17	64147227	64263260	116034	-	ENSG00000136478.9	TEX2	TEX2	0.659	7.18	422	1.2e-15	9.58e-14	14.9	treatmenttdp43_b-treatmentnt_shrna	TRUE
chr7	35800932	35907110	106179	+	ENSG00000122545.21	SEPTIN7	SEPTIN7	0.83	8.02	419	1.29e-15	1.03e-13	14.9	treatmenttdp43_b-treatmentnt_shrna	TRUE
chr19	45079195	45091518	12324	+	ENSG00000142252.11	GEMIN7	GEMIN7	-1.43	3.19	418	1.3e-15	1.04e-13	14.9	treatmenttdp43_b-treatmentnt_shrna	TRUE
chr5	50396192	50443248	47057	-	ENSG00000170571.12	EMB	EMB	-1.31	2.98	417	1.33e-15	1.05e-13	14.9	treatmenttdp43_b-treatmentnt_shrna	TRUE
chr17	42011382	42025644	14263	+	ENSG00000168256.18	NKIRAS2	NKIRAS2	0.618	6.79	416	1.36e-15	1.08e-13	14.9	treatmenttdp43_b-treatmentnt_shrna	TRUE
chrX	129539849	129592561	52713	+	ENSG00000122126.18	OCRL	OCRL	0.864	6.55	416	1.37e-15	1.08e-13	14.9	treatmenttdp43_b-treatmentnt_shrna	TRUE
chrX	20124525	20141838	17314	-	ENSG00000173674.11	EIF1AX	EIF1AX	-0.897	5.68	416	1.37e-15	1.08e-13	14.9	treatmenttdp43_b-treatmentnt_shrna	TRUE
chr9	87497228	87708634	211407	+	ENSG00000196730.13	DAPK1	DAPK1	0.803	6.21	415	1.4e-15	1.1e-13	14.9	treatmenttdp43_b-treatmentnt_shrna	TRUE
chr8	37736601	37758422	21822	+	ENSG00000147475.17	ERLIN2	ERLIN2	-1.53	6.04	415	1.42e-15	1.11e-13	14.8	treatmenttdp43_b-treatmentnt_shrna	TRUE
chr19	30228290	30713538	485249	+	ENSG00000198597.9	ZNF536	ZNF536	-1.23	3.38	414	1.43e-15	1.12e-13	14.8	treatmenttdp43_b-treatmentnt_shrna	TRUE
chr22	50600793	50613981	13189	+	ENSG00000008735.14	MAPK8IP2	MAPK8IP2	0.777	7.42	413	1.48e-15	1.15e-13	14.8	treatmenttdp43_b-treatmentnt_shrna	TRUE
chr17	36861674	36936670	74997	-	ENSG00000277268.2	LHX1-DT	LHX1-DT	1.15	3.26	411	1.56e-15	1.21e-13	14.8	treatmenttdp43_b-treatmentnt_shrna	TRUE
chr20	1442162	1473842	31681	-	ENSG00000088833.18	NSFL1C	NSFL1C	0.68	7.06	410	1.59e-15	1.23e-13	14.8	treatmenttdp43_b-treatmentnt_shrna	TRUE
chr16	69762328	69941741	179414	+	ENSG00000198373.13	WWP2	WWP2	0.755	5.74	410	1.61e-15	1.24e-13	14.8	treatmenttdp43_b-treatmentnt_shrna	TRUE
chr22	41244779	41286187	41409	-	ENSG00000100401.20	RANGAP1	RANGAP1	0.749	7.24	409	1.63e-15	1.25e-13	14.8	treatmenttdp43_b-treatmentnt_shrna	TRUE
chr4	166733384	167234796	501413	-	ENSG00000196104.11	SPOCK3	SPOCK3	-1.48	3.64	409	1.65e-15	1.26e-13	14.8	treatmenttdp43_b-treatmentnt_shrna	TRUE
chr8	26383054	26505636	122583	+	ENSG00000104765.16	BNIP3L	BNIP3L	0.949	6.74	408	1.68e-15	1.28e-13	14.8	treatmenttdp43_b-treatmentnt_shrna	TRUE
chr17	75236599	75262363	25765	-	ENSG00000125447.18	GGA3	GGA3	0.809	5.79	407	1.73e-15	1.32e-13	14.8	treatmenttdp43_b-treatmentnt_shrna	TRUE
chr11	65572349	65574198	1850	+	ENSG00000176973.8	FAM89B	FAM89B	0.88	6.34	406	1.76e-15	1.34e-13	14.8	treatmenttdp43_b-treatmentnt_shrna	TRUE
chr3	48517684	48562015	44332	-	ENSG00000114268.12	PFKFB4	PFKFB4	0.759	4.89	405	1.81e-15	1.37e-13	14.7	treatmenttdp43_b-treatmentnt_shrna	TRUE
chr1	160024953	160031990	7038	-	ENSG00000143315.8	PIGM	PIGM	-0.758	4.36	405	1.82e-15	1.38e-13	14.7	treatmenttdp43_b-treatmentnt_shrna	TRUE
chr20	50190830	50192668	1839	+	ENSG00000172216.6	CEBPB	CEBPB	1.2	2.93	404	1.84e-15	1.38e-13	14.7	treatmenttdp43_b-treatmentnt_shrna	TRUE
chr17	43527844	43579620	51777	-	ENSG00000175832.13	ETV4	ETV4	0.729	5.04	403	1.88e-15	1.42e-13	14.7	treatmenttdp43_b-treatmentnt_shrna	TRUE
chr17	38419280	38512385	93106	+	ENSG00000275832.5	ARHGAP23	ARHGAP23	0.862	6.42	402	1.93e-15	1.45e-13	14.7	treatmenttdp43_b-treatmentnt_shrna	TRUE
chr12	132279256	132280900	1645	-	ENSG00000278872.1	NA	ENSG00000278872.1	3.13	-0.234	402	1.95e-15	1.46e-13	14.7	treatmenttdp43_b-treatmentnt_shrna	TRUE
chr6	134960378	135103056	142679	-	ENSG00000112339.15	HBS1L	HBS1L	-0.799	5.74	402	1.96e-15	1.46e-13	14.7	treatmenttdp43_b-treatmentnt_shrna	TRUE
chr9	136114581	136118875	4295	-	ENSG00000238227.8	TMEM250	TMEM250	0.833	5.26	402	1.97e-15	1.46e-13	14.7	treatmenttdp43_b-treatmentnt_shrna	TRUE
chr12	4615508	4649051	33544	-	ENSG00000111254.8	AKAP3	AKAP3	-1.07	2.52	401	1.99e-15	1.48e-13	14.7	treatmenttdp43_b-treatmentnt_shrna	TRUE
chr8	11769639	11787345	17707	+	ENSG00000154328.16	NEIL2	NEIL2	0.76	5.06	401	2e-15	1.48e-13	14.7	treatmenttdp43_b-treatmentnt_shrna	TRUE
chr4	152536264	152539263	3000	+	ENSG00000268471.6	MIR4453HG	MIR4453HG	1.15	4.01	399	2.09e-15	1.54e-13	14.7	treatmenttdp43_b-treatmentnt_shrna	TRUE
chr9	136206333	136245812	39480	-	ENSG00000165661.17	QSOX2	QSOX2	0.595	4.97	398	2.18e-15	1.6e-13	14.7	treatmenttdp43_b-treatmentnt_shrna	TRUE
chr19	46601074	46610782	9709	+	ENSG00000160014.17	CALM3	CALM3	0.657	10.1	397	2.2e-15	1.61e-13	14.7	treatmenttdp43_b-treatmentnt_shrna	TRUE
chr1	26111165	26125555	14391	+	ENSG00000175087.10	PDIK1L	PDIK1L	0.952	4.28	396	2.31e-15	1.69e-13	14.6	treatmenttdp43_b-treatmentnt_shrna	TRUE
chr3	190514051	190659750	145700	+	ENSG00000196083.10	IL1RAP	IL1RAP	-0.889	6.8	394	2.37e-15	1.73e-13	14.6	treatmenttdp43_b-treatmentnt_shrna	TRUE
chr14	67647085	67674820	27736	-	ENSG00000100568.11	VTI1B	VTI1B	0.932	6.75	394	2.4e-15	1.75e-13	14.6	treatmenttdp43_b-treatmentnt_shrna	TRUE
chrX	3817528	3937855	120328	-	ENSG00000285756.2	LOC389906	LOC389906	0.589	5.53	393	2.44e-15	1.77e-13	14.6	treatmenttdp43_b-treatmentnt_shrna	TRUE
chr14	103385377	103503831	118455	+	ENSG00000075413.19	MARK3	MARK3	0.658	6.39	393	2.46e-15	1.78e-13	14.6	treatmenttdp43_b-treatmentnt_shrna	TRUE
chr3	101779202	101828231	49030	+	ENSG00000144815.17	NXPE3	NXPE3	-0.775	5.56	393	2.47e-15	1.78e-13	14.6	treatmenttdp43_b-treatmentnt_shrna	TRUE
chr15	52115100	52191392	76293	-	ENSG00000069966.19	GNB5	GNB5	0.712	6.13	392	2.5e-15	1.8e-13	14.6	treatmenttdp43_b-treatmentnt_shrna	TRUE
chr20	58309715	58367507	57793	+	ENSG00000124209.4	RAB22A	RAB22A	-0.944	5.91	392	2.5e-15	1.8e-13	14.6	treatmenttdp43_b-treatmentnt_shrna	TRUE
chr5	115804733	115816659	11927	-	ENSG00000129596.5	CDO1	CDO1	0.897	5.28	392	2.52e-15	1.81e-13	14.6	treatmenttdp43_b-treatmentnt_shrna	TRUE
chr14	74476192	74494177	17986	-	ENSG00000119655.11	NPC2	NPC2	1.02	6.43	392	2.53e-15	1.81e-13	14.6	treatmenttdp43_b-treatmentnt_shrna	TRUE
chr8	142657460	142681968	24509	-	ENSG00000234616.9	JRK	JRK	0.842	4.72	391	2.58e-15	1.84e-13	14.6	treatmenttdp43_b-treatmentnt_shrna	TRUE
chr4	176319966	176332245	12280	+	ENSG00000129128.13	SPCS3	SPCS3	-0.653	6.15	390	2.68e-15	1.9e-13	14.6	treatmenttdp43_b-treatmentnt_shrna	TRUE
chr22	29073035	29168333	95299	+	ENSG00000183762.13	KREMEN1	KREMEN1	1.19	5.81	389	2.7e-15	1.92e-13	14.6	treatmenttdp43_b-treatmentnt_shrna	TRUE
chr11	47617315	47642607	25293	-	ENSG00000109919.10	MTCH2	MTCH2	0.718	6.53	388	2.83e-15	2e-13	14.5	treatmenttdp43_b-treatmentnt_shrna	TRUE
chr8	103398635	103415189	16555	-	ENSG00000164933.12	SLC25A32	SLC25A32	0.939	4.22	387	2.86e-15	2.01e-13	14.5	treatmenttdp43_b-treatmentnt_shrna	TRUE
chr9	470291	746105	275815	+	ENSG00000107104.21	KANK1	KANK1	0.868	5.63	387	2.9e-15	2.04e-13	14.5	treatmenttdp43_b-treatmentnt_shrna	TRUE
chr21	45643694	45942454	298761	+	ENSG00000183570.17	PCBP3	PCBP3	-1.01	5.32	386	2.97e-15	2.08e-13	14.5	treatmenttdp43_b-treatmentnt_shrna	TRUE
chr6	3228771	3230709	1939	+	ENSG00000288840.1	NA	ENSG00000288840.1	1.17	2.39	385	3.01e-15	2.1e-13	14.5	treatmenttdp43_b-treatmentnt_shrna	TRUE
chr22	47345569	47373541	27973	+	ENSG00000224715.1	LOC339685	LOC339685	-1.83	4.15	385	3.08e-15	2.15e-13	14.5	treatmenttdp43_b-treatmentnt_shrna	TRUE
chr6	28281572	28302549	20978	+	ENSG00000137338.6	PGBD1	PGBD1	0.792	4.16	384	3.1e-15	2.16e-13	14.5	treatmenttdp43_b-treatmentnt_shrna	TRUE
chr14	50117130	50231578	114449	-	ENSG00000100485.12	SOS2	SOS2	0.821	5.62	383	3.18e-15	2.21e-13	14.5	treatmenttdp43_b-treatmentnt_shrna	TRUE
chr22	41433494	41446801	13308	-	ENSG00000183864.5	TOB2	TOB2	0.678	5.89	383	3.22e-15	2.23e-13	14.5	treatmenttdp43_b-treatmentnt_shrna	TRUE
chr15	74899992	74906883	6892	-	ENSG00000178761.15	FAM219B	FAM219B	0.609	6.8	383	3.24e-15	2.24e-13	14.5	treatmenttdp43_b-treatmentnt_shrna	TRUE
chr15	62066977	62070917	3941	+	ENSG00000198535.5	C2CD4A	C2CD4A	-2.16	0.916	382	3.28e-15	2.26e-13	14.5	treatmenttdp43_b-treatmentnt_shrna	TRUE
chr1	212565334	212620777	55444	+	ENSG00000162772.17	ATF3	ATF3	-0.887	5.85	382	3.29e-15	2.26e-13	14.5	treatmenttdp43_b-treatmentnt_shrna	TRUE
chr13	28700064	28718970	18907	-	ENSG00000139508.15	SLC46A3	SLC46A3	-1.43	2.51	382	3.33e-15	2.28e-13	14.5	treatmenttdp43_b-treatmentnt_shrna	TRUE
chr4	186191567	186213463	21897	+	ENSG00000145476.16	CYP4V2	CYP4V2	-1.28	3.66	381	3.38e-15	2.32e-13	14.5	treatmenttdp43_b-treatmentnt_shrna	TRUE
chr4	1211445	1250333	38889	-	ENSG00000159692.17	CTBP1	CTBP1	0.669	7	380	3.47e-15	2.37e-13	14.5	treatmenttdp43_b-treatmentnt_shrna	TRUE
chr14	57268924	57298742	29819	+	ENSG00000053770.12	AP5M1	AP5M1	-0.838	5.3	380	3.48e-15	2.37e-13	14.5	treatmenttdp43_b-treatmentnt_shrna	TRUE
chr6	15246069	15522042	275974	+	ENSG00000008083.14	JARID2	JARID2	0.788	5.78	380	3.49e-15	2.37e-13	14.5	treatmenttdp43_b-treatmentnt_shrna	TRUE
chr14	92794305	92839947	45643	+	ENSG00000066455.13	GOLGA5	GOLGA5	-0.676	5.83	377	3.77e-15	2.55e-13	14.4	treatmenttdp43_b-treatmentnt_shrna	TRUE
chr14	23555988	23560271	4284	+	ENSG00000259431.6	THTPA	THTPA	-0.825	4.52	376	3.91e-15	2.64e-13	14.4	treatmenttdp43_b-treatmentnt_shrna	TRUE
chr15	74630558	74696292	65735	-	ENSG00000179151.13	EDC3	EDC3	0.699	5.73	375	3.97e-15	2.68e-13	14.4	treatmenttdp43_b-treatmentnt_shrna	TRUE
chr12	70638073	70920738	282666	-	ENSG00000153233.13	PTPRR	PTPRR	1.18	2.47	375	3.99e-15	2.68e-13	14.4	treatmenttdp43_b-treatmentnt_shrna	TRUE
chr16	19555240	19706793	151554	+	ENSG00000103544.16	VPS35L	VPS35L	0.611	6.11	373	4.19e-15	2.81e-13	14.4	treatmenttdp43_b-treatmentnt_shrna	TRUE
chr19	11199295	11262524	63230	-	ENSG00000130158.14	DOCK6	DOCK6	-1.18	3.89	373	4.24e-15	2.84e-13	14.4	treatmenttdp43_b-treatmentnt_shrna	TRUE
chr7	97732084	97740472	8389	+	ENSG00000006128.12	TAC1	TAC1	-0.849	8.27	372	4.27e-15	2.85e-13	14.4	treatmenttdp43_b-treatmentnt_shrna	TRUE
chr6	10393186	10419659	26474	-	ENSG00000137203.15	TFAP2A	TFAP2A	1.04	3.53	371	4.49e-15	2.99e-13	14.3	treatmenttdp43_b-treatmentnt_shrna	TRUE
chr3	10324023	10708007	383985	-	ENSG00000157087.20	ATP2B2	ATP2B2	1.09	4.29	370	4.61e-15	3.06e-13	14.3	treatmenttdp43_b-treatmentnt_shrna	TRUE
chr6	17393595	17557780	164186	+	ENSG00000112186.13	CAP2	CAP2	-0.826	5.71	369	4.65e-15	3.08e-13	14.3	treatmenttdp43_b-treatmentnt_shrna	TRUE
chr11	117285232	117316259	31028	-	ENSG00000186318.18	BACE1	BACE1	-0.897	7.54	369	4.7e-15	3.11e-13	14.3	treatmenttdp43_b-treatmentnt_shrna	TRUE
chr19	7112255	7294414	182160	-	ENSG00000171105.14	INSR	INSR	-1.58	4.01	369	4.73e-15	3.11e-13	14.3	treatmenttdp43_b-treatmentnt_shrna	TRUE
chr1	16618253	16657232	38980	-	ENSG00000215908.11	CROCCP2	CROCCP2	0.804	4.5	369	4.73e-15	3.11e-13	14.3	treatmenttdp43_b-treatmentnt_shrna	TRUE
chr17	3802158	3846246	44089	-	ENSG00000074356.17	NCBP3	NCBP3	0.714	5.73	368	4.83e-15	3.17e-13	14.3	treatmenttdp43_b-treatmentnt_shrna	TRUE
chr21	44768580	44801826	33247	-	ENSG00000184787.19	UBE2G2	UBE2G2	-0.642	5.86	368	4.85e-15	3.17e-13	14.3	treatmenttdp43_b-treatmentnt_shrna	TRUE
chr2	216217045	216220192	3148	+	ENSG00000260804.3	LINC01963	LINC01963	-0.798	5.31	367	4.89e-15	3.19e-13	14.3	treatmenttdp43_b-treatmentnt_shrna	TRUE
chrX	48903180	48911958	8779	-	ENSG00000102100.16	SLC35A2	SLC35A2	0.817	4.83	367	4.93e-15	3.2e-13	14.3	treatmenttdp43_b-treatmentnt_shrna	TRUE
chr17	28319200	28328685	9486	+	ENSG00000109084.14	TMEM97	TMEM97	1.22	4.74	367	4.93e-15	3.2e-13	14.3	treatmenttdp43_b-treatmentnt_shrna	TRUE
chr12	49332409	49337188	4780	-	ENSG00000186897.5	C1QL4	C1QL4	0.773	5.8	367	4.93e-15	3.2e-13	14.3	treatmenttdp43_b-treatmentnt_shrna	TRUE
chr18	13726660	13764556	37897	+	ENSG00000101654.18	RNMT	RNMT	-0.779	6.39	366	5.04e-15	3.26e-13	14.3	treatmenttdp43_b-treatmentnt_shrna	TRUE
chr19	17601336	17688365	87030	-	ENSG00000130477.16	UNC13A	UNC13A	-1.22	8.23	366	5.14e-15	3.31e-13	14.3	treatmenttdp43_b-treatmentnt_shrna	TRUE
chr9	113407235	113410675	3441	-	ENSG00000148229.13	POLE3	POLE3	-0.737	5.59	366	5.14e-15	3.31e-13	14.3	treatmenttdp43_b-treatmentnt_shrna	TRUE
chr1	33323623	33431095	107473	-	ENSG00000134686.20	PHC2	PHC2	0.687	6.76	365	5.28e-15	3.39e-13	14.3	treatmenttdp43_b-treatmentnt_shrna	TRUE
chr7	92604921	92836573	231653	-	ENSG00000105810.10	CDK6	CDK6	-1.92	5.33	364	5.33e-15	3.42e-13	14.3	treatmenttdp43_b-treatmentnt_shrna	TRUE
chr9	131096476	131123152	26677	+	ENSG00000126878.13	AIF1L	AIF1L	2.15	4.49	364	5.45e-15	3.48e-13	14.3	treatmenttdp43_b-treatmentnt_shrna	TRUE
chr4	37244743	37449463	204721	+	ENSG00000174145.8	NWD2	NWD2	1.49	4.93	364	5.45e-15	3.48e-13	14.3	treatmenttdp43_b-treatmentnt_shrna	TRUE
chrX	107713221	107777342	64122	-	ENSG00000157514.18	TSC22D3	TSC22D3	0.647	5.96	363	5.54e-15	3.52e-13	14.3	treatmenttdp43_b-treatmentnt_shrna	TRUE
chr11	130404923	130428609	23687	-	ENSG00000134917.10	ADAMTS8	ADAMTS8	-1.68	1.07	362	5.66e-15	3.59e-13	14.2	treatmenttdp43_b-treatmentnt_shrna	TRUE
chr6	114055596	114343023	287428	-	ENSG00000249853.9	HS3ST5	HS3ST5	1.74	2.09	361	5.8e-15	3.67e-13	14.2	treatmenttdp43_b-treatmentnt_shrna	TRUE
chr8	97644184	97730260	86077	+	ENSG00000147649.10	MTDH	MTDH	-0.727	6.67	361	5.92e-15	3.74e-13	14.2	treatmenttdp43_b-treatmentnt_shrna	TRUE
chr6	83210402	83431051	220650	-	ENSG00000065833.9	ME1	ME1	-1.08	4.02	359	6.19e-15	3.9e-13	14.2	treatmenttdp43_b-treatmentnt_shrna	TRUE
chr7	150368189	150374044	5856	+	ENSG00000214022.12	REPIN1	REPIN1	-0.622	6.27	359	6.2e-15	3.9e-13	14.2	treatmenttdp43_b-treatmentnt_shrna	TRUE
chr12	48813794	48828941	15148	+	ENSG00000167535.8	CACNB3	CACNB3	0.623	6.56	359	6.21e-15	3.9e-13	14.2	treatmenttdp43_b-treatmentnt_shrna	TRUE
chr20	31944337	31952046	7710	-	ENSG00000088356.6	PDRG1	PDRG1	0.66	5.3	358	6.34e-15	3.97e-13	14.2	treatmenttdp43_b-treatmentnt_shrna	TRUE
chr16	21238874	21303083	64210	-	ENSG00000103316.12	CRYM	CRYM	2.02	1.26	358	6.47e-15	4.04e-13	14.2	treatmenttdp43_b-treatmentnt_shrna	TRUE
chr20	3927309	4015558	88250	-	ENSG00000101236.17	RNF24	RNF24	0.911	5.88	357	6.65e-15	4.15e-13	14.2	treatmenttdp43_b-treatmentnt_shrna	TRUE
chr9	74980790	75028423	47634	-	ENSG00000156017.13	CARNMT1	CARNMT1	-1.29	2.35	356	6.7e-15	4.16e-13	14.2	treatmenttdp43_b-treatmentnt_shrna	TRUE
chr10	75099586	75182123	82538	+	ENSG00000156671.15	SAMD8	SAMD8	-1.14	6.43	356	6.72e-15	4.17e-13	14.2	treatmenttdp43_b-treatmentnt_shrna	TRUE
chr1	46188683	46220305	31623	-	ENSG00000085998.15	POMGNT1	POMGNT1	-0.567	7.08	356	6.86e-15	4.24e-13	14.2	treatmenttdp43_b-treatmentnt_shrna	TRUE
chr6	46220736	46491972	271237	-	ENSG00000172348.16	RCAN2	RCAN2	-0.736	8.54	355	6.88e-15	4.25e-13	14.2	treatmenttdp43_b-treatmentnt_shrna	TRUE
chr21	43772511	43776330	3820	-	ENSG00000160213.9	CSTB	CSTB	0.794	5.69	355	6.96e-15	4.29e-13	14.2	treatmenttdp43_b-treatmentnt_shrna	TRUE
chr2	219219380	219229717	10338	-	ENSG00000198925.12	ATG9A	ATG9A	0.583	6.73	354	7.08e-15	4.35e-13	14.1	treatmenttdp43_b-treatmentnt_shrna	TRUE
chr20	3249306	3407669	158364	-	ENSG00000088854.13	DNAAF9	DNAAF9	-0.75	6.2	354	7.2e-15	4.42e-13	14.1	treatmenttdp43_b-treatmentnt_shrna	TRUE
chr18	68673688	68715108	41421	-	ENSG00000166479.10	TMX3	TMX3	-0.85	4.96	354	7.24e-15	4.43e-13	14.1	treatmenttdp43_b-treatmentnt_shrna	TRUE
chr3	39141855	39154562	12708	-	ENSG00000144655.15	CSRNP1	CSRNP1	-0.753	5.48	354	7.26e-15	4.43e-13	14.1	treatmenttdp43_b-treatmentnt_shrna	TRUE
chr17	4498881	4539035	40155	+	ENSG00000183018.9	SPNS2	SPNS2	0.871	4.32	353	7.3e-15	4.45e-13	14.1	treatmenttdp43_b-treatmentnt_shrna	TRUE
chr2	207074137	207167267	93131	-	ENSG00000118263.15	KLF7	KLF7	1.46	7.41	352	7.51e-15	4.56e-13	14.1	treatmenttdp43_b-treatmentnt_shrna	TRUE
chr17	4937130	4940053	2924	-	ENSG00000108528.14	SLC25A11	SLC25A11	0.692	6.08	352	7.67e-15	4.65e-13	14.1	treatmenttdp43_b-treatmentnt_shrna	TRUE
chr1	25362249	25430192	67944	-	ENSG00000188672.19	RHCE	RHCE	-2.65	1.03	352	7.69e-15	4.65e-13	14.1	treatmenttdp43_b-treatmentnt_shrna	TRUE
chr8	11795573	11839304	43732	+	ENSG00000079459.13	FDFT1	FDFT1	0.822	7.67	351	7.81e-15	4.72e-13	14.1	treatmenttdp43_b-treatmentnt_shrna	TRUE
chr19	1228287	1238027	9741	-	ENSG00000099625.14	CBARP	CBARP	-0.947	5.27	351	7.84e-15	4.72e-13	14.1	treatmenttdp43_b-treatmentnt_shrna	TRUE
chr6	109690609	109878098	187490	+	ENSG00000112367.12	FIG4	FIG4	0.713	5.62	351	7.86e-15	4.72e-13	14.1	treatmenttdp43_b-treatmentnt_shrna	TRUE
chr2	190880821	190965552	84732	+	ENSG00000115419.13	GLS	GLS	0.769	5.91	351	7.91e-15	4.74e-13	14.1	treatmenttdp43_b-treatmentnt_shrna	TRUE
chr4	52020706	52038299	17594	-	ENSG00000163069.13	SGCB	SGCB	-0.685	6.81	351	7.91e-15	4.74e-13	14.1	treatmenttdp43_b-treatmentnt_shrna	TRUE
chr1	6634168	6701924	67757	-	ENSG00000007923.17	DNAJC11	DNAJC11	0.525	5.96	350	8.08e-15	4.82e-13	14.1	treatmenttdp43_b-treatmentnt_shrna	TRUE
chr7	16646131	16706523	60393	+	ENSG00000136261.16	BZW2	BZW2	0.783	5.39	350	8.1e-15	4.82e-13	14.1	treatmenttdp43_b-treatmentnt_shrna	TRUE
chr5	87267883	87391931	124049	+	ENSG00000145715.15	RASA1	RASA1	1.28	5.66	349	8.16e-15	4.85e-13	14.1	treatmenttdp43_b-treatmentnt_shrna	TRUE
chr3	108380368	108529322	148955	-	ENSG00000144821.11	MYH15	MYH15	-1.87	2.47	349	8.2e-15	4.87e-13	14.1	treatmenttdp43_b-treatmentnt_shrna	TRUE
chr9	98069275	98119222	49948	-	ENSG00000106785.15	TRIM14	TRIM14	-2	2.38	347	8.78e-15	5.2e-13	14.1	treatmenttdp43_b-treatmentnt_shrna	TRUE
chr9	33921693	34049388	127696	-	ENSG00000137073.24	UBAP2	UBAP2	0.564	5.76	347	8.82e-15	5.21e-13	14.1	treatmenttdp43_b-treatmentnt_shrna	TRUE
chr12	6913745	6923698	9954	+	ENSG00000111674.9	ENO2	ENO2	0.713	8.67	347	8.9e-15	5.25e-13	14.1	treatmenttdp43_b-treatmentnt_shrna	TRUE
chr2	236165236	236168386	3151	-	ENSG00000168505.7	GBX2	GBX2	0.881	4.04	346	8.98e-15	5.27e-13	14	treatmenttdp43_b-treatmentnt_shrna	TRUE
chr9	99104038	99154192	50155	+	ENSG00000106799.14	TGFBR1	TGFBR1	-1.28	5.42	346	8.99e-15	5.27e-13	14	treatmenttdp43_b-treatmentnt_shrna	TRUE
chr7	25134692	25180356	45665	-	ENSG00000153790.12	C7orf31	C7orf31	-1.58	2.45	346	9e-15	5.27e-13	14	treatmenttdp43_b-treatmentnt_shrna	TRUE
chr1	236142505	236221865	79361	+	ENSG00000077585.14	GPR137B	GPR137B	0.927	4.22	346	9.06e-15	5.29e-13	14	treatmenttdp43_b-treatmentnt_shrna	TRUE
chr7	157335381	157417439	82059	+	ENSG00000105993.15	DNAJB6	DNAJB6	-0.632	6.67	346	9.07e-15	5.29e-13	14	treatmenttdp43_b-treatmentnt_shrna	TRUE
chr4	150582151	150584693	2543	+	ENSG00000181541.6	MAB21L2	MAB21L2	0.643	6.76	346	9.11e-15	5.3e-13	14	treatmenttdp43_b-treatmentnt_shrna	TRUE
chr6	17281361	17293871	12511	+	ENSG00000112183.15	RBM24	RBM24	-1	3.49	345	9.27e-15	5.38e-13	14	treatmenttdp43_b-treatmentnt_shrna	TRUE
chr1	11691710	11725857	34148	+	ENSG00000162490.7	DRAXIN	DRAXIN	0.707	6.47	344	9.62e-15	5.57e-13	14	treatmenttdp43_b-treatmentnt_shrna	TRUE
chr10	119104086	119137984	33899	+	ENSG00000119979.18	DENND10	DENND10	0.744	5.12	344	9.71e-15	5.61e-13	14	treatmenttdp43_b-treatmentnt_shrna	TRUE
chr2	109758799	109760364	1566	-	ENSG00000282033.1	LOC105373553	LOC105373553	1.09	2.07	343	9.74e-15	5.62e-13	14	treatmenttdp43_b-treatmentnt_shrna	TRUE
chr1	231626790	232041272	414483	+	ENSG00000162946.23	DISC1	DISC1	-1.18	2.77	343	1e-14	5.77e-13	14	treatmenttdp43_b-treatmentnt_shrna	TRUE
chr19	16549831	16572415	22585	-	ENSG00000127526.15	SLC35E1	SLC35E1	0.584	6.21	342	1.01e-14	5.82e-13	14	treatmenttdp43_b-treatmentnt_shrna	TRUE
chr5	78777209	78986087	208879	-	ENSG00000113273.17	ARSB	ARSB	-0.725	5.89	342	1.02e-14	5.87e-13	14	treatmenttdp43_b-treatmentnt_shrna	TRUE
chrX	153935269	153944687	9419	-	ENSG00000102032.13	RENBP	RENBP	0.902	3.44	342	1.03e-14	5.87e-13	14	treatmenttdp43_b-treatmentnt_shrna	TRUE
chr12	116710171	116738070	27900	-	ENSG00000111412.6	SPRING1	SPRING1	-1.24	7.19	342	1.03e-14	5.88e-13	14	treatmenttdp43_b-treatmentnt_shrna	TRUE
chr8	23020133	23069031	48899	-	ENSG00000120889.13	TNFRSF10B	TNFRSF10B	-0.677	6.7	341	1.04e-14	5.9e-13	14	treatmenttdp43_b-treatmentnt_shrna	TRUE
chr17	81003335	81005132	1798	+	ENSG00000280351.2	LOC100129503	LOC100129503	1.32	1.14	341	1.05e-14	5.97e-13	14	treatmenttdp43_b-treatmentnt_shrna	TRUE
chr17	50094737	50112152	17416	+	ENSG00000005882.12	PDK2	PDK2	0.72	5.4	340	1.07e-14	6.1e-13	14	treatmenttdp43_b-treatmentnt_shrna	TRUE
chr16	68245304	68261058	15755	+	ENSG00000103066.13	PLA2G15	PLA2G15	0.68	5.9	340	1.09e-14	6.19e-13	14	treatmenttdp43_b-treatmentnt_shrna	TRUE
chr19	1248553	1259143	10591	+	ENSG00000167470.14	MIDN	MIDN	0.772	7.4	340	1.1e-14	6.19e-13	14	treatmenttdp43_b-treatmentnt_shrna	TRUE
chrX	56729241	56819179	89939	+	ENSG00000204272.13	NBDY	NBDY	-0.848	5.35	339	1.12e-14	6.3e-13	14	treatmenttdp43_b-treatmentnt_shrna	TRUE
chr16	2969270	2973484	4215	+	ENSG00000162073.14	PAQR4	PAQR4	0.764	5.43	338	1.13e-14	6.38e-13	13.9	treatmenttdp43_b-treatmentnt_shrna	TRUE
chr2	109542799	109614143	71345	-	ENSG00000186522.15	SEPTIN10	SEPTIN10	-1.04	3.9	338	1.16e-14	6.49e-13	13.9	treatmenttdp43_b-treatmentnt_shrna	TRUE
chr5	140175156	140282052	106897	+	ENSG00000120306.11	CYSTM1	CYSTM1	0.567	6.03	337	1.18e-14	6.59e-13	13.9	treatmenttdp43_b-treatmentnt_shrna	TRUE
chr16	88813734	88856970	43237	-	ENSG00000141012.13	GALNS	GALNS	0.817	4.52	337	1.19e-14	6.67e-13	13.9	treatmenttdp43_b-treatmentnt_shrna	TRUE
chr14	100725705	100738224	12520	+	ENSG00000185559.16	DLK1	DLK1	0.941	6.9	336	1.23e-14	6.87e-13	13.9	treatmenttdp43_b-treatmentnt_shrna	TRUE
chr17	28553383	28571794	18412	-	ENSG00000087111.21	PIGS	PIGS	0.579	6.49	336	1.24e-14	6.87e-13	13.9	treatmenttdp43_b-treatmentnt_shrna	TRUE
chr19	4542593	4581776	39184	-	ENSG00000167680.17	SEMA6B	SEMA6B	0.757	6.25	336	1.24e-14	6.87e-13	13.9	treatmenttdp43_b-treatmentnt_shrna	TRUE
chr1	22052627	22101360	48734	+	ENSG00000070831.18	CDC42	CDC42	0.709	7.67	335	1.25e-14	6.93e-13	13.9	treatmenttdp43_b-treatmentnt_shrna	TRUE
chr8	91954967	92103286	148320	-	ENSG00000079102.16	RUNX1T1	RUNX1T1	1.54	6.65	334	1.28e-14	7.07e-13	13.9	treatmenttdp43_b-treatmentnt_shrna	TRUE
chr3	51538719	51668667	129949	+	ENSG00000164080.14	RAD54L2	RAD54L2	0.893	5.26	334	1.3e-14	7.21e-13	13.9	treatmenttdp43_b-treatmentnt_shrna	TRUE
chr1	22563489	22603595	40107	+	ENSG00000070886.12	EPHA8	EPHA8	-2.79	0.395	333	1.32e-14	7.26e-13	13.9	treatmenttdp43_b-treatmentnt_shrna	TRUE
chr18	49560699	49599185	38487	+	ENSG00000101670.12	LIPG	LIPG	1.42	5.96	333	1.32e-14	7.27e-13	13.9	treatmenttdp43_b-treatmentnt_shrna	TRUE
chr4	161383897	162164004	780108	-	ENSG00000168843.14	FSTL5	FSTL5	1.06	3.99	333	1.32e-14	7.27e-13	13.9	treatmenttdp43_b-treatmentnt_shrna	TRUE
chr5	109334713	109409974	75262	-	ENSG00000198961.10	PJA2	PJA2	-0.887	8.99	333	1.34e-14	7.34e-13	13.9	treatmenttdp43_b-treatmentnt_shrna	TRUE
chr9	133097720	133149334	51615	-	ENSG00000160271.16	RALGDS	RALGDS	0.784	7.21	333	1.35e-14	7.4e-13	13.9	treatmenttdp43_b-treatmentnt_shrna	TRUE
chr7	116672196	116798377	126182	+	ENSG00000105976.16	MET	MET	-1.15	5.69	332	1.37e-14	7.45e-13	13.9	treatmenttdp43_b-treatmentnt_shrna	TRUE
chr15	96325938	96340263	14326	+	ENSG00000185551.15	NR2F2	NR2F2	0.521	7.07	332	1.38e-14	7.54e-13	13.9	treatmenttdp43_b-treatmentnt_shrna	TRUE
chr11	118531041	118547280	16240	+	ENSG00000149582.16	TMEM25	TMEM25	0.774	5.54	332	1.4e-14	7.58e-13	13.9	treatmenttdp43_b-treatmentnt_shrna	TRUE
chr1	182598623	182604389	5767	-	ENSG00000143333.7	RGS16	RGS16	-0.673	5.82	331	1.4e-14	7.62e-13	13.9	treatmenttdp43_b-treatmentnt_shrna	TRUE
chr4	4415742	4542346	126605	-	ENSG00000168818.10	STX18	STX18	1.04	4.7	331	1.41e-14	7.64e-13	13.9	treatmenttdp43_b-treatmentnt_shrna	TRUE
chr1	107056674	107067636	10963	+	ENSG00000198890.9	PRMT6	PRMT6	-0.553	4.91	331	1.42e-14	7.66e-13	13.8	treatmenttdp43_b-treatmentnt_shrna	TRUE
chr6	26114873	26123926	9054	-	ENSG00000180596.8	H2BC4	H2BC4	-1.88	1.44	331	1.44e-14	7.77e-13	13.8	treatmenttdp43_b-treatmentnt_shrna	TRUE
chr6	83552880	83709691	156812	-	ENSG00000065609.15	SNAP91	SNAP91	1.1	7.43	330	1.46e-14	7.87e-13	13.8	treatmenttdp43_b-treatmentnt_shrna	TRUE
chr19	42297033	42303546	6514	-	ENSG00000079462.8	PAFAH1B3	PAFAH1B3	0.729	6.29	330	1.46e-14	7.87e-13	13.8	treatmenttdp43_b-treatmentnt_shrna	TRUE
chr11	6448613	6474459	25847	-	ENSG00000110171.21	TRIM3	TRIM3	0.694	5.73	330	1.48e-14	7.91e-13	13.8	treatmenttdp43_b-treatmentnt_shrna	TRUE
chr6	108984309	109094846	110538	-	ENSG00000080546.14	SESN1	SESN1	0.748	4.87	329	1.5e-14	7.99e-13	13.8	treatmenttdp43_b-treatmentnt_shrna	TRUE
chr9	129476946	129513687	36742	+	ENSG00000204054.14	NA	ENSG00000204054.14	-1.11	4.53	329	1.5e-14	7.99e-13	13.8	treatmenttdp43_b-treatmentnt_shrna	TRUE
chr15	84199311	84230136	30826	-	ENSG00000225151.10	GOLGA2P7	GOLGA2P7	0.574	6.4	329	1.5e-14	7.99e-13	13.8	treatmenttdp43_b-treatmentnt_shrna	TRUE
chr11	109864295	110296712	432418	-	ENSG00000137710.17	RDX	RDX	0.727	7.51	328	1.55e-14	8.22e-13	13.8	treatmenttdp43_b-treatmentnt_shrna	TRUE
chr8	22687659	22693480	5822	-	ENSG00000179388.9	EGR3	EGR3	2.33	1.78	328	1.58e-14	8.37e-13	13.8	treatmenttdp43_b-treatmentnt_shrna	TRUE
chr7	101232092	101238820	6729	-	ENSG00000106404.14	CLDN15	CLDN15	0.917	3.03	327	1.59e-14	8.45e-13	13.8	treatmenttdp43_b-treatmentnt_shrna	TRUE
chr19	10566460	10569059	2600	-	ENSG00000129355.7	CDKN2D	CDKN2D	0.7	6.7	327	1.62e-14	8.55e-13	13.8	treatmenttdp43_b-treatmentnt_shrna	TRUE
chr20	44966494	45080021	113528	+	ENSG00000101109.13	STK4	STK4	0.645	5.18	326	1.66e-14	8.75e-13	13.8	treatmenttdp43_b-treatmentnt_shrna	TRUE
chr7	37920640	37951936	31297	+	ENSG00000086289.13	EPDR1	EPDR1	-1.31	6.27	325	1.69e-14	8.92e-13	13.8	treatmenttdp43_b-treatmentnt_shrna	TRUE
chr2	28392448	28417317	24870	+	ENSG00000075426.12	FOSL2	FOSL2	-1.02	7.17	325	1.71e-14	8.97e-13	13.8	treatmenttdp43_b-treatmentnt_shrna	TRUE
chr2	120240064	120294710	54647	+	ENSG00000144118.14	RALB	RALB	-0.793	5.4	325	1.72e-14	9.05e-13	13.8	treatmenttdp43_b-treatmentnt_shrna	TRUE
chr8	61500556	61714640	214085	-	ENSG00000198363.18	ASPH	ASPH	-0.638	6.19	324	1.74e-14	9.09e-13	13.8	treatmenttdp43_b-treatmentnt_shrna	TRUE
chr17	38869859	38921770	51912	+	ENSG00000002834.18	LASP1	LASP1	0.516	7.99	324	1.75e-14	9.13e-13	13.8	treatmenttdp43_b-treatmentnt_shrna	TRUE
chr9	38406528	38424454	17927	-	ENSG00000137142.5	IGFBPL1	IGFBPL1	0.614	5.41	324	1.75e-14	9.13e-13	13.8	treatmenttdp43_b-treatmentnt_shrna	TRUE
chr5	69234795	69277430	42636	+	ENSG00000134058.12	CDK7	CDK7	-1.03	3.83	324	1.76e-14	9.15e-13	13.8	treatmenttdp43_b-treatmentnt_shrna	TRUE
chr4	88378739	88443097	64359	+	ENSG00000138642.16	HERC6	HERC6	-1.85	2.69	324	1.79e-14	9.3e-13	13.7	treatmenttdp43_b-treatmentnt_shrna	TRUE
chr5	150690792	150701077	10286	-	ENSG00000086589.12	RBM22	RBM22	0.596	5.64	323	1.83e-14	9.47e-13	13.7	treatmenttdp43_b-treatmentnt_shrna	TRUE
chr6	18387350	18468870	81521	+	ENSG00000137393.10	RNF144B	RNF144B	-1.23	2.07	323	1.83e-14	9.47e-13	13.7	treatmenttdp43_b-treatmentnt_shrna	TRUE
chr9	119153458	119369435	215978	-	ENSG00000078725.13	BRINP1	BRINP1	0.859	4.28	323	1.84e-14	9.51e-13	13.7	treatmenttdp43_b-treatmentnt_shrna	TRUE
chr12	7812512	7891148	78637	-	ENSG00000173262.12	SLC2A14	SLC2A14	-2.18	0.00591	323	1.84e-14	9.51e-13	13.7	treatmenttdp43_b-treatmentnt_shrna	TRUE
chr17	7225342	7234517	9176	-	ENSG00000004975.12	DVL2	DVL2	0.599	5.49	322	1.85e-14	9.53e-13	13.7	treatmenttdp43_b-treatmentnt_shrna	TRUE
chr22	41688877	41698136	9260	+	ENSG00000184208.12	C22orf46	C22orf46	-0.578	5.36	322	1.88e-14	9.64e-13	13.7	treatmenttdp43_b-treatmentnt_shrna	TRUE
chr8	42849637	42897290	47654	-	ENSG00000120925.16	RNF170	RNF170	-0.804	4.47	322	1.89e-14	9.71e-13	13.7	treatmenttdp43_b-treatmentnt_shrna	TRUE
chr12	12326056	12350242	24187	-	ENSG00000111261.14	MANSC1	MANSC1	-0.809	4.7	321	1.91e-14	9.76e-13	13.7	treatmenttdp43_b-treatmentnt_shrna	TRUE
chr15	74890005	74902219	12215	+	ENSG00000178802.18	MPI	MPI	-0.661	5.22	321	1.93e-14	9.84e-13	13.7	treatmenttdp43_b-treatmentnt_shrna	TRUE
chr17	44353215	44363853	10639	-	ENSG00000161682.15	FAM171A2	FAM171A2	0.934	6.87	321	1.93e-14	9.85e-13	13.7	treatmenttdp43_b-treatmentnt_shrna	TRUE
chr10	124461823	124617888	156066	+	ENSG00000107902.14	LHPP	LHPP	-0.823	3.79	321	1.96e-14	9.99e-13	13.7	treatmenttdp43_b-treatmentnt_shrna	TRUE
chr4	46035769	46124054	88286	-	ENSG00000163285.8	GABRG1	GABRG1	1.35	3.06	320	1.99e-14	1.01e-12	13.7	treatmenttdp43_b-treatmentnt_shrna	TRUE
chr10	50067888	50133509	65622	+	ENSG00000099290.17	WASHC2A	WASHC2A	0.549	6.21	319	2.04e-14	1.03e-12	13.7	treatmenttdp43_b-treatmentnt_shrna	TRUE
chr6	39048781	39091303	42523	+	ENSG00000112164.6	GLP1R	GLP1R	-1.52	3.7	319	2.08e-14	1.05e-12	13.7	treatmenttdp43_b-treatmentnt_shrna	TRUE
chr1	39955112	39969968	14857	+	ENSG00000168389.18	MFSD2A	MFSD2A	-1.21	6.01	319	2.08e-14	1.05e-12	13.7	treatmenttdp43_b-treatmentnt_shrna	TRUE
chr2	94193659	94208426	14768	-	ENSG00000286156.3	NA	ENSG00000286156.3	0.753	4.1	319	2.09e-14	1.06e-12	13.7	treatmenttdp43_b-treatmentnt_shrna	TRUE
chr20	18137228	18188387	51160	+	ENSG00000149474.15	KAT14	KAT14	0.548	4.94	318	2.11e-14	1.06e-12	13.7	treatmenttdp43_b-treatmentnt_shrna	TRUE
chr21	43719094	43762307	43214	+	ENSG00000160209.19	PDXK	PDXK	0.749	7.35	318	2.11e-14	1.06e-12	13.7	treatmenttdp43_b-treatmentnt_shrna	TRUE
chrX	150766336	150898816	132481	-	ENSG00000102181.21	CD99L2	CD99L2	0.557	7.78	318	2.12e-14	1.06e-12	13.7	treatmenttdp43_b-treatmentnt_shrna	TRUE
chr6	26365159	26378320	13162	+	ENSG00000186470.14	BTN3A2	BTN3A2	-1.33	3.78	318	2.13e-14	1.07e-12	13.7	treatmenttdp43_b-treatmentnt_shrna	TRUE
chr15	57375967	57550717	174751	+	ENSG00000128849.11	CGNL1	CGNL1	-0.846	5.64	318	2.15e-14	1.08e-12	13.7	treatmenttdp43_b-treatmentnt_shrna	TRUE
chr15	40872214	40874234	2021	-	ENSG00000104140.7	RHOV	RHOV	1.41	1.15	318	2.16e-14	1.08e-12	13.7	treatmenttdp43_b-treatmentnt_shrna	TRUE
chr9	34366666	34376898	10233	-	ENSG00000164976.9	MYORG	MYORG	1.09	5.66	316	2.24e-14	1.12e-12	13.6	treatmenttdp43_b-treatmentnt_shrna	TRUE
chr2	69013176	69249327	236152	+	ENSG00000169604.21	ANTXR1	ANTXR1	-0.874	7.57	316	2.27e-14	1.13e-12	13.6	treatmenttdp43_b-treatmentnt_shrna	TRUE
chr4	107824563	107915047	90485	+	ENSG00000164023.15	SGMS2	SGMS2	-1.45	2.69	316	2.3e-14	1.14e-12	13.6	treatmenttdp43_b-treatmentnt_shrna	TRUE
chr1	119911553	120100779	189227	-	ENSG00000134250.21	NOTCH2	NOTCH2	-1	7.44	315	2.35e-14	1.16e-12	13.6	treatmenttdp43_b-treatmentnt_shrna	TRUE
chr17	3608240	3636250	28011	-	ENSG00000197417.9	SHPK	SHPK	0.778	4.11	315	2.38e-14	1.17e-12	13.6	treatmenttdp43_b-treatmentnt_shrna	TRUE
chr1	230642481	230693982	51502	+	ENSG00000135775.14	COG2	COG2	0.728	4.08	314	2.46e-14	1.21e-12	13.6	treatmenttdp43_b-treatmentnt_shrna	TRUE
chr8	22219703	22232101	12399	-	ENSG00000168490.14	PHYHIP	PHYHIP	0.745	5.07	314	2.46e-14	1.21e-12	13.6	treatmenttdp43_b-treatmentnt_shrna	TRUE
chr11	57645087	57649944	4858	-	ENSG00000166793.13	YPEL4	YPEL4	-0.719	4.17	313	2.51e-14	1.24e-12	13.6	treatmenttdp43_b-treatmentnt_shrna	TRUE
chr11	60924460	60937159	12700	+	ENSG00000006118.15	TMEM132A	TMEM132A	-0.745	8.7	312	2.56e-14	1.25e-12	13.6	treatmenttdp43_b-treatmentnt_shrna	TRUE
chr7	128392277	128410252	17976	-	ENSG00000106348.18	IMPDH1	IMPDH1	0.678	5.22	312	2.56e-14	1.25e-12	13.6	treatmenttdp43_b-treatmentnt_shrna	TRUE
chr16	4354542	4425705	71164	-	ENSG00000262246.6	CORO7	CORO7	-1.03	5.01	312	2.57e-14	1.25e-12	13.6	treatmenttdp43_b-treatmentnt_shrna	TRUE
chr5	32354350	32444740	90391	-	ENSG00000056097.16	ZFR	ZFR	0.666	7.45	312	2.6e-14	1.27e-12	13.6	treatmenttdp43_b-treatmentnt_shrna	TRUE
chr1	201829149	201884291	55143	+	ENSG00000198700.10	IPO9	IPO9	-0.605	7.51	312	2.61e-14	1.27e-12	13.6	treatmenttdp43_b-treatmentnt_shrna	TRUE
chr20	64255695	64304820	49126	+	ENSG00000203880.13	PCMTD2	PCMTD2	-0.714	5.07	311	2.63e-14	1.28e-12	13.6	treatmenttdp43_b-treatmentnt_shrna	TRUE
chr8	58552924	58582859	29936	+	ENSG00000137575.12	SDCBP	SDCBP	1.26	6.6	311	2.64e-14	1.28e-12	13.6	treatmenttdp43_b-treatmentnt_shrna	TRUE
chr1	84078062	84238498	160437	+	ENSG00000142875.20	PRKACB	PRKACB	-1.05	7.79	311	2.65e-14	1.28e-12	13.6	treatmenttdp43_b-treatmentnt_shrna	TRUE
chr1	89104285	89104767	483	-	ENSG00000234518.2	NA	ENSG00000234518.2	-2.42	-0.655	311	2.68e-14	1.3e-12	13.6	treatmenttdp43_b-treatmentnt_shrna	TRUE
chr5	171861549	172006873	145325	-	ENSG00000072803.18	FBXW11	FBXW11	-0.792	6.77	311	2.71e-14	1.31e-12	13.6	treatmenttdp43_b-treatmentnt_shrna	TRUE
chr2	85133392	85310387	176996	+	ENSG00000152284.5	TCF7L1	TCF7L1	1.02	3.99	310	2.75e-14	1.33e-12	13.6	treatmenttdp43_b-treatmentnt_shrna	TRUE
chr2	54723499	54972025	248527	+	ENSG00000214595.13	EML6	EML6	-1.29	5.59	310	2.76e-14	1.33e-12	13.6	treatmenttdp43_b-treatmentnt_shrna	TRUE
chr12	30795458	30879268	83811	+	ENSG00000285517.1	NA	ENSG00000285517.1	-0.944	4.04	309	2.83e-14	1.36e-12	13.5	treatmenttdp43_b-treatmentnt_shrna	TRUE
chr10	59788747	59906556	117810	-	ENSG00000108091.11	CCDC6	CCDC6	0.647	6.37	308	2.95e-14	1.41e-12	13.5	treatmenttdp43_b-treatmentnt_shrna	TRUE
chr16	28259246	28323849	64604	+	ENSG00000188322.8	SBK1	SBK1	0.807	8.6	308	2.95e-14	1.41e-12	13.5	treatmenttdp43_b-treatmentnt_shrna	TRUE
chr12	56271699	56300391	28693	-	ENSG00000062485.19	CS	CS	0.466	7.9	307	3.05e-14	1.46e-12	13.5	treatmenttdp43_b-treatmentnt_shrna	TRUE
chr19	44905791	44909393	3603	+	ENSG00000130203.10	APOE	APOE	1.64	4.62	307	3.09e-14	1.47e-12	13.5	treatmenttdp43_b-treatmentnt_shrna	TRUE
chr7	44826791	44848087	21297	-	ENSG00000105968.19	H2AZ2	H2AZ2	0.738	6.88	306	3.11e-14	1.48e-12	13.5	treatmenttdp43_b-treatmentnt_shrna	TRUE
chr1	156404250	156456763	52514	-	ENSG00000125462.20	MIR9-1HG	MIR9-1HG	1.53	7.23	306	3.17e-14	1.51e-12	13.5	treatmenttdp43_b-treatmentnt_shrna	TRUE
chr20	46709649	46736347	26699	+	ENSG00000197496.6	SLC2A10	SLC2A10	-1.18	3.73	305	3.25e-14	1.54e-12	13.5	treatmenttdp43_b-treatmentnt_shrna	TRUE
chr2	138501770	138573547	71778	+	ENSG00000144228.9	SPOPL	SPOPL	-1.2	3.57	305	3.26e-14	1.54e-12	13.5	treatmenttdp43_b-treatmentnt_shrna	TRUE
chr18	11851413	11854444	3032	+	ENSG00000255112.3	CHMP1B	CHMP1B	-0.649	5.76	305	3.29e-14	1.56e-12	13.5	treatmenttdp43_b-treatmentnt_shrna	TRUE
chr10	102152176	102163871	11696	+	ENSG00000166197.17	NOLC1	NOLC1	-0.511	7.2	305	3.3e-14	1.56e-12	13.5	treatmenttdp43_b-treatmentnt_shrna	TRUE
chr8	86468257	86514357	46101	-	ENSG00000176623.12	RMDN1	RMDN1	-0.91	5.08	304	3.31e-14	1.56e-12	13.5	treatmenttdp43_b-treatmentnt_shrna	TRUE
chr8	124271667	124279580	7914	+	ENSG00000253227.2	NA	ENSG00000253227.2	-2.46	0.389	304	3.32e-14	1.56e-12	13.5	treatmenttdp43_b-treatmentnt_shrna	TRUE
chr8	24950955	24956721	5767	-	ENSG00000277586.4	NEFL	NEFL	0.7	10.8	304	3.38e-14	1.59e-12	13.5	treatmenttdp43_b-treatmentnt_shrna	TRUE
chr22	20241415	20283246	41832	-	ENSG00000040608.14	RTN4R	RTN4R	1.21	3.79	304	3.4e-14	1.59e-12	13.5	treatmenttdp43_b-treatmentnt_shrna	TRUE
chr7	27107777	27134302	26526	+	ENSG00000253552.8	NA	ENSG00000253552.8	-1.09	3.24	303	3.47e-14	1.62e-12	13.5	treatmenttdp43_b-treatmentnt_shrna	TRUE
chr1	236214681	236282019	67339	-	ENSG00000086619.15	ERO1B	ERO1B	-1.44	2.15	303	3.48e-14	1.62e-12	13.5	treatmenttdp43_b-treatmentnt_shrna	TRUE
chr2	63840952	63891562	50611	+	ENSG00000169764.16	UGP2	UGP2	-0.91	6.25	303	3.5e-14	1.63e-12	13.5	treatmenttdp43_b-treatmentnt_shrna	TRUE
chr2	24943636	24972094	28459	-	ENSG00000115137.12	DNAJC27	DNAJC27	-1.01	4.14	302	3.59e-14	1.67e-12	13.4	treatmenttdp43_b-treatmentnt_shrna	TRUE
chr11	35132655	35138951	6297	-	ENSG00000255521.3	LOC100507144	LOC100507144	-2.21	-0.0738	302	3.63e-14	1.68e-12	13.4	treatmenttdp43_b-treatmentnt_shrna	TRUE
chr21	45073853	45226560	152708	+	ENSG00000197381.17	ADARB1	ADARB1	0.638	5.48	302	3.63e-14	1.69e-12	13.4	treatmenttdp43_b-treatmentnt_shrna	TRUE
chr2	176136612	176173102	36491	+	ENSG00000128652.12	HOXD3	HOXD3	0.908	3.47	301	3.67e-14	1.7e-12	13.4	treatmenttdp43_b-treatmentnt_shrna	TRUE
chr16	20780193	20900349	120157	-	ENSG00000196678.14	ERI2	ERI2	-1.41	2.53	301	3.7e-14	1.71e-12	13.4	treatmenttdp43_b-treatmentnt_shrna	TRUE
chr17	17212212	17237188	24977	-	ENSG00000154803.13	FLCN	FLCN	0.716	5.48	301	3.76e-14	1.74e-12	13.4	treatmenttdp43_b-treatmentnt_shrna	TRUE
chr12	130789600	130839266	49667	-	ENSG00000111450.14	STX2	STX2	0.731	4.54	300	3.83e-14	1.77e-12	13.4	treatmenttdp43_b-treatmentnt_shrna	TRUE
chr1	85318481	85578363	259883	-	ENSG00000153904.21	DDAH1	DDAH1	-0.954	7.49	300	3.85e-14	1.77e-12	13.4	treatmenttdp43_b-treatmentnt_shrna	TRUE
chr1	7915871	7943165	27295	-	ENSG00000049249.10	TNFRSF9	TNFRSF9	-1.29	5.93	299	3.92e-14	1.8e-12	13.4	treatmenttdp43_b-treatmentnt_shrna	TRUE
chr3	2098813	3057959	959147	+	ENSG00000144619.15	CNTN4	CNTN4	1.28	4	299	3.98e-14	1.82e-12	13.4	treatmenttdp43_b-treatmentnt_shrna	TRUE
chr17	21238870	21253410	14541	-	ENSG00000274180.1	NATD1	NATD1	0.518	4.94	299	4e-14	1.83e-12	13.4	treatmenttdp43_b-treatmentnt_shrna	TRUE
chr17	75874164	75878581	4418	-	ENSG00000132481.7	TRIM47	TRIM47	2.19	3.41	299	4.04e-14	1.84e-12	13.4	treatmenttdp43_b-treatmentnt_shrna	TRUE
chr20	9986126	10058303	72178	+	ENSG00000132623.16	ANKEF1	ANKEF1	-0.999	2.67	298	4.05e-14	1.85e-12	13.4	treatmenttdp43_b-treatmentnt_shrna	TRUE
chr17	81528377	81537130	8754	+	ENSG00000186765.12	FSCN2	FSCN2	-1.19	2.3	298	4.07e-14	1.85e-12	13.4	treatmenttdp43_b-treatmentnt_shrna	TRUE
chr12	111360651	111369121	8471	-	ENSG00000198324.14	PHETA1	PHETA1	0.628	4.88	298	4.08e-14	1.86e-12	13.4	treatmenttdp43_b-treatmentnt_shrna	TRUE
chr1	31179745	31239887	60143	-	ENSG00000084628.10	NKAIN1	NKAIN1	0.754	6.94	298	4.1e-14	1.86e-12	13.4	treatmenttdp43_b-treatmentnt_shrna	TRUE
chr17	42552431	42554841	2411	-	ENSG00000266962.3	HSD17B1-AS1	HSD17B1-AS1	0.747	4.23	298	4.1e-14	1.86e-12	13.4	treatmenttdp43_b-treatmentnt_shrna	TRUE
chr15	58771192	58861900	90709	+	ENSG00000128923.11	MINDY2	MINDY2	-1.17	5.05	298	4.15e-14	1.88e-12	13.4	treatmenttdp43_b-treatmentnt_shrna	TRUE
chr12	990509	1495933	505425	+	ENSG00000082805.21	ERC1	ERC1	1.14	7.5	297	4.2e-14	1.89e-12	13.4	treatmenttdp43_b-treatmentnt_shrna	TRUE
chr1	114704469	114716771	12303	-	ENSG00000213281.5	NRAS	NRAS	-0.596	6.2	297	4.2e-14	1.89e-12	13.4	treatmenttdp43_b-treatmentnt_shrna	TRUE
chr3	16174680	16231992	57313	+	ENSG00000131386.20	GALNT15	GALNT15	-1.61	4.65	297	4.31e-14	1.93e-12	13.4	treatmenttdp43_b-treatmentnt_shrna	TRUE
chrX	118727133	118794535	67403	+	ENSG00000131724.11	IL13RA1	IL13RA1	-1.04	6.39	297	4.31e-14	1.93e-12	13.4	treatmenttdp43_b-treatmentnt_shrna	TRUE
chr18	43267892	43277535	9644	-	ENSG00000132872.12	SYT4	SYT4	-0.714	8.5	297	4.31e-14	1.93e-12	13.4	treatmenttdp43_b-treatmentnt_shrna	TRUE
chr10	12896625	13099652	203028	-	ENSG00000151468.11	CCDC3	CCDC3	0.924	3.22	296	4.38e-14	1.96e-12	13.4	treatmenttdp43_b-treatmentnt_shrna	TRUE
chr4	147480917	147544954	64038	+	ENSG00000151617.17	EDNRA	EDNRA	-1.37	4.61	296	4.42e-14	1.98e-12	13.4	treatmenttdp43_b-treatmentnt_shrna	TRUE
chr22	20394115	20408461	14347	+	ENSG00000185252.19	ZNF74	ZNF74	0.743	4.71	295	4.49e-14	2e-12	13.3	treatmenttdp43_b-treatmentnt_shrna	TRUE
chr20	362835	397559	34725	+	ENSG00000101255.12	TRIB3	TRIB3	0.86	5.24	294	4.66e-14	2.07e-12	13.3	treatmenttdp43_b-treatmentnt_shrna	TRUE
chr13	39009865	39038089	28225	-	ENSG00000120685.20	PROSER1	PROSER1	0.795	5.15	294	4.7e-14	2.09e-12	13.3	treatmenttdp43_b-treatmentnt_shrna	TRUE
chr3	37452115	37823507	371393	+	ENSG00000144668.12	ITGA9	ITGA9	-1.19	2.62	293	4.9e-14	2.18e-12	13.3	treatmenttdp43_b-treatmentnt_shrna	TRUE
chr22	21697536	21735794	38259	-	ENSG00000100027.17	YPEL1	YPEL1	1.07	4.84	293	4.92e-14	2.18e-12	13.3	treatmenttdp43_b-treatmentnt_shrna	TRUE
chr6	30876421	30900156	23736	+	ENSG00000204580.14	DDR1	DDR1	0.787	9.09	292	4.97e-14	2.2e-12	13.3	treatmenttdp43_b-treatmentnt_shrna	TRUE
chr4	37826660	37862937	36278	+	ENSG00000169299.14	PGM2	PGM2	-0.959	3.42	291	5.15e-14	2.28e-12	13.3	treatmenttdp43_b-treatmentnt_shrna	TRUE
chr2	96859718	96870757	11040	-	ENSG00000168758.11	SEMA4C	SEMA4C	0.588	6.04	291	5.18e-14	2.29e-12	13.3	treatmenttdp43_b-treatmentnt_shrna	TRUE
chr17	50693198	50707914	14717	-	ENSG00000154945.7	ANKRD40	ANKRD40	-0.529	5.62	291	5.26e-14	2.32e-12	13.3	treatmenttdp43_b-treatmentnt_shrna	TRUE
chr3	58492096	58502360	10265	+	ENSG00000168301.13	KCTD6	KCTD6	0.856	3.38	290	5.34e-14	2.35e-12	13.3	treatmenttdp43_b-treatmentnt_shrna	TRUE
chr19	33386950	33521823	134874	-	ENSG00000124299.16	PEPD	PEPD	0.646	6.34	290	5.43e-14	2.39e-12	13.3	treatmenttdp43_b-treatmentnt_shrna	TRUE
chr20	25697003	25752857	55855	+	ENSG00000226465.5	NA	ENSG00000226465.5	-1.45	0.617	290	5.44e-14	2.39e-12	13.3	treatmenttdp43_b-treatmentnt_shrna	TRUE
chr21	26466209	26573286	107078	-	ENSG00000166265.13	CYYR1	CYYR1	-0.966	3.26	290	5.45e-14	2.39e-12	13.3	treatmenttdp43_b-treatmentnt_shrna	TRUE
chr15	97960703	97973833	13131	+	ENSG00000140450.9	ARRDC4	ARRDC4	-0.79	6.13	289	5.55e-14	2.43e-12	13.3	treatmenttdp43_b-treatmentnt_shrna	TRUE
chr12	54033050	54035361	2312	+	ENSG00000172789.4	HOXC5	HOXC5	0.95	4.98	289	5.67e-14	2.47e-12	13.2	treatmenttdp43_b-treatmentnt_shrna	TRUE
chr3	195068284	195271159	202876	-	ENSG00000173950.16	XXYLT1	XXYLT1	0.588	5.59	288	5.79e-14	2.52e-12	13.2	treatmenttdp43_b-treatmentnt_shrna	TRUE
chr9	136721366	136728184	6819	-	ENSG00000233016.9	SNHG7	SNHG7	0.841	4.82	288	5.85e-14	2.54e-12	13.2	treatmenttdp43_b-treatmentnt_shrna	TRUE
chr1	25884181	25906991	22811	-	ENSG00000117632.23	STMN1	STMN1	0.6	9.21	288	5.88e-14	2.55e-12	13.2	treatmenttdp43_b-treatmentnt_shrna	TRUE
chr6	46852522	46954943	102422	-	ENSG00000069122.19	ADGRF5	ADGRF5	-2.54	2.03	287	5.92e-14	2.56e-12	13.2	treatmenttdp43_b-treatmentnt_shrna	TRUE
chr2	86603398	86623866	20469	-	ENSG00000239305.7	RNF103	RNF103	-0.751	5.52	287	6.03e-14	2.61e-12	13.2	treatmenttdp43_b-treatmentnt_shrna	TRUE
chr16	66934444	66945096	10653	+	ENSG00000172831.14	CES2	CES2	-0.59	6.25	287	6.1e-14	2.64e-12	13.2	treatmenttdp43_b-treatmentnt_shrna	TRUE
chr8	22048995	22082527	33533	+	ENSG00000158856.19	DMTN	DMTN	0.684	6.83	286	6.16e-14	2.66e-12	13.2	treatmenttdp43_b-treatmentnt_shrna	TRUE
chr1	37489993	37514766	24774	-	ENSG00000163875.16	MEAF6	MEAF6	0.535	6.42	286	6.17e-14	2.66e-12	13.2	treatmenttdp43_b-treatmentnt_shrna	TRUE
chr2	178480457	178516463	36007	+	ENSG00000116095.11	PLEKHA3	PLEKHA3	-0.957	4.23	286	6.21e-14	2.67e-12	13.2	treatmenttdp43_b-treatmentnt_shrna	TRUE
chrX	51490011	51496592	6582	-	ENSG00000196368.5	NUDT11	NUDT11	0.994	5.15	286	6.21e-14	2.67e-12	13.2	treatmenttdp43_b-treatmentnt_shrna	TRUE
chr1	205227946	205285632	57687	+	ENSG00000133069.17	TMCC2	TMCC2	0.733	5.94	286	6.23e-14	2.67e-12	13.2	treatmenttdp43_b-treatmentnt_shrna	TRUE
chr17	42025576	42098479	72904	-	ENSG00000187595.18	ZNF385C	ZNF385C	1.06	1.63	286	6.24e-14	2.67e-12	13.2	treatmenttdp43_b-treatmentnt_shrna	TRUE
chr1	205142505	205211702	69198	-	ENSG00000133059.17	DSTYK	DSTYK	0.819	5.77	285	6.35e-14	2.71e-12	13.2	treatmenttdp43_b-treatmentnt_shrna	TRUE
chr16	89948697	89968060	19364	+	ENSG00000140995.17	DEF8	DEF8	0.709	6.16	285	6.35e-14	2.71e-12	13.2	treatmenttdp43_b-treatmentnt_shrna	TRUE
chr10	35126791	35212958	86168	+	ENSG00000095794.20	CREM	CREM	-0.699	4.89	285	6.4e-14	2.73e-12	13.2	treatmenttdp43_b-treatmentnt_shrna	TRUE
chr20	1978757	1994285	15529	-	ENSG00000101327.9	PDYN	PDYN	1.38	2.5	285	6.45e-14	2.75e-12	13.2	treatmenttdp43_b-treatmentnt_shrna	TRUE
chr1	204396492	204411887	15396	-	ENSG00000158615.10	PPP1R15B	PPP1R15B	-0.589	6.08	284	6.57e-14	2.79e-12	13.2	treatmenttdp43_b-treatmentnt_shrna	TRUE
chr8	130780301	131040909	260609	-	ENSG00000155897.10	ADCY8	ADCY8	-0.934	5.05	284	6.58e-14	2.79e-12	13.2	treatmenttdp43_b-treatmentnt_shrna	TRUE
chr4	89700345	89838315	137971	-	ENSG00000145335.17	SNCA	SNCA	0.444	6.96	284	6.61e-14	2.8e-12	13.2	treatmenttdp43_b-treatmentnt_shrna	TRUE
chr1	21596221	21669357	73137	-	ENSG00000076864.21	RAP1GAP	RAP1GAP	-0.922	5.88	284	6.7e-14	2.83e-12	13.2	treatmenttdp43_b-treatmentnt_shrna	TRUE
chr11	32892811	32993316	100506	+	ENSG00000060749.16	QSER1	QSER1	-1.21	5.34	284	6.77e-14	2.86e-12	13.2	treatmenttdp43_b-treatmentnt_shrna	TRUE
chr9	94374569	94461042	86474	+	ENSG00000148110.17	MFSD14B	MFSD14B	-0.663	5.09	283	6.95e-14	2.93e-12	13.2	treatmenttdp43_b-treatmentnt_shrna	TRUE
chr2	96536743	96552634	15892	+	ENSG00000196843.17	ARID5A	ARID5A	-0.831	5.49	282	7.05e-14	2.97e-12	13.2	treatmenttdp43_b-treatmentnt_shrna	TRUE
chr12	123620406	123633766	13361	-	ENSG00000111361.13	EIF2B1	EIF2B1	0.756	5.2	282	7.19e-14	3.02e-12	13.1	treatmenttdp43_b-treatmentnt_shrna	TRUE
chr7	23310209	23470491	160283	-	ENSG00000136231.14	IGF2BP3	IGF2BP3	-0.743	4.7	282	7.19e-14	3.02e-12	13.1	treatmenttdp43_b-treatmentnt_shrna	TRUE
chr5	103548855	103562790	13936	-	ENSG00000112874.10	NUDT12	NUDT12	-1.09	3.65	282	7.27e-14	3.05e-12	13.1	treatmenttdp43_b-treatmentnt_shrna	TRUE
chr20	2794074	2800627	6554	-	ENSG00000088882.8	CPXM1	CPXM1	-0.753	6.02	281	7.33e-14	3.07e-12	13.1	treatmenttdp43_b-treatmentnt_shrna	TRUE
chr11	123069872	123195248	125377	-	ENSG00000166250.12	CLMP	CLMP	-0.834	5.53	281	7.37e-14	3.08e-12	13.1	treatmenttdp43_b-treatmentnt_shrna	TRUE
chr7	44999475	45076469	76995	+	ENSG00000136280.17	CCM2	CCM2	0.742	5.53	281	7.49e-14	3.12e-12	13.1	treatmenttdp43_b-treatmentnt_shrna	TRUE
chr1	155859567	155885199	25633	+	ENSG00000132718.9	SYT11	SYT11	0.668	9.77	281	7.55e-14	3.14e-12	13.1	treatmenttdp43_b-treatmentnt_shrna	TRUE
chr9	98288109	98708935	420827	-	ENSG00000136928.7	GABBR2	GABBR2	0.818	6.82	281	7.55e-14	3.14e-12	13.1	treatmenttdp43_b-treatmentnt_shrna	TRUE
chr3	20040446	20154404	113959	+	ENSG00000114166.8	KAT2B	KAT2B	-1.14	4.85	281	7.56e-14	3.14e-12	13.1	treatmenttdp43_b-treatmentnt_shrna	TRUE
chr1	147155106	147172550	17445	-	ENSG00000131791.8	PRKAB2	PRKAB2	-0.67	6.11	280	7.57e-14	3.14e-12	13.1	treatmenttdp43_b-treatmentnt_shrna	TRUE
chr15	40087890	40108892	21003	-	ENSG00000104081.14	BMF	BMF	1.22	3.13	280	7.58e-14	3.14e-12	13.1	treatmenttdp43_b-treatmentnt_shrna	TRUE
chr19	1941172	1981338	40167	+	ENSG00000133275.16	CSNK1G2	CSNK1G2	0.704	6.13	280	7.6e-14	3.14e-12	13.1	treatmenttdp43_b-treatmentnt_shrna	TRUE
chr7	2728105	2844308	116204	-	ENSG00000146535.14	GNA12	GNA12	0.591	7.25	280	7.6e-14	3.14e-12	13.1	treatmenttdp43_b-treatmentnt_shrna	TRUE
chr10	127135426	127196591	61166	-	ENSG00000188916.9	INSYN2A	INSYN2A	-1.05	4.91	280	7.83e-14	3.22e-12	13.1	treatmenttdp43_b-treatmentnt_shrna	TRUE
chr6	159762045	159779112	17068	+	ENSG00000120437.9	ACAT2	ACAT2	0.778	6.1	279	7.91e-14	3.25e-12	13.1	treatmenttdp43_b-treatmentnt_shrna	TRUE
chr11	86244753	86278813	34061	+	ENSG00000074266.22	EED	EED	0.783	3.64	279	8e-14	3.29e-12	13.1	treatmenttdp43_b-treatmentnt_shrna	TRUE
chr2	86503430	86563479	60050	-	ENSG00000115561.16	CHMP3	CHMP3	0.624	6.28	279	8.03e-14	3.29e-12	13.1	treatmenttdp43_b-treatmentnt_shrna	TRUE
chr18	79797938	79900184	102247	+	ENSG00000178342.5	KCNG2	KCNG2	-2.77	-0.597	278	8.14e-14	3.33e-12	13.1	treatmenttdp43_b-treatmentnt_shrna	TRUE
chr9	126613928	126701032	87105	+	ENSG00000136944.19	LMX1B	LMX1B	1.3	2.53	278	8.16e-14	3.34e-12	13.1	treatmenttdp43_b-treatmentnt_shrna	TRUE
chr5	154190730	154420984	230255	+	ENSG00000164574.16	GALNT10	GALNT10	-1.22	7.12	278	8.23e-14	3.36e-12	13.1	treatmenttdp43_b-treatmentnt_shrna	TRUE
chr13	40555667	40666641	110975	-	ENSG00000150907.10	FOXO1	FOXO1	-0.821	4.16	278	8.26e-14	3.37e-12	13.1	treatmenttdp43_b-treatmentnt_shrna	TRUE
chr18	49822789	50195164	372376	-	ENSG00000167306.21	MYO5B	MYO5B	-0.688	4.29	277	8.46e-14	3.44e-12	13.1	treatmenttdp43_b-treatmentnt_shrna	TRUE
chr7	111726110	112206407	480298	-	ENSG00000128512.24	DOCK4	DOCK4	0.868	5.4	277	8.53e-14	3.47e-12	13.1	treatmenttdp43_b-treatmentnt_shrna	TRUE
chr2	177218667	177392756	174090	-	ENSG00000116044.17	NFE2L2	NFE2L2	-0.6	6.2	277	8.71e-14	3.53e-12	13.1	treatmenttdp43_b-treatmentnt_shrna	TRUE
chr11	3087107	3166739	79633	-	ENSG00000021762.20	OSBPL5	OSBPL5	0.757	5.86	277	8.73e-14	3.54e-12	13.1	treatmenttdp43_b-treatmentnt_shrna	TRUE
chr3	28315003	28349050	34048	-	ENSG00000163512.14	AZI2	AZI2	-0.611	5.73	276	8.83e-14	3.57e-12	13.1	treatmenttdp43_b-treatmentnt_shrna	TRUE
chr8	138588235	138914041	325807	-	ENSG00000169436.17	COL22A1	COL22A1	-1.61	4.06	276	8.99e-14	3.63e-12	13	treatmenttdp43_b-treatmentnt_shrna	TRUE
chr11	102770502	102780628	10127	-	ENSG00000166670.10	MMP10	MMP10	-1.54	3.35	275	9.07e-14	3.66e-12	13	treatmenttdp43_b-treatmentnt_shrna	TRUE
chr1	166057426	166167001	109576	-	ENSG00000188859.7	FAM78B	FAM78B	1.21	2.11	275	9.12e-14	3.67e-12	13	treatmenttdp43_b-treatmentnt_shrna	TRUE
chr17	49788648	49835026	46379	+	ENSG00000136504.13	KAT7	KAT7	0.611	5.89	275	9.24e-14	3.72e-12	13	treatmenttdp43_b-treatmentnt_shrna	TRUE
chr8	129839593	130017504	177912	-	ENSG00000153310.22	CYRIB	CYRIB	0.543	6.22	275	9.34e-14	3.75e-12	13	treatmenttdp43_b-treatmentnt_shrna	TRUE
chr1	42380792	42424232	43441	+	ENSG00000177181.15	RIMKLA	RIMKLA	0.932	5.21	275	9.36e-14	3.75e-12	13	treatmenttdp43_b-treatmentnt_shrna	TRUE
chrX	153785766	153794512	8747	-	ENSG00000067829.20	IDH3G	IDH3G	0.595	5.41	274	9.45e-14	3.78e-12	13	treatmenttdp43_b-treatmentnt_shrna	TRUE
chr3	69019827	69052339	32513	-	ENSG00000144747.17	TMF1	TMF1	-0.582	5.52	274	9.45e-14	3.78e-12	13	treatmenttdp43_b-treatmentnt_shrna	TRUE
chr1	35393883	35557950	164068	-	ENSG00000142687.19	KIAA0319L	KIAA0319L	-0.477	7.44	274	9.59e-14	3.83e-12	13	treatmenttdp43_b-treatmentnt_shrna	TRUE
chr16	25691959	26137685	445727	+	ENSG00000182601.7	HS3ST4	HS3ST4	-0.944	3.23	274	9.59e-14	3.83e-12	13	treatmenttdp43_b-treatmentnt_shrna	TRUE
chr13	77535674	77645263	109590	+	ENSG00000136155.17	SCEL	SCEL	-1.38	2.74	274	9.61e-14	3.83e-12	13	treatmenttdp43_b-treatmentnt_shrna	TRUE
chr4	77047155	77076309	29155	-	ENSG00000118816.11	CCNI	CCNI	0.609	8.96	274	9.73e-14	3.87e-12	13	treatmenttdp43_b-treatmentnt_shrna	TRUE
chr7	107891162	107931730	40569	+	ENSG00000091140.15	DLD	DLD	0.592	6.22	273	9.78e-14	3.88e-12	13	treatmenttdp43_b-treatmentnt_shrna	TRUE
chr18	79902420	79951657	49238	-	ENSG00000122490.19	SLC66A2	SLC66A2	0.642	5.56	273	9.88e-14	3.92e-12	13	treatmenttdp43_b-treatmentnt_shrna	TRUE
chr5	45254948	45696498	441551	-	ENSG00000164588.8	HCN1	HCN1	1.28	3.98	273	1e-13	3.96e-12	13	treatmenttdp43_b-treatmentnt_shrna	TRUE
chr8	76980258	77001044	20787	-	ENSG00000164751.15	PEX2	PEX2	-0.699	4.35	273	1e-13	3.96e-12	13	treatmenttdp43_b-treatmentnt_shrna	TRUE
chr1	204131062	204152044	20983	-	ENSG00000143845.15	ETNK2	ETNK2	0.627	5.87	273	1.01e-13	3.99e-12	13	treatmenttdp43_b-treatmentnt_shrna	TRUE
chr1	117367449	117528872	161424	+	ENSG00000198162.12	MAN1A2	MAN1A2	-0.897	6.19	272	1.02e-13	4.01e-12	13	treatmenttdp43_b-treatmentnt_shrna	TRUE
chr9	127087348	127122635	35288	-	ENSG00000136859.10	ANGPTL2	ANGPTL2	-1.09	4.47	272	1.04e-13	4.09e-12	13	treatmenttdp43_b-treatmentnt_shrna	TRUE
chr16	2204248	2209453	5206	+	ENSG00000167965.18	MLST8	MLST8	0.67	5.94	271	1.05e-13	4.14e-12	13	treatmenttdp43_b-treatmentnt_shrna	TRUE
chr2	131047876	131093460	45585	-	ENSG00000152102.18	FAM168B	FAM168B	0.559	8.1	271	1.06e-13	4.18e-12	13	treatmenttdp43_b-treatmentnt_shrna	TRUE
chr13	40931924	41061440	129517	-	ENSG00000120690.16	ELF1	ELF1	-0.961	3.67	270	1.09e-13	4.28e-12	13	treatmenttdp43_b-treatmentnt_shrna	TRUE
chr1	203007374	203024848	17475	+	ENSG00000163444.12	TMEM183A	TMEM183A	0.508	6.33	270	1.13e-13	4.42e-12	12.9	treatmenttdp43_b-treatmentnt_shrna	TRUE
chr2	87455476	87767359	311884	+	ENSG00000284879.1	NA	ENSG00000284879.1	-0.96	2.99	269	1.14e-13	4.45e-12	12.9	treatmenttdp43_b-treatmentnt_shrna	TRUE
chr12	54575387	54588659	13273	-	ENSG00000135447.17	PPP1R1A	PPP1R1A	0.935	4.62	269	1.15e-13	4.47e-12	12.9	treatmenttdp43_b-treatmentnt_shrna	TRUE
chr17	40140318	40172171	31854	+	ENSG00000108349.17	CASC3	CASC3	0.624	7.26	269	1.15e-13	4.49e-12	12.9	treatmenttdp43_b-treatmentnt_shrna	TRUE
chr13	108207439	108218368	10930	-	ENSG00000174405.15	LIG4	LIG4	-0.813	4.72	269	1.16e-13	4.49e-12	12.9	treatmenttdp43_b-treatmentnt_shrna	TRUE
chr5	151437046	151492379	55334	+	ENSG00000123643.13	SLC36A1	SLC36A1	1.05	5.67	269	1.16e-13	4.51e-12	12.9	treatmenttdp43_b-treatmentnt_shrna	TRUE
chr15	90902218	90922584	20367	+	ENSG00000196547.15	MAN2A2	MAN2A2	0.912	6.6	269	1.17e-13	4.52e-12	12.9	treatmenttdp43_b-treatmentnt_shrna	TRUE
chr2	182909115	183038858	129744	-	ENSG00000061676.15	NCKAP1	NCKAP1	-0.71	7.6	269	1.17e-13	4.53e-12	12.9	treatmenttdp43_b-treatmentnt_shrna	TRUE
chr13	39655627	39791665	136039	+	ENSG00000133103.17	COG6	COG6	-0.663	5.25	269	1.17e-13	4.53e-12	12.9	treatmenttdp43_b-treatmentnt_shrna	TRUE
chr11	65027439	65040572	13134	+	ENSG00000110025.13	SNX15	SNX15	0.645	5.28	268	1.18e-13	4.57e-12	12.9	treatmenttdp43_b-treatmentnt_shrna	TRUE
chr15	59372693	59523555	150863	+	ENSG00000157470.12	FAM81A	FAM81A	1.18	3.25	268	1.2e-13	4.63e-12	12.9	treatmenttdp43_b-treatmentnt_shrna	TRUE
chr4	705748	770089	64342	+	ENSG00000185619.19	PCGF3	PCGF3	0.591	6.25	267	1.22e-13	4.7e-12	12.9	treatmenttdp43_b-treatmentnt_shrna	TRUE
chr2	70985942	70994873	8932	-	ENSG00000144043.12	TEX261	TEX261	0.724	6.45	267	1.23e-13	4.72e-12	12.9	treatmenttdp43_b-treatmentnt_shrna	TRUE
chr9	136494433	136546048	51616	-	ENSG00000148400.13	NOTCH1	NOTCH1	0.999	6.27	267	1.23e-13	4.73e-12	12.9	treatmenttdp43_b-treatmentnt_shrna	TRUE
chr6	32968594	32981505	12912	+	ENSG00000204256.14	BRD2	BRD2	-0.718	7.98	267	1.23e-13	4.73e-12	12.9	treatmenttdp43_b-treatmentnt_shrna	TRUE
chr1	39560709	39576790	16082	-	ENSG00000090621.15	PABPC4	PABPC4	0.842	5.99	267	1.25e-13	4.77e-12	12.9	treatmenttdp43_b-treatmentnt_shrna	TRUE
chr9	6215786	6257983	42198	+	ENSG00000137033.12	IL33	IL33	2.58	0.939	267	1.26e-13	4.81e-12	12.9	treatmenttdp43_b-treatmentnt_shrna	TRUE
chr7	30027404	30130483	103080	+	ENSG00000106086.20	PLEKHA8	PLEKHA8	0.792	4.67	266	1.26e-13	4.83e-12	12.9	treatmenttdp43_b-treatmentnt_shrna	TRUE
chr6	87470623	87512336	41714	+	ENSG00000164414.19	SLC35A1	SLC35A1	0.638	4.33	266	1.29e-13	4.9e-12	12.9	treatmenttdp43_b-treatmentnt_shrna	TRUE
chr1	183186238	183245127	58890	+	ENSG00000058085.15	LAMC2	LAMC2	-1.4	1.43	265	1.31e-13	5e-12	12.9	treatmenttdp43_b-treatmentnt_shrna	TRUE
chr19	42152569	42157523	4955	+	ENSG00000259436.1	NA	ENSG00000259436.1	1.03	3.51	265	1.32e-13	5e-12	12.9	treatmenttdp43_b-treatmentnt_shrna	TRUE
chr22	50263713	50270767	7055	-	ENSG00000185386.15	MAPK11	MAPK11	0.642	5.3	265	1.32e-13	5.01e-12	12.9	treatmenttdp43_b-treatmentnt_shrna	TRUE
chr9	129887187	130043194	156008	-	ENSG00000187239.18	FNBP1	FNBP1	-0.532	6.86	265	1.32e-13	5.01e-12	12.9	treatmenttdp43_b-treatmentnt_shrna	TRUE
chr1	150809713	150876708	66996	-	ENSG00000143437.21	ARNT	ARNT	0.724	4.88	265	1.33e-13	5.03e-12	12.9	treatmenttdp43_b-treatmentnt_shrna	TRUE
chrX	133535745	133987100	451356	-	ENSG00000147257.16	GPC3	GPC3	1.94	3.81	265	1.34e-13	5.08e-12	12.9	treatmenttdp43_b-treatmentnt_shrna	TRUE
chr14	52730166	52774989	44824	+	ENSG00000198252.12	STYX	STYX	-0.66	3.93	264	1.38e-13	5.22e-12	12.9	treatmenttdp43_b-treatmentnt_shrna	TRUE
chr6	138161939	138344663	182725	+	ENSG00000112379.9	ARFGEF3	ARFGEF3	-1.54	5.61	264	1.41e-13	5.3e-12	12.9	treatmenttdp43_b-treatmentnt_shrna	TRUE
chr10	89283694	89309271	25578	+	ENSG00000119922.11	IFIT2	IFIT2	-0.992	3.68	264	1.41e-13	5.3e-12	12.9	treatmenttdp43_b-treatmentnt_shrna	TRUE
chr4	52872982	53366066	493085	-	ENSG00000184178.17	SCFD2	SCFD2	-0.713	4.45	263	1.42e-13	5.33e-12	12.8	treatmenttdp43_b-treatmentnt_shrna	TRUE
chr7	157539056	158587823	1048768	-	ENSG00000155093.19	PTPRN2	PTPRN2	-0.743	6.99	263	1.46e-13	5.47e-12	12.8	treatmenttdp43_b-treatmentnt_shrna	TRUE
chr12	102395874	102481744	85871	-	ENSG00000017427.17	IGF1	IGF1	-1.3	4.29	263	1.47e-13	5.51e-12	12.8	treatmenttdp43_b-treatmentnt_shrna	TRUE
chr10	71964395	72013558	49164	+	ENSG00000122863.6	CHST3	CHST3	0.835	7.38	262	1.48e-13	5.53e-12	12.8	treatmenttdp43_b-treatmentnt_shrna	TRUE
chr7	44200959	44214294	13336	+	ENSG00000106636.9	YKT6	YKT6	0.474	7.34	262	1.49e-13	5.56e-12	12.8	treatmenttdp43_b-treatmentnt_shrna	TRUE
chr1	7771296	7781432	10137	+	ENSG00000049245.13	VAMP3	VAMP3	0.803	5.2	261	1.58e-13	5.88e-12	12.8	treatmenttdp43_b-treatmentnt_shrna	TRUE
chr19	6494319	6502848	8530	-	ENSG00000104833.12	TUBB4A	TUBB4A	-0.781	7.97	261	1.58e-13	5.88e-12	12.8	treatmenttdp43_b-treatmentnt_shrna	TRUE
chr10	49818279	49970203	151925	-	ENSG00000227345.9	PARG	PARG	-0.49	4.88	261	1.58e-13	5.88e-12	12.8	treatmenttdp43_b-treatmentnt_shrna	TRUE
chr15	101653596	101724473	70878	-	ENSG00000185418.16	TARS3	TARS3	-0.762	4.65	260	1.59e-13	5.91e-12	12.8	treatmenttdp43_b-treatmentnt_shrna	TRUE
chr1	117111060	117122587	11528	-	ENSG00000134253.10	TRIM45	TRIM45	-1.01	3.24	260	1.59e-13	5.92e-12	12.8	treatmenttdp43_b-treatmentnt_shrna	TRUE
chr4	2843844	2930076	86233	+	ENSG00000087274.19	ADD1	ADD1	0.411	8.58	260	1.6e-13	5.95e-12	12.8	treatmenttdp43_b-treatmentnt_shrna	TRUE
chrX	48922024	48958386	36363	-	ENSG00000068308.15	OTUD5	OTUD5	0.521	6.61	260	1.61e-13	5.97e-12	12.8	treatmenttdp43_b-treatmentnt_shrna	TRUE
chr22	38818452	38844028	25577	-	ENSG00000221890.6	NPTXR	NPTXR	0.777	8.47	260	1.63e-13	6.04e-12	12.8	treatmenttdp43_b-treatmentnt_shrna	TRUE
chr9	76611376	76906114	294739	-	ENSG00000106772.19	PRUNE2	PRUNE2	-0.909	8.57	259	1.65e-13	6.11e-12	12.8	treatmenttdp43_b-treatmentnt_shrna	TRUE
chr19	10543895	10553418	9524	+	ENSG00000130734.10	ATG4D	ATG4D	0.843	4.1	259	1.66e-13	6.12e-12	12.8	treatmenttdp43_b-treatmentnt_shrna	TRUE
chr14	51826195	51979342	153148	+	ENSG00000186469.9	GNG2	GNG2	0.724	8.34	259	1.68e-13	6.2e-12	12.8	treatmenttdp43_b-treatmentnt_shrna	TRUE
chr14	76310712	76501837	191126	+	ENSG00000119715.15	ESRRB	ESRRB	-1.44	2.18	258	1.74e-13	6.39e-12	12.8	treatmenttdp43_b-treatmentnt_shrna	TRUE
chr8	90621995	90791632	169638	-	ENSG00000180694.14	TMEM64	TMEM64	-1.04	3.93	258	1.74e-13	6.41e-12	12.8	treatmenttdp43_b-treatmentnt_shrna	TRUE
chr9	105558122	105653820	95699	+	ENSG00000106692.15	FKTN	FKTN	-0.889	5	257	1.8e-13	6.59e-12	12.7	treatmenttdp43_b-treatmentnt_shrna	TRUE
chr2	63119559	63827843	708285	-	ENSG00000143951.16	WDPCP	WDPCP	-0.845	4.73	257	1.8e-13	6.59e-12	12.7	treatmenttdp43_b-treatmentnt_shrna	TRUE
chr11	126202096	126211692	9597	-	ENSG00000165526.9	RPUSD4	RPUSD4	0.705	4.2	257	1.8e-13	6.59e-12	12.7	treatmenttdp43_b-treatmentnt_shrna	TRUE
chr1	168079542	168137667	58126	-	ENSG00000143147.15	GPR161	GPR161	0.632	5.97	257	1.81e-13	6.6e-12	12.7	treatmenttdp43_b-treatmentnt_shrna	TRUE
chr2	223596940	223602361	5422	-	ENSG00000171951.5	SCG2	SCG2	-0.537	12.1	257	1.81e-13	6.6e-12	12.7	treatmenttdp43_b-treatmentnt_shrna	TRUE
chr10	89213569	89414557	200989	-	ENSG00000107798.18	LIPA	LIPA	-0.624	5.56	257	1.84e-13	6.71e-12	12.7	treatmenttdp43_b-treatmentnt_shrna	TRUE
chr1	109910242	109930992	20751	+	ENSG00000184371.14	CSF1	CSF1	-0.619	5.94	256	1.86e-13	6.76e-12	12.7	treatmenttdp43_b-treatmentnt_shrna	TRUE
chr20	43457893	43466046	8154	+	ENSG00000124193.16	SRSF6	SRSF6	-0.503	6.26	256	1.89e-13	6.86e-12	12.7	treatmenttdp43_b-treatmentnt_shrna	TRUE
chr3	33277025	33403662	126638	+	ENSG00000153558.16	FBXL2	FBXL2	0.606	5.98	256	1.89e-13	6.86e-12	12.7	treatmenttdp43_b-treatmentnt_shrna	TRUE
chr3	193593144	193697811	104668	+	ENSG00000198836.11	OPA1	OPA1	0.691	6.8	256	1.9e-13	6.88e-12	12.7	treatmenttdp43_b-treatmentnt_shrna	TRUE
chr19	36182276	36246257	63982	-	ENSG00000196357.12	ZNF565	ZNF565	0.875	2.49	256	1.91e-13	6.93e-12	12.7	treatmenttdp43_b-treatmentnt_shrna	TRUE
chr5	129094749	129114028	19280	+	ENSG00000066583.12	ISOC1	ISOC1	0.695	3.81	255	1.93e-13	6.98e-12	12.7	treatmenttdp43_b-treatmentnt_shrna	TRUE
chr2	227325151	227357836	32686	+	ENSG00000168958.20	MFF	MFF	0.58	5.96	255	1.93e-13	6.98e-12	12.7	treatmenttdp43_b-treatmentnt_shrna	TRUE
chr19	2727743	2729327	1585	-	ENSG00000261342.1	NA	ENSG00000261342.1	0.962	2.08	255	1.94e-13	7e-12	12.7	treatmenttdp43_b-treatmentnt_shrna	TRUE
chr14	67676800	67695793	18994	-	ENSG00000072042.13	RDH11	RDH11	0.432	6.76	255	1.96e-13	7.05e-12	12.7	treatmenttdp43_b-treatmentnt_shrna	TRUE
chr11	111908564	111923722	15159	-	ENSG00000109846.9	CRYAB	CRYAB	1.16	5.67	255	1.96e-13	7.05e-12	12.7	treatmenttdp43_b-treatmentnt_shrna	TRUE
chr16	8788823	8862534	73712	+	ENSG00000140650.13	PMM2	PMM2	-0.888	4.42	255	1.96e-13	7.05e-12	12.7	treatmenttdp43_b-treatmentnt_shrna	TRUE
chr10	70298970	70382650	83681	-	ENSG00000172731.15	LRRC20	LRRC20	0.588	5.5	255	1.99e-13	7.12e-12	12.7	treatmenttdp43_b-treatmentnt_shrna	TRUE
chr10	97584323	97612802	28480	+	ENSG00000241935.9	HOGA1	HOGA1	-1.27	0.911	255	1.99e-13	7.12e-12	12.7	treatmenttdp43_b-treatmentnt_shrna	TRUE
chr22	17137511	17165287	27777	-	ENSG00000069998.12	HDHD5	HDHD5	0.687	4.55	255	1.99e-13	7.14e-12	12.7	treatmenttdp43_b-treatmentnt_shrna	TRUE
chr17	3636459	3663103	26645	+	ENSG00000040531.16	CTNS	CTNS	0.718	4.5	255	2e-13	7.15e-12	12.7	treatmenttdp43_b-treatmentnt_shrna	TRUE
chr19	49767001	49807114	40114	+	ENSG00000196961.13	AP2A1	AP2A1	0.553	7.42	254	2.04e-13	7.28e-12	12.7	treatmenttdp43_b-treatmentnt_shrna	TRUE
chr1	248838210	248849517	11308	+	ENSG00000171161.13	ZNF672	ZNF672	0.739	4.82	254	2.07e-13	7.37e-12	12.7	treatmenttdp43_b-treatmentnt_shrna	TRUE
chr3	71753855	71756496	2642	+	ENSG00000170837.3	GPR27	GPR27	0.843	4.32	254	2.08e-13	7.4e-12	12.7	treatmenttdp43_b-treatmentnt_shrna	TRUE
chr5	177022696	177081189	58494	+	ENSG00000113761.12	ZNF346	ZNF346	0.668	5.45	253	2.09e-13	7.42e-12	12.7	treatmenttdp43_b-treatmentnt_shrna	TRUE
chr8	124306189	124372701	66513	-	ENSG00000164983.8	TMEM65	TMEM65	0.813	5.83	253	2.09e-13	7.42e-12	12.7	treatmenttdp43_b-treatmentnt_shrna	TRUE
chr19	55226638	55228784	2147	-	ENSG00000180089.6	TMEM86B	TMEM86B	-1.38	1.86	253	2.11e-13	7.49e-12	12.7	treatmenttdp43_b-treatmentnt_shrna	TRUE
chr2	176151550	176153226	1677	+	ENSG00000170166.6	HOXD4	HOXD4	1.13	2.1	253	2.12e-13	7.5e-12	12.7	treatmenttdp43_b-treatmentnt_shrna	TRUE
chr9	34398184	34458570	60387	-	ENSG00000164970.15	FAM219A	FAM219A	0.543	7.94	253	2.13e-13	7.52e-12	12.7	treatmenttdp43_b-treatmentnt_shrna	TRUE
chr16	28474111	28495575	21465	-	ENSG00000188603.22	CLN3	CLN3	0.584	4.46	252	2.18e-13	7.68e-12	12.7	treatmenttdp43_b-treatmentnt_shrna	TRUE
chr13	97221434	97394120	172687	+	ENSG00000139793.20	MBNL2	MBNL2	-1.07	5.5	252	2.24e-13	7.9e-12	12.6	treatmenttdp43_b-treatmentnt_shrna	TRUE
chr14	99500190	99604207	104018	-	ENSG00000205476.9	CCDC85C	CCDC85C	0.847	5.32	252	2.24e-13	7.9e-12	12.6	treatmenttdp43_b-treatmentnt_shrna	TRUE
chr22	20115938	20127355	11418	+	ENSG00000099901.17	RANBP1	RANBP1	-1.02	5.29	252	2.25e-13	7.9e-12	12.6	treatmenttdp43_b-treatmentnt_shrna	TRUE
chr15	39934115	40035591	101477	+	ENSG00000128829.12	EIF2AK4	EIF2AK4	-0.607	5.52	252	2.25e-13	7.9e-12	12.6	treatmenttdp43_b-treatmentnt_shrna	TRUE
chr5	103258763	103278660	19898	+	ENSG00000181751.10	MACIR	MACIR	0.63	4.29	252	2.25e-13	7.9e-12	12.6	treatmenttdp43_b-treatmentnt_shrna	TRUE
chr10	45727200	45792964	65765	+	ENSG00000172661.20	WASHC2C	WASHC2C	0.506	5.86	251	2.27e-13	7.94e-12	12.6	treatmenttdp43_b-treatmentnt_shrna	TRUE
chr21	44978832	44979274	443	+	ENSG00000276529.1	NA	ENSG00000276529.1	1.3	1.36	251	2.27e-13	7.94e-12	12.6	treatmenttdp43_b-treatmentnt_shrna	TRUE
chr5	151771045	151812911	41867	+	ENSG00000145907.16	G3BP1	G3BP1	-0.954	6.13	251	2.28e-13	7.96e-12	12.6	treatmenttdp43_b-treatmentnt_shrna	TRUE
chr11	10308313	10507579	199267	+	ENSG00000133805.16	AMPD3	AMPD3	-0.991	3.74	251	2.29e-13	7.98e-12	12.6	treatmenttdp43_b-treatmentnt_shrna	TRUE
chrX	101882288	101932031	49744	-	ENSG00000166432.16	ZMAT1	ZMAT1	-1.39	2.79	251	2.29e-13	7.98e-12	12.6	treatmenttdp43_b-treatmentnt_shrna	TRUE
chr2	101962052	101987167	25116	+	ENSG00000281162.4	NA	ENSG00000281162.4	-2.29	0.832	251	2.35e-13	8.17e-12	12.6	treatmenttdp43_b-treatmentnt_shrna	TRUE
chr1	20482391	20486210	3820	-	ENSG00000162545.6	CAMK2N1	CAMK2N1	0.71	6.22	250	2.43e-13	8.45e-12	12.6	treatmenttdp43_b-treatmentnt_shrna	TRUE
chr19	2476122	2478259	2138	+	ENSG00000099860.9	GADD45B	GADD45B	-0.979	4.75	249	2.46e-13	8.52e-12	12.6	treatmenttdp43_b-treatmentnt_shrna	TRUE
chr1	169367970	169396540	28571	+	ENSG00000117475.14	BLZF1	BLZF1	-0.7	4.3	249	2.46e-13	8.52e-12	12.6	treatmenttdp43_b-treatmentnt_shrna	TRUE
chr12	88142296	88199887	57592	+	ENSG00000139324.12	TMTC3	TMTC3	-0.928	4.84	249	2.46e-13	8.52e-12	12.6	treatmenttdp43_b-treatmentnt_shrna	TRUE
chr16	89906157	89918233	12077	+	ENSG00000267048.1	NA	ENSG00000267048.1	1.9	0.159	249	2.46e-13	8.53e-12	12.6	treatmenttdp43_b-treatmentnt_shrna	TRUE
chr1	43978943	43991170	12228	+	ENSG00000117411.18	B4GALT2	B4GALT2	0.587	6.87	249	2.48e-13	8.55e-12	12.6	treatmenttdp43_b-treatmentnt_shrna	TRUE
chr15	41230839	41281887	51049	+	ENSG00000187446.12	CHP1	CHP1	0.598	6.58	249	2.48e-13	8.55e-12	12.6	treatmenttdp43_b-treatmentnt_shrna	TRUE
chr8	30063003	30083208	20206	-	ENSG00000133872.14	SARAF	SARAF	-0.485	9.52	249	2.51e-13	8.66e-12	12.6	treatmenttdp43_b-treatmentnt_shrna	TRUE
chr8	37858618	37899497	40880	-	ENSG00000156675.16	RAB11FIP1	RAB11FIP1	-0.955	5.56	248	2.57e-13	8.86e-12	12.6	treatmenttdp43_b-treatmentnt_shrna	TRUE
chr19	39834458	39846379	11922	-	ENSG00000105202.9	FBL	FBL	1.13	4.66	248	2.61e-13	8.98e-12	12.6	treatmenttdp43_b-treatmentnt_shrna	TRUE
chr3	130345516	130484846	139331	+	ENSG00000172752.16	COL6A5	COL6A5	-1.18	2.99	248	2.61e-13	8.98e-12	12.6	treatmenttdp43_b-treatmentnt_shrna	TRUE
chr14	70366499	70417090	50592	-	ENSG00000213463.5	SYNJ2BP	SYNJ2BP	-1.07	5.14	248	2.62e-13	8.99e-12	12.6	treatmenttdp43_b-treatmentnt_shrna	TRUE
chr15	80679684	80755621	75938	+	ENSG00000136379.12	ABHD17C	ABHD17C	-0.611	5	247	2.67e-13	9.13e-12	12.6	treatmenttdp43_b-treatmentnt_shrna	TRUE
chr13	20702127	20723098	20972	+	ENSG00000172458.5	IL17D	IL17D	-0.732	3.71	247	2.69e-13	9.19e-12	12.6	treatmenttdp43_b-treatmentnt_shrna	TRUE
chr16	2520357	2531422	11066	+	ENSG00000162066.16	AMDHD2	AMDHD2	0.948	4.92	247	2.75e-13	9.41e-12	12.6	treatmenttdp43_b-treatmentnt_shrna	TRUE
chr1	8004404	8026309	21906	-	ENSG00000116285.13	ERRFI1	ERRFI1	0.864	6.87	246	2.84e-13	9.68e-12	12.5	treatmenttdp43_b-treatmentnt_shrna	TRUE
chr11	124739942	124747210	7269	+	ENSG00000154146.13	NRGN	NRGN	1	4.63	246	2.85e-13	9.72e-12	12.5	treatmenttdp43_b-treatmentnt_shrna	TRUE
chr2	19910263	19990105	79843	-	ENSG00000118965.16	WDR35	WDR35	-0.858	4.2	246	2.86e-13	9.74e-12	12.5	treatmenttdp43_b-treatmentnt_shrna	TRUE
chr17	8172457	8176399	3943	-	ENSG00000179029.15	TMEM107	TMEM107	0.612	4.09	245	2.88e-13	9.78e-12	12.5	treatmenttdp43_b-treatmentnt_shrna	TRUE
chr11	75240774	75243704	2931	+	ENSG00000261594.4	TPBGL	TPBGL	-1.14	2.99	245	2.9e-13	9.83e-12	12.5	treatmenttdp43_b-treatmentnt_shrna	TRUE
chr22	37608725	37633564	24840	+	ENSG00000100083.19	GGA1	GGA1	0.563	5.68	245	2.94e-13	9.99e-12	12.5	treatmenttdp43_b-treatmentnt_shrna	TRUE
chr22	40679273	40682812	3540	+	ENSG00000128285.5	MCHR1	MCHR1	-0.678	6.03	244	3.01e-13	1.02e-11	12.5	treatmenttdp43_b-treatmentnt_shrna	TRUE
chr6	53001279	53061824	60546	-	ENSG00000112144.16	CILK1	CILK1	-0.67	4.28	244	3.03e-13	1.02e-11	12.5	treatmenttdp43_b-treatmentnt_shrna	TRUE
chr2	226731312	226799820	68509	-	ENSG00000169047.6	IRS1	IRS1	-0.692	5.93	244	3.03e-13	1.02e-11	12.5	treatmenttdp43_b-treatmentnt_shrna	TRUE
chr10	100735396	100829944	94549	+	ENSG00000075891.23	PAX2	PAX2	0.851	5.46	244	3.08e-13	1.04e-11	12.5	treatmenttdp43_b-treatmentnt_shrna	TRUE
chr22	42364387	42369290	4904	-	ENSG00000229891.4	LINC01315	LINC01315	1.33	1.82	243	3.16e-13	1.06e-11	12.5	treatmenttdp43_b-treatmentnt_shrna	TRUE
chr19	12825478	12835428	9951	-	ENSG00000132026.15	RTBDN	RTBDN	1.06	2.39	243	3.23e-13	1.09e-11	12.5	treatmenttdp43_b-treatmentnt_shrna	TRUE
chr1	151131685	151146631	14947	-	ENSG00000143434.17	SEMA6C	SEMA6C	0.655	5.67	242	3.25e-13	1.09e-11	12.5	treatmenttdp43_b-treatmentnt_shrna	TRUE
chr4	2247432	2262109	14678	-	ENSG00000123933.17	MXD4	MXD4	0.596	6.13	242	3.29e-13	1.1e-11	12.5	treatmenttdp43_b-treatmentnt_shrna	TRUE
chr6	3182626	3195784	13159	-	ENSG00000230269.7	LINC02525	LINC02525	0.883	3.34	242	3.29e-13	1.1e-11	12.5	treatmenttdp43_b-treatmentnt_shrna	TRUE
chr1	166975582	167022214	46633	+	ENSG00000143194.13	MAEL	MAEL	-2	-0.444	242	3.32e-13	1.11e-11	12.5	treatmenttdp43_b-treatmentnt_shrna	TRUE
chrX	101078879	101096367	17489	+	ENSG00000126950.8	TMEM35A	TMEM35A	0.738	6.95	242	3.36e-13	1.13e-11	12.5	treatmenttdp43_b-treatmentnt_shrna	TRUE
chr10	132207492	132331847	124356	-	ENSG00000165752.17	STK32C	STK32C	0.611	4.91	241	3.38e-13	1.13e-11	12.5	treatmenttdp43_b-treatmentnt_shrna	TRUE
chr17	4733533	4739928	6396	-	ENSG00000161921.17	CXCL16	CXCL16	-2	1.92	241	3.47e-13	1.16e-11	12.5	treatmenttdp43_b-treatmentnt_shrna	TRUE
chr12	108621895	108633894	12000	-	ENSG00000110876.10	SELPLG	SELPLG	-1.67	1.76	241	3.48e-13	1.16e-11	12.5	treatmenttdp43_b-treatmentnt_shrna	TRUE
chr10	72692143	72887694	195552	+	ENSG00000156026.15	MCU	MCU	0.723	4.32	241	3.48e-13	1.16e-11	12.5	treatmenttdp43_b-treatmentnt_shrna	TRUE
chr1	211743457	211830763	87307	-	ENSG00000123684.13	LPGAT1	LPGAT1	-0.954	6.45	241	3.5e-13	1.16e-11	12.5	treatmenttdp43_b-treatmentnt_shrna	TRUE
chr7	140293693	140404433	110741	-	ENSG00000157800.18	SLC37A3	SLC37A3	0.641	5.13	240	3.56e-13	1.18e-11	12.4	treatmenttdp43_b-treatmentnt_shrna	TRUE
chr7	100463359	100479232	15874	-	ENSG00000166925.9	TSC22D4	TSC22D4	1.01	4.64	240	3.57e-13	1.19e-11	12.4	treatmenttdp43_b-treatmentnt_shrna	TRUE
chr7	155297776	155310235	12460	+	ENSG00000186480.13	INSIG1	INSIG1	0.691	6	240	3.62e-13	1.2e-11	12.4	treatmenttdp43_b-treatmentnt_shrna	TRUE
chr19	38244035	38292615	48581	+	ENSG00000167642.13	SPINT2	SPINT2	0.74	3.83	240	3.63e-13	1.2e-11	12.4	treatmenttdp43_b-treatmentnt_shrna	TRUE
chr22	38290691	38318084	27394	-	ENSG00000213923.13	CSNK1E	CSNK1E	0.512	8.13	239	3.73e-13	1.23e-11	12.4	treatmenttdp43_b-treatmentnt_shrna	TRUE
chr12	132768902	132829143	60242	-	ENSG00000090615.16	GOLGA3	GOLGA3	-0.658	6.98	239	3.78e-13	1.25e-11	12.4	treatmenttdp43_b-treatmentnt_shrna	TRUE
chr19	19211958	19252233	40276	+	ENSG00000130287.14	NCAN	NCAN	1.11	8.25	239	3.78e-13	1.25e-11	12.4	treatmenttdp43_b-treatmentnt_shrna	TRUE
chr9	120600811	120714470	113660	-	ENSG00000106780.9	MEGF9	MEGF9	-0.965	6.74	238	3.83e-13	1.26e-11	12.4	treatmenttdp43_b-treatmentnt_shrna	TRUE
chr19	17468769	17506168	37400	+	ENSG00000130304.17	SLC27A1	SLC27A1	0.54	5.46	238	3.89e-13	1.28e-11	12.4	treatmenttdp43_b-treatmentnt_shrna	TRUE
chr20	3888839	3929887	41049	+	ENSG00000125779.24	PANK2	PANK2	0.667	4.94	238	3.9e-13	1.28e-11	12.4	treatmenttdp43_b-treatmentnt_shrna	TRUE
chr20	34872146	34927962	55817	+	ENSG00000131069.20	ACSS2	ACSS2	0.666	5.29	238	3.91e-13	1.28e-11	12.4	treatmenttdp43_b-treatmentnt_shrna	TRUE
chr7	8433609	8752961	319353	+	ENSG00000122584.13	NXPH1	NXPH1	0.768	5.54	238	3.93e-13	1.29e-11	12.4	treatmenttdp43_b-treatmentnt_shrna	TRUE
chr19	10271093	10286615	15523	+	ENSG00000090339.9	ICAM1	ICAM1	1.27	5.49	238	3.95e-13	1.29e-11	12.4	treatmenttdp43_b-treatmentnt_shrna	TRUE
chr16	798041	800734	2694	-	ENSG00000127588.5	GNG13	GNG13	1.8	0.343	237	4.05e-13	1.32e-11	12.4	treatmenttdp43_b-treatmentnt_shrna	TRUE
chr1	12567910	12618210	50301	-	ENSG00000162496.9	DHRS3	DHRS3	-1.14	5.11	237	4.06e-13	1.33e-11	12.4	treatmenttdp43_b-treatmentnt_shrna	TRUE
chr5	38474668	38608354	133687	-	ENSG00000113594.10	LIFR	LIFR	-1.19	6.52	237	4.07e-13	1.33e-11	12.4	treatmenttdp43_b-treatmentnt_shrna	TRUE
chr15	63189560	63267776	78217	+	ENSG00000166128.13	RAB8B	RAB8B	-0.766	5.65	237	4.07e-13	1.33e-11	12.4	treatmenttdp43_b-treatmentnt_shrna	TRUE
chr17	732412	742968	10557	+	ENSG00000167695.15	TLCD3A	TLCD3A	0.7	4.38	237	4.1e-13	1.33e-11	12.4	treatmenttdp43_b-treatmentnt_shrna	TRUE
chr20	54475593	54651169	175577	+	ENSG00000101134.12	DOK5	DOK5	-0.644	5.45	236	4.17e-13	1.36e-11	12.4	treatmenttdp43_b-treatmentnt_shrna	TRUE
chr1	93448118	93554661	106544	+	ENSG00000137942.18	FNBP1L	FNBP1L	0.451	7.8	236	4.18e-13	1.36e-11	12.4	treatmenttdp43_b-treatmentnt_shrna	TRUE
chr11	61897301	61920269	22969	-	ENSG00000167994.13	RAB3IL1	RAB3IL1	0.839	3.41	236	4.19e-13	1.36e-11	12.4	treatmenttdp43_b-treatmentnt_shrna	TRUE
chr9	2621182	2660056	38875	+	ENSG00000147852.17	VLDLR	VLDLR	-0.769	7.37	236	4.22e-13	1.37e-11	12.4	treatmenttdp43_b-treatmentnt_shrna	TRUE
chr5	17065598	17276843	211246	+	ENSG00000176788.9	BASP1	BASP1	0.783	9.34	236	4.23e-13	1.37e-11	12.4	treatmenttdp43_b-treatmentnt_shrna	TRUE
chr6	109366514	109382467	15954	-	ENSG00000135535.17	CD164	CD164	0.843	5.85	236	4.25e-13	1.37e-11	12.4	treatmenttdp43_b-treatmentnt_shrna	TRUE
chr14	52639915	52695900	55986	-	ENSG00000197930.13	ERO1A	ERO1A	-0.904	5.63	235	4.38e-13	1.41e-11	12.4	treatmenttdp43_b-treatmentnt_shrna	TRUE
chr19	1285873	1301431	15559	+	ENSG00000099617.4	EFNA2	EFNA2	0.726	3.96	235	4.42e-13	1.42e-11	12.4	treatmenttdp43_b-treatmentnt_shrna	TRUE
chr2	53970838	54305300	334463	+	ENSG00000170634.13	ACYP2	ACYP2	-0.596	4.02	235	4.43e-13	1.43e-11	12.4	treatmenttdp43_b-treatmentnt_shrna	TRUE
chr12	32679200	32745650	66451	+	ENSG00000087470.20	DNM1L	DNM1L	0.809	6.49	235	4.45e-13	1.43e-11	12.4	treatmenttdp43_b-treatmentnt_shrna	TRUE
chrX	153072454	153075019	2566	+	ENSG00000235961.6	PNMA6A	PNMA6A	0.87	4.29	235	4.45e-13	1.43e-11	12.4	treatmenttdp43_b-treatmentnt_shrna	TRUE
chr1	3735511	3747373	11863	-	ENSG00000227372.12	TP73-AS1	TP73-AS1	0.53	5.17	235	4.5e-13	1.44e-11	12.3	treatmenttdp43_b-treatmentnt_shrna	TRUE
chr22	39457012	39492194	35183	+	ENSG00000128268.12	MGAT3	MGAT3	0.587	6.51	235	4.52e-13	1.45e-11	12.3	treatmenttdp43_b-treatmentnt_shrna	TRUE
chr14	91965991	92040896	74906	-	ENSG00000100815.12	TRIP11	TRIP11	-0.891	4.97	234	4.53e-13	1.45e-11	12.3	treatmenttdp43_b-treatmentnt_shrna	TRUE
chr5	180494379	180578358	83980	+	ENSG00000113300.13	CNOT6	CNOT6	0.831	5.33	234	4.62e-13	1.48e-11	12.3	treatmenttdp43_b-treatmentnt_shrna	TRUE
chr2	16549459	16666331	116873	-	ENSG00000197872.11	CYRIA	CYRIA	0.764	5.69	234	4.65e-13	1.48e-11	12.3	treatmenttdp43_b-treatmentnt_shrna	TRUE
chr3	143119771	143124014	4244	+	ENSG00000175040.6	CHST2	CHST2	-0.59	6.6	233	4.73e-13	1.51e-11	12.3	treatmenttdp43_b-treatmentnt_shrna	TRUE
chr6	83147324	83193936	46613	-	ENSG00000013375.17	PGM3	PGM3	-0.634	5.91	233	4.76e-13	1.52e-11	12.3	treatmenttdp43_b-treatmentnt_shrna	TRUE
chr9	113221544	113264492	42949	+	ENSG00000136868.11	SLC31A1	SLC31A1	-0.498	5.54	233	4.9e-13	1.56e-11	12.3	treatmenttdp43_b-treatmentnt_shrna	TRUE
chr10	5765223	5842132	76910	-	ENSG00000057608.17	GDI2	GDI2	-0.531	7.62	232	4.94e-13	1.57e-11	12.3	treatmenttdp43_b-treatmentnt_shrna	TRUE
chr11	4384897	4393702	8806	-	ENSG00000132109.10	TRIM21	TRIM21	-0.876	3.36	232	4.94e-13	1.57e-11	12.3	treatmenttdp43_b-treatmentnt_shrna	TRUE
chr3	184249672	184258759	9088	+	ENSG00000284753.2	EEF1AKMT4	EEF1AKMT4	-1.68	1.24	232	4.96e-13	1.57e-11	12.3	treatmenttdp43_b-treatmentnt_shrna	TRUE
chr8	40153482	40155310	1829	+	ENSG00000176907.5	TCIM	TCIM	-1.35	3.45	232	4.97e-13	1.57e-11	12.3	treatmenttdp43_b-treatmentnt_shrna	TRUE
chr7	55951793	56000181	48389	+	ENSG00000146729.10	NIPSNAP2	NIPSNAP2	0.671	5.63	232	4.99e-13	1.58e-11	12.3	treatmenttdp43_b-treatmentnt_shrna	TRUE
chrX	104063871	104076236	12366	-	ENSG00000269226.8	TMSB15B	TMSB15B	0.815	3.29	232	5.07e-13	1.6e-11	12.3	treatmenttdp43_b-treatmentnt_shrna	TRUE
chrX	20006713	20116907	110195	-	ENSG00000184368.16	MAP7D2	MAP7D2	-0.773	4.77	231	5.21e-13	1.64e-11	12.3	treatmenttdp43_b-treatmentnt_shrna	TRUE
chr19	4769031	4785077	16047	+	ENSG00000176840.14	MIR7-3HG	MIR7-3HG	-0.607	3.85	231	5.28e-13	1.66e-11	12.3	treatmenttdp43_b-treatmentnt_shrna	TRUE
chr12	120687149	120701859	14711	+	ENSG00000110917.8	MLEC	MLEC	-0.548	7.84	231	5.34e-13	1.68e-11	12.3	treatmenttdp43_b-treatmentnt_shrna	TRUE
chr15	65117379	65133808	16430	-	ENSG00000090470.15	PDCD7	PDCD7	0.569	4.19	231	5.35e-13	1.68e-11	12.3	treatmenttdp43_b-treatmentnt_shrna	TRUE
chrX	21839617	21885423	45807	+	ENSG00000012174.12	MBTPS2	MBTPS2	-0.775	5.68	230	5.37e-13	1.69e-11	12.3	treatmenttdp43_b-treatmentnt_shrna	TRUE
chr1	149782689	149812373	29685	-	ENSG00000203814.7	H2BC18	H2BC18	-2.75	-0.537	230	5.4e-13	1.69e-11	12.3	treatmenttdp43_b-treatmentnt_shrna	TRUE
chr2	27253684	27275817	22134	-	ENSG00000115194.11	SLC30A3	SLC30A3	1.05	3.48	230	5.42e-13	1.7e-11	12.3	treatmenttdp43_b-treatmentnt_shrna	TRUE
chr1	156147366	156177752	30387	+	ENSG00000196189.14	SEMA4A	SEMA4A	1	3.49	230	5.49e-13	1.72e-11	12.3	treatmenttdp43_b-treatmentnt_shrna	TRUE
chr4	70028455	70036538	8084	+	ENSG00000205649.9	HTN3	HTN3	2.88	0.234	230	5.53e-13	1.73e-11	12.3	treatmenttdp43_b-treatmentnt_shrna	TRUE
chr9	128832942	128882494	49553	-	ENSG00000171097.14	KYAT1	KYAT1	0.764	3.46	230	5.58e-13	1.74e-11	12.3	treatmenttdp43_b-treatmentnt_shrna	TRUE
chr2	24049701	24063681	13981	+	ENSG00000119782.14	FKBP1B	FKBP1B	0.558	5.7	229	5.61e-13	1.75e-11	12.3	treatmenttdp43_b-treatmentnt_shrna	TRUE
chr16	56465640	56582667	117028	-	ENSG00000125124.14	BBS2	BBS2	0.554	5.74	229	5.61e-13	1.75e-11	12.3	treatmenttdp43_b-treatmentnt_shrna	TRUE
chr17	16438767	16480249	41483	+	ENSG00000175061.20	SNHG29	SNHG29	0.694	7.99	229	5.75e-13	1.79e-11	12.2	treatmenttdp43_b-treatmentnt_shrna	TRUE
chr6	113857345	113863475	6131	+	ENSG00000277443.3	MARCKS	MARCKS	0.726	8.32	229	5.77e-13	1.79e-11	12.2	treatmenttdp43_b-treatmentnt_shrna	TRUE
chr12	56470944	56488414	17471	-	ENSG00000135423.13	GLS2	GLS2	0.839	3.3	229	5.83e-13	1.81e-11	12.2	treatmenttdp43_b-treatmentnt_shrna	TRUE
chr9	112380080	112472405	92326	+	ENSG00000119471.15	HSDL2	HSDL2	-0.627	5.53	228	5.9e-13	1.83e-11	12.2	treatmenttdp43_b-treatmentnt_shrna	TRUE
chr12	50763710	50821162	57453	+	ENSG00000123268.9	ATF1	ATF1	-0.845	2.81	228	5.9e-13	1.83e-11	12.2	treatmenttdp43_b-treatmentnt_shrna	TRUE
chr20	31970181	31970831	651	+	ENSG00000278012.1	NA	ENSG00000278012.1	1.76	0.302	228	6.06e-13	1.88e-11	12.2	treatmenttdp43_b-treatmentnt_shrna	TRUE
chr14	91271323	91417844	146522	-	ENSG00000015133.20	CCDC88C	CCDC88C	0.642	5.53	228	6.07e-13	1.88e-11	12.2	treatmenttdp43_b-treatmentnt_shrna	TRUE
chr14	33924227	34462774	538548	-	ENSG00000129521.15	EGLN3	EGLN3	-0.836	3.77	228	6.09e-13	1.88e-11	12.2	treatmenttdp43_b-treatmentnt_shrna	TRUE
chr9	130713016	130887675	174660	+	ENSG00000097007.19	ABL1	ABL1	0.452	7.49	227	6.12e-13	1.89e-11	12.2	treatmenttdp43_b-treatmentnt_shrna	TRUE
chr16	4796968	4802880	5913	-	ENSG00000067836.13	ROGDI	ROGDI	0.72	5.89	227	6.15e-13	1.89e-11	12.2	treatmenttdp43_b-treatmentnt_shrna	TRUE
chr1	111439890	111449256	9367	-	ENSG00000116455.14	WDR77	WDR77	0.647	5.42	227	6.18e-13	1.9e-11	12.2	treatmenttdp43_b-treatmentnt_shrna	TRUE
chr17	44849948	44899445	49498	-	ENSG00000108883.13	EFTUD2	EFTUD2	0.654	7.08	227	6.33e-13	1.95e-11	12.2	treatmenttdp43_b-treatmentnt_shrna	TRUE
chr12	53452102	53481162	29061	+	ENSG00000197111.16	PCBP2	PCBP2	0.449	8.26	226	6.45e-13	1.98e-11	12.2	treatmenttdp43_b-treatmentnt_shrna	TRUE
chr15	55340032	55408510	68479	-	ENSG00000260916.8	CCPG1	CCPG1	-0.736	6.79	226	6.58e-13	2.02e-11	12.2	treatmenttdp43_b-treatmentnt_shrna	TRUE
chr11	1389899	1462689	72791	+	ENSG00000174672.16	BRSK2	BRSK2	0.598	6.04	225	6.72e-13	2.06e-11	12.2	treatmenttdp43_b-treatmentnt_shrna	TRUE
chr12	109448655	109477359	28705	-	ENSG00000110906.13	KCTD10	KCTD10	0.453	6.77	225	6.78e-13	2.08e-11	12.2	treatmenttdp43_b-treatmentnt_shrna	TRUE
chr19	58183029	58213562	30534	+	ENSG00000171606.18	ZNF274	ZNF274	-0.55	5	225	6.83e-13	2.09e-11	12.2	treatmenttdp43_b-treatmentnt_shrna	TRUE
chr19	11089462	11133820	44359	+	ENSG00000130164.14	LDLR	LDLR	0.551	6.75	225	6.85e-13	2.09e-11	12.2	treatmenttdp43_b-treatmentnt_shrna	TRUE
chr12	11171194	11176016	4823	+	ENSG00000256537.5	SMIM10L1	SMIM10L1	0.704	5.25	224	6.98e-13	2.13e-11	12.2	treatmenttdp43_b-treatmentnt_shrna	TRUE
chr7	72879349	72951440	72092	+	ENSG00000196313.13	POM121	POM121	0.729	7.39	224	7.03e-13	2.14e-11	12.2	treatmenttdp43_b-treatmentnt_shrna	TRUE
chr2	216632828	216664436	31609	+	ENSG00000115457.10	IGFBP2	IGFBP2	0.979	8.69	224	7.06e-13	2.14e-11	12.2	treatmenttdp43_b-treatmentnt_shrna	TRUE
chr11	6612768	6619448	6681	-	ENSG00000166340.18	TPP1	TPP1	0.715	7.92	224	7.06e-13	2.14e-11	12.2	treatmenttdp43_b-treatmentnt_shrna	TRUE
chrX	2486414	2500976	14563	-	ENSG00000214717.12	ZBED1	ZBED1	0.543	6.32	224	7.14e-13	2.17e-11	12.1	treatmenttdp43_b-treatmentnt_shrna	TRUE
chr19	10960932	11079426	118495	+	ENSG00000127616.20	SMARCA4	SMARCA4	0.443	8.12	223	7.29e-13	2.21e-11	12.1	treatmenttdp43_b-treatmentnt_shrna	TRUE
chr19	3804024	3869038	65015	-	ENSG00000105278.12	ZFR2	ZFR2	0.82	2.98	223	7.39e-13	2.24e-11	12.1	treatmenttdp43_b-treatmentnt_shrna	TRUE
chr10	109996368	110135565	139198	+	ENSG00000148700.15	ADD3	ADD3	0.951	5.93	222	7.66e-13	2.32e-11	12.1	treatmenttdp43_b-treatmentnt_shrna	TRUE
chr2	84423528	84460045	36518	-	ENSG00000163541.12	SUCLG1	SUCLG1	0.556	5.82	222	7.66e-13	2.32e-11	12.1	treatmenttdp43_b-treatmentnt_shrna	TRUE
chr12	56202179	56221933	19755	-	ENSG00000181852.18	RNF41	RNF41	0.556	6.59	222	7.72e-13	2.33e-11	12.1	treatmenttdp43_b-treatmentnt_shrna	TRUE
chr13	52012391	52079232	66842	+	ENSG00000253710.5	ALG11	ALG11	-1.07	5.81	222	7.73e-13	2.33e-11	12.1	treatmenttdp43_b-treatmentnt_shrna	TRUE
chr4	2462220	2625320	163101	+	ENSG00000063978.16	RNF4	RNF4	0.457	6.33	222	7.75e-13	2.33e-11	12.1	treatmenttdp43_b-treatmentnt_shrna	TRUE
chr6	100962701	102081622	1118922	+	ENSG00000164418.22	GRIK2	GRIK2	-0.905	4.08	222	7.79e-13	2.34e-11	12.1	treatmenttdp43_b-treatmentnt_shrna	TRUE
chr6	170554302	170572870	18569	+	ENSG00000112592.15	TBP	TBP	0.601	4.18	222	7.81e-13	2.35e-11	12.1	treatmenttdp43_b-treatmentnt_shrna	TRUE
chr18	21704957	21870953	165997	+	ENSG00000101752.13	MIB1	MIB1	-0.953	5.96	222	7.85e-13	2.35e-11	12.1	treatmenttdp43_b-treatmentnt_shrna	TRUE
chr8	98064522	98093610	29089	+	ENSG00000177459.11	ERICH5	ERICH5	1.02	2.14	222	7.85e-13	2.35e-11	12.1	treatmenttdp43_b-treatmentnt_shrna	TRUE
chr19	18340598	18369950	29353	+	ENSG00000130517.14	PGPEP1	PGPEP1	0.474	7.08	221	7.97e-13	2.39e-11	12.1	treatmenttdp43_b-treatmentnt_shrna	TRUE
chr19	46636810	46639161	2352	-	ENSG00000279161.1	NA	ENSG00000279161.1	2.59	-0.309	221	8.15e-13	2.44e-11	12.1	treatmenttdp43_b-treatmentnt_shrna	TRUE
chr2	102311529	102398777	87249	+	ENSG00000115604.12	IL18R1	IL18R1	-2.98	-0.931	221	8.17e-13	2.44e-11	12.1	treatmenttdp43_b-treatmentnt_shrna	TRUE
chr11	57325986	57335892	9907	-	ENSG00000149136.9	SSRP1	SSRP1	0.579	6.96	221	8.32e-13	2.48e-11	12.1	treatmenttdp43_b-treatmentnt_shrna	TRUE
chr16	4510669	4538828	28160	-	ENSG00000089486.17	CDIP1	CDIP1	0.404	6.4	220	8.35e-13	2.49e-11	12.1	treatmenttdp43_b-treatmentnt_shrna	TRUE
chr4	77157207	77433388	276182	+	ENSG00000138764.15	CCNG2	CCNG2	0.741	5.04	220	8.65e-13	2.58e-11	12.1	treatmenttdp43_b-treatmentnt_shrna	TRUE
chrX	131273506	131578899	305394	-	ENSG00000147255.19	IGSF1	IGSF1	-0.606	5.29	220	8.67e-13	2.58e-11	12.1	treatmenttdp43_b-treatmentnt_shrna	TRUE
chr5	160249083	160345396	96314	-	ENSG00000135083.17	CCNJL	CCNJL	1.93	2.26	220	8.69e-13	2.58e-11	12.1	treatmenttdp43_b-treatmentnt_shrna	TRUE
chr14	52552836	52637713	84878	+	ENSG00000180998.12	GPR137C	GPR137C	-0.778	4.59	219	8.72e-13	2.59e-11	12.1	treatmenttdp43_b-treatmentnt_shrna	TRUE
chr16	11668455	11679152	10698	+	ENSG00000184602.6	SNN	SNN	0.606	7.47	219	8.85e-13	2.62e-11	12.1	treatmenttdp43_b-treatmentnt_shrna	TRUE
chr22	21938269	21977632	39364	+	ENSG00000224086.6	NA	ENSG00000224086.6	1.15	2.37	219	8.87e-13	2.63e-11	12.1	treatmenttdp43_b-treatmentnt_shrna	TRUE
chr5	136975298	137598379	623082	-	ENSG00000152377.14	SPOCK1	SPOCK1	-0.921	9.21	219	8.88e-13	2.63e-11	12.1	treatmenttdp43_b-treatmentnt_shrna	TRUE
chr1	11658918	11691811	32894	-	ENSG00000116670.16	MAD2L2	MAD2L2	0.88	5.05	219	8.89e-13	2.63e-11	12.1	treatmenttdp43_b-treatmentnt_shrna	TRUE
chr20	325552	330224	4673	+	ENSG00000177732.9	SOX12	SOX12	0.578	6.6	219	9e-13	2.66e-11	12	treatmenttdp43_b-treatmentnt_shrna	TRUE
chr4	174490175	174523154	32980	-	ENSG00000164120.14	HPGD	HPGD	-1.05	1.6	219	9.06e-13	2.67e-11	12	treatmenttdp43_b-treatmentnt_shrna	TRUE
chr2	62500218	62511894	11677	-	ENSG00000186889.10	TMEM17	TMEM17	-0.786	2.75	218	9.12e-13	2.69e-11	12	treatmenttdp43_b-treatmentnt_shrna	TRUE
chr12	111766887	111817532	50646	+	ENSG00000111275.13	ALDH2	ALDH2	0.502	6.13	218	9.27e-13	2.73e-11	12	treatmenttdp43_b-treatmentnt_shrna	TRUE
chr3	50296402	50299416	3015	-	ENSG00000243477.6	NAA80	NAA80	0.593	4.06	218	9.27e-13	2.73e-11	12	treatmenttdp43_b-treatmentnt_shrna	TRUE
chr2	174431571	174487094	55524	-	ENSG00000163328.14	GPR155	GPR155	-1.2	4.82	218	9.29e-13	2.73e-11	12	treatmenttdp43_b-treatmentnt_shrna	TRUE
chr12	120116907	120119003	2097	+	ENSG00000277283.2	NA	ENSG00000277283.2	0.772	3.07	218	9.31e-13	2.73e-11	12	treatmenttdp43_b-treatmentnt_shrna	TRUE
chr15	44728988	44767829	38842	+	ENSG00000185880.13	TRIM69	TRIM69	-0.639	6.61	218	9.32e-13	2.73e-11	12	treatmenttdp43_b-treatmentnt_shrna	TRUE
chr21	44940012	44976989	36978	+	ENSG00000160256.13	SLX9	SLX9	0.979	3.36	218	9.44e-13	2.77e-11	12	treatmenttdp43_b-treatmentnt_shrna	TRUE
chr9	137241287	137243707	2421	+	ENSG00000188229.6	TUBB4B	TUBB4B	-0.629	7.72	218	9.48e-13	2.77e-11	12	treatmenttdp43_b-treatmentnt_shrna	TRUE
chr16	88651935	88663161	11227	-	ENSG00000167508.12	MVD	MVD	0.642	6.74	217	9.54e-13	2.79e-11	12	treatmenttdp43_b-treatmentnt_shrna	TRUE
chr12	4909905	4918256	8352	+	ENSG00000111262.6	KCNA1	KCNA1	-1.67	0.987	217	9.59e-13	2.8e-11	12	treatmenttdp43_b-treatmentnt_shrna	TRUE
chrX	48574449	48581162	6714	+	ENSG00000102317.18	RBM3	RBM3	0.784	6.68	217	9.72e-13	2.83e-11	12	treatmenttdp43_b-treatmentnt_shrna	TRUE
chr15	62390526	62844631	454106	+	ENSG00000171914.17	TLN2	TLN2	-0.648	7.29	217	9.74e-13	2.84e-11	12	treatmenttdp43_b-treatmentnt_shrna	TRUE
chr20	17226107	17484578	258472	+	ENSG00000125851.10	PCSK2	PCSK2	0.949	4.2	217	9.79e-13	2.85e-11	12	treatmenttdp43_b-treatmentnt_shrna	TRUE
chr7	112422887	112481017	58131	+	ENSG00000006652.15	IFRD1	IFRD1	0.442	5.84	217	9.92e-13	2.88e-11	12	treatmenttdp43_b-treatmentnt_shrna	TRUE
chr7	86643909	86864879	220971	+	ENSG00000198822.11	GRM3	GRM3	1.19	3.72	216	9.98e-13	2.9e-11	12	treatmenttdp43_b-treatmentnt_shrna	TRUE
chr4	5748084	5893086	145003	-	ENSG00000072832.15	CRMP1	CRMP1	0.518	9.62	216	1.01e-12	2.94e-11	12	treatmenttdp43_b-treatmentnt_shrna	TRUE
chr12	29337352	29381189	43838	-	ENSG00000087502.19	ERGIC2	ERGIC2	-0.804	4.99	216	1.03e-12	2.99e-11	12	treatmenttdp43_b-treatmentnt_shrna	TRUE
chr15	56918623	57299281	380659	+	ENSG00000140262.18	TCF12	TCF12	-0.701	6.64	216	1.04e-12	3e-11	12	treatmenttdp43_b-treatmentnt_shrna	TRUE
chr22	45163925	45188017	24093	+	ENSG00000093000.19	NUP50	NUP50	-0.711	5.55	215	1.04e-12	3.01e-11	12	treatmenttdp43_b-treatmentnt_shrna	TRUE
chr12	6328757	6342114	13358	-	ENSG00000067182.9	TNFRSF1A	TNFRSF1A	-0.555	7.15	215	1.06e-12	3.07e-11	12	treatmenttdp43_b-treatmentnt_shrna	TRUE
chr15	89834308	89912882	78575	-	ENSG00000250021.7	ARPIN-AP3S2	ARPIN-AP3S2	0.599	5	215	1.07e-12	3.08e-11	12	treatmenttdp43_b-treatmentnt_shrna	TRUE
chr10	13099449	13138308	38860	+	ENSG00000123240.17	OPTN	OPTN	0.509	6.95	215	1.07e-12	3.1e-11	12	treatmenttdp43_b-treatmentnt_shrna	TRUE
chr6	10492223	10629368	137146	+	ENSG00000111846.20	GCNT2	GCNT2	-0.914	3.32	215	1.08e-12	3.11e-11	12	treatmenttdp43_b-treatmentnt_shrna	TRUE
chr21	42653621	42775509	121889	+	ENSG00000160191.18	PDE9A	PDE9A	0.842	3.77	215	1.08e-12	3.12e-11	12	treatmenttdp43_b-treatmentnt_shrna	TRUE
chr16	48356364	48448402	92039	-	ENSG00000196470.12	SIAH1	SIAH1	0.569	4.39	215	1.09e-12	3.12e-11	12	treatmenttdp43_b-treatmentnt_shrna	TRUE
chr20	62708836	62762771	53936	+	ENSG00000101188.5	NTSR1	NTSR1	0.793	4.6	214	1.09e-12	3.14e-11	12	treatmenttdp43_b-treatmentnt_shrna	TRUE
chr21	14371115	14383484	12370	-	ENSG00000155304.6	HSPA13	HSPA13	-0.753	6.64	214	1.1e-12	3.15e-11	12	treatmenttdp43_b-treatmentnt_shrna	TRUE
chr2	20032650	20051628	18979	-	ENSG00000068697.7	LAPTM4A	LAPTM4A	0.738	6.86	214	1.12e-12	3.21e-11	11.9	treatmenttdp43_b-treatmentnt_shrna	TRUE
chr1	89821014	89936611	115598	+	ENSG00000171492.14	LRRC8D	LRRC8D	0.656	5.61	214	1.12e-12	3.21e-11	12	treatmenttdp43_b-treatmentnt_shrna	TRUE
chr16	29817239	29830627	13389	+	ENSG00000281348.1	NA	ENSG00000281348.1	3.23	0.159	214	1.12e-12	3.21e-11	11.9	treatmenttdp43_b-treatmentnt_shrna	TRUE
chr6	122789049	122809720	20672	+	ENSG00000172594.13	SMPDL3A	SMPDL3A	-0.616	3.38	214	1.13e-12	3.23e-11	11.9	treatmenttdp43_b-treatmentnt_shrna	TRUE
chr19	12737139	12748323	11185	+	ENSG00000198356.12	GET3	GET3	0.55	6.3	214	1.13e-12	3.24e-11	11.9	treatmenttdp43_b-treatmentnt_shrna	TRUE
chr21	25880550	26171128	290579	-	ENSG00000142192.21	APP	APP	0.406	11.5	213	1.15e-12	3.28e-11	11.9	treatmenttdp43_b-treatmentnt_shrna	TRUE
chr11	130771402	130785533	14132	-	ENSG00000288013.2	LOC105369576	LOC105369576	-0.933	2.8	213	1.15e-12	3.28e-11	11.9	treatmenttdp43_b-treatmentnt_shrna	TRUE
chr7	141002610	141015228	12619	-	ENSG00000090263.16	MRPS33	MRPS33	-0.771	4.83	213	1.19e-12	3.37e-11	11.9	treatmenttdp43_b-treatmentnt_shrna	TRUE
chr1	210328252	210676296	348045	+	ENSG00000054392.13	HHAT	HHAT	-0.941	3.91	213	1.19e-12	3.38e-11	11.9	treatmenttdp43_b-treatmentnt_shrna	TRUE
chr12	121000486	121016502	16017	-	ENSG00000157895.11	C12orf43	C12orf43	0.567	4.78	213	1.19e-12	3.38e-11	11.9	treatmenttdp43_b-treatmentnt_shrna	TRUE
chr12	55973913	55996683	22771	+	ENSG00000111540.16	RAB5B	RAB5B	0.499	8.04	212	1.2e-12	3.39e-11	11.9	treatmenttdp43_b-treatmentnt_shrna	TRUE
chr7	66114604	66154568	39965	+	ENSG00000241258.7	CRCP	CRCP	0.485	5.6	212	1.23e-12	3.48e-11	11.9	treatmenttdp43_b-treatmentnt_shrna	TRUE
chr2	223052190	223198399	146210	+	ENSG00000152049.7	KCNE4	KCNE4	-0.892	3.16	212	1.24e-12	3.5e-11	11.9	treatmenttdp43_b-treatmentnt_shrna	TRUE
chr1	156641390	156659532	18143	+	ENSG00000132692.19	BCAN	BCAN	2.14	6.4	211	1.26e-12	3.55e-11	11.9	treatmenttdp43_b-treatmentnt_shrna	TRUE
chr19	3052910	3063107	10198	-	ENSG00000104964.15	TLE5	TLE5	0.638	8.15	211	1.26e-12	3.56e-11	11.9	treatmenttdp43_b-treatmentnt_shrna	TRUE
chr10	124619292	124744378	125087	-	ENSG00000189319.14	FAM53B	FAM53B	0.735	4.85	211	1.27e-12	3.57e-11	11.9	treatmenttdp43_b-treatmentnt_shrna	TRUE
chr7	94656325	94669695	13371	+	ENSG00000242265.6	PEG10	PEG10	-0.482	10.6	211	1.27e-12	3.57e-11	11.9	treatmenttdp43_b-treatmentnt_shrna	TRUE
chrX	13569601	13633575	63975	+	ENSG00000198759.12	EGFL6	EGFL6	1.53	0.609	211	1.28e-12	3.6e-11	11.9	treatmenttdp43_b-treatmentnt_shrna	TRUE
chr10	62811996	62819167	7172	-	ENSG00000122877.18	EGR2	EGR2	1.06	3.68	210	1.32e-12	3.71e-11	11.9	treatmenttdp43_b-treatmentnt_shrna	TRUE
chr13	51930436	52012125	81690	-	ENSG00000123191.16	ATP7B	ATP7B	0.698	4.22	210	1.32e-12	3.71e-11	11.9	treatmenttdp43_b-treatmentnt_shrna	TRUE
chr8	96261902	96336995	75094	+	ENSG00000156471.13	PTDSS1	PTDSS1	0.431	6.56	210	1.32e-12	3.71e-11	11.9	treatmenttdp43_b-treatmentnt_shrna	TRUE
chr7	73536356	73557690	21335	-	ENSG00000106635.8	BCL7B	BCL7B	0.566	5.13	210	1.33e-12	3.73e-11	11.9	treatmenttdp43_b-treatmentnt_shrna	TRUE
chr4	7040849	7043001	2153	-	ENSG00000173013.6	CCDC96	CCDC96	-0.752	2.45	210	1.33e-12	3.73e-11	11.9	treatmenttdp43_b-treatmentnt_shrna	TRUE
chr18	5887487	5989369	101883	+	ENSG00000264449.6	LOC121725015	LOC121725015	-2.01	2.13	210	1.35e-12	3.76e-11	11.9	treatmenttdp43_b-treatmentnt_shrna	TRUE
chr22	20424584	20437826	13243	-	ENSG00000244486.9	SCARF2	SCARF2	-0.958	4.79	210	1.35e-12	3.77e-11	11.9	treatmenttdp43_b-treatmentnt_shrna	TRUE
chr19	42302098	42310814	8717	+	ENSG00000188368.11	PRR19	PRR19	0.741	2.54	209	1.44e-12	4.02e-11	11.8	treatmenttdp43_b-treatmentnt_shrna	TRUE
chr4	186068911	186088073	19163	+	ENSG00000164342.14	TLR3	TLR3	-1.61	2.11	208	1.48e-12	4.11e-11	11.8	treatmenttdp43_b-treatmentnt_shrna	TRUE
chr2	47345158	47387601	42444	+	ENSG00000119888.11	EPCAM	EPCAM	1.16	1.85	208	1.49e-12	4.15e-11	11.8	treatmenttdp43_b-treatmentnt_shrna	TRUE
chr11	790475	798281	7807	-	ENSG00000177542.11	SLC25A22	SLC25A22	0.564	6.34	207	1.51e-12	4.21e-11	11.8	treatmenttdp43_b-treatmentnt_shrna	TRUE
chr17	41717742	41734644	16903	-	ENSG00000173805.16	HAP1	HAP1	-0.646	6.79	207	1.52e-12	4.22e-11	11.8	treatmenttdp43_b-treatmentnt_shrna	TRUE
chr5	141515016	141619055	104040	-	ENSG00000131504.18	DIAPH1	DIAPH1	0.565	6.19	207	1.53e-12	4.24e-11	11.8	treatmenttdp43_b-treatmentnt_shrna	TRUE
chr12	76259836	76305969	46134	+	ENSG00000257219.6	LNCOG	LNCOG	-2.57	-0.523	207	1.53e-12	4.25e-11	11.8	treatmenttdp43_b-treatmentnt_shrna	TRUE
chr4	158124474	158173318	48845	-	ENSG00000164125.16	GASK1B	GASK1B	-1.06	5.3	207	1.57e-12	4.36e-11	11.8	treatmenttdp43_b-treatmentnt_shrna	TRUE
chr10	58191517	58267894	76378	-	ENSG00000151151.6	IPMK	IPMK	-1.03	3.24	206	1.59e-12	4.4e-11	11.8	treatmenttdp43_b-treatmentnt_shrna	TRUE
chr18	75455787	75468835	13049	+	ENSG00000287281.1	LOC107985177	LOC107985177	-1.81	-0.197	206	1.59e-12	4.4e-11	11.8	treatmenttdp43_b-treatmentnt_shrna	TRUE
chr20	52972358	53495330	522973	+	ENSG00000182463.16	TSHZ2	TSHZ2	-1.02	6.26	206	1.6e-12	4.41e-11	11.8	treatmenttdp43_b-treatmentnt_shrna	TRUE
chr3	81359739	81368191	8453	+	ENSG00000287053.1	NA	ENSG00000287053.1	-1.38	0.531	206	1.61e-12	4.43e-11	11.8	treatmenttdp43_b-treatmentnt_shrna	TRUE
chr13	100603625	100675093	71469	-	ENSG00000125247.16	TMTC4	TMTC4	-0.684	6.36	206	1.61e-12	4.45e-11	11.8	treatmenttdp43_b-treatmentnt_shrna	TRUE
chr9	137447570	137459334	11765	-	ENSG00000165802.23	NSMF	NSMF	0.624	7.62	206	1.62e-12	4.46e-11	11.8	treatmenttdp43_b-treatmentnt_shrna	TRUE
chr1	50024029	50203772	179744	+	ENSG00000162374.18	ELAVL4	ELAVL4	0.635	5.34	206	1.63e-12	4.48e-11	11.8	treatmenttdp43_b-treatmentnt_shrna	TRUE
chr9	128818500	128822676	4177	+	ENSG00000167136.7	ENDOG	ENDOG	0.857	3.31	206	1.63e-12	4.48e-11	11.8	treatmenttdp43_b-treatmentnt_shrna	TRUE
chr7	102913000	102945111	32112	+	ENSG00000128606.13	LRRC17	LRRC17	-1.91	3.44	206	1.64e-12	4.5e-11	11.8	treatmenttdp43_b-treatmentnt_shrna	TRUE
chr17	82031678	82034204	2527	+	ENSG00000169750.9	RAC3	RAC3	0.643	6.63	206	1.64e-12	4.5e-11	11.8	treatmenttdp43_b-treatmentnt_shrna	TRUE
chr5	177809407	177950732	141326	+	ENSG00000170089.17	LOC728554	LOC728554	0.997	2.93	206	1.64e-12	4.5e-11	11.8	treatmenttdp43_b-treatmentnt_shrna	TRUE
chr19	1985438	2034881	49444	-	ENSG00000133243.10	BTBD2	BTBD2	0.625	6.97	205	1.67e-12	4.56e-11	11.8	treatmenttdp43_b-treatmentnt_shrna	TRUE
chr4	37891084	38139175	248092	+	ENSG00000065882.18	TBC1D1	TBC1D1	-0.912	4.93	205	1.67e-12	4.57e-11	11.8	treatmenttdp43_b-treatmentnt_shrna	TRUE
chr21	39867438	39929397	61960	+	ENSG00000183036.11	PCP4	PCP4	-0.598	5.46	205	1.67e-12	4.57e-11	11.8	treatmenttdp43_b-treatmentnt_shrna	TRUE
chr15	63321378	63381846	60469	-	ENSG00000074410.14	CA12	CA12	1.24	4.84	205	1.71e-12	4.66e-11	11.8	treatmenttdp43_b-treatmentnt_shrna	TRUE
chr19	10221433	10231331	9899	-	ENSG00000267534.4	S1PR2	S1PR2	0.619	3.06	204	1.75e-12	4.76e-11	11.8	treatmenttdp43_b-treatmentnt_shrna	TRUE
chr17	63432304	63446354	14051	-	ENSG00000008283.16	CYB561	CYB561	0.551	6.44	204	1.75e-12	4.77e-11	11.8	treatmenttdp43_b-treatmentnt_shrna	TRUE
chr14	76761468	76783015	21548	+	ENSG00000071246.11	VASH1	VASH1	0.559	6.79	204	1.76e-12	4.79e-11	11.8	treatmenttdp43_b-treatmentnt_shrna	TRUE
chr19	16324826	16328685	3860	+	ENSG00000127528.6	KLF2	KLF2	2.76	1.55	204	1.77e-12	4.8e-11	11.8	treatmenttdp43_b-treatmentnt_shrna	TRUE
chr20	25624045	25689032	64988	+	ENSG00000213742.8	ZNF337-AS1	ZNF337-AS1	-2.06	0.204	204	1.79e-12	4.85e-11	11.7	treatmenttdp43_b-treatmentnt_shrna	TRUE
chr9	101028727	101325135	296409	+	ENSG00000148123.15	PLPPR1	PLPPR1	-0.841	4.82	204	1.8e-12	4.88e-11	11.7	treatmenttdp43_b-treatmentnt_shrna	TRUE
chr12	102012840	102062149	49310	-	ENSG00000120860.11	WASHC3	WASHC3	-0.638	4.61	204	1.81e-12	4.91e-11	11.7	treatmenttdp43_b-treatmentnt_shrna	TRUE
chr6	5997999	6007605	9607	-	ENSG00000124785.9	NRN1	NRN1	0.912	3.03	203	1.83e-12	4.96e-11	11.7	treatmenttdp43_b-treatmentnt_shrna	TRUE
chr4	80266639	80336680	70042	+	ENSG00000138675.17	FGF5	FGF5	-1.29	1.66	203	1.84e-12	4.97e-11	11.7	treatmenttdp43_b-treatmentnt_shrna	TRUE
chr15	69160584	69272217	111634	+	ENSG00000138604.10	GLCE	GLCE	0.835	3.64	203	1.84e-12	4.98e-11	11.7	treatmenttdp43_b-treatmentnt_shrna	TRUE
chr10	80046860	80078912	32053	-	ENSG00000230091.6	NA	ENSG00000230091.6	-1.15	2.23	203	1.85e-12	5e-11	11.7	treatmenttdp43_b-treatmentnt_shrna	TRUE
chr18	5882072	5895955	13884	-	ENSG00000206432.4	TMEM200C	TMEM200C	0.594	5.82	203	1.86e-12	5e-11	11.7	treatmenttdp43_b-treatmentnt_shrna	TRUE
chr22	21666000	21700015	34016	+	ENSG00000100023.20	PPIL2	PPIL2	0.535	5.97	203	1.87e-12	5.04e-11	11.7	treatmenttdp43_b-treatmentnt_shrna	TRUE
chr1	64745075	64833232	88158	+	ENSG00000162437.15	RAVER2	RAVER2	-0.7	3.43	203	1.87e-12	5.04e-11	11.7	treatmenttdp43_b-treatmentnt_shrna	TRUE
chr4	174236658	174283667	47010	-	ENSG00000164117.14	FBXO8	FBXO8	-0.594	3.8	203	1.9e-12	5.11e-11	11.7	treatmenttdp43_b-treatmentnt_shrna	TRUE
chr12	31382226	31591136	208911	-	ENSG00000170456.16	DENND5B	DENND5B	-0.796	6.62	203	1.9e-12	5.11e-11	11.7	treatmenttdp43_b-treatmentnt_shrna	TRUE
chr5	176620082	176630556	10475	-	ENSG00000074317.11	SNCB	SNCB	0.66	4.83	202	1.93e-12	5.19e-11	11.7	treatmenttdp43_b-treatmentnt_shrna	TRUE
chr2	84905656	84906671	1016	+	ENSG00000034510.6	TMSB10	TMSB10	0.713	11	202	1.94e-12	5.19e-11	11.7	treatmenttdp43_b-treatmentnt_shrna	TRUE
chr16	55509072	55586666	77595	+	ENSG00000087253.13	LPCAT2	LPCAT2	-1.43	3.63	202	1.94e-12	5.19e-11	11.7	treatmenttdp43_b-treatmentnt_shrna	TRUE
chr1	39678648	39691485	12838	-	ENSG00000116983.13	HPCAL4	HPCAL4	0.65	7.62	202	1.95e-12	5.23e-11	11.7	treatmenttdp43_b-treatmentnt_shrna	TRUE
chr9	120815496	120842951	27456	-	ENSG00000095261.14	PSMD5	PSMD5	-0.638	4.67	202	1.97e-12	5.26e-11	11.7	treatmenttdp43_b-treatmentnt_shrna	TRUE
chr8	81799581	81842866	43286	-	ENSG00000104497.15	SNX16	SNX16	-0.771	2.95	202	1.97e-12	5.26e-11	11.7	treatmenttdp43_b-treatmentnt_shrna	TRUE
chr22	24806169	24927578	121410	+	ENSG00000167037.19	SGSM1	SGSM1	0.631	4.68	202	1.98e-12	5.28e-11	11.7	treatmenttdp43_b-treatmentnt_shrna	TRUE
chr17	28364356	28404049	39694	+	ENSG00000004139.14	SARM1	SARM1	-0.603	6.65	202	1.99e-12	5.31e-11	11.7	treatmenttdp43_b-treatmentnt_shrna	TRUE
chr9	136981904	136986410	4507	+	ENSG00000214402.7	LCNL1	LCNL1	2.49	-0.543	201	2.06e-12	5.48e-11	11.7	treatmenttdp43_b-treatmentnt_shrna	TRUE
chr19	3879864	3928082	48219	+	ENSG00000167654.18	ATCAY	ATCAY	0.619	8.5	201	2.06e-12	5.49e-11	11.7	treatmenttdp43_b-treatmentnt_shrna	TRUE
chr18	63871692	63903888	32197	+	ENSG00000197632.9	SERPINB2	SERPINB2	-0.914	3.18	201	2.07e-12	5.51e-11	11.7	treatmenttdp43_b-treatmentnt_shrna	TRUE
chr14	22893204	22919182	25979	-	ENSG00000100461.18	RBM23	RBM23	0.519	6.39	201	2.11e-12	5.59e-11	11.7	treatmenttdp43_b-treatmentnt_shrna	TRUE
chr8	86342547	86478420	135874	+	ENSG00000123124.14	WWP1	WWP1	0.547	5.25	201	2.11e-12	5.6e-11	11.7	treatmenttdp43_b-treatmentnt_shrna	TRUE
chr4	55078481	55125595	47115	-	ENSG00000128052.10	KDR	KDR	1.06	4.84	201	2.11e-12	5.6e-11	11.7	treatmenttdp43_b-treatmentnt_shrna	TRUE
chr19	1440839	1441938	1100	+	ENSG00000268798.1	NA	ENSG00000268798.1	1.74	-0.0349	200	2.12e-12	5.61e-11	11.7	treatmenttdp43_b-treatmentnt_shrna	TRUE
chr16	69741871	69754926	13056	-	ENSG00000141101.13	NOB1	NOB1	0.625	4.51	200	2.16e-12	5.7e-11	11.7	treatmenttdp43_b-treatmentnt_shrna	TRUE
chr19	55485188	55487568	2381	+	ENSG00000090971.5	NAT14	NAT14	0.594	5.39	200	2.16e-12	5.71e-11	11.7	treatmenttdp43_b-treatmentnt_shrna	TRUE
chr3	50260303	50263358	3056	+	ENSG00000230454.1	NA	ENSG00000230454.1	-2.08	0.419	200	2.16e-12	5.71e-11	11.7	treatmenttdp43_b-treatmentnt_shrna	TRUE
chr19	46719511	46746994	27484	-	ENSG00000090372.15	STRN4	STRN4	0.445	7.07	200	2.18e-12	5.73e-11	11.7	treatmenttdp43_b-treatmentnt_shrna	TRUE
chr11	47269161	47330031	60871	+	ENSG00000110514.19	MADD	MADD	-0.677	6.79	200	2.18e-12	5.73e-11	11.7	treatmenttdp43_b-treatmentnt_shrna	TRUE
chr3	15206152	15252916	46765	+	ENSG00000131375.10	CAPN7	CAPN7	-0.64	5.17	200	2.18e-12	5.73e-11	11.7	treatmenttdp43_b-treatmentnt_shrna	TRUE
chr14	72969451	73027131	57681	-	ENSG00000165861.14	ZFYVE1	ZFYVE1	0.481	5.62	200	2.18e-12	5.73e-11	11.7	treatmenttdp43_b-treatmentnt_shrna	TRUE
chr1	183472216	183598246	126031	+	ENSG00000116698.22	SMG7	SMG7	0.638	6.79	200	2.2e-12	5.76e-11	11.7	treatmenttdp43_b-treatmentnt_shrna	TRUE
chr20	21303331	21389825	86495	+	ENSG00000088930.8	XRN2	XRN2	-0.485	6.26	200	2.2e-12	5.77e-11	11.7	treatmenttdp43_b-treatmentnt_shrna	TRUE
chr8	113438334	113493281	54948	+	ENSG00000286937.1	NA	ENSG00000286937.1	5.32	-3.04	200	2.2e-12	5.77e-11	11.7	treatmenttdp43_b-treatmentnt_shrna	TRUE
chr17	28546708	28552631	5924	-	ENSG00000109103.12	UNC119	UNC119	0.668	5.44	200	2.21e-12	5.78e-11	11.7	treatmenttdp43_b-treatmentnt_shrna	TRUE
chr7	139340359	139423457	83099	+	ENSG00000146963.18	LUC7L2	LUC7L2	0.795	5.18	199	2.22e-12	5.82e-11	11.7	treatmenttdp43_b-treatmentnt_shrna	TRUE
chr12	27022546	27066343	43798	+	ENSG00000152944.9	MED21	MED21	1.02	4.38	199	2.23e-12	5.82e-11	11.7	treatmenttdp43_b-treatmentnt_shrna	TRUE
chr9	112750760	112881671	130912	+	ENSG00000148158.17	SNX30	SNX30	0.739	6.48	199	2.25e-12	5.87e-11	11.6	treatmenttdp43_b-treatmentnt_shrna	TRUE
chr19	40798996	40808434	9439	+	ENSG00000269858.6	EGLN2	EGLN2	0.58	6.14	199	2.25e-12	5.87e-11	11.6	treatmenttdp43_b-treatmentnt_shrna	TRUE
chr20	62183028	62203568	20541	+	ENSG00000101181.18	MTG2	MTG2	0.617	4.6	199	2.27e-12	5.93e-11	11.6	treatmenttdp43_b-treatmentnt_shrna	TRUE
chr5	78485215	78770021	284807	-	ENSG00000145685.14	LHFPL2	LHFPL2	-0.642	5.44	199	2.28e-12	5.93e-11	11.6	treatmenttdp43_b-treatmentnt_shrna	TRUE
chr3	183253253	183298504	45252	+	ENSG00000176597.12	B3GNT5	B3GNT5	-0.621	4.23	199	2.31e-12	6.01e-11	11.6	treatmenttdp43_b-treatmentnt_shrna	TRUE
chr5	143277931	143435512	157582	-	ENSG00000113580.15	NR3C1	NR3C1	-0.553	4.98	199	2.32e-12	6.03e-11	11.6	treatmenttdp43_b-treatmentnt_shrna	TRUE
chr1	180972712	181023121	50410	-	ENSG00000135823.14	STX6	STX6	0.441	5.77	199	2.32e-12	6.03e-11	11.6	treatmenttdp43_b-treatmentnt_shrna	TRUE
chr11	40107244	40112599	5356	-	ENSG00000279675.1	NA	ENSG00000279675.1	-1.02	2.45	199	2.32e-12	6.03e-11	11.6	treatmenttdp43_b-treatmentnt_shrna	TRUE
chr21	32628759	32728040	99282	-	ENSG00000159082.18	SYNJ1	SYNJ1	0.961	5.85	199	2.33e-12	6.03e-11	11.6	treatmenttdp43_b-treatmentnt_shrna	TRUE
chr20	9537370	9839076	301707	-	ENSG00000101349.17	PAK5	PAK5	0.877	4.43	198	2.37e-12	6.15e-11	11.6	treatmenttdp43_b-treatmentnt_shrna	TRUE
chr15	90265659	90275778	10120	+	ENSG00000182768.9	NGRN	NGRN	0.444	8.63	198	2.39e-12	6.18e-11	11.6	treatmenttdp43_b-treatmentnt_shrna	TRUE
chr8	41261962	41309473	47512	-	ENSG00000104332.12	SFRP1	SFRP1	-0.729	5.49	197	2.45e-12	6.34e-11	11.6	treatmenttdp43_b-treatmentnt_shrna	TRUE
chrX	9786429	9949443	163015	+	ENSG00000146950.13	SHROOM2	SHROOM2	0.719	4.86	197	2.48e-12	6.4e-11	11.6	treatmenttdp43_b-treatmentnt_shrna	TRUE
chr12	52168996	52192014	23019	-	ENSG00000167767.14	KRT80	KRT80	-2.03	1.62	197	2.49e-12	6.41e-11	11.6	treatmenttdp43_b-treatmentnt_shrna	TRUE
chr2	27032910	27041694	8785	+	ENSG00000119777.20	TMEM214	TMEM214	-0.623	5.81	197	2.5e-12	6.44e-11	11.6	treatmenttdp43_b-treatmentnt_shrna	TRUE
chr9	41269916	41273997	4082	-	ENSG00000279561.3	LOC100132249	LOC100132249	1.14	2.37	197	2.52e-12	6.49e-11	11.6	treatmenttdp43_b-treatmentnt_shrna	TRUE
chr1	89524829	89597861	73033	+	ENSG00000197147.15	LRRC8B	LRRC8B	-0.805	5.13	197	2.53e-12	6.5e-11	11.6	treatmenttdp43_b-treatmentnt_shrna	TRUE
chr17	60677453	61392838	715386	+	ENSG00000141376.23	BCAS3	BCAS3	0.62	4.66	197	2.55e-12	6.55e-11	11.6	treatmenttdp43_b-treatmentnt_shrna	TRUE
chr13	21140119	21149097	8979	+	ENSG00000150459.13	SAP18	SAP18	-1.07	6.8	197	2.55e-12	6.55e-11	11.6	treatmenttdp43_b-treatmentnt_shrna	TRUE
chr9	128191655	128255248	63594	+	ENSG00000106976.21	DNM1	DNM1	-0.569	7.73	196	2.63e-12	6.74e-11	11.6	treatmenttdp43_b-treatmentnt_shrna	TRUE
chr3	170459548	170586075	126528	-	ENSG00000013293.6	SLC7A14	SLC7A14	-1.15	5.6	196	2.63e-12	6.75e-11	11.6	treatmenttdp43_b-treatmentnt_shrna	TRUE
chr15	63276018	63309126	33109	+	ENSG00000138613.14	APH1B	APH1B	0.887	2.41	196	2.65e-12	6.79e-11	11.6	treatmenttdp43_b-treatmentnt_shrna	TRUE
chr11	62707676	62709201	1526	+	ENSG00000162188.6	GNG3	GNG3	-0.493	6.94	196	2.67e-12	6.83e-11	11.6	treatmenttdp43_b-treatmentnt_shrna	TRUE
chr15	64963022	64990310	27289	-	ENSG00000090487.11	SPG21	SPG21	0.43	5.72	196	2.68e-12	6.83e-11	11.6	treatmenttdp43_b-treatmentnt_shrna	TRUE
chr7	108147623	108456717	309095	-	ENSG00000091129.22	NRCAM	NRCAM	-0.66	8.59	196	2.68e-12	6.83e-11	11.6	treatmenttdp43_b-treatmentnt_shrna	TRUE
chr10	72059034	72089032	29999	-	ENSG00000107742.14	SPOCK2	SPOCK2	0.881	7.88	196	2.68e-12	6.83e-11	11.6	treatmenttdp43_b-treatmentnt_shrna	TRUE
chrX	153687926	153696588	8663	+	ENSG00000130821.17	SLC6A8	SLC6A8	0.461	6.81	196	2.68e-12	6.83e-11	11.6	treatmenttdp43_b-treatmentnt_shrna	TRUE
chr4	52051304	52097299	45996	+	ENSG00000163071.11	SPATA18	SPATA18	-0.798	3.65	195	2.72e-12	6.91e-11	11.6	treatmenttdp43_b-treatmentnt_shrna	TRUE
chr15	75336020	75343224	7205	+	ENSG00000140365.16	COMMD4	COMMD4	0.829	4.15	195	2.72e-12	6.92e-11	11.6	treatmenttdp43_b-treatmentnt_shrna	TRUE
chr5	55851357	55922854	71498	+	ENSG00000164509.16	IL31RA	IL31RA	-1.4	1.79	195	2.73e-12	6.94e-11	11.6	treatmenttdp43_b-treatmentnt_shrna	TRUE
chr1	205086142	205122015	35874	-	ENSG00000117222.14	RBBP5	RBBP5	0.59	4.73	195	2.81e-12	7.12e-11	11.6	treatmenttdp43_b-treatmentnt_shrna	TRUE
chr12	120503279	120534434	31156	-	ENSG00000110871.15	COQ5	COQ5	0.544	4.35	195	2.82e-12	7.15e-11	11.5	treatmenttdp43_b-treatmentnt_shrna	TRUE
chr9	36214441	36277042	62602	-	ENSG00000159921.20	GNE	GNE	-0.486	5.59	195	2.84e-12	7.19e-11	11.5	treatmenttdp43_b-treatmentnt_shrna	TRUE
chr17	32444379	32483319	38941	+	ENSG00000108671.11	PSMD11	PSMD11	0.42	6.62	194	2.89e-12	7.31e-11	11.5	treatmenttdp43_b-treatmentnt_shrna	TRUE
chr15	48823741	48963919	140179	-	ENSG00000185634.12	SHC4	SHC4	-0.778	5.44	194	2.89e-12	7.31e-11	11.5	treatmenttdp43_b-treatmentnt_shrna	TRUE
chrX	37571569	37684463	112895	+	ENSG00000147036.12	LANCL3	LANCL3	1.38	2.49	194	2.91e-12	7.35e-11	11.5	treatmenttdp43_b-treatmentnt_shrna	TRUE
chr11	124115404	124147721	32318	+	ENSG00000110002.16	VWA5A	VWA5A	-0.453	6.9	194	2.94e-12	7.41e-11	11.5	treatmenttdp43_b-treatmentnt_shrna	TRUE
chr17	56978129	57006768	28640	+	ENSG00000121064.13	SCPEP1	SCPEP1	0.783	4.54	194	2.95e-12	7.44e-11	11.5	treatmenttdp43_b-treatmentnt_shrna	TRUE
chr6	184339	186899	2561	+	ENSG00000285578.1	NA	ENSG00000285578.1	-1.95	0.494	194	2.99e-12	7.53e-11	11.5	treatmenttdp43_b-treatmentnt_shrna	TRUE
chr9	33041765	33076674	34910	-	ENSG00000122692.9	SMU1	SMU1	-0.521	6.06	193	3.08e-12	7.76e-11	11.5	treatmenttdp43_b-treatmentnt_shrna	TRUE
chr14	61695513	61748259	52747	+	ENSG00000100644.17	HIF1A	HIF1A	-0.433	7.8	193	3.09e-12	7.76e-11	11.5	treatmenttdp43_b-treatmentnt_shrna	TRUE
chr6	41905354	41921139	15786	-	ENSG00000124641.16	MED20	MED20	0.665	4.31	193	3.1e-12	7.8e-11	11.5	treatmenttdp43_b-treatmentnt_shrna	TRUE
chr3	52198086	52214327	16242	+	ENSG00000023330.15	ALAS1	ALAS1	0.416	5.85	193	3.12e-12	7.83e-11	11.5	treatmenttdp43_b-treatmentnt_shrna	TRUE
chr17	39173453	39197703	24251	-	ENSG00000067191.16	CACNB1	CACNB1	0.635	6.22	193	3.13e-12	7.83e-11	11.5	treatmenttdp43_b-treatmentnt_shrna	TRUE
chr19	18637025	18671721	34697	+	ENSG00000167487.12	KLHL26	KLHL26	1.21	4	193	3.13e-12	7.83e-11	11.5	treatmenttdp43_b-treatmentnt_shrna	TRUE
chr7	100612102	100615384	3283	+	ENSG00000106330.12	MOSPD3	MOSPD3	0.704	4.51	193	3.14e-12	7.86e-11	11.5	treatmenttdp43_b-treatmentnt_shrna	TRUE
chr11	68754620	68844410	89791	-	ENSG00000110090.13	CPT1A	CPT1A	-0.873	3.87	193	3.14e-12	7.86e-11	11.5	treatmenttdp43_b-treatmentnt_shrna	TRUE
chr3	49171598	49176486	4889	+	ENSG00000185909.15	KLHDC8B	KLHDC8B	0.652	5.11	192	3.2e-12	7.98e-11	11.5	treatmenttdp43_b-treatmentnt_shrna	TRUE
chr12	29500840	29784759	283920	-	ENSG00000133687.16	TMTC1	TMTC1	-0.887	5.66	192	3.22e-12	8.05e-11	11.5	treatmenttdp43_b-treatmentnt_shrna	TRUE
chr4	184627696	184650062	22367	-	ENSG00000164305.20	CASP3	CASP3	-0.637	5.91	192	3.24e-12	8.07e-11	11.5	treatmenttdp43_b-treatmentnt_shrna	TRUE
chr15	90074512	90082207	7696	-	ENSG00000259291.2	ZNF710-AS1	ZNF710-AS1	-0.602	4.52	192	3.24e-12	8.07e-11	11.5	treatmenttdp43_b-treatmentnt_shrna	TRUE
chr6	32894299	32903758	9460	+	ENSG00000289047.2	NA	ENSG00000289047.2	0.566	3.71	192	3.25e-12	8.08e-11	11.5	treatmenttdp43_b-treatmentnt_shrna	TRUE
chr20	64080082	64100643	20562	+	ENSG00000125510.18	OPRL1	OPRL1	0.721	3.14	192	3.25e-12	8.09e-11	11.5	treatmenttdp43_b-treatmentnt_shrna	TRUE
chr22	27221349	27225134	3786	-	ENSG00000233521.8	LINC01638	LINC01638	-1.39	0.957	192	3.27e-12	8.13e-11	11.5	treatmenttdp43_b-treatmentnt_shrna	TRUE
chr13	80335976	80341126	5151	-	ENSG00000136158.12	SPRY2	SPRY2	0.468	6.51	192	3.29e-12	8.16e-11	11.5	treatmenttdp43_b-treatmentnt_shrna	TRUE
chr3	48465811	48467645	1835	+	ENSG00000213689.14	TREX1	TREX1	1.09	2.46	192	3.29e-12	8.16e-11	11.5	treatmenttdp43_b-treatmentnt_shrna	TRUE
chr12	118032687	118062430	29744	-	ENSG00000176871.9	WSB2	WSB2	0.482	8.03	192	3.3e-12	8.19e-11	11.5	treatmenttdp43_b-treatmentnt_shrna	TRUE
chr8	58805412	59119147	313736	-	ENSG00000198846.6	TOX	TOX	0.651	3.55	191	3.32e-12	8.22e-11	11.5	treatmenttdp43_b-treatmentnt_shrna	TRUE
chr12	123250112	123272334	22223	-	ENSG00000111328.7	CDK2AP1	CDK2AP1	0.822	6.38	191	3.34e-12	8.25e-11	11.5	treatmenttdp43_b-treatmentnt_shrna	TRUE
chr18	62715541	62980433	264893	+	ENSG00000081913.14	PHLPP1	PHLPP1	0.627	5.61	191	3.34e-12	8.26e-11	11.5	treatmenttdp43_b-treatmentnt_shrna	TRUE
chr19	4791734	4801273	9540	+	ENSG00000141965.5	FEM1A	FEM1A	0.392	5.84	191	3.36e-12	8.3e-11	11.5	treatmenttdp43_b-treatmentnt_shrna	TRUE
chr16	81314944	81390809	75866	+	ENSG00000261609.8	GAN	GAN	0.937	4.55	191	3.37e-12	8.31e-11	11.5	treatmenttdp43_b-treatmentnt_shrna	TRUE
chr12	112013348	112023449	10102	+	ENSG00000089248.7	ERP29	ERP29	0.543	7.71	191	3.38e-12	8.32e-11	11.5	treatmenttdp43_b-treatmentnt_shrna	TRUE
chr12	15620134	15882329	262196	-	ENSG00000151491.14	EPS8	EPS8	0.43	6.33	191	3.38e-12	8.33e-11	11.5	treatmenttdp43_b-treatmentnt_shrna	TRUE
chr6	158650014	158764876	114863	+	ENSG00000164674.17	SYTL3	SYTL3	-1.18	2.35	191	3.4e-12	8.36e-11	11.5	treatmenttdp43_b-treatmentnt_shrna	TRUE
chr19	56545566	56567441	21876	-	ENSG00000269696.3	NA	ENSG00000269696.3	-1.15	1.47	191	3.4e-12	8.36e-11	11.5	treatmenttdp43_b-treatmentnt_shrna	TRUE
chr1	117929720	117966543	36824	+	ENSG00000065183.16	WDR3	WDR3	-0.598	5.6	191	3.41e-12	8.36e-11	11.5	treatmenttdp43_b-treatmentnt_shrna	TRUE
chr8	43140464	43202855	62392	+	ENSG00000165102.15	HGSNAT	HGSNAT	-0.501	6.82	191	3.41e-12	8.36e-11	11.5	treatmenttdp43_b-treatmentnt_shrna	TRUE
chr6	143060496	143341058	280563	+	ENSG00000146416.19	AIG1	AIG1	-0.499	5.33	191	3.46e-12	8.47e-11	11.5	treatmenttdp43_b-treatmentnt_shrna	TRUE
chr7	90167590	90238137	70548	+	ENSG00000157214.14	STEAP2	STEAP2	-1.15	2.27	191	3.49e-12	8.53e-11	11.5	treatmenttdp43_b-treatmentnt_shrna	TRUE
chr18	80109262	80147523	38262	+	ENSG00000101544.9	ADNP2	ADNP2	0.411	5.34	190	3.52e-12	8.61e-11	11.5	treatmenttdp43_b-treatmentnt_shrna	TRUE
chr5	69362026	69370013	7988	-	ENSG00000273841.6	TAF9	TAF9	-0.511	5.96	190	3.53e-12	8.63e-11	11.5	treatmenttdp43_b-treatmentnt_shrna	TRUE
chr2	129242173	129273848	31676	-	ENSG00000204460.3	LINC01854	LINC01854	-2.71	-1.51	190	3.57e-12	8.72e-11	11.4	treatmenttdp43_b-treatmentnt_shrna	TRUE
chr19	52190048	52229518	39471	+	ENSG00000105568.18	PPP2R1A	PPP2R1A	0.455	8.79	190	3.58e-12	8.72e-11	11.4	treatmenttdp43_b-treatmentnt_shrna	TRUE
chr7	27830573	28180795	350223	-	ENSG00000153814.13	JAZF1	JAZF1	-0.579	5.76	190	3.63e-12	8.85e-11	11.4	treatmenttdp43_b-treatmentnt_shrna	TRUE
chr4	128809700	128875224	65525	+	ENSG00000077684.16	JADE1	JADE1	-0.475	4.96	190	3.64e-12	8.87e-11	11.4	treatmenttdp43_b-treatmentnt_shrna	TRUE
chr5	1317752	1345099	27348	-	ENSG00000049656.14	CLPTM1L	CLPTM1L	0.701	5.98	190	3.65e-12	8.89e-11	11.4	treatmenttdp43_b-treatmentnt_shrna	TRUE
chr11	74988279	75018893	30615	+	ENSG00000162139.10	NEU3	NEU3	-0.874	4.64	190	3.66e-12	8.91e-11	11.4	treatmenttdp43_b-treatmentnt_shrna	TRUE
chrX	2691187	2741309	50123	+	ENSG00000002586.20	CD99	CD99	0.724	8.88	190	3.67e-12	8.92e-11	11.4	treatmenttdp43_b-treatmentnt_shrna	TRUE
chr6	123803865	124825640	1021776	+	ENSG00000188580.15	NKAIN2	NKAIN2	-1.16	3.67	189	3.69e-12	8.96e-11	11.4	treatmenttdp43_b-treatmentnt_shrna	TRUE
chr11	46856717	46918642	61926	-	ENSG00000134569.10	LRP4	LRP4	0.71	6.27	189	3.71e-12	9e-11	11.4	treatmenttdp43_b-treatmentnt_shrna	TRUE
chr2	39249266	39437301	188036	-	ENSG00000011566.15	MAP4K3	MAP4K3	0.481	5.28	189	3.76e-12	9.11e-11	11.4	treatmenttdp43_b-treatmentnt_shrna	TRUE
chr12	108645109	108731526	86418	-	ENSG00000110880.11	CORO1C	CORO1C	0.408	8.16	189	3.81e-12	9.22e-11	11.4	treatmenttdp43_b-treatmentnt_shrna	TRUE
chr4	119212587	119295518	82932	+	ENSG00000145390.12	USP53	USP53	-0.705	4.21	188	3.9e-12	9.42e-11	11.4	treatmenttdp43_b-treatmentnt_shrna	TRUE
chr17	44186970	44191929	4960	+	ENSG00000168591.16	TMUB2	TMUB2	0.426	5.52	188	3.96e-12	9.56e-11	11.4	treatmenttdp43_b-treatmentnt_shrna	TRUE
chr7	6688433	6706947	18515	-	ENSG00000164631.19	ZNF12	ZNF12	-0.539	4.75	188	3.97e-12	9.59e-11	11.4	treatmenttdp43_b-treatmentnt_shrna	TRUE
chr18	35984387	36067576	83190	-	ENSG00000141425.18	RPRD1A	RPRD1A	0.518	6.29	188	4e-12	9.65e-11	11.4	treatmenttdp43_b-treatmentnt_shrna	TRUE
chr10	133324072	133336935	12864	-	ENSG00000130643.9	CALY	CALY	0.666	5.59	188	4.01e-12	9.65e-11	11.4	treatmenttdp43_b-treatmentnt_shrna	TRUE
chr7	26538378	26541048	2671	+	ENSG00000280255.1	NA	ENSG00000280255.1	-1.14	1.29	188	4.01e-12	9.65e-11	11.4	treatmenttdp43_b-treatmentnt_shrna	TRUE
chr8	120380761	120445402	64642	-	ENSG00000172172.8	MRPL13	MRPL13	0.879	4.21	188	4.06e-12	9.77e-11	11.4	treatmenttdp43_b-treatmentnt_shrna	TRUE
chr19	18257098	18274500	17403	-	ENSG00000130518.18	IQCN	IQCN	-1.25	2.97	187	4.1e-12	9.84e-11	11.4	treatmenttdp43_b-treatmentnt_shrna	TRUE
chr16	75293698	75433503	139806	-	ENSG00000153774.9	CFDP1	CFDP1	0.511	6.53	187	4.14e-12	9.94e-11	11.4	treatmenttdp43_b-treatmentnt_shrna	TRUE
chr5	151212150	151270440	58291	+	ENSG00000196743.9	GM2A	GM2A	0.647	6.05	187	4.15e-12	9.95e-11	11.4	treatmenttdp43_b-treatmentnt_shrna	TRUE
chr7	27129977	27155928	25952	+	ENSG00000254369.6	HOXA-AS3	HOXA-AS3	-1.14	3.1	187	4.16e-12	9.97e-11	11.4	treatmenttdp43_b-treatmentnt_shrna	TRUE
chr7	73699206	73719672	20467	-	ENSG00000106089.12	STX1A	STX1A	0.627	5.78	187	4.17e-12	9.98e-11	11.4	treatmenttdp43_b-treatmentnt_shrna	TRUE
chr11	2899721	2925246	25526	+	ENSG00000110628.16	SLC22A18	SLC22A18	-0.775	3.3	187	4.17e-12	9.98e-11	11.4	treatmenttdp43_b-treatmentnt_shrna	TRUE
chr17	68259182	68422731	163550	+	ENSG00000141337.13	ARSG	ARSG	-0.728	3.07	187	4.2e-12	1e-10	11.4	treatmenttdp43_b-treatmentnt_shrna	TRUE
chr8	84182787	84921844	739058	+	ENSG00000184672.12	RALYL	RALYL	0.564	4.46	187	4.24e-12	1.01e-10	11.4	treatmenttdp43_b-treatmentnt_shrna	TRUE
chr5	84382424	84490765	108342	+	ENSG00000250320.7	NA	ENSG00000250320.7	-0.952	2.18	187	4.28e-12	1.02e-10	11.4	treatmenttdp43_b-treatmentnt_shrna	TRUE
chr8	92883532	93017673	134142	-	ENSG00000205133.12	TRIQK	TRIQK	-0.812	4.61	186	4.3e-12	1.03e-10	11.4	treatmenttdp43_b-treatmentnt_shrna	TRUE
chr11	68052859	68121444	68586	-	ENSG00000110721.12	CHKA	CHKA	0.576	5.02	186	4.33e-12	1.03e-10	11.4	treatmenttdp43_b-treatmentnt_shrna	TRUE
chr5	161847063	161899981	52919	+	ENSG00000022355.18	GABRA1	GABRA1	-1.15	1.21	186	4.34e-12	1.03e-10	11.4	treatmenttdp43_b-treatmentnt_shrna	TRUE
chr17	1702816	1710377	7562	-	ENSG00000185561.10	TLCD2	TLCD2	-0.707	3.24	186	4.36e-12	1.04e-10	11.4	treatmenttdp43_b-treatmentnt_shrna	TRUE
chr1	207043849	207052980	9132	-	ENSG00000180667.11	YOD1	YOD1	-0.876	3.37	186	4.37e-12	1.04e-10	11.4	treatmenttdp43_b-treatmentnt_shrna	TRUE
chr7	5431335	5513809	82475	-	ENSG00000155034.20	FBXL18	FBXL18	0.521	5.61	186	4.38e-12	1.04e-10	11.4	treatmenttdp43_b-treatmentnt_shrna	TRUE
chr2	46698952	46780245	81294	+	ENSG00000171150.9	SOCS5	SOCS5	-0.667	4.51	186	4.39e-12	1.04e-10	11.4	treatmenttdp43_b-treatmentnt_shrna	TRUE
chr3	150741125	150763477	22353	-	ENSG00000181788.4	SIAH2	SIAH2	0.555	4.98	186	4.39e-12	1.04e-10	11.4	treatmenttdp43_b-treatmentnt_shrna	TRUE
chr11	117836976	117877486	40511	-	ENSG00000137726.17	FXYD6	FXYD6	0.473	9.38	186	4.41e-12	1.04e-10	11.4	treatmenttdp43_b-treatmentnt_shrna	TRUE
chr14	54474484	54489026	14543	-	ENSG00000197045.13	GMFB	GMFB	-0.771	5.55	186	4.44e-12	1.05e-10	11.4	treatmenttdp43_b-treatmentnt_shrna	TRUE
chrX	54920462	54931431	10970	+	ENSG00000067445.22	TRO	TRO	0.623	7.56	186	4.52e-12	1.07e-10	11.3	treatmenttdp43_b-treatmentnt_shrna	TRUE
chr22	31281594	31292534	10941	-	ENSG00000100100.13	PIK3IP1	PIK3IP1	-0.733	4.59	185	4.52e-12	1.07e-10	11.3	treatmenttdp43_b-treatmentnt_shrna	TRUE
chr11	113733187	113773735	40549	-	ENSG00000086827.9	ZW10	ZW10	0.684	3.61	185	4.53e-12	1.07e-10	11.3	treatmenttdp43_b-treatmentnt_shrna	TRUE
chr22	41525799	41544606	18808	-	ENSG00000100413.17	POLR3H	POLR3H	0.436	5.84	185	4.54e-12	1.07e-10	11.3	treatmenttdp43_b-treatmentnt_shrna	TRUE
chr5	93583222	93594611	11390	+	ENSG00000175745.15	NR2F1	NR2F1	0.545	6.43	185	4.59e-12	1.08e-10	11.3	treatmenttdp43_b-treatmentnt_shrna	TRUE
chr4	41359607	41700044	340438	+	ENSG00000064042.18	LIMCH1	LIMCH1	-0.758	7.09	185	4.63e-12	1.09e-10	11.3	treatmenttdp43_b-treatmentnt_shrna	TRUE
chr19	896503	913245	16743	-	ENSG00000198858.10	R3HDM4	R3HDM4	0.58	5.79	185	4.63e-12	1.09e-10	11.3	treatmenttdp43_b-treatmentnt_shrna	TRUE
chr10	104309698	104338465	28768	-	ENSG00000148841.17	ITPRIP	ITPRIP	0.733	4.45	185	4.64e-12	1.09e-10	11.3	treatmenttdp43_b-treatmentnt_shrna	TRUE
chr6	27146361	27146855	495	-	ENSG00000197903.8	H2BC12	H2BC12	-1.14	3.01	185	4.66e-12	1.09e-10	11.3	treatmenttdp43_b-treatmentnt_shrna	TRUE
chr15	65726054	65891989	165936	+	ENSG00000103769.10	RAB11A	RAB11A	0.505	7.15	185	4.68e-12	1.1e-10	11.3	treatmenttdp43_b-treatmentnt_shrna	TRUE
chr4	140620782	140756385	135604	-	ENSG00000109436.8	TBC1D9	TBC1D9	-0.499	7.32	185	4.7e-12	1.1e-10	11.3	treatmenttdp43_b-treatmentnt_shrna	TRUE
chr19	47745546	47757058	11513	+	ENSG00000105373.19	NOP53	NOP53	0.687	6.07	185	4.71e-12	1.1e-10	11.3	treatmenttdp43_b-treatmentnt_shrna	TRUE
chr6	43171269	43181506	10238	+	ENSG00000112658.8	SRF	SRF	0.581	6.18	185	4.73e-12	1.11e-10	11.3	treatmenttdp43_b-treatmentnt_shrna	TRUE
chr7	27153716	27157936	4221	-	ENSG00000122592.8	HOXA7	HOXA7	0.625	4.11	185	4.75e-12	1.11e-10	11.3	treatmenttdp43_b-treatmentnt_shrna	TRUE
chr12	6924463	6942321	17859	+	ENSG00000111676.15	ATN1	ATN1	0.58	8.7	184	4.77e-12	1.11e-10	11.3	treatmenttdp43_b-treatmentnt_shrna	TRUE
chr8	29351292	29360222	8931	+	ENSG00000285601.1	NA	ENSG00000285601.1	-1.85	0.345	184	4.8e-12	1.12e-10	11.3	treatmenttdp43_b-treatmentnt_shrna	TRUE
chr11	59574398	59615774	41377	-	ENSG00000110048.12	OSBP	OSBP	-0.415	6.75	184	4.84e-12	1.13e-10	11.3	treatmenttdp43_b-treatmentnt_shrna	TRUE
chr17	7351889	7354944	3056	+	ENSG00000213859.8	KCTD11	KCTD11	-0.507	4.51	184	4.84e-12	1.13e-10	11.3	treatmenttdp43_b-treatmentnt_shrna	TRUE
chr1	11479155	11537551	58397	+	ENSG00000204624.8	DISP3	DISP3	0.705	3.36	184	4.85e-12	1.13e-10	11.3	treatmenttdp43_b-treatmentnt_shrna	TRUE
chr14	88465778	88555007	89230	-	ENSG00000070778.13	PTPN21	PTPN21	-0.677	4.82	184	4.86e-12	1.13e-10	11.3	treatmenttdp43_b-treatmentnt_shrna	TRUE
chr17	79819083	79827704	8622	+	ENSG00000262772.2	NA	ENSG00000262772.2	-1.16	0.984	184	4.87e-12	1.13e-10	11.3	treatmenttdp43_b-treatmentnt_shrna	TRUE
chr1	161197104	161214723	17620	+	ENSG00000158864.13	NDUFS2	NDUFS2	0.526	6.72	184	4.88e-12	1.13e-10	11.3	treatmenttdp43_b-treatmentnt_shrna	TRUE
chr3	11556069	11771350	215282	-	ENSG00000144560.16	VGLL4	VGLL4	0.456	6.23	184	4.93e-12	1.14e-10	11.3	treatmenttdp43_b-treatmentnt_shrna	TRUE
chr17	60122642	60135743	13102	-	ENSG00000267248.5	NA	ENSG00000267248.5	0.871	2.06	184	4.96e-12	1.15e-10	11.3	treatmenttdp43_b-treatmentnt_shrna	TRUE
chr3	62319015	62336213	17199	+	ENSG00000114405.11	C3orf14	C3orf14	0.871	4.41	184	4.98e-12	1.15e-10	11.3	treatmenttdp43_b-treatmentnt_shrna	TRUE
chr15	78104606	78131535	26930	-	ENSG00000136425.14	CIB2	CIB2	0.548	5.53	183	5.17e-12	1.2e-10	11.3	treatmenttdp43_b-treatmentnt_shrna	TRUE
chr1	32333839	32336233	2395	-	ENSG00000175130.7	MARCKSL1	MARCKSL1	0.511	9.3	183	5.19e-12	1.2e-10	11.3	treatmenttdp43_b-treatmentnt_shrna	TRUE
chr4	1692731	1712344	19614	-	ENSG00000163950.13	SLBP	SLBP	0.69	4.82	183	5.23e-12	1.21e-10	11.3	treatmenttdp43_b-treatmentnt_shrna	TRUE
chr19	41907704	41928449	20746	-	ENSG00000268041.3	ERFL	ERFL	1.41	1.65	183	5.26e-12	1.21e-10	11.3	treatmenttdp43_b-treatmentnt_shrna	TRUE
chr5	150708440	150759095	50656	-	ENSG00000132912.13	DCTN4	DCTN4	-0.631	6.73	183	5.27e-12	1.22e-10	11.3	treatmenttdp43_b-treatmentnt_shrna	TRUE
chr2	153871922	154453979	582058	+	ENSG00000144278.15	GALNT13	GALNT13	-1.06	4.81	182	5.31e-12	1.22e-10	11.3	treatmenttdp43_b-treatmentnt_shrna	TRUE
chr6	26158122	26171349	13228	+	ENSG00000158373.9	H2BC5	H2BC5	-0.861	2.82	182	5.31e-12	1.22e-10	11.3	treatmenttdp43_b-treatmentnt_shrna	TRUE
chr2	127941217	128028120	86904	-	ENSG00000136715.19	SAP130	SAP130	0.44	5.94	182	5.32e-12	1.22e-10	11.3	treatmenttdp43_b-treatmentnt_shrna	TRUE
chr3	142949164	142963674	14511	-	ENSG00000188582.10	PAQR9	PAQR9	-1.14	2.54	182	5.33e-12	1.22e-10	11.3	treatmenttdp43_b-treatmentnt_shrna	TRUE
chr2	201137516	201140027	2512	-	ENSG00000232133.1	IMPDH1P10	IMPDH1P10	-2.22	-1.16	182	5.33e-12	1.22e-10	11.3	treatmenttdp43_b-treatmentnt_shrna	TRUE
chrX	66595637	66639298	43662	-	ENSG00000131080.15	EDA2R	EDA2R	-0.638	4.65	182	5.39e-12	1.24e-10	11.3	treatmenttdp43_b-treatmentnt_shrna	TRUE
chrX	153056409	153060467	4059	+	ENSG00000183837.10	PNMA3	PNMA3	0.56	4.23	182	5.39e-12	1.24e-10	11.3	treatmenttdp43_b-treatmentnt_shrna	TRUE
chr17	58520250	58544368	24119	-	ENSG00000108387.16	SEPTIN4	SEPTIN4	0.645	5.24	182	5.4e-12	1.24e-10	11.3	treatmenttdp43_b-treatmentnt_shrna	TRUE
chr1	186296279	186314567	18289	+	ENSG00000116690.13	PRG4	PRG4	-2.79	0.864	182	5.41e-12	1.24e-10	11.3	treatmenttdp43_b-treatmentnt_shrna	TRUE
chr14	73822559	73830135	7577	-	ENSG00000258586.1	LINC02274	LINC02274	-2	-1.07	182	5.41e-12	1.24e-10	11.3	treatmenttdp43_b-treatmentnt_shrna	TRUE
chr3	74262568	74614659	352092	-	ENSG00000113805.9	CNTN3	CNTN3	1.05	2.38	182	5.46e-12	1.25e-10	11.3	treatmenttdp43_b-treatmentnt_shrna	TRUE
chr18	74434775	74457944	23170	-	ENSG00000187773.9	DIPK1C	DIPK1C	1.83	4.69	182	5.46e-12	1.25e-10	11.3	treatmenttdp43_b-treatmentnt_shrna	TRUE
chr10	116545931	116567855	21925	+	ENSG00000175535.6	PNLIP	PNLIP	-2.55	-1.17	182	5.47e-12	1.25e-10	11.3	treatmenttdp43_b-treatmentnt_shrna	TRUE
chr7	5045821	5069487	23667	+	ENSG00000146587.18	RBAK	RBAK	-0.537	4.28	182	5.5e-12	1.25e-10	11.3	treatmenttdp43_b-treatmentnt_shrna	TRUE
chr15	44288719	44415758	127040	+	ENSG00000166734.20	GOLM2	GOLM2	0.404	7.42	182	5.51e-12	1.25e-10	11.3	treatmenttdp43_b-treatmentnt_shrna	TRUE
chr1	9848276	9910336	62061	-	ENSG00000178585.15	CTNNBIP1	CTNNBIP1	0.495	6.11	182	5.51e-12	1.25e-10	11.3	treatmenttdp43_b-treatmentnt_shrna	TRUE
chr9	91213815	91361918	148104	-	ENSG00000148090.12	AUH	AUH	-0.692	3.53	182	5.55e-12	1.26e-10	11.3	treatmenttdp43_b-treatmentnt_shrna	TRUE
chr8	17027238	17122642	95405	+	ENSG00000155970.12	MICU3	MICU3	0.897	3.86	182	5.57e-12	1.26e-10	11.3	treatmenttdp43_b-treatmentnt_shrna	TRUE
chr6	50818723	50847619	28897	+	ENSG00000008196.13	TFAP2B	TFAP2B	1.25	2.73	182	5.58e-12	1.27e-10	11.3	treatmenttdp43_b-treatmentnt_shrna	TRUE
chr10	806933	931821	124889	-	ENSG00000107929.16	LARP4B	LARP4B	0.521	6.14	181	5.6e-12	1.27e-10	11.3	treatmenttdp43_b-treatmentnt_shrna	TRUE
chr7	149472696	149497817	25122	-	ENSG00000181220.18	ZNF746	ZNF746	0.459	4.71	181	5.61e-12	1.27e-10	11.3	treatmenttdp43_b-treatmentnt_shrna	TRUE
chr1	67701475	67833467	131993	-	ENSG00000172380.6	GNG12	GNG12	0.766	7.02	181	5.62e-12	1.27e-10	11.3	treatmenttdp43_b-treatmentnt_shrna	TRUE
chr1	147756199	147773362	17164	-	ENSG00000265107.3	GJA5	GJA5	-2	1.28	181	5.62e-12	1.27e-10	11.3	treatmenttdp43_b-treatmentnt_shrna	TRUE
chr17	78991716	79009867	18152	-	ENSG00000171302.17	CANT1	CANT1	0.613	5.77	181	5.71e-12	1.29e-10	11.2	treatmenttdp43_b-treatmentnt_shrna	TRUE
chr17	32486993	32491253	4261	+	ENSG00000176749.9	CDK5R1	CDK5R1	0.648	7.2	181	5.72e-12	1.29e-10	11.2	treatmenttdp43_b-treatmentnt_shrna	TRUE
chr2	25926598	25982749	56152	-	ENSG00000084731.15	KIF3C	KIF3C	0.615	8.97	181	5.78e-12	1.3e-10	11.2	treatmenttdp43_b-treatmentnt_shrna	TRUE
chr10	65912457	67763637	1851181	-	ENSG00000183230.18	CTNNA3	CTNNA3	1.08	3.78	181	5.79e-12	1.31e-10	11.2	treatmenttdp43_b-treatmentnt_shrna	TRUE
chr1	156308968	156367873	58906	-	ENSG00000163468.15	CCT3	CCT3	0.573	7.54	181	5.83e-12	1.31e-10	11.2	treatmenttdp43_b-treatmentnt_shrna	TRUE
chr15	60419609	60479160	59552	-	ENSG00000128915.12	ICE2	ICE2	-0.942	4.07	181	5.88e-12	1.32e-10	11.2	treatmenttdp43_b-treatmentnt_shrna	TRUE
chr17	46762506	46833154	70649	-	ENSG00000108379.10	WNT3	WNT3	-0.634	4.49	180	5.96e-12	1.34e-10	11.2	treatmenttdp43_b-treatmentnt_shrna	TRUE
chr15	64460578	64686068	225491	+	ENSG00000180357.10	ZNF609	ZNF609	0.772	7.05	180	6e-12	1.35e-10	11.2	treatmenttdp43_b-treatmentnt_shrna	TRUE
chr4	102251080	102431258	180179	-	ENSG00000138821.14	SLC39A8	SLC39A8	-0.854	3.24	180	6.02e-12	1.35e-10	11.2	treatmenttdp43_b-treatmentnt_shrna	TRUE
chr11	72085895	72103297	17403	-	ENSG00000149357.10	LAMTOR1	LAMTOR1	0.559	6.66	180	6.02e-12	1.35e-10	11.2	treatmenttdp43_b-treatmentnt_shrna	TRUE
chr9	40321299	40329221	7923	+	ENSG00000223839.8	FAM95B1	FAM95B1	2.15	1.31	180	6.03e-12	1.35e-10	11.2	treatmenttdp43_b-treatmentnt_shrna	TRUE
chr1	23084030	23177808	93779	-	ENSG00000169641.14	LUZP1	LUZP1	-0.673	5.98	180	6.09e-12	1.36e-10	11.2	treatmenttdp43_b-treatmentnt_shrna	TRUE
chrX	51681212	51682831	1620	-	ENSG00000283093.1	CENPVL2	CENPVL2	1.1	1.16	180	6.1e-12	1.37e-10	11.2	treatmenttdp43_b-treatmentnt_shrna	TRUE
chr3	14145147	14178621	33475	-	ENSG00000154767.15	XPC	XPC	-0.476	5.63	180	6.12e-12	1.37e-10	11.2	treatmenttdp43_b-treatmentnt_shrna	TRUE
chr5	175917873	176034680	116808	-	ENSG00000051596.10	THOC3	THOC3	0.796	3.99	180	6.16e-12	1.37e-10	11.2	treatmenttdp43_b-treatmentnt_shrna	TRUE
chr2	221572506	221574454	1949	+	ENSG00000272944.1	NA	ENSG00000272944.1	-1.49	0.165	180	6.21e-12	1.39e-10	11.2	treatmenttdp43_b-treatmentnt_shrna	TRUE
chr7	27106184	27152583	46400	-	ENSG00000105997.23	HOXA3	HOXA3	0.702	4.04	179	6.22e-12	1.39e-10	11.2	treatmenttdp43_b-treatmentnt_shrna	TRUE
chr5	176810519	176880898	70380	+	ENSG00000113763.12	UNC5A	UNC5A	0.737	4.77	179	6.24e-12	1.39e-10	11.2	treatmenttdp43_b-treatmentnt_shrna	TRUE
chr17	45221444	45247319	25876	+	ENSG00000184922.15	FMNL1	FMNL1	0.842	3.56	179	6.3e-12	1.4e-10	11.2	treatmenttdp43_b-treatmentnt_shrna	TRUE
chr14	74084956	74201493	116538	+	ENSG00000205659.12	LIN52	LIN52	0.562	4.32	179	6.49e-12	1.44e-10	11.2	treatmenttdp43_b-treatmentnt_shrna	TRUE
chr10	35638247	35642296	4050	-	ENSG00000177283.8	FZD8	FZD8	1.2	1.24	179	6.55e-12	1.46e-10	11.2	treatmenttdp43_b-treatmentnt_shrna	TRUE
chr3	1092658	1404217	311560	+	ENSG00000134115.13	CNTN6	CNTN6	0.612	4.58	178	6.62e-12	1.47e-10	11.2	treatmenttdp43_b-treatmentnt_shrna	TRUE
chr12	106955719	106978778	23060	+	ENSG00000151135.10	TMEM263	TMEM263	-0.681	5.02	178	6.64e-12	1.47e-10	11.2	treatmenttdp43_b-treatmentnt_shrna	TRUE
chrX	16719612	16765340	45729	+	ENSG00000169895.6	SYAP1	SYAP1	-0.585	5.69	178	6.66e-12	1.48e-10	11.2	treatmenttdp43_b-treatmentnt_shrna	TRUE
chr6	52664366	52669155	4790	+	ENSG00000216775.4	LOC730101	LOC730101	0.713	4.55	178	6.75e-12	1.5e-10	11.2	treatmenttdp43_b-treatmentnt_shrna	TRUE
chr20	62841005	62861822	20818	-	ENSG00000101190.13	TCFL5	TCFL5	-0.703	2.89	178	6.81e-12	1.51e-10	11.2	treatmenttdp43_b-treatmentnt_shrna	TRUE
chr10	92046692	92291078	244387	-	ENSG00000107864.15	CPEB3	CPEB3	1.13	3.95	178	6.81e-12	1.51e-10	11.2	treatmenttdp43_b-treatmentnt_shrna	TRUE
chr2	71182738	71227103	44366	-	ENSG00000124374.9	PAIP2B	PAIP2B	0.887	2.61	178	6.87e-12	1.52e-10	11.2	treatmenttdp43_b-treatmentnt_shrna	TRUE
chr3	98706236	98732757	26522	-	ENSG00000239445.6	NA	ENSG00000239445.6	-1.05	2.56	178	6.88e-12	1.52e-10	11.2	treatmenttdp43_b-treatmentnt_shrna	TRUE
chr5	79976716	79991262	14547	-	ENSG00000177034.17	MTX3	MTX3	-0.776	4	177	6.96e-12	1.54e-10	11.2	treatmenttdp43_b-treatmentnt_shrna	TRUE
chr19	5558167	5578349	20183	-	ENSG00000223573.7	TINCR	TINCR	0.924	2.96	177	6.99e-12	1.54e-10	11.2	treatmenttdp43_b-treatmentnt_shrna	TRUE
chrX	134460165	134520513	60349	+	ENSG00000165704.15	HPRT1	HPRT1	-0.453	4.64	177	7.02e-12	1.55e-10	11.2	treatmenttdp43_b-treatmentnt_shrna	TRUE
chr6	42984553	43012342	27790	+	ENSG00000112640.16	PPP2R5D	PPP2R5D	0.422	6.56	177	7.03e-12	1.55e-10	11.2	treatmenttdp43_b-treatmentnt_shrna	TRUE
chr5	77425970	77620611	194642	-	ENSG00000164253.14	WDR41	WDR41	0.515	5.9	177	7.03e-12	1.55e-10	11.2	treatmenttdp43_b-treatmentnt_shrna	TRUE
chr1	52142089	52348671	206583	+	ENSG00000157077.16	ZFYVE9	ZFYVE9	-0.545	5.89	177	7.09e-12	1.56e-10	11.1	treatmenttdp43_b-treatmentnt_shrna	TRUE
chr17	34270221	34272242	2022	+	ENSG00000108688.11	CCL7	CCL7	-3.97	-0.942	177	7.13e-12	1.57e-10	11.1	treatmenttdp43_b-treatmentnt_shrna	TRUE
chr12	95217746	95302799	85054	+	ENSG00000028203.19	VEZT	VEZT	0.42	6.8	177	7.17e-12	1.57e-10	11.1	treatmenttdp43_b-treatmentnt_shrna	TRUE
chr1	225982702	225999343	16642	-	ENSG00000143751.10	SDE2	SDE2	-0.578	5.04	177	7.18e-12	1.57e-10	11.1	treatmenttdp43_b-treatmentnt_shrna	TRUE
chr7	75416786	75486299	69514	-	ENSG00000272391.6	POM121C	POM121C	0.819	7.24	177	7.18e-12	1.57e-10	11.1	treatmenttdp43_b-treatmentnt_shrna	TRUE
chrX	154517825	154547572	29748	-	ENSG00000160211.20	G6PD	G6PD	0.605	5.91	177	7.19e-12	1.57e-10	11.1	treatmenttdp43_b-treatmentnt_shrna	TRUE
chr5	168529305	168530634	1330	+	ENSG00000188573.8	FBLL1	FBLL1	0.665	5.61	177	7.21e-12	1.58e-10	11.1	treatmenttdp43_b-treatmentnt_shrna	TRUE
chr12	70366290	70434292	68003	+	ENSG00000135643.5	KCNMB4	KCNMB4	0.688	4.47	177	7.23e-12	1.58e-10	11.1	treatmenttdp43_b-treatmentnt_shrna	TRUE
chr6	33204655	33206831	2177	+	ENSG00000204228.4	HSD17B8	HSD17B8	-1.21	1.14	177	7.28e-12	1.59e-10	11.1	treatmenttdp43_b-treatmentnt_shrna	TRUE
chr6	149592687	149601878	9192	+	ENSG00000220848.5	NA	ENSG00000220848.5	-1.42	1.8	177	7.31e-12	1.6e-10	11.1	treatmenttdp43_b-treatmentnt_shrna	TRUE
chr22	31134807	31140508	5702	-	ENSG00000100078.4	PLA2G3	PLA2G3	1.18	2.19	176	7.36e-12	1.6e-10	11.1	treatmenttdp43_b-treatmentnt_shrna	TRUE
chr15	74782080	74803197	21118	+	ENSG00000103653.17	CSK	CSK	0.432	5.91	176	7.37e-12	1.61e-10	11.1	treatmenttdp43_b-treatmentnt_shrna	TRUE
chr1	1785285	1891117	105833	-	ENSG00000078369.18	GNB1	GNB1	0.386	9.49	176	7.39e-12	1.61e-10	11.1	treatmenttdp43_b-treatmentnt_shrna	TRUE
chr1	77944055	77979110	35056	-	ENSG00000162613.17	FUBP1	FUBP1	-0.387	6.92	176	7.47e-12	1.62e-10	11.1	treatmenttdp43_b-treatmentnt_shrna	TRUE
chr4	118722823	118838683	115861	-	ENSG00000150961.15	SEC24D	SEC24D	-0.766	5.76	176	7.51e-12	1.63e-10	11.1	treatmenttdp43_b-treatmentnt_shrna	TRUE
chr6	136557046	136793097	236052	-	ENSG00000197442.11	MAP3K5	MAP3K5	-1.19	1.97	176	7.54e-12	1.64e-10	11.1	treatmenttdp43_b-treatmentnt_shrna	TRUE
chr19	49423749	49428987	5239	+	ENSG00000261949.7	GFY	GFY	1.55	-0.588	176	7.55e-12	1.64e-10	11.1	treatmenttdp43_b-treatmentnt_shrna	TRUE
chr6	117907264	118317676	410413	+	ENSG00000196376.11	SLC35F1	SLC35F1	0.599	7.02	176	7.63e-12	1.65e-10	11.1	treatmenttdp43_b-treatmentnt_shrna	TRUE
chr19	14514769	14560391	45623	-	ENSG00000132002.9	DNAJB1	DNAJB1	0.408	6.98	176	7.65e-12	1.66e-10	11.1	treatmenttdp43_b-treatmentnt_shrna	TRUE
chr14	22883222	22887678	4457	+	ENSG00000139890.10	REM2	REM2	-0.663	3.39	176	7.67e-12	1.66e-10	11.1	treatmenttdp43_b-treatmentnt_shrna	TRUE
chr5	77628712	77638713	10002	-	ENSG00000171540.8	OTP	OTP	0.914	3.14	176	7.7e-12	1.66e-10	11.1	treatmenttdp43_b-treatmentnt_shrna	TRUE
chr1	110031577	110074641	43065	+	ENSG00000143093.15	STRIP1	STRIP1	0.442	6.53	175	7.77e-12	1.68e-10	11.1	treatmenttdp43_b-treatmentnt_shrna	TRUE
chr1	120150898	120176520	25623	-	ENSG00000265808.4	SEC22B	SEC22B	-0.594	6.4	175	7.77e-12	1.68e-10	11.1	treatmenttdp43_b-treatmentnt_shrna	TRUE
chr1	778747	810065	31319	+	ENSG00000237491.10	LINC01409	LINC01409	-1.12	2.1	175	7.85e-12	1.69e-10	11.1	treatmenttdp43_b-treatmentnt_shrna	TRUE
chr17	75784806	75825799	40994	+	ENSG00000132478.10	UNK	UNK	0.392	5.41	175	7.89e-12	1.7e-10	11.1	treatmenttdp43_b-treatmentnt_shrna	TRUE
chr4	4348140	4419058	70919	+	ENSG00000168824.15	NSG1	NSG1	0.481	8.09	175	7.91e-12	1.7e-10	11.1	treatmenttdp43_b-treatmentnt_shrna	TRUE
chr14	94081301	94103846	22546	+	ENSG00000165948.11	IFI27L1	IFI27L1	0.591	4.55	175	7.95e-12	1.71e-10	11.1	treatmenttdp43_b-treatmentnt_shrna	TRUE
chr12	56152256	56159647	7392	+	ENSG00000196465.11	MYL6B	MYL6B	0.546	6.85	175	7.95e-12	1.71e-10	11.1	treatmenttdp43_b-treatmentnt_shrna	TRUE
chrX	120258650	120311556	52907	-	ENSG00000125355.16	TMEM255A	TMEM255A	-1.05	4.97	175	7.96e-12	1.71e-10	11.1	treatmenttdp43_b-treatmentnt_shrna	TRUE
chr1	155320894	155331114	10221	+	ENSG00000160753.17	RUSC1	RUSC1	0.576	5.1	175	7.98e-12	1.71e-10	11.1	treatmenttdp43_b-treatmentnt_shrna	TRUE
chr10	4963253	4983283	20031	+	ENSG00000187134.14	AKR1C1	AKR1C1	0.571	4.52	175	8.14e-12	1.75e-10	11.1	treatmenttdp43_b-treatmentnt_shrna	TRUE
chr13	76990660	77019143	28484	+	ENSG00000102805.16	CLN5	CLN5	-0.775	4.96	175	8.16e-12	1.75e-10	11.1	treatmenttdp43_b-treatmentnt_shrna	TRUE
chr1	111680630	111755824	75195	-	ENSG00000197852.12	INKA2	INKA2	0.634	5.42	174	8.18e-12	1.75e-10	11.1	treatmenttdp43_b-treatmentnt_shrna	TRUE
chr3	10992186	11039247	47062	+	ENSG00000157103.13	SLC6A1	SLC6A1	-1.04	5.23	174	8.32e-12	1.78e-10	11.1	treatmenttdp43_b-treatmentnt_shrna	TRUE
chr3	155821024	155854456	33433	-	ENSG00000169359.16	SLC33A1	SLC33A1	-0.601	4.7	174	8.35e-12	1.79e-10	11.1	treatmenttdp43_b-treatmentnt_shrna	TRUE
chr12	103965822	103988874	23053	+	ENSG00000139372.15	TDG	TDG	-0.594	5.26	174	8.43e-12	1.8e-10	11.1	treatmenttdp43_b-treatmentnt_shrna	TRUE
chr7	36389821	36453791	63971	+	ENSG00000011426.11	ANLN	ANLN	2.13	2.65	174	8.46e-12	1.81e-10	11.1	treatmenttdp43_b-treatmentnt_shrna	TRUE
chr14	73715122	73790285	75164	-	ENSG00000156030.14	MIDEAS	MIDEAS	-0.592	5.63	174	8.47e-12	1.81e-10	11.1	treatmenttdp43_b-treatmentnt_shrna	TRUE
chr9	90300885	90433566	132682	-	ENSG00000231107.2	LINC01508	LINC01508	-1.07	3.19	174	8.59e-12	1.83e-10	11.1	treatmenttdp43_b-treatmentnt_shrna	TRUE
chr19	55262223	55280381	18159	-	ENSG00000133265.11	HSPBP1	HSPBP1	-0.562	5.48	174	8.62e-12	1.84e-10	11.1	treatmenttdp43_b-treatmentnt_shrna	TRUE
chrX	115110616	115234096	123481	-	ENSG00000130224.15	LRCH2	LRCH2	-0.72	4.49	173	8.72e-12	1.86e-10	11.1	treatmenttdp43_b-treatmentnt_shrna	TRUE
chr1	11806096	11848079	41984	+	ENSG00000011021.23	CLCN6	CLCN6	0.571	7.22	173	8.83e-12	1.88e-10	11.1	treatmenttdp43_b-treatmentnt_shrna	TRUE
chr3	130850595	131016712	166118	+	ENSG00000017260.20	ATP2C1	ATP2C1	-0.7	7.33	173	8.86e-12	1.88e-10	11.1	treatmenttdp43_b-treatmentnt_shrna	TRUE
chrX	51617020	51618912	1893	-	ENSG00000224109.4	CENPVL3	CENPVL3	1.76	-0.34	173	8.87e-12	1.88e-10	11.1	treatmenttdp43_b-treatmentnt_shrna	TRUE
chr20	49278178	49299600	21423	+	ENSG00000177410.13	ZFAS1	ZFAS1	0.591	5.57	173	8.89e-12	1.89e-10	11.1	treatmenttdp43_b-treatmentnt_shrna	TRUE
chr19	48872421	48876058	3638	+	ENSG00000087074.8	PPP1R15A	PPP1R15A	0.446	7.56	173	8.94e-12	1.9e-10	11	treatmenttdp43_b-treatmentnt_shrna	TRUE
chr14	20311368	20333312	21945	-	ENSG00000100814.18	CCNB1IP1	CCNB1IP1	0.755	4.38	173	9.08e-12	1.92e-10	11	treatmenttdp43_b-treatmentnt_shrna	TRUE
chr14	99971449	100144236	172788	+	ENSG00000196405.13	EVL	EVL	0.59	7.4	173	9.08e-12	1.92e-10	11	treatmenttdp43_b-treatmentnt_shrna	TRUE
chr19	14087851	14091036	3186	-	ENSG00000141858.12	SAMD1	SAMD1	0.533	5.95	172	9.33e-12	1.97e-10	11	treatmenttdp43_b-treatmentnt_shrna	TRUE
chr1	27098809	27166981	68173	-	ENSG00000090020.11	SLC9A1	SLC9A1	-0.629	5.61	172	9.37e-12	1.98e-10	11	treatmenttdp43_b-treatmentnt_shrna	TRUE
chr1	181033374	181061938	28565	+	ENSG00000153029.16	MR1	MR1	-1.3	0.76	172	9.4e-12	1.99e-10	11	treatmenttdp43_b-treatmentnt_shrna	TRUE
chrX	134373288	134428791	55504	+	ENSG00000156531.18	PHF6	PHF6	0.607	4.99	172	9.41e-12	1.99e-10	11	treatmenttdp43_b-treatmentnt_shrna	TRUE
chr2	167293001	167874045	581045	+	ENSG00000172318.6	B3GALT1	B3GALT1	0.939	4.71	172	9.55e-12	2.01e-10	11	treatmenttdp43_b-treatmentnt_shrna	TRUE
chr17	42287547	42311943	24397	+	ENSG00000126561.18	STAT5A	STAT5A	1.11	2.28	172	9.62e-12	2.03e-10	11	treatmenttdp43_b-treatmentnt_shrna	TRUE
chr3	24687887	25597932	910046	+	ENSG00000077092.20	RARB	RARB	-0.844	3.97	171	9.71e-12	2.04e-10	11	treatmenttdp43_b-treatmentnt_shrna	TRUE
chr6	44254096	44257890	3795	-	ENSG00000157593.19	SLC35B2	SLC35B2	0.54	6.12	171	9.71e-12	2.04e-10	11	treatmenttdp43_b-treatmentnt_shrna	TRUE
chr1	201134772	201171574	36803	-	ENSG00000116857.17	TMEM9	TMEM9	0.529	6.42	171	9.75e-12	2.05e-10	11	treatmenttdp43_b-treatmentnt_shrna	TRUE
chr15	60488284	61229302	741019	-	ENSG00000069667.16	RORA	RORA	0.987	3.28	171	9.79e-12	2.06e-10	11	treatmenttdp43_b-treatmentnt_shrna	TRUE
chr1	145933423	145958017	24595	-	ENSG00000271601.4	LIX1L	LIX1L	0.416	5.98	171	9.81e-12	2.06e-10	11	treatmenttdp43_b-treatmentnt_shrna	TRUE
chr17	44957992	45109016	151025	+	ENSG00000136448.13	NMT1	NMT1	0.406	6.89	171	9.91e-12	2.08e-10	11	treatmenttdp43_b-treatmentnt_shrna	TRUE
chr20	38805697	38923024	117328	+	ENSG00000101445.10	PPP1R16B	PPP1R16B	0.931	4.3	171	9.92e-12	2.08e-10	11	treatmenttdp43_b-treatmentnt_shrna	TRUE
chr3	179347709	179394936	47228	+	ENSG00000171109.19	MFN1	MFN1	0.54	5.15	171	1e-11	2.1e-10	11	treatmenttdp43_b-treatmentnt_shrna	TRUE
chr10	129835233	129973053	137821	-	ENSG00000108001.16	EBF3	EBF3	0.747	5.4	170	1.02e-11	2.14e-10	11	treatmenttdp43_b-treatmentnt_shrna	TRUE
chr17	35005990	35089319	83330	-	ENSG00000092871.17	RFFL	RFFL	0.597	5.1	170	1.03e-11	2.16e-10	11	treatmenttdp43_b-treatmentnt_shrna	TRUE
chr8	38105493	38144076	38584	+	ENSG00000129691.16	ASH2L	ASH2L	0.39	5.95	170	1.04e-11	2.16e-10	11	treatmenttdp43_b-treatmentnt_shrna	TRUE
chr3	149964904	150050788	85885	-	ENSG00000070087.15	PFN2	PFN2	0.485	8.51	170	1.05e-11	2.19e-10	11	treatmenttdp43_b-treatmentnt_shrna	TRUE
chr19	51311644	51330891	19248	+	ENSG00000142549.10	IGLON5	IGLON5	0.64	6.5	170	1.05e-11	2.19e-10	11	treatmenttdp43_b-treatmentnt_shrna	TRUE
chr20	17493905	17569220	75316	-	ENSG00000125864.14	BFSP1	BFSP1	-1.01	1.87	170	1.06e-11	2.22e-10	11	treatmenttdp43_b-treatmentnt_shrna	TRUE
chr11	59636716	59669037	32322	-	ENSG00000166889.14	PATL1	PATL1	0.52	5.66	170	1.07e-11	2.23e-10	11	treatmenttdp43_b-treatmentnt_shrna	TRUE
chr17	8220624	8224043	3420	-	ENSG00000178977.4	LINC00324	LINC00324	1.26	0.537	170	1.07e-11	2.23e-10	11	treatmenttdp43_b-treatmentnt_shrna	TRUE
chr8	91070196	91087095	16900	+	ENSG00000155100.11	OTUD6B	OTUD6B	-0.649	4.04	170	1.08e-11	2.24e-10	11	treatmenttdp43_b-treatmentnt_shrna	TRUE
chrX	74732856	74925472	192617	-	ENSG00000050030.16	NEXMIF	NEXMIF	1.21	4.9	169	1.08e-11	2.25e-10	11	treatmenttdp43_b-treatmentnt_shrna	TRUE
chr17	21376357	21419870	43514	+	ENSG00000184185.10	KCNJ12	KCNJ12	1.2	1.48	169	1.08e-11	2.25e-10	11	treatmenttdp43_b-treatmentnt_shrna	TRUE
chr1	6785454	7769706	984253	+	ENSG00000171735.20	CAMTA1	CAMTA1	0.474	7.32	169	1.09e-11	2.26e-10	11	treatmenttdp43_b-treatmentnt_shrna	TRUE
chr2	7260871	7261504	634	+	ENSG00000272002.1	NA	ENSG00000272002.1	3.05	-1.71	169	1.09e-11	2.26e-10	11	treatmenttdp43_b-treatmentnt_shrna	TRUE
chr2	201233443	201361836	128394	+	ENSG00000064012.24	CASP8	CASP8	-0.79	2.46	169	1.11e-11	2.31e-10	11	treatmenttdp43_b-treatmentnt_shrna	TRUE
chr19	34994784	35026471	31688	+	ENSG00000089351.15	GRAMD1A	GRAMD1A	0.551	7.24	169	1.12e-11	2.31e-10	11	treatmenttdp43_b-treatmentnt_shrna	TRUE
chrX	38006553	38128819	122267	+	ENSG00000147041.12	SYTL5	SYTL5	-0.742	4.93	169	1.12e-11	2.31e-10	11	treatmenttdp43_b-treatmentnt_shrna	TRUE
chr10	31805398	31928876	123479	-	ENSG00000165322.18	ARHGAP12	ARHGAP12	-0.646	5.49	169	1.12e-11	2.31e-10	11	treatmenttdp43_b-treatmentnt_shrna	TRUE
chr1	175156986	175192999	36014	-	ENSG00000235750.10	KIAA0040	KIAA0040	-1.48	2.71	169	1.12e-11	2.31e-10	11	treatmenttdp43_b-treatmentnt_shrna	TRUE
chr13	49531946	49585558	53613	-	ENSG00000136144.12	RCBTB1	RCBTB1	0.653	5.15	169	1.13e-11	2.33e-10	10.9	treatmenttdp43_b-treatmentnt_shrna	TRUE
chr17	31851871	31859291	7421	-	ENSG00000172301.11	COPRS	COPRS	0.537	5.19	169	1.13e-11	2.33e-10	10.9	treatmenttdp43_b-treatmentnt_shrna	TRUE
chr20	58651434	58715410	63977	+	ENSG00000254995.4	STX16-NPEPL1	STX16-NPEPL1	-1.56	2.61	168	1.15e-11	2.36e-10	10.9	treatmenttdp43_b-treatmentnt_shrna	TRUE
chr19	50476400	50490871	14472	+	ENSG00000161671.17	EMC10	EMC10	0.537	6.92	168	1.17e-11	2.41e-10	10.9	treatmenttdp43_b-treatmentnt_shrna	TRUE
chr6	21521671	21523845	2175	-	ENSG00000231754.4	NA	ENSG00000231754.4	1.2	0.886	168	1.18e-11	2.42e-10	10.9	treatmenttdp43_b-treatmentnt_shrna	TRUE
chr1	161304735	161309968	5234	-	ENSG00000158887.19	MPZ	MPZ	-1.06	1.48	168	1.2e-11	2.46e-10	10.9	treatmenttdp43_b-treatmentnt_shrna	TRUE
chr3	48440257	48444208	3952	+	ENSG00000232112.3	TMA7	TMA7	0.953	6.35	168	1.2e-11	2.46e-10	10.9	treatmenttdp43_b-treatmentnt_shrna	TRUE
chr2	135052289	135176667	124379	+	ENSG00000115839.19	RAB3GAP1	RAB3GAP1	-0.429	6.27	168	1.2e-11	2.47e-10	10.9	treatmenttdp43_b-treatmentnt_shrna	TRUE
chr17	30769388	30824692	55305	-	ENSG00000176390.12	CRLF3	CRLF3	0.686	2.73	167	1.22e-11	2.49e-10	10.9	treatmenttdp43_b-treatmentnt_shrna	TRUE
chr1	151770107	151791416	21310	-	ENSG00000182134.17	TDRKH	TDRKH	0.49	4.74	167	1.22e-11	2.5e-10	10.9	treatmenttdp43_b-treatmentnt_shrna	TRUE
chr1	109105951	109113857	7907	-	ENSG00000179902.13	CFAP276	CFAP276	-2.12	1.34	167	1.22e-11	2.51e-10	10.9	treatmenttdp43_b-treatmentnt_shrna	TRUE
chr11	109422190	109429167	6978	+	ENSG00000185742.7	C11orf87	C11orf87	0.802	5.63	167	1.24e-11	2.54e-10	10.9	treatmenttdp43_b-treatmentnt_shrna	TRUE
chr22	39223359	39244982	21624	-	ENSG00000100311.17	PDGFB	PDGFB	0.773	5.25	167	1.25e-11	2.55e-10	10.9	treatmenttdp43_b-treatmentnt_shrna	TRUE
chr11	10305073	10307397	2325	+	ENSG00000148926.10	ADM	ADM	-1.06	2.94	167	1.25e-11	2.55e-10	10.9	treatmenttdp43_b-treatmentnt_shrna	TRUE
chr17	46512468	46555646	43179	+	ENSG00000238083.9	LRRC37A2	LRRC37A2	0.516	4.22	167	1.25e-11	2.55e-10	10.9	treatmenttdp43_b-treatmentnt_shrna	TRUE
chr12	48189349	48191207	1859	+	ENSG00000279875.1	NA	ENSG00000279875.1	2.4	-1.01	167	1.25e-11	2.55e-10	10.9	treatmenttdp43_b-treatmentnt_shrna	TRUE
chr8	25427847	25458476	30630	-	ENSG00000104756.16	KCTD9	KCTD9	-1.02	3.69	167	1.26e-11	2.56e-10	10.9	treatmenttdp43_b-treatmentnt_shrna	TRUE
chr11	33858576	33892076	33501	-	ENSG00000135363.12	LMO2	LMO2	1.14	5.01	167	1.26e-11	2.56e-10	10.9	treatmenttdp43_b-treatmentnt_shrna	TRUE
chr2	135741734	135785056	43323	+	ENSG00000144224.17	UBXN4	UBXN4	-0.392	6.74	167	1.26e-11	2.56e-10	10.9	treatmenttdp43_b-treatmentnt_shrna	TRUE
chr17	7459366	7484263	24898	-	ENSG00000174282.12	ZBTB4	ZBTB4	-0.491	7.39	167	1.26e-11	2.56e-10	10.9	treatmenttdp43_b-treatmentnt_shrna	TRUE
chr10	89283636	89292125	8490	+	ENSG00000232110.9	NA	ENSG00000232110.9	-1.27	1.68	167	1.26e-11	2.56e-10	10.9	treatmenttdp43_b-treatmentnt_shrna	TRUE
chr17	58489529	58517905	28377	-	ENSG00000108389.10	MTMR4	MTMR4	0.585	6.92	167	1.26e-11	2.57e-10	10.9	treatmenttdp43_b-treatmentnt_shrna	TRUE
chr19	48965309	48966879	1571	+	ENSG00000087086.15	FTL	FTL	-0.56	10.3	167	1.27e-11	2.59e-10	10.9	treatmenttdp43_b-treatmentnt_shrna	TRUE
chr11	118606440	118658031	51592	+	ENSG00000019144.20	PHLDB1	PHLDB1	-0.438	7.65	167	1.28e-11	2.59e-10	10.9	treatmenttdp43_b-treatmentnt_shrna	TRUE
chr4	56907876	56966808	58933	+	ENSG00000084093.19	REST	REST	-0.633	4.32	167	1.28e-11	2.59e-10	10.9	treatmenttdp43_b-treatmentnt_shrna	TRUE
chr2	88691673	88750929	59257	+	ENSG00000153574.9	RPIA	RPIA	0.851	3.44	167	1.28e-11	2.59e-10	10.9	treatmenttdp43_b-treatmentnt_shrna	TRUE
chr4	177430774	177442437	11664	-	ENSG00000038002.9	AGA	AGA	-0.826	2.78	166	1.29e-11	2.6e-10	10.9	treatmenttdp43_b-treatmentnt_shrna	TRUE
chr2	232479827	232487834	8008	-	ENSG00000171551.12	ECEL1	ECEL1	-0.731	8.27	166	1.3e-11	2.63e-10	10.9	treatmenttdp43_b-treatmentnt_shrna	TRUE
chr22	27307777	27318501	10725	+	ENSG00000226741.2	LINC02554	LINC02554	-1.26	0.658	166	1.32e-11	2.67e-10	10.9	treatmenttdp43_b-treatmentnt_shrna	TRUE
chr9	137204082	137205648	1567	-	ENSG00000187713.7	TMEM203	TMEM203	0.603	4.69	166	1.33e-11	2.7e-10	10.9	treatmenttdp43_b-treatmentnt_shrna	TRUE
chr6	151452258	151470101	17844	+	ENSG00000146476.11	ARMT1	ARMT1	-0.676	3.35	166	1.34e-11	2.71e-10	10.9	treatmenttdp43_b-treatmentnt_shrna	TRUE
chr1	145824053	145844402	20350	+	ENSG00000186141.10	POLR3C	POLR3C	0.447	4.72	166	1.35e-11	2.73e-10	10.9	treatmenttdp43_b-treatmentnt_shrna	TRUE
chr19	7636772	7647873	11102	+	ENSG00000076944.18	STXBP2	STXBP2	2.25	0.262	165	1.36e-11	2.75e-10	10.9	treatmenttdp43_b-treatmentnt_shrna	TRUE
chr2	232550659	232583644	32986	+	ENSG00000135930.15	EIF4E2	EIF4E2	0.648	6.67	165	1.38e-11	2.77e-10	10.9	treatmenttdp43_b-treatmentnt_shrna	TRUE
chrX	117897813	118117340	219528	-	ENSG00000003096.15	KLHL13	KLHL13	0.619	4.34	165	1.39e-11	2.79e-10	10.9	treatmenttdp43_b-treatmentnt_shrna	TRUE
chr12	120210439	120265771	55333	-	ENSG00000089159.17	PXN	PXN	0.476	6.49	165	1.39e-11	2.79e-10	10.9	treatmenttdp43_b-treatmentnt_shrna	TRUE
chr2	203328280	203447728	119449	+	ENSG00000138443.17	ABI2	ABI2	-0.651	7.84	165	1.39e-11	2.8e-10	10.9	treatmenttdp43_b-treatmentnt_shrna	TRUE
chr12	49064676	49070025	5350	-	ENSG00000167550.11	RHEBL1	RHEBL1	0.924	1.94	165	1.4e-11	2.81e-10	10.9	treatmenttdp43_b-treatmentnt_shrna	TRUE
chr17	68420948	68457513	36566	-	ENSG00000070540.13	WIPI1	WIPI1	0.766	4.26	165	1.41e-11	2.83e-10	10.9	treatmenttdp43_b-treatmentnt_shrna	TRUE
chr9	137077517	137084539	7023	+	ENSG00000197355.11	UAP1L1	UAP1L1	0.542	4.54	165	1.42e-11	2.84e-10	10.8	treatmenttdp43_b-treatmentnt_shrna	TRUE
chr16	3022625	3024286	1662	-	ENSG00000103145.11	HCFC1R1	HCFC1R1	0.63	5.57	165	1.42e-11	2.85e-10	10.8	treatmenttdp43_b-treatmentnt_shrna	TRUE
chr20	2101827	2177038	75212	+	ENSG00000125834.13	STK35	STK35	0.458	5.88	164	1.44e-11	2.89e-10	10.8	treatmenttdp43_b-treatmentnt_shrna	TRUE
chr1	228165804	228182257	16454	+	ENSG00000181873.13	IBA57	IBA57	1.08	3.72	164	1.46e-11	2.91e-10	10.8	treatmenttdp43_b-treatmentnt_shrna	TRUE
chr16	68358327	68448508	90182	-	ENSG00000103056.12	SMPD3	SMPD3	0.854	6.27	164	1.47e-11	2.94e-10	10.8	treatmenttdp43_b-treatmentnt_shrna	TRUE
chr4	41935129	41960803	25675	+	ENSG00000109133.13	TMEM33	TMEM33	-0.672	5.26	164	1.47e-11	2.94e-10	10.8	treatmenttdp43_b-treatmentnt_shrna	TRUE
chr10	99710868	99732127	21260	-	ENSG00000014919.13	COX15	COX15	0.414	5.28	164	1.48e-11	2.96e-10	10.8	treatmenttdp43_b-treatmentnt_shrna	TRUE
chr19	43584367	43596134	11768	-	ENSG00000167378.10	IRGQ	IRGQ	-0.494	7.29	164	1.5e-11	2.99e-10	10.8	treatmenttdp43_b-treatmentnt_shrna	TRUE
chr20	30278906	30289956	11051	-	ENSG00000205611.5	LOC107985433	LOC107985433	1.09	2.31	164	1.5e-11	3e-10	10.8	treatmenttdp43_b-treatmentnt_shrna	TRUE
chr2	218217141	218254356	37216	+	ENSG00000163466.16	ARPC2	ARPC2	0.652	7.65	164	1.51e-11	3e-10	10.8	treatmenttdp43_b-treatmentnt_shrna	TRUE
chr6	12716312	13290446	574135	+	ENSG00000112137.19	PHACTR1	PHACTR1	0.787	5.59	164	1.51e-11	3.01e-10	10.8	treatmenttdp43_b-treatmentnt_shrna	TRUE
chr11	61130257	61161615	31359	-	ENSG00000167987.11	VPS37C	VPS37C	0.502	4.78	164	1.51e-11	3.01e-10	10.8	treatmenttdp43_b-treatmentnt_shrna	TRUE
chr9	94555054	94603990	48937	+	ENSG00000231806.4	NA	ENSG00000231806.4	-0.959	2.07	164	1.52e-11	3.02e-10	10.8	treatmenttdp43_b-treatmentnt_shrna	TRUE
chr14	105248533	105251093	2561	+	ENSG00000184887.14	BTBD6	BTBD6	0.561	5.32	163	1.53e-11	3.04e-10	10.8	treatmenttdp43_b-treatmentnt_shrna	TRUE
chr7	143353400	143362770	9371	-	ENSG00000159784.18	FAM131B	FAM131B	0.567	7.08	163	1.54e-11	3.05e-10	10.8	treatmenttdp43_b-treatmentnt_shrna	TRUE
chr4	163323962	163344832	20871	-	ENSG00000164128.7	NPY1R	NPY1R	1.42	1.25	163	1.54e-11	3.05e-10	10.8	treatmenttdp43_b-treatmentnt_shrna	TRUE
chr19	46660364	46678991	18628	+	ENSG00000245598.7	DACT3-AS1	DACT3-AS1	1.48	0.281	163	1.54e-11	3.06e-10	10.8	treatmenttdp43_b-treatmentnt_shrna	TRUE
chr22	31160182	31207019	46838	+	ENSG00000138942.17	RNF185	RNF185	0.342	6.25	163	1.55e-11	3.07e-10	10.8	treatmenttdp43_b-treatmentnt_shrna	TRUE
chr6	61679961	62286225	606265	-	ENSG00000112232.10	KHDRBS2	KHDRBS2	0.786	2.72	163	1.56e-11	3.09e-10	10.8	treatmenttdp43_b-treatmentnt_shrna	TRUE
chr19	3490821	3500674	9854	-	ENSG00000129932.10	DOHH	DOHH	0.649	4.35	163	1.59e-11	3.14e-10	10.8	treatmenttdp43_b-treatmentnt_shrna	TRUE
chr12	56237807	56258384	20578	-	ENSG00000139645.11	ANKRD52	ANKRD52	0.454	7.9	163	1.6e-11	3.16e-10	10.8	treatmenttdp43_b-treatmentnt_shrna	TRUE
chr17	41801947	41812604	10658	-	ENSG00000141696.13	P3H4	P3H4	-1.18	5.87	163	1.6e-11	3.17e-10	10.8	treatmenttdp43_b-treatmentnt_shrna	TRUE
chr1	25800193	25818221	18029	+	ENSG00000162430.18	SELENON	SELENON	-0.588	8.33	162	1.63e-11	3.21e-10	10.8	treatmenttdp43_b-treatmentnt_shrna	TRUE
chr1	30732469	30757774	25306	-	ENSG00000162511.8	LAPTM5	LAPTM5	-0.988	2.19	162	1.63e-11	3.21e-10	10.8	treatmenttdp43_b-treatmentnt_shrna	TRUE
chr19	8052318	8062660	10343	+	ENSG00000131142.14	CCL25	CCL25	-1.95	-0.531	162	1.63e-11	3.22e-10	10.8	treatmenttdp43_b-treatmentnt_shrna	TRUE
chr12	110614027	110663431	49405	+	ENSG00000204852.17	TCTN1	TCTN1	-0.512	5.31	162	1.64e-11	3.22e-10	10.8	treatmenttdp43_b-treatmentnt_shrna	TRUE
chr17	76376584	76387860	11277	+	ENSG00000176170.14	SPHK1	SPHK1	-1.17	2.35	162	1.64e-11	3.23e-10	10.8	treatmenttdp43_b-treatmentnt_shrna	TRUE
chr2	112645939	112663825	17887	+	ENSG00000144136.11	SLC20A1	SLC20A1	0.587	5.98	162	1.67e-11	3.28e-10	10.8	treatmenttdp43_b-treatmentnt_shrna	TRUE
chr17	81900958	81911432	10475	-	ENSG00000185813.11	PCYT2	PCYT2	0.511	5.97	162	1.67e-11	3.28e-10	10.8	treatmenttdp43_b-treatmentnt_shrna	TRUE
chr11	32091074	32105722	14649	+	ENSG00000049449.10	RCN1	RCN1	-0.525	8.04	162	1.68e-11	3.29e-10	10.8	treatmenttdp43_b-treatmentnt_shrna	TRUE
chr2	130151392	130182750	31359	-	ENSG00000136699.20	SMPD4	SMPD4	0.44	6.25	162	1.69e-11	3.31e-10	10.8	treatmenttdp43_b-treatmentnt_shrna	TRUE
chr22	35648446	35668404	19959	+	ENSG00000221963.6	APOL6	APOL6	-1.21	2.72	162	1.7e-11	3.33e-10	10.8	treatmenttdp43_b-treatmentnt_shrna	TRUE
chr13	37632063	37869802	237740	-	ENSG00000133107.15	TRPC4	TRPC4	-0.793	3.55	162	1.71e-11	3.35e-10	10.8	treatmenttdp43_b-treatmentnt_shrna	TRUE
chr1	66812885	66924856	111972	-	ENSG00000152763.17	DNAI4	DNAI4	-0.96	3.09	162	1.71e-11	3.35e-10	10.8	treatmenttdp43_b-treatmentnt_shrna	TRUE
chr22	49572264	49575426	3163	-	ENSG00000213279.2	NA	ENSG00000213279.2	3.93	-2.82	162	1.71e-11	3.35e-10	10.8	treatmenttdp43_b-treatmentnt_shrna	TRUE
chr6	32178405	32180793	2389	+	ENSG00000204308.8	RNF5	RNF5	0.5	6.1	162	1.72e-11	3.36e-10	10.8	treatmenttdp43_b-treatmentnt_shrna	TRUE
chr4	82422565	82430462	7898	-	ENSG00000152795.18	HNRNPDL	HNRNPDL	0.541	7.61	161	1.72e-11	3.37e-10	10.8	treatmenttdp43_b-treatmentnt_shrna	TRUE
chr6	89433152	89633834	200683	+	ENSG00000135299.17	ANKRD6	ANKRD6	-0.741	5.28	161	1.73e-11	3.38e-10	10.8	treatmenttdp43_b-treatmentnt_shrna	TRUE
chr3	62398346	62875416	477071	-	ENSG00000163618.18	CADPS	CADPS	-0.574	7.99	161	1.73e-11	3.38e-10	10.8	treatmenttdp43_b-treatmentnt_shrna	TRUE
chr13	41566835	41961120	394286	-	ENSG00000102763.18	VWA8	VWA8	-0.656	4.31	161	1.75e-11	3.41e-10	10.8	treatmenttdp43_b-treatmentnt_shrna	TRUE
chr17	48549630	48606414	56785	+	ENSG00000233101.10	HOXB-AS3	HOXB-AS3	1.04	4.03	161	1.76e-11	3.42e-10	10.8	treatmenttdp43_b-treatmentnt_shrna	TRUE
chr1	149842875	149846486	3612	+	ENSG00000220323.4	H2BC19P	H2BC19P	-0.998	1.8	161	1.76e-11	3.43e-10	10.8	treatmenttdp43_b-treatmentnt_shrna	TRUE
chr3	12004388	12192032	187645	+	ENSG00000157152.17	SYN2	SYN2	0.692	4.1	161	1.78e-11	3.46e-10	10.8	treatmenttdp43_b-treatmentnt_shrna	TRUE
chr7	94907202	95296415	389214	+	ENSG00000158528.12	PPP1R9A	PPP1R9A	-0.866	5.35	161	1.8e-11	3.5e-10	10.7	treatmenttdp43_b-treatmentnt_shrna	TRUE
chrX	17375200	17735994	360795	+	ENSG00000188158.17	NHS	NHS	-0.732	4.56	161	1.8e-11	3.5e-10	10.7	treatmenttdp43_b-treatmentnt_shrna	TRUE
chr3	51395867	51500015	104149	-	ENSG00000145041.16	DCAF1	DCAF1	0.377	4.95	160	1.85e-11	3.6e-10	10.7	treatmenttdp43_b-treatmentnt_shrna	TRUE
chr1	42925353	42958893	33541	-	ENSG00000117394.24	SLC2A1	SLC2A1	-1.12	6.63	160	1.86e-11	3.6e-10	10.7	treatmenttdp43_b-treatmentnt_shrna	TRUE
chr4	176683538	176792922	109385	-	ENSG00000150630.4	VEGFC	VEGFC	-1.16	2.44	160	1.86e-11	3.6e-10	10.7	treatmenttdp43_b-treatmentnt_shrna	TRUE
chr16	30650717	30656413	5697	+	ENSG00000156858.12	PRR14	PRR14	0.567	4.9	160	1.86e-11	3.6e-10	10.7	treatmenttdp43_b-treatmentnt_shrna	TRUE
chr12	105235290	105396097	160808	+	ENSG00000235162.9	C12orf75	C12orf75	-0.912	3.57	160	1.87e-11	3.61e-10	10.7	treatmenttdp43_b-treatmentnt_shrna	TRUE
chr1	245154985	245709432	554448	+	ENSG00000162849.16	KIF26B	KIF26B	-0.691	6.79	160	1.88e-11	3.64e-10	10.7	treatmenttdp43_b-treatmentnt_shrna	TRUE
chr3	100749156	100993515	244360	-	ENSG00000154175.18	ABI3BP	ABI3BP	-1.74	2.67	160	1.89e-11	3.65e-10	10.7	treatmenttdp43_b-treatmentnt_shrna	TRUE
chr10	119829404	119892556	63153	-	ENSG00000197771.13	MCMBP	MCMBP	0.398	5.25	160	1.9e-11	3.67e-10	10.7	treatmenttdp43_b-treatmentnt_shrna	TRUE
chr6	35832966	35921342	88377	-	ENSG00000096063.16	SRPK1	SRPK1	-0.724	5.32	160	1.92e-11	3.7e-10	10.7	treatmenttdp43_b-treatmentnt_shrna	TRUE
chr19	14433053	14471867	38815	+	ENSG00000123143.13	PKN1	PKN1	-0.543	6.79	160	1.93e-11	3.72e-10	10.7	treatmenttdp43_b-treatmentnt_shrna	TRUE
chr7	66628881	66649067	20187	+	ENSG00000243335.10	KCTD7	KCTD7	0.471	6.91	160	1.93e-11	3.72e-10	10.7	treatmenttdp43_b-treatmentnt_shrna	TRUE
chr1	162561722	162601240	39519	+	ENSG00000117143.14	UAP1	UAP1	0.815	4.93	159	1.94e-11	3.73e-10	10.7	treatmenttdp43_b-treatmentnt_shrna	TRUE
chr15	24823637	24978723	155087	+	ENSG00000128739.23	SNRPN	SNRPN	0.426	8.83	160	1.94e-11	3.73e-10	10.7	treatmenttdp43_b-treatmentnt_shrna	TRUE
chr13	83877205	83882474	5270	-	ENSG00000178235.8	SLITRK1	SLITRK1	-0.725	4.42	159	1.96e-11	3.76e-10	10.7	treatmenttdp43_b-treatmentnt_shrna	TRUE
chr9	5749832	5879537	129706	-	ENSG00000099219.15	ERMP1	ERMP1	-0.596	4.19	159	2e-11	3.84e-10	10.7	treatmenttdp43_b-treatmentnt_shrna	TRUE
chr6	31639028	31652705	13678	-	ENSG00000204463.14	BAG6	BAG6	0.421	8.26	159	2e-11	3.84e-10	10.7	treatmenttdp43_b-treatmentnt_shrna	TRUE
chr1	226548764	226609230	60467	+	ENSG00000203685.11	STUM	STUM	1.22	3.37	159	2.01e-11	3.85e-10	10.7	treatmenttdp43_b-treatmentnt_shrna	TRUE
chr8	53225724	53251637	25914	-	ENSG00000082556.14	OPRK1	OPRK1	0.799	4.84	159	2.01e-11	3.86e-10	10.7	treatmenttdp43_b-treatmentnt_shrna	TRUE
chr4	38867677	38945739	78063	+	ENSG00000197712.12	FAM114A1	FAM114A1	-1.18	4.48	159	2.02e-11	3.87e-10	10.7	treatmenttdp43_b-treatmentnt_shrna	TRUE
chr19	56595300	56626481	31182	+	ENSG00000197951.10	ZNF71	ZNF71	0.506	5.1	159	2.03e-11	3.88e-10	10.7	treatmenttdp43_b-treatmentnt_shrna	TRUE
chr1	43650149	43705518	55370	+	ENSG00000066135.13	KDM4A	KDM4A	0.365	6.55	159	2.04e-11	3.91e-10	10.7	treatmenttdp43_b-treatmentnt_shrna	TRUE
chr11	45647689	45665622	17934	-	ENSG00000175264.8	CHST1	CHST1	0.569	5.91	158	2.07e-11	3.96e-10	10.7	treatmenttdp43_b-treatmentnt_shrna	TRUE
chr5	72816312	72916733	100422	+	ENSG00000083312.19	TNPO1	TNPO1	-0.509	7.08	158	2.08e-11	3.97e-10	10.7	treatmenttdp43_b-treatmentnt_shrna	TRUE
chr17	43338741	43389226	50486	-	ENSG00000188825.16	LINC00910	LINC00910	-1.14	0.903	158	2.08e-11	3.98e-10	10.7	treatmenttdp43_b-treatmentnt_shrna	TRUE
chr18	46917492	47103478	185987	+	ENSG00000167216.19	KATNAL2	KATNAL2	-1.58	2.3	158	2.09e-11	4e-10	10.7	treatmenttdp43_b-treatmentnt_shrna	TRUE
chr3	133824235	133895882	71648	-	ENSG00000154917.11	RAB6B	RAB6B	0.658	8.77	158	2.17e-11	4.13e-10	10.7	treatmenttdp43_b-treatmentnt_shrna	TRUE
chr16	23641466	23677472	36007	+	ENSG00000166847.10	DCTN5	DCTN5	0.555	7.77	158	2.17e-11	4.14e-10	10.7	treatmenttdp43_b-treatmentnt_shrna	TRUE
chr2	208165343	208190030	24688	-	ENSG00000188674.11	C2orf80	C2orf80	0.609	3.7	158	2.18e-11	4.15e-10	10.7	treatmenttdp43_b-treatmentnt_shrna	TRUE
chr1	109213918	109238182	24265	+	ENSG00000031698.13	SARS1	SARS1	0.452	8.05	157	2.19e-11	4.16e-10	10.7	treatmenttdp43_b-treatmentnt_shrna	TRUE
chr8	101034868	101076407	41540	+	ENSG00000248599.2	FLJ42969	FLJ42969	-1.42	1.05	157	2.19e-11	4.17e-10	10.7	treatmenttdp43_b-treatmentnt_shrna	TRUE
chr1	20651767	20661544	9778	-	ENSG00000244038.11	DDOST	DDOST	-0.526	7.75	157	2.2e-11	4.18e-10	10.7	treatmenttdp43_b-treatmentnt_shrna	TRUE
chr11	61539516	61542259	2744	-	ENSG00000256443.1	NA	ENSG00000256443.1	1.68	-0.721	157	2.21e-11	4.19e-10	10.7	treatmenttdp43_b-treatmentnt_shrna	TRUE
chr6	79484991	79537458	52468	-	ENSG00000135338.14	LCA5	LCA5	-0.87	4.13	157	2.22e-11	4.21e-10	10.7	treatmenttdp43_b-treatmentnt_shrna	TRUE
chr21	6630182	6670695	40514	-	ENSG00000280145.3	NA	ENSG00000280145.3	-0.679	2.77	157	2.22e-11	4.21e-10	10.7	treatmenttdp43_b-treatmentnt_shrna	TRUE
chr16	68084751	68229259	144509	+	ENSG00000072736.19	NFATC3	NFATC3	0.547	4.66	157	2.24e-11	4.24e-10	10.6	treatmenttdp43_b-treatmentnt_shrna	TRUE
chr12	116910950	117031148	120199	+	ENSG00000174989.13	FBXW8	FBXW8	0.455	5.25	157	2.24e-11	4.24e-10	10.6	treatmenttdp43_b-treatmentnt_shrna	TRUE
chr16	19716456	19858467	142012	+	ENSG00000174628.17	IQCK	IQCK	0.775	3.51	157	2.25e-11	4.26e-10	10.6	treatmenttdp43_b-treatmentnt_shrna	TRUE
chr5	55935095	55995022	59928	-	ENSG00000134352.21	IL6ST	IL6ST	-1.12	7.74	157	2.26e-11	4.27e-10	10.6	treatmenttdp43_b-treatmentnt_shrna	TRUE
chr19	32719753	32829580	109828	+	ENSG00000173809.18	TDRD12	TDRD12	1.54	1.04	157	2.27e-11	4.28e-10	10.6	treatmenttdp43_b-treatmentnt_shrna	TRUE
chr6	16761138	16763947	2810	+	ENSG00000229931.3	NA	ENSG00000229931.3	-0.712	2.4	157	2.28e-11	4.3e-10	10.6	treatmenttdp43_b-treatmentnt_shrna	TRUE
chr16	84648511	84667686	19176	+	ENSG00000135686.13	KLHL36	KLHL36	-0.372	5.67	157	2.29e-11	4.32e-10	10.6	treatmenttdp43_b-treatmentnt_shrna	TRUE
chr6	55106460	55282617	176158	+	ENSG00000137252.10	HCRTR2	HCRTR2	-0.708	2.77	157	2.32e-11	4.37e-10	10.6	treatmenttdp43_b-treatmentnt_shrna	TRUE
chr3	67654669	67947713	293045	+	ENSG00000241316.8	SUCLG2-DT	SUCLG2-DT	-0.798	2.47	157	2.32e-11	4.37e-10	10.6	treatmenttdp43_b-treatmentnt_shrna	TRUE
chr18	8609437	8639383	29947	+	ENSG00000206418.5	RAB12	RAB12	0.452	5.95	156	2.32e-11	4.38e-10	10.6	treatmenttdp43_b-treatmentnt_shrna	TRUE
chr1	182641816	182684587	42772	-	ENSG00000135824.13	RGS8	RGS8	-0.716	6.76	156	2.33e-11	4.39e-10	10.6	treatmenttdp43_b-treatmentnt_shrna	TRUE
chr20	63488013	63499239	11227	-	ENSG00000101210.13	EEF1A2	EEF1A2	0.394	8.62	156	2.34e-11	4.41e-10	10.6	treatmenttdp43_b-treatmentnt_shrna	TRUE
chr14	31446036	31457506	11471	-	ENSG00000129480.13	DTD2	DTD2	-0.561	3.9	156	2.35e-11	4.42e-10	10.6	treatmenttdp43_b-treatmentnt_shrna	TRUE
chr10	100188300	100229596	41297	-	ENSG00000213341.11	CHUK	CHUK	-0.544	3.94	156	2.37e-11	4.44e-10	10.6	treatmenttdp43_b-treatmentnt_shrna	TRUE
chr1	44221070	44355260	134191	-	ENSG00000117419.16	ERI3	ERI3	-0.605	5.94	156	2.39e-11	4.48e-10	10.6	treatmenttdp43_b-treatmentnt_shrna	TRUE
chr11	61299451	61342596	43146	-	ENSG00000167986.15	DDB1	DDB1	0.32	8.49	156	2.39e-11	4.49e-10	10.6	treatmenttdp43_b-treatmentnt_shrna	TRUE
chr12	48766194	48789089	22896	-	ENSG00000174233.12	ADCY6	ADCY6	0.417	6.29	156	2.4e-11	4.5e-10	10.6	treatmenttdp43_b-treatmentnt_shrna	TRUE
chr18	47808957	47931146	122190	-	ENSG00000175387.16	SMAD2	SMAD2	0.476	6.39	156	2.4e-11	4.5e-10	10.6	treatmenttdp43_b-treatmentnt_shrna	TRUE
chr2	210431249	210477652	46404	-	ENSG00000115365.12	LANCL1	LANCL1	-0.68	5.86	156	2.41e-11	4.51e-10	10.6	treatmenttdp43_b-treatmentnt_shrna	TRUE
chr6	42929480	42939294	9815	+	ENSG00000137161.18	CNPY3	CNPY3	-0.484	5.48	156	2.42e-11	4.53e-10	10.6	treatmenttdp43_b-treatmentnt_shrna	TRUE
chr13	19674752	19783019	108268	-	ENSG00000121390.19	PSPC1	PSPC1	0.425	5.77	156	2.44e-11	4.56e-10	10.6	treatmenttdp43_b-treatmentnt_shrna	TRUE
chr17	44959693	44968303	8611	-	ENSG00000131094.4	C1QL1	C1QL1	1.55	7.1	156	2.46e-11	4.6e-10	10.6	treatmenttdp43_b-treatmentnt_shrna	TRUE
chr4	175632934	176002664	369731	-	ENSG00000150625.17	GPM6A	GPM6A	-0.655	7.34	156	2.46e-11	4.6e-10	10.6	treatmenttdp43_b-treatmentnt_shrna	TRUE
chr1	32072031	32102866	30836	+	ENSG00000121775.18	TMEM39B	TMEM39B	0.777	3.41	155	2.47e-11	4.6e-10	10.6	treatmenttdp43_b-treatmentnt_shrna	TRUE
chr3	141876124	141926549	50426	+	ENSG00000069849.11	ATP1B3	ATP1B3	0.474	6.64	155	2.47e-11	4.61e-10	10.6	treatmenttdp43_b-treatmentnt_shrna	TRUE
chr1	218345336	218444619	99284	+	ENSG00000092969.12	TGFB2	TGFB2	0.695	8.05	155	2.47e-11	4.61e-10	10.6	treatmenttdp43_b-treatmentnt_shrna	TRUE
chr12	22625075	22690665	65591	+	ENSG00000139163.16	ETNK1	ETNK1	-0.694	4.65	155	2.48e-11	4.62e-10	10.6	treatmenttdp43_b-treatmentnt_shrna	TRUE
chr6	127968785	128520616	551832	-	ENSG00000152894.15	PTPRK	PTPRK	0.69	4.8	155	2.49e-11	4.63e-10	10.6	treatmenttdp43_b-treatmentnt_shrna	TRUE
chr11	102862736	102874982	12247	-	ENSG00000262406.3	MMP12	MMP12	-2.14	-0.823	155	2.5e-11	4.65e-10	10.6	treatmenttdp43_b-treatmentnt_shrna	TRUE
chr1	151540305	151583583	43279	+	ENSG00000143367.17	TUFT1	TUFT1	-0.673	5.27	155	2.52e-11	4.69e-10	10.6	treatmenttdp43_b-treatmentnt_shrna	TRUE
chr20	37983007	38033461	50455	-	ENSG00000101407.13	TTI1	TTI1	0.469	4.58	155	2.54e-11	4.71e-10	10.6	treatmenttdp43_b-treatmentnt_shrna	TRUE
chr9	100473149	100577636	104488	+	ENSG00000241697.5	TMEFF1	TMEFF1	-0.727	6.04	155	2.55e-11	4.73e-10	10.6	treatmenttdp43_b-treatmentnt_shrna	TRUE
chr7	19719315	19773617	54303	-	ENSG00000173452.14	TMEM196	TMEM196	-0.679	3.67	155	2.59e-11	4.8e-10	10.6	treatmenttdp43_b-treatmentnt_shrna	TRUE
chr1	23956839	23963462	6624	+	ENSG00000189266.13	PNRC2	PNRC2	-0.433	5.65	155	2.59e-11	4.8e-10	10.6	treatmenttdp43_b-treatmentnt_shrna	TRUE
chr11	65180566	65212006	31441	+	ENSG00000014216.16	CAPN1	CAPN1	0.393	7.25	155	2.6e-11	4.8e-10	10.6	treatmenttdp43_b-treatmentnt_shrna	TRUE
chr2	216694404	217336120	641717	+	ENSG00000233143.4	NA	ENSG00000233143.4	-0.997	3.35	155	2.6e-11	4.8e-10	10.6	treatmenttdp43_b-treatmentnt_shrna	TRUE
chr5	151661096	151686975	25880	-	ENSG00000113140.11	SPARC	SPARC	-0.678	11.6	155	2.61e-11	4.83e-10	10.6	treatmenttdp43_b-treatmentnt_shrna	TRUE
chr14	74881891	74903743	21853	+	ENSG00000119689.15	DLST	DLST	0.371	6.56	154	2.63e-11	4.86e-10	10.6	treatmenttdp43_b-treatmentnt_shrna	TRUE
chr13	95019835	95301475	281641	-	ENSG00000125257.16	ABCC4	ABCC4	-0.622	3.89	154	2.63e-11	4.86e-10	10.6	treatmenttdp43_b-treatmentnt_shrna	TRUE
chr13	99981784	99986765	4982	+	ENSG00000043355.12	ZIC2	ZIC2	0.697	3.07	154	2.64e-11	4.86e-10	10.6	treatmenttdp43_b-treatmentnt_shrna	TRUE
chr14	67727374	67816590	89217	-	ENSG00000072121.17	ZFYVE26	ZFYVE26	0.884	5.75	154	2.65e-11	4.88e-10	10.6	treatmenttdp43_b-treatmentnt_shrna	TRUE
chr8	78666089	78719765	53677	+	ENSG00000104427.12	ZC2HC1A	ZC2HC1A	0.665	5.07	154	2.71e-11	4.99e-10	10.6	treatmenttdp43_b-treatmentnt_shrna	TRUE
chr9	35104112	35116341	12230	-	ENSG00000005238.20	FAM214B	FAM214B	0.43	6.71	154	2.73e-11	5.03e-10	10.6	treatmenttdp43_b-treatmentnt_shrna	TRUE
chr16	89560677	89564542	3866	+	ENSG00000167526.14	RPL13	RPL13	0.861	8.41	154	2.74e-11	5.03e-10	10.6	treatmenttdp43_b-treatmentnt_shrna	TRUE
chr7	497258	520296	23039	-	ENSG00000197461.13	PDGFA	PDGFA	0.699	4.11	154	2.74e-11	5.05e-10	10.6	treatmenttdp43_b-treatmentnt_shrna	TRUE
chr20	62066830	62068437	1608	+	ENSG00000283078.1	NA	ENSG00000283078.1	0.954	1.23	154	2.76e-11	5.08e-10	10.6	treatmenttdp43_b-treatmentnt_shrna	TRUE
chr2	201620184	201643570	23387	-	ENSG00000155755.20	TMEM237	TMEM237	0.479	5.81	154	2.77e-11	5.08e-10	10.6	treatmenttdp43_b-treatmentnt_shrna	TRUE
chr19	19254756	19262804	8049	-	ENSG00000187664.9	HAPLN4	HAPLN4	0.555	3.84	154	2.77e-11	5.08e-10	10.6	treatmenttdp43_b-treatmentnt_shrna	TRUE
chr6	44270450	44307506	37057	+	ENSG00000178233.18	TMEM151B	TMEM151B	0.543	8.13	153	2.82e-11	5.16e-10	10.6	treatmenttdp43_b-treatmentnt_shrna	TRUE
chr1	13892792	15118043	1225252	+	ENSG00000189337.17	KAZN	KAZN	-0.66	6.27	153	2.83e-11	5.18e-10	10.5	treatmenttdp43_b-treatmentnt_shrna	TRUE
chr2	191678068	191741097	63030	+	ENSG00000173559.15	NABP1	NABP1	-1.32	3.67	153	2.84e-11	5.21e-10	10.5	treatmenttdp43_b-treatmentnt_shrna	TRUE
chr9	135499984	135504673	4690	+	ENSG00000122140.13	MRPS2	MRPS2	0.56	5.18	153	2.87e-11	5.25e-10	10.5	treatmenttdp43_b-treatmentnt_shrna	TRUE
chr2	216412383	216483053	70671	+	ENSG00000138375.14	SMARCAL1	SMARCAL1	0.528	4.57	153	2.89e-11	5.28e-10	10.5	treatmenttdp43_b-treatmentnt_shrna	TRUE
chr9	35814451	35865518	51068	+	ENSG00000137103.20	TMEM8B	TMEM8B	0.668	6.75	153	2.97e-11	5.42e-10	10.5	treatmenttdp43_b-treatmentnt_shrna	TRUE
chr18	23957754	23982556	24803	-	ENSG00000265752.3	NA	ENSG00000265752.3	-3.09	-1.73	153	2.97e-11	5.42e-10	10.5	treatmenttdp43_b-treatmentnt_shrna	TRUE
chr12	39293228	39443390	150163	-	ENSG00000139116.19	KIF21A	KIF21A	0.529	7.58	152	2.98e-11	5.43e-10	10.5	treatmenttdp43_b-treatmentnt_shrna	TRUE
chr15	39799008	39920266	121259	-	ENSG00000166073.11	GPR176	GPR176	0.728	3.37	152	2.98e-11	5.43e-10	10.5	treatmenttdp43_b-treatmentnt_shrna	TRUE
chr1	151060397	151069544	9148	+	ENSG00000213190.4	MLLT11	MLLT11	0.505	9.11	152	2.98e-11	5.43e-10	10.5	treatmenttdp43_b-treatmentnt_shrna	TRUE
chr3	50226292	50259362	33071	+	ENSG00000114353.17	GNAI2	GNAI2	0.511	8.52	152	3e-11	5.46e-10	10.5	treatmenttdp43_b-treatmentnt_shrna	TRUE
chr12	124993645	125031231	37587	+	ENSG00000184992.13	BRI3BP	BRI3BP	0.465	4.06	152	3e-11	5.46e-10	10.5	treatmenttdp43_b-treatmentnt_shrna	TRUE
chr4	168216291	168318883	102593	-	ENSG00000137628.18	DDX60	DDX60	-1.1	2.07	152	3.02e-11	5.49e-10	10.5	treatmenttdp43_b-treatmentnt_shrna	TRUE
chr9	75088514	75147265	58752	+	ENSG00000134996.12	OSTF1	OSTF1	0.515	3.93	152	3.03e-11	5.5e-10	10.5	treatmenttdp43_b-treatmentnt_shrna	TRUE
chrX	70925579	70931125	5547	-	ENSG00000165349.12	SLC7A3	SLC7A3	-0.795	1.59	152	3.03e-11	5.5e-10	10.5	treatmenttdp43_b-treatmentnt_shrna	TRUE
chr9	86026146	86100173	74028	-	ENSG00000135052.16	GOLM1	GOLM1	-0.363	8.46	152	3.04e-11	5.52e-10	10.5	treatmenttdp43_b-treatmentnt_shrna	TRUE
chr13	94601857	94634661	32805	+	ENSG00000152749.8	GPR180	GPR180	-0.536	3.5	152	3.04e-11	5.52e-10	10.5	treatmenttdp43_b-treatmentnt_shrna	TRUE
chr12	109573255	109598125	24871	+	ENSG00000110921.14	MVK	MVK	0.59	4.96	152	3.07e-11	5.56e-10	10.5	treatmenttdp43_b-treatmentnt_shrna	TRUE
chr12	57516588	57521737	5150	-	ENSG00000175197.13	DDIT3	DDIT3	0.591	5.65	152	3.07e-11	5.56e-10	10.5	treatmenttdp43_b-treatmentnt_shrna	TRUE
chr20	1325400	1378735	53336	+	ENSG00000234684.8	SDCBP2-AS1	SDCBP2-AS1	-0.904	2.23	152	3.08e-11	5.57e-10	10.5	treatmenttdp43_b-treatmentnt_shrna	TRUE
chr19	5916139	5978142	62004	-	ENSG00000031823.14	RANBP3	RANBP3	0.771	6.05	152	3.11e-11	5.63e-10	10.5	treatmenttdp43_b-treatmentnt_shrna	TRUE
chr17	28897781	28903079	5299	-	ENSG00000167536.14	DHRS13	DHRS13	0.537	4.85	152	3.14e-11	5.68e-10	10.5	treatmenttdp43_b-treatmentnt_shrna	TRUE
chr17	17303335	17347663	44329	+	ENSG00000205309.14	NT5M	NT5M	0.861	3.09	152	3.14e-11	5.68e-10	10.5	treatmenttdp43_b-treatmentnt_shrna	TRUE
chr3	32525974	32570858	44885	-	ENSG00000144635.9	DYNC1LI1	DYNC1LI1	0.424	6.57	152	3.15e-11	5.69e-10	10.5	treatmenttdp43_b-treatmentnt_shrna	TRUE
chr3	107522936	107811339	288404	+	ENSG00000114439.19	BBX	BBX	-0.88	5.63	152	3.16e-11	5.69e-10	10.5	treatmenttdp43_b-treatmentnt_shrna	TRUE
chr2	160272151	160493807	221657	-	ENSG00000153250.21	RBMS1	RBMS1	0.42	6.34	151	3.17e-11	5.72e-10	10.5	treatmenttdp43_b-treatmentnt_shrna	TRUE
chr8	48008415	48064708	56294	+	ENSG00000169139.12	UBE2V2	UBE2V2	0.458	6.17	151	3.18e-11	5.73e-10	10.5	treatmenttdp43_b-treatmentnt_shrna	TRUE
chr15	64911902	64958691	46790	+	ENSG00000166839.18	ANKDD1A	ANKDD1A	0.894	2.39	151	3.2e-11	5.77e-10	10.5	treatmenttdp43_b-treatmentnt_shrna	TRUE
chr1	9292894	9369532	76639	+	ENSG00000171621.14	SPSB1	SPSB1	-0.809	4.12	151	3.24e-11	5.83e-10	10.5	treatmenttdp43_b-treatmentnt_shrna	TRUE
chr1	166839447	166856359	16913	+	ENSG00000143157.12	POGK	POGK	0.487	6.39	151	3.26e-11	5.86e-10	10.5	treatmenttdp43_b-treatmentnt_shrna	TRUE
chr10	100529072	100559998	30927	+	ENSG00000166135.14	HIF1AN	HIF1AN	0.551	6.55	151	3.27e-11	5.89e-10	10.5	treatmenttdp43_b-treatmentnt_shrna	TRUE
chr14	77335029	77377094	42066	-	ENSG00000100580.8	TMED8	TMED8	-0.82	5.92	151	3.28e-11	5.89e-10	10.5	treatmenttdp43_b-treatmentnt_shrna	TRUE
chr3	15427598	15450635	23038	+	ENSG00000144597.14	EAF1	EAF1	0.566	6.28	151	3.28e-11	5.89e-10	10.5	treatmenttdp43_b-treatmentnt_shrna	TRUE
chr7	79452877	79471208	18332	+	ENSG00000234456.10	MAGI2-AS3	MAGI2-AS3	-0.595	4.5	151	3.28e-11	5.89e-10	10.5	treatmenttdp43_b-treatmentnt_shrna	TRUE
chr14	105472962	105480162	7201	+	ENSG00000182809.11	CRIP2	CRIP2	0.57	7	151	3.3e-11	5.91e-10	10.5	treatmenttdp43_b-treatmentnt_shrna	TRUE
chr18	5954706	6415237	460532	-	ENSG00000154655.16	L3MBTL4	L3MBTL4	-0.788	2.05	151	3.34e-11	5.98e-10	10.5	treatmenttdp43_b-treatmentnt_shrna	TRUE
chr15	90233808	90245811	12004	+	ENSG00000183208.13	GDPGP1	GDPGP1	-0.894	1.58	151	3.35e-11	5.99e-10	10.5	treatmenttdp43_b-treatmentnt_shrna	TRUE
chr7	19695461	19709037	13577	-	ENSG00000105849.6	POLR1F	POLR1F	-0.641	4.38	151	3.35e-11	6e-10	10.5	treatmenttdp43_b-treatmentnt_shrna	TRUE
chr1	98890245	99227929	337685	-	ENSG00000117598.14	PLPPR5	PLPPR5	-0.771	3	151	3.35e-11	6e-10	10.5	treatmenttdp43_b-treatmentnt_shrna	TRUE
chr10	69630247	69633596	3350	+	ENSG00000171224.9	FAM241B	FAM241B	0.473	5.09	150	3.37e-11	6.03e-10	10.5	treatmenttdp43_b-treatmentnt_shrna	TRUE
chr8	108606850	108787594	180745	-	ENSG00000164841.5	TMEM74	TMEM74	1.14	1.46	150	3.39e-11	6.05e-10	10.5	treatmenttdp43_b-treatmentnt_shrna	TRUE
chr22	26169462	26383597	214136	+	ENSG00000100095.19	SEZ6L	SEZ6L	0.932	5.72	150	3.41e-11	6.09e-10	10.5	treatmenttdp43_b-treatmentnt_shrna	TRUE
chr16	57471922	57487327	15406	-	ENSG00000125170.11	DOK4	DOK4	0.453	6.58	150	3.42e-11	6.09e-10	10.5	treatmenttdp43_b-treatmentnt_shrna	TRUE
chr22	37807905	37817176	9272	+	ENSG00000100116.17	GCAT	GCAT	0.66	4.34	150	3.44e-11	6.12e-10	10.5	treatmenttdp43_b-treatmentnt_shrna	TRUE
chr11	94128841	94181968	53128	+	ENSG00000110218.9	PANX1	PANX1	-0.666	5.72	150	3.44e-11	6.12e-10	10.5	treatmenttdp43_b-treatmentnt_shrna	TRUE
chr6	43014103	43021298	7196	+	ENSG00000124702.19	KLHDC3	KLHDC3	0.408	6.49	150	3.46e-11	6.15e-10	10.5	treatmenttdp43_b-treatmentnt_shrna	TRUE
chr3	124965710	125055997	90288	-	ENSG00000173706.14	HEG1	HEG1	-0.822	7.66	150	3.46e-11	6.15e-10	10.5	treatmenttdp43_b-treatmentnt_shrna	TRUE
chr12	101393116	101407772	14657	-	ENSG00000120805.14	ARL1	ARL1	-0.567	6.2	150	3.47e-11	6.17e-10	10.5	treatmenttdp43_b-treatmentnt_shrna	TRUE
chr10	116274270	116281071	6802	+	ENSG00000285587.1	LOC107984273	LOC107984273	-1.08	1.08	150	3.49e-11	6.19e-10	10.5	treatmenttdp43_b-treatmentnt_shrna	TRUE
chr10	121928056	121952139	24084	+	ENSG00000226864.3	ATE1-AS1	ATE1-AS1	-1.37	0.382	150	3.5e-11	6.21e-10	10.5	treatmenttdp43_b-treatmentnt_shrna	TRUE
chr6	485154	693139	207986	-	ENSG00000112685.14	EXOC2	EXOC2	0.42	5.76	150	3.53e-11	6.26e-10	10.5	treatmenttdp43_b-treatmentnt_shrna	TRUE
chr21	6215291	6217681	2391	-	ENSG00000288187.1	NA	ENSG00000288187.1	0.759	2.2	150	3.55e-11	6.29e-10	10.5	treatmenttdp43_b-treatmentnt_shrna	TRUE
chr17	48595751	48604992	9242	-	ENSG00000108511.10	HOXB6	HOXB6	0.412	6.37	149	3.59e-11	6.36e-10	10.4	treatmenttdp43_b-treatmentnt_shrna	TRUE
chr7	101239458	101252316	12859	-	ENSG00000214253.9	FIS1	FIS1	0.518	6.25	149	3.59e-11	6.36e-10	10.4	treatmenttdp43_b-treatmentnt_shrna	TRUE
chr12	116738178	116853631	115454	+	ENSG00000135119.15	RNFT2	RNFT2	-1.18	4.49	149	3.62e-11	6.4e-10	10.4	treatmenttdp43_b-treatmentnt_shrna	TRUE
chr12	54280193	54287088	6896	+	ENSG00000135486.19	HNRNPA1	HNRNPA1	0.593	8.96	149	3.62e-11	6.4e-10	10.4	treatmenttdp43_b-treatmentnt_shrna	TRUE
chr16	56191390	56357444	166055	+	ENSG00000087258.16	GNAO1	GNAO1	0.498	8.05	149	3.64e-11	6.42e-10	10.4	treatmenttdp43_b-treatmentnt_shrna	TRUE
chr6	52977948	52995304	17357	-	ENSG00000170899.11	GSTA4	GSTA4	0.451	6.42	149	3.67e-11	6.47e-10	10.4	treatmenttdp43_b-treatmentnt_shrna	TRUE
chr8	64373105	64383919	10815	+	ENSG00000254377.8	MIR124-2HG	MIR124-2HG	0.59	4.08	149	3.67e-11	6.48e-10	10.4	treatmenttdp43_b-treatmentnt_shrna	TRUE
chr6	30541381	30556489	15109	-	ENSG00000204590.13	GNL1	GNL1	-0.381	7.32	149	3.75e-11	6.61e-10	10.4	treatmenttdp43_b-treatmentnt_shrna	TRUE
chrX	139726346	139945276	218931	-	ENSG00000101974.15	ATP11C	ATP11C	-0.594	4.54	149	3.79e-11	6.69e-10	10.4	treatmenttdp43_b-treatmentnt_shrna	TRUE
chr1	35713877	35718894	5018	-	ENSG00000142686.8	C1orf216	C1orf216	1.12	1.06	149	3.81e-11	6.7e-10	10.4	treatmenttdp43_b-treatmentnt_shrna	TRUE
chr17	34927859	34981078	53220	-	ENSG00000132141.14	CCT6B	CCT6B	-1.19	1.05	149	3.81e-11	6.71e-10	10.4	treatmenttdp43_b-treatmentnt_shrna	TRUE
chr16	87406246	87493024	86779	-	ENSG00000140948.13	ZCCHC14	ZCCHC14	-0.564	5.72	148	3.82e-11	6.73e-10	10.4	treatmenttdp43_b-treatmentnt_shrna	TRUE
chr20	20368104	20370949	2846	+	ENSG00000173404.5	INSM1	INSM1	-1.13	1.64	148	3.84e-11	6.75e-10	10.4	treatmenttdp43_b-treatmentnt_shrna	TRUE
chr9	126914774	127223166	308393	+	ENSG00000136828.19	RALGPS1	RALGPS1	0.915	6.32	148	3.89e-11	6.83e-10	10.4	treatmenttdp43_b-treatmentnt_shrna	TRUE
chr20	62544165	62551526	7362	-	ENSG00000174403.17	NA	ENSG00000174403.17	-1.39	0.886	148	3.9e-11	6.85e-10	10.4	treatmenttdp43_b-treatmentnt_shrna	TRUE
chr3	132417502	132539032	121531	+	ENSG00000138246.17	DNAJC13	DNAJC13	0.4	6.35	148	3.92e-11	6.88e-10	10.4	treatmenttdp43_b-treatmentnt_shrna	TRUE
chr9	37438102	37465450	27349	-	ENSG00000168795.5	ZBTB5	ZBTB5	0.436	5.37	148	3.93e-11	6.89e-10	10.4	treatmenttdp43_b-treatmentnt_shrna	TRUE
chr4	88007635	88077777	70143	+	ENSG00000118762.8	PKD2	PKD2	-0.53	5.07	148	3.97e-11	6.95e-10	10.4	treatmenttdp43_b-treatmentnt_shrna	TRUE
chr15	72241181	72272999	31819	-	ENSG00000137817.17	PARP6	PARP6	0.541	6.59	148	4e-11	7e-10	10.4	treatmenttdp43_b-treatmentnt_shrna	TRUE
chr14	91232532	91253925	21394	-	ENSG00000119714.11	GPR68	GPR68	0.915	3.83	148	4.01e-11	7.02e-10	10.4	treatmenttdp43_b-treatmentnt_shrna	TRUE
chr1	35557473	35567274	9802	+	ENSG00000020129.16	NCDN	NCDN	-0.473	7.65	148	4.02e-11	7.03e-10	10.4	treatmenttdp43_b-treatmentnt_shrna	TRUE
chr12	12685498	12722369	36872	+	ENSG00000111276.12	CDKN1B	CDKN1B	-0.46	5.44	148	4.03e-11	7.05e-10	10.4	treatmenttdp43_b-treatmentnt_shrna	TRUE
chr2	218568580	218597080	28501	+	ENSG00000144580.14	CNOT9	CNOT9	0.425	5.5	148	4.04e-11	7.06e-10	10.4	treatmenttdp43_b-treatmentnt_shrna	TRUE
chr6	90513573	90587086	73514	-	ENSG00000135341.19	MAP3K7	MAP3K7	0.36	5.83	148	4.06e-11	7.09e-10	10.4	treatmenttdp43_b-treatmentnt_shrna	TRUE
chr1	16440721	16460078	19358	+	ENSG00000157191.20	NECAP2	NECAP2	0.534	4.94	147	4.13e-11	7.2e-10	10.4	treatmenttdp43_b-treatmentnt_shrna	TRUE
chr3	32105689	32168709	63021	+	ENSG00000152642.11	GPD1L	GPD1L	0.552	5.03	147	4.15e-11	7.24e-10	10.4	treatmenttdp43_b-treatmentnt_shrna	TRUE
chr16	89873570	89913627	40058	+	ENSG00000141002.20	TCF25	TCF25	-0.61	6.75	147	4.17e-11	7.26e-10	10.4	treatmenttdp43_b-treatmentnt_shrna	TRUE
chr5	55995153	56003649	8497	+	ENSG00000227908.5	IL6ST-DT	IL6ST-DT	-1.28	0.209	147	4.2e-11	7.32e-10	10.4	treatmenttdp43_b-treatmentnt_shrna	TRUE
chr10	63664664	64693446	1028783	+	ENSG00000228566.2	NA	ENSG00000228566.2	-1.76	-0.518	147	4.22e-11	7.34e-10	10.4	treatmenttdp43_b-treatmentnt_shrna	TRUE
chr15	73051710	73305205	253496	+	ENSG00000067141.17	NEO1	NEO1	0.753	7.99	147	4.3e-11	7.48e-10	10.4	treatmenttdp43_b-treatmentnt_shrna	TRUE
chr14	21016763	21070872	54110	-	ENSG00000165795.25	NDRG2	NDRG2	0.851	4.43	146	4.43e-11	7.7e-10	10.4	treatmenttdp43_b-treatmentnt_shrna	TRUE
chr3	40387184	40428744	41561	+	ENSG00000168032.10	ENTPD3	ENTPD3	0.838	1.95	146	4.43e-11	7.7e-10	10.4	treatmenttdp43_b-treatmentnt_shrna	TRUE
chr3	45555394	45686341	130948	+	ENSG00000144791.10	LIMD1	LIMD1	-0.645	4.27	146	4.46e-11	7.75e-10	10.4	treatmenttdp43_b-treatmentnt_shrna	TRUE
chr4	48497357	48780322	282966	-	ENSG00000075539.15	FRYL	FRYL	0.762	5.89	146	4.54e-11	7.88e-10	10.3	treatmenttdp43_b-treatmentnt_shrna	TRUE
chr8	22106874	22109419	2546	-	ENSG00000275074.2	NUDT18	NUDT18	-0.821	2.52	146	4.54e-11	7.88e-10	10.3	treatmenttdp43_b-treatmentnt_shrna	TRUE
chr3	100492619	100577444	84826	+	ENSG00000181458.10	TMEM45A	TMEM45A	-0.975	3.7	146	4.59e-11	7.96e-10	10.3	treatmenttdp43_b-treatmentnt_shrna	TRUE
chr22	43166622	43187134	20513	-	ENSG00000100304.13	TTLL12	TTLL12	0.613	5.58	145	4.64e-11	8.04e-10	10.3	treatmenttdp43_b-treatmentnt_shrna	TRUE
chr2	96143169	96145440	2272	-	ENSG00000158050.5	DUSP2	DUSP2	1.3	0.222	145	4.69e-11	8.12e-10	10.3	treatmenttdp43_b-treatmentnt_shrna	TRUE
chr11	10858179	10908972	50794	+	ENSG00000247271.9	ZBED5-AS1	ZBED5-AS1	-0.774	2.52	145	4.69e-11	8.12e-10	10.3	treatmenttdp43_b-treatmentnt_shrna	TRUE
chr18	9708275	9862551	154277	+	ENSG00000168461.13	RAB31	RAB31	-0.541	7.91	145	4.7e-11	8.13e-10	10.3	treatmenttdp43_b-treatmentnt_shrna	TRUE
chr6	27374615	27403908	29294	+	ENSG00000124613.9	ZNF391	ZNF391	-1.22	2.92	145	4.75e-11	8.2e-10	10.3	treatmenttdp43_b-treatmentnt_shrna	TRUE
chr4	56809860	56821742	11883	-	ENSG00000128040.12	SPINK2	SPINK2	3.72	-2.03	145	4.77e-11	8.22e-10	10.3	treatmenttdp43_b-treatmentnt_shrna	TRUE
chr4	4235542	4248223	12682	-	ENSG00000132406.12	TMEM128	TMEM128	0.509	3.89	145	4.77e-11	8.23e-10	10.3	treatmenttdp43_b-treatmentnt_shrna	TRUE
chr16	4882507	4960741	78235	-	ENSG00000118898.16	PPL	PPL	0.645	3.66	145	4.78e-11	8.24e-10	10.3	treatmenttdp43_b-treatmentnt_shrna	TRUE
chr10	71212570	71302864	90295	+	ENSG00000107731.12	UNC5B	UNC5B	0.79	5.55	145	4.84e-11	8.34e-10	10.3	treatmenttdp43_b-treatmentnt_shrna	TRUE
chr3	33150043	33218810	68768	-	ENSG00000173705.9	SUSD5	SUSD5	0.645	3.33	145	4.88e-11	8.4e-10	10.3	treatmenttdp43_b-treatmentnt_shrna	TRUE
chr9	137299631	137302271	2641	-	ENSG00000198435.4	NRARP	NRARP	0.961	1.14	145	4.89e-11	8.41e-10	10.3	treatmenttdp43_b-treatmentnt_shrna	TRUE
chr7	140640909	140669476	28568	+	ENSG00000285904.1	NA	ENSG00000285904.1	-2.62	-1.79	145	4.94e-11	8.49e-10	10.3	treatmenttdp43_b-treatmentnt_shrna	TRUE
chr16	30005514	30023270	17757	-	ENSG00000149927.18	DOC2A	DOC2A	0.892	2.71	145	4.95e-11	8.5e-10	10.3	treatmenttdp43_b-treatmentnt_shrna	TRUE
chr16	56589074	56591088	2015	+	ENSG00000087250.9	MT3	MT3	1.54	1.41	144	4.97e-11	8.54e-10	10.3	treatmenttdp43_b-treatmentnt_shrna	TRUE
chr6	26055740	26056470	731	-	ENSG00000187837.4	H1-2	H1-2	-1.34	2.1	144	5.07e-11	8.7e-10	10.3	treatmenttdp43_b-treatmentnt_shrna	TRUE
chr13	25161679	25172288	10610	-	ENSG00000165566.13	AMER2	AMER2	-0.737	5.58	144	5.09e-11	8.72e-10	10.3	treatmenttdp43_b-treatmentnt_shrna	TRUE
chr17	48294335	48308762	14428	+	ENSG00000235300.4	SKAP1-AS2	SKAP1-AS2	-0.854	2.17	144	5.1e-11	8.73e-10	10.3	treatmenttdp43_b-treatmentnt_shrna	TRUE
chr3	101827991	101861022	33032	+	ENSG00000144802.11	NFKBIZ	NFKBIZ	-0.744	3.87	144	5.12e-11	8.76e-10	10.3	treatmenttdp43_b-treatmentnt_shrna	TRUE
chr11	5689610	5737089	47480	+	ENSG00000132274.17	TRIM22	TRIM22	-0.73	5.69	144	5.16e-11	8.84e-10	10.3	treatmenttdp43_b-treatmentnt_shrna	TRUE
chr1	63322567	63325128	2562	+	ENSG00000187140.6	FOXD3	FOXD3	1.16	-0.211	144	5.17e-11	8.84e-10	10.3	treatmenttdp43_b-treatmentnt_shrna	TRUE
chr19	7629796	7647477	17682	+	ENSG00000268400.6	NA	ENSG00000268400.6	2.2	-0.687	144	5.18e-11	8.85e-10	10.3	treatmenttdp43_b-treatmentnt_shrna	TRUE
chr8	10054292	10428891	374600	+	ENSG00000175806.15	MSRA	MSRA	-0.667	3.42	144	5.21e-11	8.89e-10	10.3	treatmenttdp43_b-treatmentnt_shrna	TRUE
chr21	37062846	37073170	10325	-	ENSG00000185808.14	PIGP	PIGP	-0.76	3.98	144	5.21e-11	8.9e-10	10.3	treatmenttdp43_b-treatmentnt_shrna	TRUE
chr19	16517894	16542437	24544	-	ENSG00000085872.15	CHERP	CHERP	-0.441	6.21	144	5.22e-11	8.91e-10	10.3	treatmenttdp43_b-treatmentnt_shrna	TRUE
chr17	7438273	7444937	6665	+	ENSG00000161958.11	FGF11	FGF11	-0.432	5.13	144	5.23e-11	8.92e-10	10.3	treatmenttdp43_b-treatmentnt_shrna	TRUE
chr8	74234700	74321540	86841	-	ENSG00000104369.5	JPH1	JPH1	-1.06	2.23	144	5.27e-11	8.99e-10	10.3	treatmenttdp43_b-treatmentnt_shrna	TRUE
chr17	997129	1003671	6543	+	ENSG00000177370.5	TIMM22	TIMM22	0.442	5.15	144	5.28e-11	9e-10	10.3	treatmenttdp43_b-treatmentnt_shrna	TRUE
chr9	13105706	13279692	173987	-	ENSG00000107186.17	MPDZ	MPDZ	-0.675	6.72	143	5.3e-11	9.02e-10	10.3	treatmenttdp43_b-treatmentnt_shrna	TRUE
chr15	82836946	82986153	149208	-	ENSG00000103942.13	HOMER2	HOMER2	0.48	5.64	143	5.33e-11	9.05e-10	10.3	treatmenttdp43_b-treatmentnt_shrna	TRUE
chr14	95181940	95319908	137969	-	ENSG00000165959.12	CLMN	CLMN	-1.32	3.62	143	5.33e-11	9.05e-10	10.3	treatmenttdp43_b-treatmentnt_shrna	TRUE
chr10	58512872	58831435	318564	+	ENSG00000122870.12	BICC1	BICC1	-1.06	2.99	143	5.34e-11	9.07e-10	10.3	treatmenttdp43_b-treatmentnt_shrna	TRUE
chr14	96363452	96387288	23837	+	ENSG00000100744.15	GSKIP	GSKIP	-0.546	3.58	143	5.41e-11	9.19e-10	10.3	treatmenttdp43_b-treatmentnt_shrna	TRUE
chr5	177511577	177516961	5385	-	ENSG00000183258.12	DDX41	DDX41	0.439	5.97	143	5.43e-11	9.2e-10	10.3	treatmenttdp43_b-treatmentnt_shrna	TRUE
chr17	78356778	78360077	3300	-	ENSG00000184557.4	SOCS3	SOCS3	-0.74	6.26	143	5.43e-11	9.2e-10	10.3	treatmenttdp43_b-treatmentnt_shrna	TRUE
chr14	75649791	75660876	11086	-	ENSG00000133935.7	ERG28	ERG28	0.531	5.99	143	5.44e-11	9.22e-10	10.3	treatmenttdp43_b-treatmentnt_shrna	TRUE
chr2	98331389	98356005	24617	-	ENSG00000222000.7	NA	ENSG00000222000.7	-1.7	-0.206	143	5.48e-11	9.28e-10	10.3	treatmenttdp43_b-treatmentnt_shrna	TRUE
chr19	2321520	2328611	7092	-	ENSG00000130332.15	LSM7	LSM7	0.718	5.19	143	5.5e-11	9.3e-10	10.3	treatmenttdp43_b-treatmentnt_shrna	TRUE
chr16	74999024	75110994	111971	+	ENSG00000186187.12	ZNRF1	ZNRF1	0.597	6.25	143	5.51e-11	9.31e-10	10.3	treatmenttdp43_b-treatmentnt_shrna	TRUE
chr2	19351485	19358623	7139	-	ENSG00000143867.7	OSR1	OSR1	1.08	1.45	143	5.59e-11	9.44e-10	10.3	treatmenttdp43_b-treatmentnt_shrna	TRUE
chr5	149358037	149369653	11617	+	ENSG00000145882.11	PCYOX1L	PCYOX1L	-0.425	5.15	143	5.59e-11	9.44e-10	10.3	treatmenttdp43_b-treatmentnt_shrna	TRUE
chr15	40894450	40903975	9526	+	ENSG00000104142.11	VPS18	VPS18	0.395	6.1	143	5.61e-11	9.46e-10	10.3	treatmenttdp43_b-treatmentnt_shrna	TRUE
chr17	38530031	38605952	75922	-	ENSG00000277363.5	SRCIN1	SRCIN1	0.608	6.56	143	5.62e-11	9.48e-10	10.3	treatmenttdp43_b-treatmentnt_shrna	TRUE
chr15	64165525	64356173	190649	-	ENSG00000169118.18	CSNK1G1	CSNK1G1	0.674	5.39	142	5.66e-11	9.53e-10	10.2	treatmenttdp43_b-treatmentnt_shrna	TRUE
chr1	149785659	149793020	7362	-	ENSG00000233030.2	NA	ENSG00000233030.2	-1.92	-0.079	142	5.67e-11	9.56e-10	10.2	treatmenttdp43_b-treatmentnt_shrna	TRUE
chr17	7705202	7711372	6171	+	ENSG00000108947.5	EFNB3	EFNB3	0.78	8.19	142	5.68e-11	9.56e-10	10.2	treatmenttdp43_b-treatmentnt_shrna	TRUE
chr6	122471917	122726373	254457	+	ENSG00000135549.16	PKIB	PKIB	0.535	6.1	142	5.69e-11	9.57e-10	10.2	treatmenttdp43_b-treatmentnt_shrna	TRUE
chr14	75958097	75983011	24915	-	ENSG00000119699.8	TGFB3	TGFB3	-0.639	3.8	142	5.71e-11	9.61e-10	10.2	treatmenttdp43_b-treatmentnt_shrna	TRUE
chr2	44361947	44772592	410646	+	ENSG00000143919.15	CAMKMT	CAMKMT	0.718	2.92	142	5.75e-11	9.66e-10	10.2	treatmenttdp43_b-treatmentnt_shrna	TRUE
chr7	106654360	106661158	6799	-	ENSG00000253276.5	CCDC71L	CCDC71L	0.425	3.92	142	5.75e-11	9.66e-10	10.2	treatmenttdp43_b-treatmentnt_shrna	TRUE
chr9	27535640	27573866	38227	-	ENSG00000147894.17	C9orf72	C9orf72	-0.766	4.9	142	5.76e-11	9.67e-10	10.2	treatmenttdp43_b-treatmentnt_shrna	TRUE
chr12	132710819	132722734	11916	+	ENSG00000247077.7	PGAM5	PGAM5	0.406	5.25	142	5.76e-11	9.67e-10	10.2	treatmenttdp43_b-treatmentnt_shrna	TRUE
chr7	32916810	32943176	26367	-	ENSG00000205763.15	RP9P	RP9P	0.544	4.13	142	5.81e-11	9.73e-10	10.2	treatmenttdp43_b-treatmentnt_shrna	TRUE
chr20	49113339	49188367	75029	-	ENSG00000124214.21	STAU1	STAU1	0.332	7.36	142	5.9e-11	9.89e-10	10.2	treatmenttdp43_b-treatmentnt_shrna	TRUE
chr11	64270062	64289500	19439	+	ENSG00000173264.15	GPR137	GPR137	0.541	5.97	142	5.91e-11	9.89e-10	10.2	treatmenttdp43_b-treatmentnt_shrna	TRUE
chr22	31944522	31957603	13082	+	ENSG00000128245.15	YWHAH	YWHAH	0.36	8.63	142	5.93e-11	9.93e-10	10.2	treatmenttdp43_b-treatmentnt_shrna	TRUE
chr2	178431292	178451512	20221	-	ENSG00000180228.14	PRKRA	PRKRA	0.412	5.43	142	5.95e-11	9.96e-10	10.2	treatmenttdp43_b-treatmentnt_shrna	TRUE
chr4	849276	932373	83098	-	ENSG00000178950.18	GAK	GAK	0.589	6.05	142	5.96e-11	9.97e-10	10.2	treatmenttdp43_b-treatmentnt_shrna	TRUE
chr5	133971871	134004975	33105	-	ENSG00000213585.11	VDAC1	VDAC1	0.479	7.92	142	6e-11	1e-09	10.2	treatmenttdp43_b-treatmentnt_shrna	TRUE
chr16	70246778	70251940	5163	-	ENSG00000223496.3	EXOSC6	EXOSC6	0.464	5.5	142	6.01e-11	1e-09	10.2	treatmenttdp43_b-treatmentnt_shrna	TRUE
chr7	79768028	80226181	458154	+	ENSG00000127955.17	GNAI1	GNAI1	0.496	5.6	142	6.02e-11	1e-09	10.2	treatmenttdp43_b-treatmentnt_shrna	TRUE
chr20	32358330	32439319	80990	+	ENSG00000171456.21	ASXL1	ASXL1	0.466	6.49	142	6.03e-11	1.01e-09	10.2	treatmenttdp43_b-treatmentnt_shrna	TRUE
chr21	17513043	17593579	80537	+	ENSG00000154639.19	CXADR	CXADR	-0.578	6.72	141	6.05e-11	1.01e-09	10.2	treatmenttdp43_b-treatmentnt_shrna	TRUE
chr3	63228315	63616924	388610	+	ENSG00000163630.11	SYNPR	SYNPR	-0.701	3.37	141	6.1e-11	1.02e-09	10.2	treatmenttdp43_b-treatmentnt_shrna	TRUE
chr15	33968497	34067458	98962	+	ENSG00000184984.10	CHRM5	CHRM5	-0.987	5.08	141	6.17e-11	1.03e-09	10.2	treatmenttdp43_b-treatmentnt_shrna	TRUE
chr5	135334381	135399914	65534	-	ENSG00000113648.17	MACROH2A1	MACROH2A1	0.426	7.24	141	6.19e-11	1.03e-09	10.2	treatmenttdp43_b-treatmentnt_shrna	TRUE
chr12	57768471	57772119	3649	-	ENSG00000037897.17	METTL1	METTL1	-0.697	3.13	141	6.2e-11	1.03e-09	10.2	treatmenttdp43_b-treatmentnt_shrna	TRUE
chr4	26857601	27025381	167781	+	ENSG00000109689.20	STIM2	STIM2	0.543	5.09	141	6.2e-11	1.03e-09	10.2	treatmenttdp43_b-treatmentnt_shrna	TRUE
chr1	233327724	233385148	57425	+	ENSG00000143674.11	MAP3K21	MAP3K21	1.09	2.69	141	6.2e-11	1.03e-09	10.2	treatmenttdp43_b-treatmentnt_shrna	TRUE
chr21	45403809	45404943	1135	-	ENSG00000273796.2	NA	ENSG00000273796.2	-1.23	1.62	141	6.28e-11	1.04e-09	10.2	treatmenttdp43_b-treatmentnt_shrna	TRUE
chr17	7014495	7017525	3031	+	ENSG00000258315.5	C17orf49	C17orf49	0.601	5.43	141	6.29e-11	1.04e-09	10.2	treatmenttdp43_b-treatmentnt_shrna	TRUE
chr11	95821766	95925315	103550	-	ENSG00000087053.20	MTMR2	MTMR2	0.39	6	141	6.33e-11	1.05e-09	10.2	treatmenttdp43_b-treatmentnt_shrna	TRUE
chr19	39342421	39385710	43290	+	ENSG00000179134.16	SAMD4B	SAMD4B	-0.564	6.47	141	6.37e-11	1.05e-09	10.2	treatmenttdp43_b-treatmentnt_shrna	TRUE
chrX	70133447	70166324	32878	+	ENSG00000089289.16	IGBP1	IGBP1	0.417	5.27	141	6.38e-11	1.06e-09	10.2	treatmenttdp43_b-treatmentnt_shrna	TRUE
chr2	199269505	199471266	201762	-	ENSG00000119042.18	SATB2	SATB2	-0.576	3.6	141	6.42e-11	1.06e-09	10.2	treatmenttdp43_b-treatmentnt_shrna	TRUE
chr9	97501180	97601743	100564	+	ENSG00000136842.14	TMOD1	TMOD1	-0.608	7.47	141	6.42e-11	1.06e-09	10.2	treatmenttdp43_b-treatmentnt_shrna	TRUE
chr7	100169606	100177381	7776	-	ENSG00000213420.8	GPC2	GPC2	0.479	7.04	141	6.43e-11	1.06e-09	10.2	treatmenttdp43_b-treatmentnt_shrna	TRUE
chr1	53196792	53214197	17406	+	ENSG00000157184.7	CPT2	CPT2	-0.485	4.67	140	6.45e-11	1.07e-09	10.2	treatmenttdp43_b-treatmentnt_shrna	TRUE
chr3	49359139	49412998	53860	-	ENSG00000067560.14	RHOA	RHOA	0.499	8.24	140	6.47e-11	1.07e-09	10.2	treatmenttdp43_b-treatmentnt_shrna	TRUE
chr12	53006282	53042215	35934	+	ENSG00000063046.18	EIF4B	EIF4B	0.355	8.52	140	6.53e-11	1.08e-09	10.2	treatmenttdp43_b-treatmentnt_shrna	TRUE
chr1	77779624	77879540	99917	+	ENSG00000180488.16	MIGA1	MIGA1	-0.934	5.09	140	6.58e-11	1.08e-09	10.2	treatmenttdp43_b-treatmentnt_shrna	TRUE
chr7	80742538	80922359	179822	-	ENSG00000075223.14	SEMA3C	SEMA3C	-0.931	6.21	140	6.63e-11	1.09e-09	10.2	treatmenttdp43_b-treatmentnt_shrna	TRUE
chrX	103675496	103688158	12663	-	ENSG00000123562.18	MORF4L2	MORF4L2	-0.363	8.19	140	6.64e-11	1.09e-09	10.2	treatmenttdp43_b-treatmentnt_shrna	TRUE
chr18	32018825	32073219	54395	+	ENSG00000101695.9	RNF125	RNF125	-0.789	2.84	140	6.66e-11	1.1e-09	10.2	treatmenttdp43_b-treatmentnt_shrna	TRUE
chr12	57623409	57633239	9831	-	ENSG00000135454.14	B4GALNT1	B4GALNT1	0.628	7.66	140	6.68e-11	1.1e-09	10.2	treatmenttdp43_b-treatmentnt_shrna	TRUE
chr17	81395457	81466331	70875	+	ENSG00000266074.11	BAHCC1	BAHCC1	0.86	4.95	140	6.69e-11	1.1e-09	10.2	treatmenttdp43_b-treatmentnt_shrna	TRUE
chr9	92711363	92764833	53471	-	ENSG00000185963.14	BICD2	BICD2	-0.368	5.64	140	6.86e-11	1.13e-09	10.2	treatmenttdp43_b-treatmentnt_shrna	TRUE
chr6	138088505	138107419	18915	-	ENSG00000112378.12	PERP	PERP	-0.785	2.89	139	6.92e-11	1.14e-09	10.2	treatmenttdp43_b-treatmentnt_shrna	TRUE
chrX	71910845	72161750	250906	+	ENSG00000204131.10	NHSL2	NHSL2	-0.898	4.34	139	7e-11	1.15e-09	10.2	treatmenttdp43_b-treatmentnt_shrna	TRUE
chr10	62804720	62808479	3760	+	ENSG00000181915.5	ADO	ADO	-0.539	5	139	7.01e-11	1.15e-09	10.2	treatmenttdp43_b-treatmentnt_shrna	TRUE
chr15	88621337	88632281	10945	+	ENSG00000181026.15	AEN	AEN	-0.462	5.62	139	7.09e-11	1.16e-09	10.1	treatmenttdp43_b-treatmentnt_shrna	TRUE
chr6	165327287	165988117	660831	-	ENSG00000112541.19	PDE10A	PDE10A	-0.688	5.54	139	7.13e-11	1.17e-09	10.1	treatmenttdp43_b-treatmentnt_shrna	TRUE
chr3	10115675	10127190	11516	+	ENSG00000254999.4	BRK1	BRK1	0.416	6.63	139	7.16e-11	1.17e-09	10.1	treatmenttdp43_b-treatmentnt_shrna	TRUE
chr3	189956728	190122437	165710	-	ENSG00000090530.10	P3H2	P3H2	-1.15	6.08	139	7.18e-11	1.17e-09	10.1	treatmenttdp43_b-treatmentnt_shrna	TRUE
chr11	65823022	65862026	39005	-	ENSG00000172757.13	CFL1	CFL1	0.524	9.88	139	7.18e-11	1.17e-09	10.1	treatmenttdp43_b-treatmentnt_shrna	TRUE
chr21	39184176	39321559	137384	-	ENSG00000185658.14	BRWD1	BRWD1	0.56	5.85	139	7.2e-11	1.18e-09	10.1	treatmenttdp43_b-treatmentnt_shrna	TRUE
chrX	43948776	43973395	24620	-	ENSG00000124479.11	NDP	NDP	1.34	2.11	139	7.27e-11	1.19e-09	10.1	treatmenttdp43_b-treatmentnt_shrna	TRUE
chr7	100706121	100707486	1366	+	ENSG00000172336.5	POP7	POP7	0.532	4.56	139	7.34e-11	1.2e-09	10.1	treatmenttdp43_b-treatmentnt_shrna	TRUE
chr1	119597702	119599271	1570	-	ENSG00000260941.1	LINC00622	LINC00622	-1.87	-1.1	139	7.36e-11	1.2e-09	10.1	treatmenttdp43_b-treatmentnt_shrna	TRUE
chr7	27092993	27096000	3008	-	ENSG00000105991.10	HOXA1	HOXA1	-0.893	1.66	138	7.42e-11	1.21e-09	10.1	treatmenttdp43_b-treatmentnt_shrna	TRUE
chr16	29663279	29698699	35421	+	ENSG00000103485.19	QPRT	QPRT	0.413	6.42	138	7.49e-11	1.22e-09	10.1	treatmenttdp43_b-treatmentnt_shrna	TRUE
chr4	75724577	75814286	89710	+	ENSG00000138768.15	USO1	USO1	-0.475	6.37	138	7.49e-11	1.22e-09	10.1	treatmenttdp43_b-treatmentnt_shrna	TRUE
chr17	3668812	3669668	857	+	ENSG00000127774.7	EMC6	EMC6	0.712	4.27	138	7.52e-11	1.22e-09	10.1	treatmenttdp43_b-treatmentnt_shrna	TRUE
chr13	93226807	94408020	1181214	+	ENSG00000183098.11	GPC6	GPC6	0.57	5.84	138	7.53e-11	1.22e-09	10.1	treatmenttdp43_b-treatmentnt_shrna	TRUE
chr19	27757184	27760849	3666	-	ENSG00000261770.1	NA	ENSG00000261770.1	-1.95	-0.712	138	7.53e-11	1.22e-09	10.1	treatmenttdp43_b-treatmentnt_shrna	TRUE
chrX	15674932	15703724	28793	+	ENSG00000186312.10	CA5BP1	CA5BP1	0.622	3.8	138	7.63e-11	1.24e-09	10.1	treatmenttdp43_b-treatmentnt_shrna	TRUE
chr1	12063303	12144207	80905	+	ENSG00000120949.15	TNFRSF8	TNFRSF8	-1.07	2	138	7.72e-11	1.25e-09	10.1	treatmenttdp43_b-treatmentnt_shrna	TRUE
chr12	113358566	113391629	33064	+	ENSG00000151176.8	PLBD2	PLBD2	0.493	7.47	138	7.72e-11	1.25e-09	10.1	treatmenttdp43_b-treatmentnt_shrna	TRUE
chr22	38468078	38483447	15370	+	ENSG00000100196.11	KDELR3	KDELR3	-1.43	3.72	138	7.79e-11	1.26e-09	10.1	treatmenttdp43_b-treatmentnt_shrna	TRUE
chr1	161749758	161757238	7481	+	ENSG00000081721.12	DUSP12	DUSP12	0.537	4.36	138	7.84e-11	1.27e-09	10.1	treatmenttdp43_b-treatmentnt_shrna	TRUE
chr11	47407132	47416496	9365	+	ENSG00000165915.14	SLC39A13	SLC39A13	-0.699	5.47	137	7.93e-11	1.28e-09	10.1	treatmenttdp43_b-treatmentnt_shrna	TRUE
chr12	56998836	57006546	7711	-	ENSG00000166860.3	ZBTB39	ZBTB39	0.627	4.05	137	7.97e-11	1.29e-09	10.1	treatmenttdp43_b-treatmentnt_shrna	TRUE
chr6	151239967	151358559	118593	+	ENSG00000131016.17	AKAP12	AKAP12	-0.597	9.52	137	8.01e-11	1.3e-09	10.1	treatmenttdp43_b-treatmentnt_shrna	TRUE
chr6	105403207	105589073	185867	+	ENSG00000286084.3	NA	ENSG00000286084.3	-0.887	1.31	137	8.02e-11	1.3e-09	10.1	treatmenttdp43_b-treatmentnt_shrna	TRUE
chr6	47231532	47309905	78374	-	ENSG00000146072.6	TNFRSF21	TNFRSF21	0.574	7.71	137	8.08e-11	1.3e-09	10.1	treatmenttdp43_b-treatmentnt_shrna	TRUE
chr1	146938324	146996202	57879	+	ENSG00000268043.9	NBPF12	NBPF12	0.502	4.58	137	8.09e-11	1.31e-09	10.1	treatmenttdp43_b-treatmentnt_shrna	TRUE
chr9	35490111	35561898	71788	+	ENSG00000198853.12	RUSC2	RUSC2	0.432	7.62	137	8.12e-11	1.31e-09	10.1	treatmenttdp43_b-treatmentnt_shrna	TRUE
chr5	1050384	1112063	61680	-	ENSG00000113504.21	SLC12A7	SLC12A7	-0.634	4.47	137	8.23e-11	1.33e-09	10.1	treatmenttdp43_b-treatmentnt_shrna	TRUE
chr16	57092583	57148369	55787	+	ENSG00000140848.17	CPNE2	CPNE2	0.461	6.34	137	8.25e-11	1.33e-09	10.1	treatmenttdp43_b-treatmentnt_shrna	TRUE
chr1	237862175	237928321	66147	+	ENSG00000237250.3	LOC100130331	LOC100130331	-2.5	-1.79	137	8.25e-11	1.33e-09	10.1	treatmenttdp43_b-treatmentnt_shrna	TRUE
chrX	5653418	5726326	72909	-	ENSG00000236120.7	LOC101928228	LOC101928228	1.39	0.0931	137	8.27e-11	1.33e-09	10.1	treatmenttdp43_b-treatmentnt_shrna	TRUE
chr10	37949573	37976647	27075	-	ENSG00000175395.16	ZNF25	ZNF25	0.451	5.29	137	8.32e-11	1.34e-09	10.1	treatmenttdp43_b-treatmentnt_shrna	TRUE
chr12	113185526	113192368	6843	+	ENSG00000139405.16	RITA1	RITA1	0.451	4.58	137	8.4e-11	1.35e-09	10.1	treatmenttdp43_b-treatmentnt_shrna	TRUE
chr2	119366924	119372550	5627	+	ENSG00000155368.18	DBI	DBI	0.722	6.89	137	8.42e-11	1.35e-09	10.1	treatmenttdp43_b-treatmentnt_shrna	TRUE
chr13	87427214	87674235	247022	-	ENSG00000228824.8	MIR4500HG	MIR4500HG	1.18	2.61	136	8.47e-11	1.36e-09	10.1	treatmenttdp43_b-treatmentnt_shrna	TRUE
chr14	74239449	74262738	23290	+	ENSG00000119614.3	VSX2	VSX2	1.47	0.044	136	8.48e-11	1.36e-09	10.1	treatmenttdp43_b-treatmentnt_shrna	TRUE
chr3	187721377	187745725	24349	-	ENSG00000113916.18	BCL6	BCL6	-0.652	6.82	136	8.57e-11	1.38e-09	10.1	treatmenttdp43_b-treatmentnt_shrna	TRUE
chr1	15111815	15153618	41804	-	ENSG00000175147.13	TMEM51-AS1	TMEM51-AS1	-1.14	2.7	136	8.7e-11	1.39e-09	10.1	treatmenttdp43_b-treatmentnt_shrna	TRUE
chr20	62214960	62220278	5319	-	ENSG00000101180.17	HRH3	HRH3	0.761	2.75	136	8.71e-11	1.39e-09	10.1	treatmenttdp43_b-treatmentnt_shrna	TRUE
chr16	89575758	89597246	21489	+	ENSG00000178773.15	CPNE7	CPNE7	0.782	3.73	136	8.71e-11	1.39e-09	10.1	treatmenttdp43_b-treatmentnt_shrna	TRUE
chr11	63938959	63957319	18361	+	ENSG00000110583.13	NAA40	NAA40	0.434	5.44	136	8.73e-11	1.4e-09	10.1	treatmenttdp43_b-treatmentnt_shrna	TRUE
chr2	174334954	174338500	3547	+	ENSG00000217236.2	SP9	SP9	0.741	2.51	136	8.73e-11	1.4e-09	10.1	treatmenttdp43_b-treatmentnt_shrna	TRUE
chr19	416589	461033	44445	-	ENSG00000129946.11	SHC2	SHC2	-0.501	6.2	136	8.8e-11	1.41e-09	10.1	treatmenttdp43_b-treatmentnt_shrna	TRUE
chr18	79677285	79679364	2080	-	ENSG00000274828.2	NA	ENSG00000274828.2	0.685	3.16	136	8.84e-11	1.41e-09	10.1	treatmenttdp43_b-treatmentnt_shrna	TRUE
chr19	248551	251571	3021	-	ENSG00000282393.1	NA	ENSG00000282393.1	0.572	4.31	136	8.88e-11	1.42e-09	10.1	treatmenttdp43_b-treatmentnt_shrna	TRUE
chr5	163503114	163519558	16445	+	ENSG00000038274.18	MAT2B	MAT2B	0.514	3.76	136	8.89e-11	1.42e-09	10.1	treatmenttdp43_b-treatmentnt_shrna	TRUE
chr4	5890366	5891502	1137	+	ENSG00000289414.2	NA	ENSG00000289414.2	1.04	1.68	136	8.91e-11	1.42e-09	10.1	treatmenttdp43_b-treatmentnt_shrna	TRUE
chr7	123749068	123751166	2099	+	ENSG00000272686.1	WASL-DT	WASL-DT	0.824	1.62	136	8.94e-11	1.42e-09	10	treatmenttdp43_b-treatmentnt_shrna	TRUE
chr10	4987775	5018031	30257	-	ENSG00000151632.18	AKR1C2	AKR1C2	0.519	4.3	136	8.95e-11	1.42e-09	10	treatmenttdp43_b-treatmentnt_shrna	TRUE
chr8	90993802	91040872	47071	-	ENSG00000155099.8	PIP4P2	PIP4P2	0.511	5.23	136	8.97e-11	1.43e-09	10	treatmenttdp43_b-treatmentnt_shrna	TRUE
chr19	47778677	47784686	6010	+	ENSG00000178980.16	SELENOW	SELENOW	0.573	7.71	135	9.1e-11	1.45e-09	10	treatmenttdp43_b-treatmentnt_shrna	TRUE
chr2	216081866	216102783	20918	+	ENSG00000163449.11	TMEM169	TMEM169	0.464	5.05	135	9.23e-11	1.47e-09	10	treatmenttdp43_b-treatmentnt_shrna	TRUE
chr1	825138	859446	34309	+	ENSG00000228794.12	LINC01128	LINC01128	0.525	5.45	135	9.24e-11	1.47e-09	10	treatmenttdp43_b-treatmentnt_shrna	TRUE
chr8	116845934	116874776	28843	-	ENSG00000164754.16	RAD21	RAD21	0.411	7.28	135	9.3e-11	1.48e-09	10	treatmenttdp43_b-treatmentnt_shrna	TRUE
chr10	6772271	6779180	6910	-	ENSG00000281186.2	LINC00706	LINC00706	-2.19	-1.23	135	9.31e-11	1.48e-09	10	treatmenttdp43_b-treatmentnt_shrna	TRUE
chr10	89582988	89645242	62255	-	ENSG00000152782.18	PANK1	PANK1	0.566	3.55	135	9.34e-11	1.48e-09	10	treatmenttdp43_b-treatmentnt_shrna	TRUE
chr2	70607618	70768225	160608	-	ENSG00000075340.23	ADD2	ADD2	0.733	8.27	135	9.37e-11	1.48e-09	10	treatmenttdp43_b-treatmentnt_shrna	TRUE
chr1	10032832	10181239	148408	+	ENSG00000130939.20	UBE4B	UBE4B	0.345	6.34	135	9.37e-11	1.48e-09	10	treatmenttdp43_b-treatmentnt_shrna	TRUE
chr22	21417371	21451463	34093	+	ENSG00000169635.10	HIC2	HIC2	0.643	4.25	135	9.38e-11	1.49e-09	10	treatmenttdp43_b-treatmentnt_shrna	TRUE
chr11	65375192	65383701	8510	-	ENSG00000162241.13	SLC25A45	SLC25A45	-1	2.4	135	9.39e-11	1.49e-09	10	treatmenttdp43_b-treatmentnt_shrna	TRUE
chr19	14091688	14118084	26397	-	ENSG00000072062.16	PRKACA	PRKACA	0.4	7.63	135	9.4e-11	1.49e-09	10	treatmenttdp43_b-treatmentnt_shrna	TRUE
chr11	63911230	63917164	5935	-	ENSG00000167771.6	RCOR2	RCOR2	0.546	3.42	135	9.41e-11	1.49e-09	10	treatmenttdp43_b-treatmentnt_shrna	TRUE
chr15	24978583	25420336	441754	+	ENSG00000224078.15	NA	ENSG00000224078.15	0.531	8.51	135	9.42e-11	1.49e-09	10	treatmenttdp43_b-treatmentnt_shrna	TRUE
chr17	8095900	8119047	23148	-	ENSG00000179148.10	ALOXE3	ALOXE3	-1.37	0.718	135	9.48e-11	1.5e-09	10	treatmenttdp43_b-treatmentnt_shrna	TRUE
chr2	24793136	24822376	29241	+	ENSG00000138092.11	CENPO	CENPO	0.551	4.86	135	9.57e-11	1.51e-09	10	treatmenttdp43_b-treatmentnt_shrna	TRUE
chr1	204073115	204127743	54629	+	ENSG00000143842.15	SOX13	SOX13	0.706	3.41	135	9.58e-11	1.51e-09	10	treatmenttdp43_b-treatmentnt_shrna	TRUE
chr11	47586678	47589194	2517	+	ENSG00000196666.6	FAM180B	FAM180B	2.58	-1.74	135	9.6e-11	1.51e-09	10	treatmenttdp43_b-treatmentnt_shrna	TRUE
chr9	91563091	91950228	387138	-	ENSG00000169071.15	ROR2	ROR2	-0.89	3.05	135	9.64e-11	1.52e-09	10	treatmenttdp43_b-treatmentnt_shrna	TRUE
chr1	110210314	110283100	72787	+	ENSG00000116396.15	KCNC4	KCNC4	0.566	5.82	135	9.66e-11	1.52e-09	10	treatmenttdp43_b-treatmentnt_shrna	TRUE
chr8	143696154	143698413	2260	+	ENSG00000181097.5	NA	ENSG00000181097.5	1.59	-0.52	135	9.66e-11	1.52e-09	10	treatmenttdp43_b-treatmentnt_shrna	TRUE
chr1	28578538	28583132	4595	-	ENSG00000197989.15	SNHG12	SNHG12	0.759	2.99	135	9.71e-11	1.53e-09	10	treatmenttdp43_b-treatmentnt_shrna	TRUE
chr1	197504748	197775696	270949	-	ENSG00000213047.13	DENND1B	DENND1B	-1.04	2.51	134	9.73e-11	1.53e-09	10	treatmenttdp43_b-treatmentnt_shrna	TRUE
chr12	43793723	43806328	12606	-	ENSG00000151239.14	TWF1	TWF1	-0.624	5.62	134	9.74e-11	1.53e-09	10	treatmenttdp43_b-treatmentnt_shrna	TRUE
chr6	110391771	110415575	23805	-	ENSG00000203797.12	DDO	DDO	-1.4	0.712	134	9.77e-11	1.53e-09	10	treatmenttdp43_b-treatmentnt_shrna	TRUE
chr3	150541998	150603228	61231	-	ENSG00000120742.11	SERP1	SERP1	0.504	5.76	134	9.9e-11	1.55e-09	10	treatmenttdp43_b-treatmentnt_shrna	TRUE
chr1	227918656	227947932	29277	-	ENSG00000143816.8	WNT9A	WNT9A	1.21	2.89	134	1.03e-10	1.61e-09	9.99	treatmenttdp43_b-treatmentnt_shrna	TRUE
chr2	88027205	88064252	37048	-	ENSG00000172086.9	KRCC1	KRCC1	-0.713	3.74	134	1.03e-10	1.62e-09	9.99	treatmenttdp43_b-treatmentnt_shrna	TRUE
chr11	65040901	65044828	3928	+	ENSG00000168061.17	SAC3D1	SAC3D1	0.73	3.76	134	1.04e-10	1.62e-09	9.98	treatmenttdp43_b-treatmentnt_shrna	TRUE
chr7	35695214	35699413	4200	+	ENSG00000271122.1	HERPUD2-AS1	HERPUD2-AS1	-0.435	4.16	133	1.05e-10	1.64e-09	9.98	treatmenttdp43_b-treatmentnt_shrna	TRUE
chrX	81202102	81298547	96446	+	ENSG00000131171.13	SH3BGRL	SH3BGRL	0.569	5.7	133	1.06e-10	1.66e-09	9.98	treatmenttdp43_b-treatmentnt_shrna	TRUE
chr16	1363205	1414751	51547	-	ENSG00000059145.19	UNKL	UNKL	0.913	4.28	133	1.07e-10	1.67e-09	9.97	treatmenttdp43_b-treatmentnt_shrna	TRUE
chr7	139523685	139544985	21301	+	ENSG00000236279.7	CLEC2L	CLEC2L	-1.02	1.64	133	1.07e-10	1.67e-09	9.97	treatmenttdp43_b-treatmentnt_shrna	TRUE
chr7	130486042	130491033	4992	-	ENSG00000272701.3	MESTIT1	MESTIT1	-0.921	1.8	133	1.07e-10	1.67e-09	9.97	treatmenttdp43_b-treatmentnt_shrna	TRUE
chr7	137874979	138002086	127108	-	ENSG00000182158.16	CREB3L2	CREB3L2	-0.657	5.42	133	1.08e-10	1.68e-09	9.97	treatmenttdp43_b-treatmentnt_shrna	TRUE
chr19	10086122	10093252	7131	+	ENSG00000130813.18	SHFL	SHFL	-0.483	4.76	133	1.08e-10	1.69e-09	9.97	treatmenttdp43_b-treatmentnt_shrna	TRUE
chr15	89895006	89912952	17947	-	ENSG00000242498.8	ARPIN	ARPIN	-0.55	5.31	133	1.08e-10	1.69e-09	9.97	treatmenttdp43_b-treatmentnt_shrna	TRUE
chr6	33200305	33204439	4135	+	ENSG00000112473.19	SLC39A7	SLC39A7	-0.442	7.93	133	1.09e-10	1.7e-09	9.96	treatmenttdp43_b-treatmentnt_shrna	TRUE
chr22	26521996	26596717	74722	-	ENSG00000128294.16	TPST2	TPST2	-1.17	5.62	133	1.09e-10	1.7e-09	9.96	treatmenttdp43_b-treatmentnt_shrna	TRUE
chr6	44219553	44234142	14590	+	ENSG00000112759.19	SLC29A1	SLC29A1	0.493	4.31	133	1.1e-10	1.71e-09	9.96	treatmenttdp43_b-treatmentnt_shrna	TRUE
chr11	83193712	83260694	66983	+	ENSG00000137494.14	ANKRD42	ANKRD42	-0.561	4.27	133	1.1e-10	1.72e-09	9.96	treatmenttdp43_b-treatmentnt_shrna	TRUE
chr17	59565558	59608345	42788	+	ENSG00000108406.10	DHX40	DHX40	0.468	5.9	132	1.12e-10	1.74e-09	9.95	treatmenttdp43_b-treatmentnt_shrna	TRUE
chr17	79778148	79787983	9836	+	ENSG00000173894.11	CBX2	CBX2	0.801	3.49	132	1.12e-10	1.74e-09	9.95	treatmenttdp43_b-treatmentnt_shrna	TRUE
chr14	62131154	62134188	3035	+	ENSG00000288802.1	NA	ENSG00000288802.1	0.734	3.63	133	1.12e-10	1.74e-09	9.95	treatmenttdp43_b-treatmentnt_shrna	TRUE
chr8	1755778	1801711	45934	+	ENSG00000182372.10	CLN8	CLN8	-0.718	5.75	132	1.13e-10	1.75e-09	9.95	treatmenttdp43_b-treatmentnt_shrna	TRUE
chr2	88765807	88806612	40806	+	ENSG00000230006.9	ANKRD36BP2	ANKRD36BP2	1.06	1.18	132	1.14e-10	1.77e-09	9.94	treatmenttdp43_b-treatmentnt_shrna	TRUE
chr21	26170871	26217381	46511	+	ENSG00000273492.6	NA	ENSG00000273492.6	-1.07	1.11	132	1.14e-10	1.77e-09	9.94	treatmenttdp43_b-treatmentnt_shrna	TRUE
chr17	39921041	39927601	6561	-	ENSG00000172057.10	ORMDL3	ORMDL3	-0.379	6.09	132	1.15e-10	1.78e-09	9.94	treatmenttdp43_b-treatmentnt_shrna	TRUE
chr10	132186948	132205759	18812	+	ENSG00000151640.13	DPYSL4	DPYSL4	0.371	6.84	132	1.15e-10	1.79e-09	9.94	treatmenttdp43_b-treatmentnt_shrna	TRUE
chr4	119135832	119187789	51958	+	ENSG00000172399.6	MYOZ2	MYOZ2	-1.53	0.578	132	1.16e-10	1.79e-09	9.94	treatmenttdp43_b-treatmentnt_shrna	TRUE
chr1	156035299	156053798	18500	-	ENSG00000160803.8	UBQLN4	UBQLN4	0.326	6.73	132	1.16e-10	1.8e-09	9.93	treatmenttdp43_b-treatmentnt_shrna	TRUE
chr17	48575507	48578350	2844	-	ENSG00000182742.6	HOXB4	HOXB4	0.494	6.4	132	1.17e-10	1.81e-09	9.93	treatmenttdp43_b-treatmentnt_shrna	TRUE
chr12	25936683	25959765	23083	-	ENSG00000246695.9	NA	ENSG00000246695.9	-0.736	3.7	132	1.17e-10	1.81e-09	9.93	treatmenttdp43_b-treatmentnt_shrna	TRUE
chr13	101710804	102402457	691654	-	ENSG00000102466.16	FGF14	FGF14	0.778	5.78	132	1.19e-10	1.83e-09	9.92	treatmenttdp43_b-treatmentnt_shrna	TRUE
chr12	57529633	57547224	17592	-	ENSG00000175203.17	DCTN2	DCTN2	0.383	7.79	132	1.19e-10	1.83e-09	9.92	treatmenttdp43_b-treatmentnt_shrna	TRUE
chr5	17089296	17217047	127752	-	ENSG00000215196.5	BASP1-AS1	BASP1-AS1	1.3	1.58	132	1.19e-10	1.83e-09	9.92	treatmenttdp43_b-treatmentnt_shrna	TRUE
chr19	38878555	38899862	21308	-	ENSG00000068903.21	SIRT2	SIRT2	0.431	6.77	131	1.2e-10	1.85e-09	9.92	treatmenttdp43_b-treatmentnt_shrna	TRUE
chr2	196133583	196176503	42921	-	ENSG00000081320.11	STK17B	STK17B	-0.759	3.17	131	1.2e-10	1.85e-09	9.92	treatmenttdp43_b-treatmentnt_shrna	TRUE
chr2	187341964	187448460	106497	-	ENSG00000064989.13	CALCRL	CALCRL	-0.64	4.34	131	1.21e-10	1.86e-09	9.92	treatmenttdp43_b-treatmentnt_shrna	TRUE
chr17	3672199	3696240	24042	-	ENSG00000083454.23	P2RX5	P2RX5	0.749	3.99	131	1.21e-10	1.86e-09	9.92	treatmenttdp43_b-treatmentnt_shrna	TRUE
chr1	205381378	205455954	74577	-	ENSG00000186007.10	LEMD1	LEMD1	1.25	1.06	131	1.21e-10	1.86e-09	9.92	treatmenttdp43_b-treatmentnt_shrna	TRUE
chr20	32277651	32335011	57361	+	ENSG00000101350.8	KIF3B	KIF3B	-0.443	7.79	131	1.23e-10	1.89e-09	9.91	treatmenttdp43_b-treatmentnt_shrna	TRUE
chr8	42752620	42796392	43773	-	ENSG00000147434.9	CHRNA6	CHRNA6	-0.702	3.18	131	1.23e-10	1.89e-09	9.91	treatmenttdp43_b-treatmentnt_shrna	TRUE
chr5	176595802	176610156	14355	-	ENSG00000169258.7	GPRIN1	GPRIN1	0.515	7.02	131	1.26e-10	1.94e-09	9.9	treatmenttdp43_b-treatmentnt_shrna	TRUE
chr10	71396920	71815947	419028	+	ENSG00000107736.22	CDH23	CDH23	0.963	3	131	1.27e-10	1.94e-09	9.9	treatmenttdp43_b-treatmentnt_shrna	TRUE
chr6	136822564	136913934	91371	+	ENSG00000112357.14	PEX7	PEX7	-1.03	2.12	131	1.27e-10	1.94e-09	9.9	treatmenttdp43_b-treatmentnt_shrna	TRUE
chr3	184561785	184582408	20624	+	ENSG00000182580.3	EPHB3	EPHB3	0.936	4.85	131	1.27e-10	1.94e-09	9.9	treatmenttdp43_b-treatmentnt_shrna	TRUE
chr19	1103994	1106791	2798	+	ENSG00000167468.19	GPX4	GPX4	0.555	7.39	131	1.27e-10	1.95e-09	9.9	treatmenttdp43_b-treatmentnt_shrna	TRUE
chr3	184710364	184712064	1701	-	ENSG00000177383.5	MAGEF1	MAGEF1	0.454	6.21	131	1.28e-10	1.95e-09	9.89	treatmenttdp43_b-treatmentnt_shrna	TRUE
chr16	31456711	31459736	3026	-	ENSG00000260267.1	NA	ENSG00000260267.1	-0.677	2.41	131	1.28e-10	1.95e-09	9.89	treatmenttdp43_b-treatmentnt_shrna	TRUE
chr1	36224432	36305357	80926	+	ENSG00000054118.15	THRAP3	THRAP3	-0.386	7.13	131	1.29e-10	1.97e-09	9.89	treatmenttdp43_b-treatmentnt_shrna	TRUE
chr17	8224815	8248058	23244	-	ENSG00000178971.17	CTC1	CTC1	0.607	4.76	130	1.29e-10	1.97e-09	9.89	treatmenttdp43_b-treatmentnt_shrna	TRUE
chr8	38082122	38099288	17167	+	ENSG00000286677.1	NA	ENSG00000286677.1	-2.34	-1.73	131	1.29e-10	1.97e-09	9.89	treatmenttdp43_b-treatmentnt_shrna	TRUE
chr1	23791145	23795539	4395	+	ENSG00000011009.11	LYPLA2	LYPLA2	0.412	5.97	130	1.3e-10	1.98e-09	9.89	treatmenttdp43_b-treatmentnt_shrna	TRUE
chrX	72578814	72714319	135506	-	ENSG00000067177.15	PHKA1	PHKA1	-0.492	4.01	130	1.3e-10	1.98e-09	9.89	treatmenttdp43_b-treatmentnt_shrna	TRUE
chr14	95866587	95925663	59077	+	ENSG00000250366.4	TUNAR	TUNAR	-0.519	5.23	130	1.3e-10	1.99e-09	9.88	treatmenttdp43_b-treatmentnt_shrna	TRUE
chr5	134874371	134901635	27265	+	ENSG00000113621.15	TXNDC15	TXNDC15	-0.511	6.23	130	1.31e-10	1.99e-09	9.88	treatmenttdp43_b-treatmentnt_shrna	TRUE
chr5	172768096	172771195	3100	-	ENSG00000120129.6	DUSP1	DUSP1	-0.608	5.33	130	1.33e-10	2.02e-09	9.88	treatmenttdp43_b-treatmentnt_shrna	TRUE
chr5	157395534	157575775	180242	-	ENSG00000135074.16	ADAM19	ADAM19	-0.628	7.51	130	1.33e-10	2.02e-09	9.88	treatmenttdp43_b-treatmentnt_shrna	TRUE
chr16	56730118	56850286	120169	+	ENSG00000102900.13	NUP93	NUP93	0.85	6.2	130	1.34e-10	2.04e-09	9.87	treatmenttdp43_b-treatmentnt_shrna	TRUE
chr3	48989889	49007153	17265	+	ENSG00000178467.18	P4HTM	P4HTM	-0.484	4.47	130	1.35e-10	2.05e-09	9.87	treatmenttdp43_b-treatmentnt_shrna	TRUE
chr20	35115364	35147336	31973	-	ENSG00000088298.13	EDEM2	EDEM2	-0.643	4.4	130	1.36e-10	2.07e-09	9.87	treatmenttdp43_b-treatmentnt_shrna	TRUE
chr8	29333064	29350684	17621	-	ENSG00000120875.9	DUSP4	DUSP4	0.434	8.23	130	1.36e-10	2.07e-09	9.87	treatmenttdp43_b-treatmentnt_shrna	TRUE
chr3	111070071	111275563	205493	+	ENSG00000177707.11	NECTIN3	NECTIN3	-0.638	4.29	130	1.36e-10	2.07e-09	9.87	treatmenttdp43_b-treatmentnt_shrna	TRUE
chr13	44989529	45037669	48141	+	ENSG00000133114.18	GPALPP1	GPALPP1	-0.433	4.58	130	1.37e-10	2.07e-09	9.86	treatmenttdp43_b-treatmentnt_shrna	TRUE
chr4	15960245	15969309	9065	-	ENSG00000137441.8	FGFBP2	FGFBP2	1.65	1.91	130	1.37e-10	2.07e-09	9.86	treatmenttdp43_b-treatmentnt_shrna	TRUE
chr16	15104312	15123498	19187	-	ENSG00000188599.17	NPIPP1	NPIPP1	0.385	4.08	130	1.37e-10	2.07e-09	9.86	treatmenttdp43_b-treatmentnt_shrna	TRUE
chr16	57610652	57665580	54929	+	ENSG00000205336.14	ADGRG1	ADGRG1	0.926	7.98	130	1.37e-10	2.07e-09	9.86	treatmenttdp43_b-treatmentnt_shrna	TRUE
chr5	96390333	96434143	43811	-	ENSG00000175426.11	PCSK1	PCSK1	-0.673	9.64	130	1.37e-10	2.08e-09	9.86	treatmenttdp43_b-treatmentnt_shrna	TRUE
chr10	124445243	124450035	4793	-	ENSG00000229544.9	NKX1-2	NKX1-2	2.43	-1.47	130	1.37e-10	2.08e-09	9.86	treatmenttdp43_b-treatmentnt_shrna	TRUE
chr16	23557721	23574389	16669	+	ENSG00000103353.16	UBFD1	UBFD1	-0.373	7.59	129	1.39e-10	2.09e-09	9.86	treatmenttdp43_b-treatmentnt_shrna	TRUE
chr17	43025231	43032041	6811	+	ENSG00000108830.10	RND2	RND2	-0.464	6.74	129	1.39e-10	2.09e-09	9.86	treatmenttdp43_b-treatmentnt_shrna	TRUE
chr1	162069691	162370475	300785	+	ENSG00000198929.13	NOS1AP	NOS1AP	0.553	4.66	129	1.39e-10	2.09e-09	9.86	treatmenttdp43_b-treatmentnt_shrna	TRUE
chr6	2245718	2525976	280259	+	ENSG00000250903.11	NA	ENSG00000250903.11	-0.604	3.07	129	1.39e-10	2.09e-09	9.86	treatmenttdp43_b-treatmentnt_shrna	TRUE
chr1	19596979	19658456	61478	+	ENSG00000158747.15	NBL1	NBL1	0.496	6.74	129	1.4e-10	2.1e-09	9.86	treatmenttdp43_b-treatmentnt_shrna	TRUE
chr17	68205489	68207493	2005	+	ENSG00000274712.2	NA	ENSG00000274712.2	0.803	3.06	129	1.4e-10	2.11e-09	9.85	treatmenttdp43_b-treatmentnt_shrna	TRUE
chr13	102799119	102841533	42415	+	ENSG00000134897.14	BIVM	BIVM	0.403	4.85	129	1.41e-10	2.12e-09	9.85	treatmenttdp43_b-treatmentnt_shrna	TRUE
chr1	108875350	108934545	59196	+	ENSG00000121957.15	GPSM2	GPSM2	0.935	3.94	129	1.42e-10	2.14e-09	9.85	treatmenttdp43_b-treatmentnt_shrna	TRUE
chr1	88935773	88992953	57181	-	ENSG00000137944.18	KYAT3	KYAT3	0.553	4.63	129	1.42e-10	2.14e-09	9.85	treatmenttdp43_b-treatmentnt_shrna	TRUE
chr2	201387858	201480846	92989	+	ENSG00000082146.13	STRADB	STRADB	-0.545	5.65	129	1.43e-10	2.15e-09	9.84	treatmenttdp43_b-treatmentnt_shrna	TRUE
chr9	136658856	136672678	13823	+	ENSG00000172889.16	EGFL7	EGFL7	0.815	2.06	129	1.44e-10	2.16e-09	9.84	treatmenttdp43_b-treatmentnt_shrna	TRUE
chr8	66176376	66178464	2089	-	ENSG00000147571.5	CRH	CRH	-0.579	7.42	129	1.45e-10	2.17e-09	9.84	treatmenttdp43_b-treatmentnt_shrna	TRUE
chrX	96684712	97604997	920286	+	ENSG00000147202.19	DIAPH2	DIAPH2	-0.968	2.17	129	1.46e-10	2.2e-09	9.84	treatmenttdp43_b-treatmentnt_shrna	TRUE
chr12	128853427	128984968	131542	+	ENSG00000151948.12	GLT1D1	GLT1D1	0.545	3.99	129	1.47e-10	2.2e-09	9.83	treatmenttdp43_b-treatmentnt_shrna	TRUE
chr2	86213993	86338083	124091	-	ENSG00000068615.20	REEP1	REEP1	0.549	7.91	129	1.47e-10	2.21e-09	9.83	treatmenttdp43_b-treatmentnt_shrna	TRUE
chr22	29480218	29491390	11173	+	ENSG00000100285.10	NEFH	NEFH	0.707	5.03	129	1.49e-10	2.23e-09	9.83	treatmenttdp43_b-treatmentnt_shrna	TRUE
chr8	26514031	26658178	144148	+	ENSG00000092964.18	DPYSL2	DPYSL2	0.685	9.65	128	1.5e-10	2.24e-09	9.83	treatmenttdp43_b-treatmentnt_shrna	TRUE
chr1	1598012	1600135	2124	-	ENSG00000228594.4	FNDC10	FNDC10	0.47	5.14	128	1.51e-10	2.27e-09	9.82	treatmenttdp43_b-treatmentnt_shrna	TRUE
chr2	219236598	219245478	8881	-	ENSG00000163521.16	GLB1L	GLB1L	-0.645	3.81	128	1.52e-10	2.27e-09	9.82	treatmenttdp43_b-treatmentnt_shrna	TRUE
chr16	28822999	28837237	14239	+	ENSG00000168488.19	ATXN2L	ATXN2L	0.399	7.52	128	1.52e-10	2.28e-09	9.82	treatmenttdp43_b-treatmentnt_shrna	TRUE
chr14	73958010	74019399	61390	-	ENSG00000187097.13	ENTPD5	ENTPD5	-0.655	4.19	128	1.53e-10	2.29e-09	9.82	treatmenttdp43_b-treatmentnt_shrna	TRUE
chr16	5024844	5034141	9298	-	ENSG00000103174.13	NAGPA	NAGPA	0.552	3.41	128	1.54e-10	2.3e-09	9.81	treatmenttdp43_b-treatmentnt_shrna	TRUE
chr16	3046062	3060726	14665	+	ENSG00000008516.18	MMP25	MMP25	-1.41	-0.0397	128	1.55e-10	2.32e-09	9.81	treatmenttdp43_b-treatmentnt_shrna	TRUE
chr6	13621498	13711835	90338	-	ENSG00000010017.13	RANBP9	RANBP9	0.502	6.35	128	1.55e-10	2.32e-09	9.81	treatmenttdp43_b-treatmentnt_shrna	TRUE
chr1	226631690	226739323	107634	-	ENSG00000143772.11	ITPKB	ITPKB	0.9	7.14	128	1.55e-10	2.32e-09	9.81	treatmenttdp43_b-treatmentnt_shrna	TRUE
chr10	127907103	128085855	178753	+	ENSG00000132334.17	PTPRE	PTPRE	-0.467	6.09	128	1.57e-10	2.34e-09	9.8	treatmenttdp43_b-treatmentnt_shrna	TRUE
chr4	145098288	145129524	31237	+	ENSG00000164163.11	ABCE1	ABCE1	-0.452	5.72	128	1.57e-10	2.34e-09	9.8	treatmenttdp43_b-treatmentnt_shrna	TRUE
chr20	40685848	40689236	3389	-	ENSG00000204103.4	MAFB	MAFB	1.47	1.34	128	1.57e-10	2.34e-09	9.8	treatmenttdp43_b-treatmentnt_shrna	TRUE
chr5	218303	257082	38780	+	ENSG00000073578.18	SDHA	SDHA	0.4	6.44	128	1.58e-10	2.35e-09	9.8	treatmenttdp43_b-treatmentnt_shrna	TRUE
chr15	68578993	68727806	148814	+	ENSG00000103647.13	CORO2B	CORO2B	0.389	7.16	128	1.58e-10	2.35e-09	9.8	treatmenttdp43_b-treatmentnt_shrna	TRUE
chr20	3107573	3160196	52624	-	ENSG00000185019.17	UBOX5	UBOX5	0.534	3.35	128	1.59e-10	2.36e-09	9.8	treatmenttdp43_b-treatmentnt_shrna	TRUE
chr2	104853287	104858574	5288	+	ENSG00000198914.5	POU3F3	POU3F3	0.479	6.36	128	1.59e-10	2.36e-09	9.8	treatmenttdp43_b-treatmentnt_shrna	TRUE
chr10	27672874	27746060	73187	-	ENSG00000150051.14	MKX	MKX	1.12	1.75	128	1.6e-10	2.37e-09	9.8	treatmenttdp43_b-treatmentnt_shrna	TRUE
chr9	34521043	34522990	1948	-	ENSG00000168913.7	ENHO	ENHO	0.605	5.43	128	1.6e-10	2.37e-09	9.8	treatmenttdp43_b-treatmentnt_shrna	TRUE
chr4	72031902	72148305	116404	+	ENSG00000056291.19	NPFFR2	NPFFR2	-1.34	0.463	127	1.62e-10	2.4e-09	9.79	treatmenttdp43_b-treatmentnt_shrna	TRUE
chr14	59460363	59484408	24046	-	ENSG00000126790.12	L3HYPDH	L3HYPDH	-0.8	3.54	127	1.62e-10	2.41e-09	9.79	treatmenttdp43_b-treatmentnt_shrna	TRUE
chr6	31834608	31839766	5159	+	ENSG00000204387.14	SNHG32	SNHG32	0.5	6.4	127	1.62e-10	2.41e-09	9.79	treatmenttdp43_b-treatmentnt_shrna	TRUE
chr14	105172938	105181323	8386	-	ENSG00000183828.15	NUDT14	NUDT14	0.665	4.18	127	1.63e-10	2.41e-09	9.79	treatmenttdp43_b-treatmentnt_shrna	TRUE
chr3	155375580	155745071	369492	-	ENSG00000114805.18	PLCH1	PLCH1	0.615	3.34	127	1.63e-10	2.42e-09	9.79	treatmenttdp43_b-treatmentnt_shrna	TRUE
chr14	22971177	22982551	11375	-	ENSG00000129474.16	AJUBA	AJUBA	-0.908	4.69	127	1.64e-10	2.43e-09	9.78	treatmenttdp43_b-treatmentnt_shrna	TRUE
chr18	3066807	3219968	153162	-	ENSG00000101605.14	MYOM1	MYOM1	0.943	3.34	127	1.68e-10	2.49e-09	9.77	treatmenttdp43_b-treatmentnt_shrna	TRUE
chr3	172039578	172401669	362092	+	ENSG00000075420.13	FNDC3B	FNDC3B	-0.617	6.59	127	1.69e-10	2.5e-09	9.77	treatmenttdp43_b-treatmentnt_shrna	TRUE
chr11	94973709	94999519	25811	+	ENSG00000186280.7	KDM4D	KDM4D	-0.889	1.87	127	1.69e-10	2.5e-09	9.77	treatmenttdp43_b-treatmentnt_shrna	TRUE
chr2	6840570	6866635	26066	-	ENSG00000134326.12	CMPK2	CMPK2	-0.73	2.18	127	1.7e-10	2.51e-09	9.77	treatmenttdp43_b-treatmentnt_shrna	TRUE
chr1	233614106	233672514	58409	+	ENSG00000135750.15	KCNK1	KCNK1	-0.642	2.04	127	1.7e-10	2.51e-09	9.77	treatmenttdp43_b-treatmentnt_shrna	TRUE
chr3	128153481	128408646	255166	+	ENSG00000132394.11	EEFSEC	EEFSEC	-0.45	4.17	127	1.72e-10	2.53e-09	9.76	treatmenttdp43_b-treatmentnt_shrna	TRUE
chr16	30524004	30526821	2818	-	ENSG00000169957.10	ZNF768	ZNF768	0.339	6.09	127	1.72e-10	2.53e-09	9.76	treatmenttdp43_b-treatmentnt_shrna	TRUE
chr5	115841592	115914081	72490	+	ENSG00000177879.17	AP3S1	AP3S1	0.415	5.49	127	1.72e-10	2.53e-09	9.76	treatmenttdp43_b-treatmentnt_shrna	TRUE
chr7	6161776	6272644	110869	-	ENSG00000008256.16	CYTH3	CYTH3	0.398	4.95	126	1.72e-10	2.54e-09	9.76	treatmenttdp43_b-treatmentnt_shrna	TRUE
chrX	48539714	48562609	22896	+	ENSG00000068354.16	TBC1D25	TBC1D25	0.55	5.12	126	1.75e-10	2.58e-09	9.76	treatmenttdp43_b-treatmentnt_shrna	TRUE
chr5	78360611	78480739	120129	+	ENSG00000085365.18	SCAMP1	SCAMP1	-0.726	5.86	126	1.76e-10	2.59e-09	9.75	treatmenttdp43_b-treatmentnt_shrna	TRUE
chr11	64340204	64357534	17331	+	ENSG00000168071.22	CCDC88B	CCDC88B	1.16	2.53	126	1.76e-10	2.59e-09	9.75	treatmenttdp43_b-treatmentnt_shrna	TRUE
chr12	109999186	110039763	40578	+	ENSG00000076513.17	ANKRD13A	ANKRD13A	0.796	4.72	126	1.79e-10	2.62e-09	9.75	treatmenttdp43_b-treatmentnt_shrna	TRUE
chr12	21437615	21471250	33636	+	ENSG00000121350.16	PYROXD1	PYROXD1	-0.739	3.27	126	1.79e-10	2.63e-09	9.75	treatmenttdp43_b-treatmentnt_shrna	TRUE
chr5	179835133	179862173	27041	-	ENSG00000161010.16	MRNIP	MRNIP	0.447	4.7	126	1.8e-10	2.64e-09	9.75	treatmenttdp43_b-treatmentnt_shrna	TRUE
chr19	32405543	32485895	80353	+	ENSG00000178904.19	DPY19L3	DPY19L3	-0.796	5.46	126	1.81e-10	2.65e-09	9.74	treatmenttdp43_b-treatmentnt_shrna	TRUE
chr9	14081843	14398983	317141	-	ENSG00000147862.18	NFIB	NFIB	0.769	6.3	126	1.81e-10	2.66e-09	9.74	treatmenttdp43_b-treatmentnt_shrna	TRUE
chr2	20447074	20449440	2367	+	ENSG00000143878.10	RHOB	RHOB	0.617	8.13	126	1.82e-10	2.66e-09	9.74	treatmenttdp43_b-treatmentnt_shrna	TRUE
chr14	26443090	26598033	154944	-	ENSG00000139910.20	NOVA1	NOVA1	0.403	7	126	1.83e-10	2.68e-09	9.74	treatmenttdp43_b-treatmentnt_shrna	TRUE
chr11	66268590	66277492	8903	+	ENSG00000174903.16	RAB1B	RAB1B	0.375	7.29	126	1.83e-10	2.68e-09	9.74	treatmenttdp43_b-treatmentnt_shrna	TRUE
chr4	183639635	183659203	19569	-	ENSG00000182552.15	RWDD4	RWDD4	0.419	4.63	126	1.83e-10	2.68e-09	9.74	treatmenttdp43_b-treatmentnt_shrna	TRUE
chr18	78979818	79002677	22860	+	ENSG00000256463.10	SALL3	SALL3	0.951	2.47	126	1.83e-10	2.68e-09	9.74	treatmenttdp43_b-treatmentnt_shrna	TRUE
chr19	48837097	48868617	31521	-	ENSG00000105559.12	PLEKHA4	PLEKHA4	0.969	4.23	126	1.84e-10	2.68e-09	9.74	treatmenttdp43_b-treatmentnt_shrna	TRUE
chr12	123918660	123972831	54172	-	ENSG00000119242.9	CCDC92	CCDC92	0.362	6.86	126	1.84e-10	2.68e-09	9.74	treatmenttdp43_b-treatmentnt_shrna	TRUE
chr1	228434777	228457873	23097	-	ENSG00000181218.6	H2AW	H2AW	0.687	3.35	126	1.84e-10	2.68e-09	9.74	treatmenttdp43_b-treatmentnt_shrna	TRUE
chr5	149960758	149993455	32698	+	ENSG00000155850.9	SLC26A2	SLC26A2	-0.55	3.83	126	1.85e-10	2.69e-09	9.73	treatmenttdp43_b-treatmentnt_shrna	TRUE
chr6	75291859	75493800	201942	-	ENSG00000118407.15	FILIP1	FILIP1	-0.635	2.66	125	1.86e-10	2.71e-09	9.73	treatmenttdp43_b-treatmentnt_shrna	TRUE
chr19	55072020	55087923	15904	+	ENSG00000131037.15	EPS8L1	EPS8L1	0.782	2.69	125	1.86e-10	2.71e-09	9.73	treatmenttdp43_b-treatmentnt_shrna	TRUE
chr15	73994673	74047827	53155	+	ENSG00000140464.20	PML	PML	0.421	4.98	125	1.86e-10	2.71e-09	9.73	treatmenttdp43_b-treatmentnt_shrna	TRUE
chr3	47585269	47782106	196838	-	ENSG00000173473.11	SMARCC1	SMARCC1	-0.436	6.14	125	1.87e-10	2.72e-09	9.73	treatmenttdp43_b-treatmentnt_shrna	TRUE
chr5	134845680	134859735	14056	+	ENSG00000181904.9	C5orf24	C5orf24	0.612	5.69	125	1.89e-10	2.76e-09	9.72	treatmenttdp43_b-treatmentnt_shrna	TRUE
chr8	20197381	20226819	29439	+	ENSG00000147416.11	ATP6V1B2	ATP6V1B2	0.322	8.38	125	1.9e-10	2.77e-09	9.72	treatmenttdp43_b-treatmentnt_shrna	TRUE
chr5	109689927	109869625	179699	+	ENSG00000112893.10	MAN2A1	MAN2A1	-0.632	5.5	125	1.91e-10	2.77e-09	9.72	treatmenttdp43_b-treatmentnt_shrna	TRUE
chr4	56338287	56387508	49222	-	ENSG00000157426.14	AASDH	AASDH	0.593	3.47	125	1.91e-10	2.78e-09	9.72	treatmenttdp43_b-treatmentnt_shrna	TRUE
chr16	30114105	30123506	9402	-	ENSG00000102882.12	MAPK3	MAPK3	0.44	6.42	125	1.92e-10	2.78e-09	9.72	treatmenttdp43_b-treatmentnt_shrna	TRUE
chr4	118280038	118353003	72966	-	ENSG00000164099.3	PRSS12	PRSS12	-0.988	3.2	125	1.92e-10	2.78e-09	9.72	treatmenttdp43_b-treatmentnt_shrna	TRUE
chr1	156840063	156859117	19055	-	ENSG00000027644.5	INSRR	INSRR	-1.65	0.246	125	1.92e-10	2.79e-09	9.72	treatmenttdp43_b-treatmentnt_shrna	TRUE
chr11	66278175	66285301	7127	+	ENSG00000174871.11	CNIH2	CNIH2	-0.573	6.96	125	1.94e-10	2.81e-09	9.71	treatmenttdp43_b-treatmentnt_shrna	TRUE
chr17	79792132	79801683	9552	-	ENSG00000141570.11	CBX8	CBX8	-0.388	4.31	125	1.95e-10	2.82e-09	9.71	treatmenttdp43_b-treatmentnt_shrna	TRUE
chr17	28573115	28576948	3834	-	ENSG00000109107.14	ALDOC	ALDOC	0.731	4.16	125	1.96e-10	2.84e-09	9.71	treatmenttdp43_b-treatmentnt_shrna	TRUE
chr9	34652162	34661902	9741	+	ENSG00000137070.19	IL11RA	IL11RA	1.01	2.72	125	1.96e-10	2.84e-09	9.71	treatmenttdp43_b-treatmentnt_shrna	TRUE
chr6	30626842	30646823	19982	+	ENSG00000137343.18	ATAT1	ATAT1	0.334	7.42	125	1.96e-10	2.84e-09	9.71	treatmenttdp43_b-treatmentnt_shrna	TRUE
chr3	52221080	52225645	4566	-	ENSG00000239732.4	TLR9	TLR9	1.34	1.39	125	1.96e-10	2.84e-09	9.71	treatmenttdp43_b-treatmentnt_shrna	TRUE
chr17	59155732	59206709	50978	+	ENSG00000068489.13	PRR11	PRR11	1.19	3.73	125	1.97e-10	2.85e-09	9.71	treatmenttdp43_b-treatmentnt_shrna	TRUE
chr1	9588911	9614877	25967	+	ENSG00000188807.13	TMEM201	TMEM201	0.413	4.85	125	1.98e-10	2.86e-09	9.7	treatmenttdp43_b-treatmentnt_shrna	TRUE
chr14	90396502	90408268	11767	+	ENSG00000198668.14	CALM1	CALM1	0.341	9.67	125	1.99e-10	2.87e-09	9.7	treatmenttdp43_b-treatmentnt_shrna	TRUE
chr2	88556741	88691518	134778	-	ENSG00000172071.15	EIF2AK3	EIF2AK3	-0.478	5.31	124	2e-10	2.88e-09	9.7	treatmenttdp43_b-treatmentnt_shrna	TRUE
chr20	63520765	63522206	1442	+	ENSG00000125534.10	PPDPF	PPDPF	0.607	7.41	124	2e-10	2.89e-09	9.7	treatmenttdp43_b-treatmentnt_shrna	TRUE
chr3	12796472	12834804	38333	+	ENSG00000144712.13	CAND2	CAND2	-0.701	4.28	124	2e-10	2.89e-09	9.7	treatmenttdp43_b-treatmentnt_shrna	TRUE
chr7	140023749	140062951	39203	-	ENSG00000059378.13	PARP12	PARP12	-1.19	1.59	124	2.01e-10	2.89e-09	9.7	treatmenttdp43_b-treatmentnt_shrna	TRUE
chr9	34179005	34252523	73519	+	ENSG00000165006.14	UBAP1	UBAP1	-0.323	6.53	124	2.01e-10	2.89e-09	9.7	treatmenttdp43_b-treatmentnt_shrna	TRUE
chr1	2586491	2591469	4979	+	ENSG00000157870.17	PRXL2B	PRXL2B	0.447	5.59	124	2.02e-10	2.9e-09	9.69	treatmenttdp43_b-treatmentnt_shrna	TRUE
chr16	2475051	2509560	34510	+	ENSG00000162065.14	TBC1D24	TBC1D24	0.506	5.88	124	2.02e-10	2.9e-09	9.7	treatmenttdp43_b-treatmentnt_shrna	TRUE
chr2	24076526	24169640	93115	+	ENSG00000219626.9	FAM228B	FAM228B	-0.606	3.08	124	2.02e-10	2.91e-09	9.69	treatmenttdp43_b-treatmentnt_shrna	TRUE
chr5	16661907	16936288	274382	-	ENSG00000145555.15	MYO10	MYO10	0.807	5.8	124	2.03e-10	2.91e-09	9.69	treatmenttdp43_b-treatmentnt_shrna	TRUE
chr6	35213956	35253079	39124	+	ENSG00000146197.9	SCUBE3	SCUBE3	0.585	4.06	124	2.03e-10	2.91e-09	9.69	treatmenttdp43_b-treatmentnt_shrna	TRUE
chr17	67244282	67273503	29222	+	ENSG00000285877.1	NA	ENSG00000285877.1	-1.3	-0.0271	124	2.04e-10	2.92e-09	9.69	treatmenttdp43_b-treatmentnt_shrna	TRUE
chr2	6917412	7068286	150875	+	ENSG00000151692.15	RNF144A	RNF144A	-0.575	5.46	124	2.04e-10	2.93e-09	9.69	treatmenttdp43_b-treatmentnt_shrna	TRUE
chr2	127843553	127858155	14603	-	ENSG00000144231.11	POLR2D	POLR2D	-0.42	5.5	124	2.05e-10	2.94e-09	9.69	treatmenttdp43_b-treatmentnt_shrna	TRUE
chr3	54122547	55074557	952011	+	ENSG00000157445.15	CACNA2D3	CACNA2D3	0.468	5.69	124	2.05e-10	2.94e-09	9.69	treatmenttdp43_b-treatmentnt_shrna	TRUE
chr7	55436056	55572988	136933	-	ENSG00000154978.13	VOPP1	VOPP1	0.318	7.81	124	2.06e-10	2.94e-09	9.69	treatmenttdp43_b-treatmentnt_shrna	TRUE
chr2	219289623	219309648	20026	-	ENSG00000054356.14	PTPRN	PTPRN	-0.528	9.79	124	2.06e-10	2.95e-09	9.69	treatmenttdp43_b-treatmentnt_shrna	TRUE
chr14	50632058	50668306	36249	-	ENSG00000151748.15	SAV1	SAV1	-0.526	3.8	124	2.06e-10	2.95e-09	9.69	treatmenttdp43_b-treatmentnt_shrna	TRUE
chr18	48026672	48410752	384081	-	ENSG00000184828.10	ZBTB7C	ZBTB7C	-0.516	4.43	124	2.06e-10	2.95e-09	9.69	treatmenttdp43_b-treatmentnt_shrna	TRUE
chr8	37695782	37700019	4238	+	ENSG00000183779.7	ZNF703	ZNF703	0.593	4.93	124	2.07e-10	2.96e-09	9.68	treatmenttdp43_b-treatmentnt_shrna	TRUE
chr7	75027122	75074228	47107	-	ENSG00000274523.5	RCC1L	RCC1L	0.557	4.64	124	2.08e-10	2.98e-09	9.68	treatmenttdp43_b-treatmentnt_shrna	TRUE
chr20	31514410	31577923	63514	+	ENSG00000101294.18	HM13	HM13	-0.47	6.87	124	2.09e-10	2.98e-09	9.68	treatmenttdp43_b-treatmentnt_shrna	TRUE
chr12	22448583	22544546	95964	-	ENSG00000111731.13	C2CD5	C2CD5	0.578	5.22	124	2.09e-10	2.98e-09	9.68	treatmenttdp43_b-treatmentnt_shrna	TRUE
chr5	7830378	7851151	20774	-	ENSG00000215217.7	C5orf49	C5orf49	0.699	3.23	124	2.09e-10	2.98e-09	9.68	treatmenttdp43_b-treatmentnt_shrna	TRUE
chr1	219173869	219212865	38997	+	ENSG00000143353.12	LYPLAL1	LYPLAL1	-0.605	3.81	124	2.11e-10	3.01e-09	9.68	treatmenttdp43_b-treatmentnt_shrna	TRUE
chr20	58689131	58719238	30108	+	ENSG00000215440.12	NPEPL1	NPEPL1	-0.995	3.36	124	2.11e-10	3.01e-09	9.68	treatmenttdp43_b-treatmentnt_shrna	TRUE
chr12	109553715	109573580	19866	-	ENSG00000139428.12	MMAB	MMAB	0.545	4.8	124	2.12e-10	3.02e-09	9.67	treatmenttdp43_b-treatmentnt_shrna	TRUE
chr5	138506095	138543236	37142	-	ENSG00000120705.13	ETF1	ETF1	-0.407	6.77	124	2.13e-10	3.03e-09	9.67	treatmenttdp43_b-treatmentnt_shrna	TRUE
chr15	84655129	84658563	3435	-	ENSG00000197696.10	NMB	NMB	0.836	2.05	124	2.13e-10	3.03e-09	9.67	treatmenttdp43_b-treatmentnt_shrna	TRUE
chr17	81514047	81527776	13730	+	ENSG00000229848.1	NA	ENSG00000229848.1	-1.04	0.945	124	2.13e-10	3.03e-09	9.67	treatmenttdp43_b-treatmentnt_shrna	TRUE
chr17	40443450	40457725	14276	+	ENSG00000141753.7	IGFBP4	IGFBP4	-0.814	7.5	124	2.14e-10	3.04e-09	9.67	treatmenttdp43_b-treatmentnt_shrna	TRUE
chr1	110362851	110391082	28232	-	ENSG00000168679.18	SLC16A4	SLC16A4	-0.868	3.21	124	2.14e-10	3.04e-09	9.67	treatmenttdp43_b-treatmentnt_shrna	TRUE
chr11	72570660	72573229	2570	+	ENSG00000227467.3	LINC01537	LINC01537	0.99	1.05	124	2.14e-10	3.04e-09	9.67	treatmenttdp43_b-treatmentnt_shrna	TRUE
chr5	179859013	179861283	2271	+	ENSG00000245317.2	LOC100996419	LOC100996419	0.787	1.74	124	2.14e-10	3.04e-09	9.67	treatmenttdp43_b-treatmentnt_shrna	TRUE
chr3	185643130	185825042	181913	-	ENSG00000073792.16	IGF2BP2	IGF2BP2	0.424	6.09	124	2.15e-10	3.04e-09	9.67	treatmenttdp43_b-treatmentnt_shrna	TRUE
chr2	31865060	32011230	146171	-	ENSG00000162959.14	MEMO1	MEMO1	0.436	4.77	123	2.16e-10	3.05e-09	9.67	treatmenttdp43_b-treatmentnt_shrna	TRUE
chr22	50628252	50629680	1429	+	ENSG00000289244.2	NA	ENSG00000289244.2	1.77	-0.0699	123	2.16e-10	3.05e-09	9.67	treatmenttdp43_b-treatmentnt_shrna	TRUE
chr14	75633625	75955079	321455	+	ENSG00000119685.20	TTLL5	TTLL5	0.497	4.93	123	2.16e-10	3.06e-09	9.67	treatmenttdp43_b-treatmentnt_shrna	TRUE
chr10	17137336	17202054	64719	-	ENSG00000107614.22	TRDMT1	TRDMT1	-0.928	2.69	123	2.18e-10	3.08e-09	9.66	treatmenttdp43_b-treatmentnt_shrna	TRUE
chr10	119167720	119178812	11093	-	ENSG00000165672.7	PRDX3	PRDX3	0.403	6.34	123	2.18e-10	3.08e-09	9.66	treatmenttdp43_b-treatmentnt_shrna	TRUE
chr4	173094868	173169652	74785	-	ENSG00000245213.7	GALNT7-DT	GALNT7-DT	-1.36	0.718	123	2.19e-10	3.1e-09	9.66	treatmenttdp43_b-treatmentnt_shrna	TRUE
chr11	102047437	102084554	37118	+	ENSG00000137691.13	CFAP300	CFAP300	-1.12	0.628	123	2.23e-10	3.15e-09	9.65	treatmenttdp43_b-treatmentnt_shrna	TRUE
chr22	17628855	17730855	102001	+	ENSG00000099968.18	BCL2L13	BCL2L13	0.407	6.36	123	2.24e-10	3.16e-09	9.65	treatmenttdp43_b-treatmentnt_shrna	TRUE
chr22	25448080	25520856	72777	+	ENSG00000100058.14	CRYBB2P1	CRYBB2P1	0.498	4.41	123	2.24e-10	3.16e-09	9.65	treatmenttdp43_b-treatmentnt_shrna	TRUE
chr3	64092236	64445476	353241	-	ENSG00000163637.13	PRICKLE2	PRICKLE2	-0.408	6.63	123	2.24e-10	3.16e-09	9.65	treatmenttdp43_b-treatmentnt_shrna	TRUE
chr19	1491166	1497927	6762	+	ENSG00000115255.12	REEP6	REEP6	0.598	3.1	123	2.25e-10	3.17e-09	9.65	treatmenttdp43_b-treatmentnt_shrna	TRUE
chr7	80369575	80679277	309703	+	ENSG00000135218.19	CD36	CD36	-1.5	1.85	123	2.25e-10	3.17e-09	9.65	treatmenttdp43_b-treatmentnt_shrna	TRUE
chr17	42579513	42610623	31111	-	ENSG00000141699.11	RETREG3	RETREG3	0.33	5.64	123	2.3e-10	3.23e-09	9.64	treatmenttdp43_b-treatmentnt_shrna	TRUE
chr18	45800581	45967329	166749	-	ENSG00000152223.16	EPG5	EPG5	0.674	5.53	122	2.32e-10	3.27e-09	9.63	treatmenttdp43_b-treatmentnt_shrna	TRUE
chr22	43999211	44172939	173729	+	ENSG00000188677.15	PARVB	PARVB	-0.808	2.43	122	2.32e-10	3.27e-09	9.63	treatmenttdp43_b-treatmentnt_shrna	TRUE
chr8	41929479	42051994	122516	-	ENSG00000083168.11	KAT6A	KAT6A	0.729	6.6	122	2.33e-10	3.27e-09	9.63	treatmenttdp43_b-treatmentnt_shrna	TRUE
chr1	156699606	156705816	6211	-	ENSG00000143320.9	CRABP2	CRABP2	-0.714	3.43	122	2.33e-10	3.27e-09	9.63	treatmenttdp43_b-treatmentnt_shrna	TRUE
chr17	45023338	45061131	37794	-	ENSG00000172992.13	DCAKD	DCAKD	0.366	6.64	122	2.33e-10	3.27e-09	9.63	treatmenttdp43_b-treatmentnt_shrna	TRUE
chr10	116671192	116850251	179060	-	ENSG00000165868.16	HSPA12A	HSPA12A	-0.292	6.65	122	2.33e-10	3.28e-09	9.63	treatmenttdp43_b-treatmentnt_shrna	TRUE
chr12	123384132	123409353	25222	+	ENSG00000183955.14	KMT5A	KMT5A	0.65	5	122	2.34e-10	3.29e-09	9.63	treatmenttdp43_b-treatmentnt_shrna	TRUE
chr3	147393422	147510293	116872	+	ENSG00000152977.10	ZIC1	ZIC1	0.492	6.4	122	2.35e-10	3.29e-09	9.63	treatmenttdp43_b-treatmentnt_shrna	TRUE
chr3	141324213	141449792	125580	+	ENSG00000177311.12	ZBTB38	ZBTB38	-0.732	6.24	122	2.36e-10	3.32e-09	9.63	treatmenttdp43_b-treatmentnt_shrna	TRUE
chr2	151247940	151261863	13924	-	ENSG00000184898.7	RBM43	RBM43	-1.13	1.51	122	2.37e-10	3.32e-09	9.63	treatmenttdp43_b-treatmentnt_shrna	TRUE
chr10	84194537	84219621	25085	+	ENSG00000148600.15	CDHR1	CDHR1	-0.668	4.83	122	2.37e-10	3.33e-09	9.62	treatmenttdp43_b-treatmentnt_shrna	TRUE
chr3	167735243	167825569	90327	+	ENSG00000163536.13	SERPINI1	SERPINI1	0.554	4.69	122	2.38e-10	3.33e-09	9.62	treatmenttdp43_b-treatmentnt_shrna	TRUE
chrX	152988824	152994116	5293	-	ENSG00000198883.12	PNMA5	PNMA5	0.569	2.89	122	2.38e-10	3.33e-09	9.62	treatmenttdp43_b-treatmentnt_shrna	TRUE
chr19	49906825	49929764	22940	-	ENSG00000213024.13	NUP62	NUP62	0.511	5.96	122	2.39e-10	3.34e-09	9.62	treatmenttdp43_b-treatmentnt_shrna	TRUE
chr2	157736251	157876330	140080	-	ENSG00000115170.16	ACVR1	ACVR1	-0.366	5.74	122	2.39e-10	3.35e-09	9.62	treatmenttdp43_b-treatmentnt_shrna	TRUE
chr9	117704175	117724735	20561	+	ENSG00000136869.16	TLR4	TLR4	1.02	2.61	122	2.41e-10	3.37e-09	9.62	treatmenttdp43_b-treatmentnt_shrna	TRUE
chr1	241995490	241999098	3609	-	ENSG00000197769.6	MAP1LC3C	MAP1LC3C	-0.971	1.03	122	2.43e-10	3.39e-09	9.61	treatmenttdp43_b-treatmentnt_shrna	TRUE
chr5	150778757	150796734	17978	+	ENSG00000256235.3	SMIM3	SMIM3	-0.553	4.31	122	2.43e-10	3.39e-09	9.61	treatmenttdp43_b-treatmentnt_shrna	TRUE
chr19	58559125	58574797	15673	+	ENSG00000267858.8	MZF1-AS1	MZF1-AS1	-0.68	1.9	122	2.43e-10	3.39e-09	9.61	treatmenttdp43_b-treatmentnt_shrna	TRUE
chr7	28995235	29195451	200217	-	ENSG00000106066.15	CPVL	CPVL	0.798	2.64	122	2.45e-10	3.42e-09	9.61	treatmenttdp43_b-treatmentnt_shrna	TRUE
chr10	91798426	91865475	67050	+	ENSG00000107854.6	TNKS2	TNKS2	-0.584	6.18	122	2.46e-10	3.43e-09	9.61	treatmenttdp43_b-treatmentnt_shrna	TRUE
chr8	125430358	125438403	8046	+	ENSG00000173334.4	TRIB1	TRIB1	-0.559	4.07	122	2.46e-10	3.43e-09	9.61	treatmenttdp43_b-treatmentnt_shrna	TRUE
chrX	78129748	78139650	9903	-	ENSG00000187325.5	TAF9B	TAF9B	-0.46	4.9	122	2.46e-10	3.43e-09	9.61	treatmenttdp43_b-treatmentnt_shrna	TRUE
chr9	79571773	79726882	155110	+	ENSG00000106829.20	TLE4	TLE4	0.341	6.12	122	2.47e-10	3.43e-09	9.61	treatmenttdp43_b-treatmentnt_shrna	TRUE
chr17	17042457	17217679	175223	+	ENSG00000133030.22	MPRIP	MPRIP	0.528	7.86	122	2.47e-10	3.43e-09	9.61	treatmenttdp43_b-treatmentnt_shrna	TRUE
chrX	1187549	1212723	25175	-	ENSG00000205755.12	CRLF2	CRLF2	-1.33	1.64	122	2.49e-10	3.46e-09	9.6	treatmenttdp43_b-treatmentnt_shrna	TRUE
chr10	122990807	123008812	18006	-	ENSG00000095574.12	IKZF5	IKZF5	-0.591	3.67	122	2.49e-10	3.47e-09	9.6	treatmenttdp43_b-treatmentnt_shrna	TRUE
chr20	63865228	63891545	26318	+	ENSG00000101150.18	TPD52L2	TPD52L2	-0.348	6.77	122	2.5e-10	3.47e-09	9.6	treatmenttdp43_b-treatmentnt_shrna	TRUE
chr2	26764284	26781231	16948	+	ENSG00000213699.9	SLC35F6	SLC35F6	-0.362	6.43	122	2.5e-10	3.47e-09	9.6	treatmenttdp43_b-treatmentnt_shrna	TRUE
chr15	80059568	80138393	78826	+	ENSG00000086666.19	ZFAND6	ZFAND6	0.415	5.54	121	2.51e-10	3.48e-09	9.6	treatmenttdp43_b-treatmentnt_shrna	TRUE
chr1	202878282	202889149	10868	-	ENSG00000183155.5	RABIF	RABIF	0.43	4.58	121	2.51e-10	3.48e-09	9.6	treatmenttdp43_b-treatmentnt_shrna	TRUE
chr8	122781655	122974510	192856	+	ENSG00000178764.8	ZHX2	ZHX2	-0.545	5.19	121	2.52e-10	3.5e-09	9.6	treatmenttdp43_b-treatmentnt_shrna	TRUE
chr6	85449584	85495791	46208	+	ENSG00000135318.12	NT5E	NT5E	-1.67	5.61	121	2.54e-10	3.51e-09	9.6	treatmenttdp43_b-treatmentnt_shrna	TRUE
chr1	155173787	155184971	11185	+	ENSG00000163462.19	TRIM46	TRIM46	0.591	4.74	121	2.54e-10	3.51e-09	9.6	treatmenttdp43_b-treatmentnt_shrna	TRUE
chr1	109279556	109283186	3631	-	ENSG00000134222.16	PSRC1	PSRC1	0.878	5.2	121	2.54e-10	3.52e-09	9.59	treatmenttdp43_b-treatmentnt_shrna	TRUE
chr10	100912963	100965134	52172	+	ENSG00000119906.13	SLF2	SLF2	-0.506	5.34	121	2.55e-10	3.52e-09	9.59	treatmenttdp43_b-treatmentnt_shrna	TRUE
chr6	32845209	32853816	8608	-	ENSG00000168394.13	TAP1	TAP1	-0.795	4.64	121	2.58e-10	3.56e-09	9.59	treatmenttdp43_b-treatmentnt_shrna	TRUE
chr9	133471094	133479127	8034	-	ENSG00000160326.14	SLC2A6	SLC2A6	0.489	5.03	121	2.59e-10	3.57e-09	9.59	treatmenttdp43_b-treatmentnt_shrna	TRUE
chr16	31873807	31917357	43551	+	ENSG00000185947.15	ZNF267	ZNF267	-0.584	3.14	121	2.59e-10	3.57e-09	9.59	treatmenttdp43_b-treatmentnt_shrna	TRUE
chr2	7383227	7450544	67318	+	ENSG00000229727.7	LOC100506274	LOC100506274	3.31	-1.57	121	2.59e-10	3.57e-09	9.59	treatmenttdp43_b-treatmentnt_shrna	TRUE
chr1	145866560	145885866	19307	-	ENSG00000198483.13	ANKRD35	ANKRD35	1.06	0.72	121	2.61e-10	3.6e-09	9.58	treatmenttdp43_b-treatmentnt_shrna	TRUE
chr5	27217714	27497871	280158	+	ENSG00000250337.9	PURPL	PURPL	-1.1	1.86	121	2.63e-10	3.63e-09	9.58	treatmenttdp43_b-treatmentnt_shrna	TRUE
chr11	108116695	108147603	30909	+	ENSG00000075239.14	ACAT1	ACAT1	0.472	5.92	121	2.66e-10	3.66e-09	9.58	treatmenttdp43_b-treatmentnt_shrna	TRUE
chr1	13700188	13825079	124892	+	ENSG00000116731.23	PRDM2	PRDM2	0.36	6.29	121	2.66e-10	3.66e-09	9.58	treatmenttdp43_b-treatmentnt_shrna	TRUE
chr6	109492855	109691217	198363	-	ENSG00000155085.16	AK9	AK9	-0.56	3.69	121	2.67e-10	3.68e-09	9.57	treatmenttdp43_b-treatmentnt_shrna	TRUE
chr7	28953358	28958330	4973	-	ENSG00000255690.3	TRIL	TRIL	1.11	2.88	121	2.67e-10	3.68e-09	9.57	treatmenttdp43_b-treatmentnt_shrna	TRUE
chr8	60185412	60281400	95989	-	ENSG00000178538.10	CA8	CA8	1.02	1.56	121	2.68e-10	3.69e-09	9.57	treatmenttdp43_b-treatmentnt_shrna	TRUE
chr9	122940833	123104866	164034	+	ENSG00000011454.18	RABGAP1	RABGAP1	0.411	6.8	121	2.69e-10	3.69e-09	9.57	treatmenttdp43_b-treatmentnt_shrna	TRUE
chr3	50267558	50277546	9989	+	ENSG00000012171.20	SEMA3B	SEMA3B	-1.29	2.16	121	2.69e-10	3.69e-09	9.57	treatmenttdp43_b-treatmentnt_shrna	TRUE
chr15	88635670	88656483	20814	+	ENSG00000172183.16	ISG20	ISG20	-1.71	-0.0713	121	2.69e-10	3.69e-09	9.57	treatmenttdp43_b-treatmentnt_shrna	TRUE
chr10	73183362	73247255	63894	-	ENSG00000213551.7	DNAJC9	DNAJC9	0.524	4.9	121	2.69e-10	3.69e-09	9.57	treatmenttdp43_b-treatmentnt_shrna	TRUE
chr16	67943474	67969601	26128	-	ENSG00000124067.17	SLC12A4	SLC12A4	-0.573	5.58	120	2.7e-10	3.71e-09	9.57	treatmenttdp43_b-treatmentnt_shrna	TRUE
chr11	68261338	68272001	10664	-	ENSG00000171067.11	C11orf24	C11orf24	0.611	5.65	120	2.71e-10	3.71e-09	9.57	treatmenttdp43_b-treatmentnt_shrna	TRUE
chr8	98426958	98432853	5896	+	ENSG00000156486.8	KCNS2	KCNS2	0.756	2.95	120	2.71e-10	3.72e-09	9.57	treatmenttdp43_b-treatmentnt_shrna	TRUE
chr1	226360210	226408154	47945	-	ENSG00000143799.14	PARP1	PARP1	-0.313	7.21	120	2.74e-10	3.75e-09	9.56	treatmenttdp43_b-treatmentnt_shrna	TRUE
chr20	63639705	63657682	17978	-	ENSG00000197457.10	STMN3	STMN3	0.446	8.75	120	2.75e-10	3.77e-09	9.56	treatmenttdp43_b-treatmentnt_shrna	TRUE
chr6	8411435	8435561	24127	-	ENSG00000124786.12	SLC35B3	SLC35B3	-0.597	3.24	120	2.77e-10	3.79e-09	9.56	treatmenttdp43_b-treatmentnt_shrna	TRUE
chr2	30447226	30644225	197000	+	ENSG00000172954.14	LCLAT1	LCLAT1	-0.592	3.98	120	2.77e-10	3.79e-09	9.56	treatmenttdp43_b-treatmentnt_shrna	TRUE
chr5	134436686	134492750	56065	+	ENSG00000250994.3	NA	ENSG00000250994.3	-1.52	-0.703	120	2.77e-10	3.79e-09	9.56	treatmenttdp43_b-treatmentnt_shrna	TRUE
chr20	23079360	23086324	6965	-	ENSG00000125810.10	CD93	CD93	-1.23	0.814	120	2.78e-10	3.8e-09	9.56	treatmenttdp43_b-treatmentnt_shrna	TRUE
chr2	203394345	203535335	140991	-	ENSG00000173166.18	RAPH1	RAPH1	0.641	6.92	120	2.8e-10	3.82e-09	9.55	treatmenttdp43_b-treatmentnt_shrna	TRUE
chr14	67619920	67651708	31789	+	ENSG00000081181.8	ARG2	ARG2	0.37	5.69	120	2.83e-10	3.86e-09	9.55	treatmenttdp43_b-treatmentnt_shrna	TRUE
chr3	126006357	126101561	95205	-	ENSG00000114544.17	SLC41A3	SLC41A3	0.348	6.32	120	2.84e-10	3.87e-09	9.55	treatmenttdp43_b-treatmentnt_shrna	TRUE
chr19	33621953	33773509	151557	+	ENSG00000124302.13	CHST8	CHST8	-0.768	4.67	120	2.84e-10	3.87e-09	9.55	treatmenttdp43_b-treatmentnt_shrna	TRUE
chr11	57667747	57701182	33436	+	ENSG00000156599.11	ZDHHC5	ZDHHC5	-0.312	6.52	120	2.85e-10	3.89e-09	9.54	treatmenttdp43_b-treatmentnt_shrna	TRUE
chr6	32840717	32844679	3963	-	ENSG00000204264.12	PSMB8	PSMB8	-1.1	3.14	120	2.87e-10	3.9e-09	9.54	treatmenttdp43_b-treatmentnt_shrna	TRUE
[truncated: 25,231 more rows]
