# Supplementary material for: A model of human neural networks reveals NPTX2 pathology in ALS and FTLD
Source: Nature. 2024 Feb 14;626(8001):1073–83. doi: 10.1038/s41586-024-07042-7 (PMC10901740; doi:10.1038/s41586-024-07042-7)
Supplement: Supplementary file 9 — Spliced exons [file 41586_2024_7042_MOESM9_ESM.xlsx]

## Sheet: TDP43_HA_ON_vs_OFF_Splicing_Eve
GeneID	geneSymbol	chr	strand	exonStart_0base	exonEnd	upstreamES	upstreamEE	downstreamES	downstreamEE	IJC_SAMPLE_1	SJC_SAMPLE_1	IJC_SAMPLE_2	SJC_SAMPLE_2	IncFormLen	SkipFormLen	PValue	FDR	IncLevel1	IncLevel2	IncLevelDifference	event_sig
ENSG00000271254	NA	chrKI270711.1	-	18226	18432	16870	16922	18896	18969	167172166136	0,1,0,0	135163121160	0,0,0,0	305	99	1	1	1.0,0.982,1.0,1.0	1.0,1.0,1.0,1.0	-0.004	Background
ENSG00000271254	NA	chrKI270711.1	-	18896	18969	16870	16922	26290	26505	66,38,34,24	0,3,0,0	32,38,31,44	0,0,0,0	172	99	1	1	1.0,0.879,1.0,1.0	1.0,1.0,1.0,1.0	-0.03	Background
ENSG00000281903	LINC02246	chr21	-	14853273	14853431	14825522	14825624	14857541	14857708	40,28,26,27	19,17,22,13	18,16,11,21	19,19,13,19	257	99	0.012677	0.12176738170436904	0.448,0.388,0.313,0.444	0.267,0.245,0.246,0.299	0.134	Background
ENSG00000281903	LINC02246	chr21	-	14853273	14853431	14837181	14837823	14857541	14857708	37,36,29,31	6,4,7,10	14,14,13,14	3,15,12,6	257	99	0.00454105	0.0531326	0.704,0.776,0.615,0.544	0.643,0.264,0.294,0.473	0.241	Background
ENSG00000142173	COL6A2	chr21	+	46112803	46112824	46111978	46112577	46114007	46114073	3545470435993970	0,0,0,1	1522141613641630	0,0,9,0	120	99	1	1	1.0,1.0,1.0,1.0	1.0,1.0,0.992,1.0	0.002	Background
ENSG00000142173	COL6A2	chr21	+	46114007	46114073	46112803	46112824	46115871	46115925	5040655849775680	0,0,3,0	2027197718402250	0,0,0,0	165	99	1	1	1.0,1.0,0.999,1.0	1.0,1.0,1.0,1.0	0	Background
ENSG00000142173	COL6A2	chr21	+	46115871	46115925	46113616	46114073	46116376	46116403	1551194916111790	0,0,0,2	625588580746	0,0,0,0	153	99	1	1	1.0,1.0,1.0,0.998	1.0,1.0,1.0,1.0	0	Background
ENSG00000142173	COL6A2	chr21	+	46116008	46116053	46115871	46115925	46116376	46116403	7588993172338590	0,0,0,0	2861288428433280	0,1,0,0	144	99	1	1	1.0,1.0,1.0,1.0	1.0,0.999,1.0,1.0	0	Background
ENSG00000142173	COL6A2	chr21	+	46117399	46117453	46116769	46116814	46117873	46117936	8.81912e+16	0,0,0,0	3357339332354010	0,0,0,3	153	99	1	1	1.0,1.0,1.0,1.0	1.0,1.0,1.0,0.999	0	Background
ENSG00000142173	COL6A2	chr21	+	46117873	46117936	46117399	46117453	46118613	46118676	8.23112e+16	0,1,0,0	3079312930853820	0,0,0,0	162	99	1	1	1.0,1.0,1.0,1.0	1.0,1.0,1.0,1.0	0	Background
ENSG00000142173	COL6A2	chr21	+	46117873	46117936	46117399	46117453	46119029	46119119	3013410429103420	0,0,0,0	1257114312291430	0,0,2,0	162	99	1	1	1.0,1.0,1.0,1.0	1.0,1.0,0.997,1.0	0.001	Background
ENSG00000142173	COL6A2	chr21	+	46118613	46118676	46117399	46117453	46119029	46119119	1314160312971410	0,0,0,0	458483492560	0,0,2,0	162	99	1	1	1.0,1.0,1.0,1.0	1.0,1.0,0.993,1.0	0.002	Background
ENSG00000142173	COL6A2	chr21	+	46118613	46118676	46117873	46117936	46119029	46119119	6134865863626880	0,4,2,6	2079230822062730	0,2,0,2	162	99	1	1	1.0,0.999,0.999,0.999	1.0,0.999,1.0,0.999	0	Background
ENSG00000142173	COL6A2	chr21	+	46120514	46120577	46119787	46119850	46121060	46121123	4029535938814400	4,3,0,0	1300164816061840	1,0,0,0	162	99	1	1	0.998,0.999,1.0,1.0	0.999,1.0,1.0,1.0	-0.001	Background
ENSG00000142173	COL6A2	chr21	+	46121060	46121123	46120514	46120577	46121555	46121618	4359552242694610	0,2,2,8	1552171516681980	0,0,0,1	162	99	1	1	1.0,0.999,0.999,0.997	1.0,1.0,1.0,0.999	-0.001	Background
ENSG00000142173	COL6A2	chr21	+	46121555	46121618	46120514	46120577	46122107	46122158	1803267822242380	0,2,0,0	635796696868	0,0,0,0	162	99	1	1	1.0,0.999,1.0,1.0	1.0,1.0,1.0,1.0	0	Background
ENSG00000142173	COL6A2	chr21	+	46122107	46122158	46121555	46121618	46122495	46122531	4626639752525540	2,1,2,1	1634202018732170	0,0,0,1	150	99	1	1	0.999,1.0,0.999,1.0	1.0,1.0,1.0,0.999	0	Background
ENSG00000142173	COL6A2	chr21	+	46122874	46122937	46122495	46122531	46124650	46124713	4647615448245410	1,0,0,0	1681187618422110	0,0,0,0	162	99	1	1	1.0,1.0,1.0,1.0	1.0,1.0,1.0,1.0	0	Background
ENSG00000142173	COL6A2	chr21	+	46124884	46124920	46124650	46124713	46125265	46125311	4587549241324660	2,0,0,0	1560151416541730	0,0,0,0	135	99	1	1	0.999,1.0,1.0,1.0	1.0,1.0,1.0,1.0	0	Background
ENSG00000142173	COL6A2	chr21	+	46125265	46125311	46124884	46124920	46125416	46125617	1546180913831710	0,1,0,2	522550537641	0,0,0,0	145	99	1	1	1.0,0.999,1.0,0.998	1.0,1.0,1.0,1.0	-0.001	Background
ENSG00000142173	COL6A2	chr21	+	46125265	46125311	46124884	46124920	46125464	46125617	5062616646725160	34,33,16,30	1811170718941960	27,18,20,12	145	99	0.0130005	0.12425909399753368	0.99,0.992,0.995,0.992	0.979,0.985,0.985,0.991	0.007	Background
ENSG00000142173	COL6A2	chr21	+	46126502	46126541	46125784	46126237	46131953	46132848	3214401028253460	0,4,2,10	1616121013091390	1,2,0,0	138	99	1	1	1.0,0.999,0.999,0.996	0.999,0.998,1.0,1.0	-0.001	Background
ENSG00000291050	TEKT4P2	chr21	-	9069153	9069341	9068358	9068659	9069444	9069599	9,4,2,6	12,11,27,23	3,4,2,2	20,16,24,19	287	99	0.0501287	0.35647959528689194	0.206,0.111,0.025,0.083	0.049,0.079,0.028,0.035	0.059	Background
ENSG00000291050	TEKT4P2	chr21	-	9069444	9069599	9068324	9068659	9070213	9070436	12,11,27,23	0,0,4,3	20,17,25,22	1,1,9,5	254	99	0.13183	0.7313182768777997	1.0,1.0,0.725,0.749	0.886,0.869,0.52,0.632	0.142	Background
ENSG00000291050	TEKT4P2	chr21	-	9069444	9069626	9068361	9068659	9070213	9070444	14,17,27,23	0,0,4,3	24,16,28,19	1,1,9,5	281	99	0.109291	0.6378588335805407	1.0,1.0,0.704,0.73	0.894,0.849,0.523,0.572	0.149	Background
ENSG00000291050	TEKT4P2	chr21	-	9069444	9069722	9068359	9068659	9070213	9070444	12,11,27,23	0,0,4,3	20,16,24,19	1,1,9,5	377	99	0.125091	0.7032772141771095	1.0,1.0,0.639,0.668	0.84,0.808,0.412,0.499	0.187	Background
ENSG00000291050	TEKT4P2	chr21	-	9075114	9075341	9070213	9070444	9077485	9077539	2,2,0,1	0,0,0,0	8,0,2,4	1,0,0,0	326	99	1	1	1.0,1.0,NA,1.0	0.708,NA,1.0,1.0	0.097	Background
ENSG00000291050	TEKT4P2	chr21	-	9075114	9075341	9070213	9070444	9127488	9127535	2,2,0,2	2,0,0,0	8,0,2,4	0,0,0,1	326	99	1	1	0.233,1.0,NA,1.0	1.0,NA,1.0,0.548	-0.105	Background
ENSG00000291050	TEKT4P2	chr21	-	9077485	9077714	9070213	9070444	9127488	9127547	2,6,10,2	2,0,0,0	5,4,4,12	0,0,0,1	328	99	0.70427	1	0.232,1.0,1.0,1.0	1.0,1.0,1.0,0.784	-0.138	Background
ENSG00000291050	TEKT4P2	chr21	-	9077485	9077714	9075114	9075341	9127488	9127547	2,6,10,2	0,0,0,1	4,4,4,12	0,0,0,0	328	99	1	1	1.0,1.0,1.0,0.376	1.0,1.0,1.0,1.0	-0.156	Background
ENSG00000278932	NA	chr21	+	9325582	9325823	9325054	9325223	9327239	9327298	11,17,17,7	15,21,19,14	5,15,0,11	19,24,12,24	340	99	0.0159043	0.14551514816883307	0.176,0.191,0.207,0.127	0.071,0.154,0.0,0.118	0.089	Background
ENSG00000278932	NA	chr21	+	9325604	9325823	9325014	9325223	9327239	9327298	11,17,15,15	15,21,19,14	5,16,0,11	19,24,12,24	318	99	0.00598027	0.0664577	0.186,0.201,0.197,0.25	0.076,0.172,0.0,0.125	0.115	Background
ENSG00000278932	NA	chr21	+	9325630	9325823	9325012	9325100	9327239	9327298	11,17,13,7	4,0,0,0	5,15,0,10	0,0,0,0	292	99	1	1	0.482,1.0,1.0,1.0	1.0,1.0,NA,1.0	-0.129	Background
ENSG00000278932	NA	chr21	+	9325873	9325961	9325164	9325223	9327239	9327298	2,0,0,0	15,21,19,14	0,0,0,0	19,24,12,24	187	99	1	1	0.066,0.0,0.0,0.0	0.0,0.0,0.0,0.0	0.017	Background
ENSG00000278932	NA	chr21	+	9331230	9331290	9327239	9327298	9367173	9367275	4,1,0,0	2,2,11,2	0,0,3,0	6,3,0,0	159	99	1	1	0.555,0.237,0.0,0.0	0.0,0.0,1.0,NA	-0.135	Background
ENSG00000223768	LINC00205	chr21	+	45289350	45289438	45288034	45288244	45290470	45290652	512600492453	0,0,4,0	359418387456	0,0,0,0	187	99	1	1	1.0,1.0,0.985,1.0	1.0,1.0,1.0,1.0	-0.004	Background
ENSG00000223768	LINC00205	chr21	+	45289350	45289438	45288036	45288165	45290470	45290652	456481422408	0,0,0,0	332387353442	0,0,0,2	187	99	1	1	1.0,1.0,1.0,1.0	1.0,1.0,1.0,0.992	0.002	Background
ENSG00000224924	LINC00320	chr21	-	20757218	20757417	20742920	20743833	20778417	20778547	1,0,3,0	0,0,0,9	2,5,4,1	2,7,1,1	298	99	1	1	1.0,NA,1.0,0.0	0.249,0.192,0.571,0.249	0.351	Background
ENSG00000224924	LINC00320	chr21	-	20757310	20757417	20742470	20743833	20778417	20778547	2,1,3,0	0,0,0,9	0,6,4,0	2,7,1,1	206	99	0.0197123	0.17248349106244124	1.0,1.0,1.0,0.0	0.0,0.292,0.658,0.0	0.512	Background
ENSG00000224924	LINC00320	chr21	-	20778183	20778344	20742917	20743833	20778417	20778466	0,0,0,0	0,0,0,9	0,2,0,0	2,7,1,1	260	99	1	1	NA,NA,NA,0.0	0.0,0.098,0.0,0.0	-0.025	Background
ENSG00000224924	LINC00320	chr21	-	20778183	20778344	20757310	20757417	20778417	20778466	0,0,0,0	1,0,3,0	0,2,0,0	0,4,4,0	260	99	1	1	0.0,NA,0.0,NA	NA,0.16,0.0,NA	-0.08	Background
ENSG00000224924	LINC00320	chr21	-	20778642	20778762	20775041	20778547	20781348	20781474	6,0,2,0	0,2,0,2	15,8,6,2	3,0,0,0	219	99	0.00119785	0.0175455	1.0,0.0,1.0,0.0	0.693,1.0,1.0,1.0	-0.423	Significant
ENSG00000224924	LINC00320	chr21	-	20778642	20778796	20778417	20778547	20781348	20781474	3,0,1,0	0,2,0,2	6,3,3,0	3,0,0,0	253	99	1	1	1.0,0.0,1.0,0.0	0.439,1.0,1.0,NA	-0.313	Background
ENSG00000224924	LINC00320	chr21	-	20786035	20786088	20782249	20782446	20802994	20803028	0,0,1,0	18,6,2,0	0,1,0,0	10,19,9,12	152	99	1	1	0.0,0.0,0.246,NA	0.0,0.033,0.0,0.0	0.074	Background
ENSG00000205930	C21orf62-AS1	chr21	+	32784796	32784919	32772099	32772308	32796938	32797094	27,18,10,8	0,2,2,0	11,5,16,13	0,0,0,0	222	99	0.728699	1	1.0,0.801,0.69,1.0	1.0,1.0,1.0,1.0	-0.127	Background
ENSG00000205930	C21orf62-AS1	chr21	+	32784796	32784919	32772099	32772308	32884103	32884227	19,7,8,9	0,0,2,0	12,3,16,13	0,0,0,0	222	99	1	1	1.0,1.0,0.641,1.0	1.0,1.0,1.0,1.0	-0.09	Background
ENSG00000205930	C21orf62-AS1	chr21	+	32784796	32784919	32772149	32772320	32788611	32788701	45,20,33,35	2,0,0,0	16,9,12,22	0,0,2,6	222	99	0.00102525	0.0153724	0.909,1.0,1.0,1.0	1.0,1.0,0.728,0.621	0.14	Background
ENSG00000205930	C21orf62-AS1	chr21	+	32784796	32784919	32772149	32772320	32796938	32797094	33,26,23,14	0,0,0,10	12,10,8,15	0,0,0,0	222	99	0.0122844	0.11880702970373452	1.0,1.0,1.0,0.384	1.0,1.0,1.0,1.0	-0.154	Background
ENSG00000205930	C21orf62-AS1	chr21	+	32784796	32784919	32772149	32772320	32884103	32884227	25,14,21,15	0,3,0,0	13,8,8,15	0,0,0,0	222	99	0.764358	1	1.0,0.675,1.0,1.0	1.0,1.0,1.0,1.0	-0.081	Background
ENSG00000205930	C21orf62-AS1	chr21	+	32784796	32784919	32772149	32772320	32893577	32893769	27,14,21,14	6,0,0,0	13,8,12,17	0,0,0,0	222	99	0.126274	0.7082057690262579	0.667,1.0,1.0,1.0	1.0,1.0,1.0,1.0	-0.083	Background
ENSG00000205930	C21orf62-AS1	chr21	+	32788611	32788701	32772160	32772320	32796938	32797042	12,4,1,0	0,0,0,10	2,1,3,14	0,0,0,0	189	99	0.0195145	0.17117947430938035	1.0,1.0,1.0,0.0	1.0,1.0,1.0,1.0	-0.25	Background
ENSG00000205930	C21orf62-AS1	chr21	+	32788611	32788701	32772173	32772308	32796938	32797042	10,4,1,0	0,2,2,0	2,1,1,8	0,0,0,0	189	99	1	1	1.0,0.512,0.208,NA	1.0,1.0,1.0,1.0	-0.427	Background
ENSG00000205930	C21orf62-AS1	chr21	+	32788611	32788701	32784796	32784919	32796938	32797042	31,15,15,21	8,13,3,0	10,2,6,15	2,2,0,0	189	99	0.0283799	0.22904198124433145	0.67,0.377,0.724,1.0	0.724,0.344,1.0,1.0	-0.074	Background
ENSG00000205930	C21orf62-AS1	chr21	+	32788611	32788701	32784796	32784919	32885931	32886068	12,11,7,10	9,6,11,7	4,0,1,1	4,17,16,15	189	99	1.02679385661e-7	4.454189384972496e-6	0.411,0.49,0.25,0.428	0.344,0.0,0.032,0.034	0.292	Significant
ENSG00000205930	C21orf62-AS1	chr21	+	32851748	32852490	32784796	32784919	32862196	32862723	21,8,24,6	0,0,1,0	16,8,12,8	0,0,0,0	841	99	1	1	1.0,1.0,0.739,1.0	1.0,1.0,1.0,1.0	-0.065	Background
ENSG00000205930	C21orf62-AS1	chr21	+	32851748	32852490	32784796	32784919	32884103	32884227	21,8,22,6	0,1,1,1	16,8,12,8	3,0,0,0	841	99	0.40508	1	1.0,0.485,0.721,0.414	0.386,1.0,1.0,1.0	-0.192	Background
ENSG00000205930	C21orf62-AS1	chr21	+	32851748	32852490	32784796	32784919	32885931	32886068	21,8,24,6	9,6,11,7	16,8,12,8	4,17,16,15	841	99	0.0461803	0.33472	0.215,0.136,0.204,0.092	0.32,0.052,0.081,0.059	0.034	Background
ENSG00000205930	C21orf62-AS1	chr21	+	32884103	32884227	32784796	32784919	32885931	32886068	4,12,12,1	9,6,11,7	6,0,0,0	4,17,16,15	223	99	6.68293147185e-5	0.00147433	0.165,0.47,0.326,0.06	0.4,0.0,0.0,0.0	0.155	Significant
ENSG00000205930	C21orf62-AS1	chr21	+	32884103	32884227	32851748	32852490	32885931	32886068	4,11,11,0	0,0,2,0	3,0,0,0	0,0,0,0	223	99	1	1	1.0,1.0,0.709,NA	1.0,NA,NA,NA	-0.097	Background
ENSG00000205930	C21orf62-AS1	chr21	+	32885931	32886068	32784774	32784919	32888670	32889047	12,20,21,15	0,0,0,0	6,17,20,18	0,0,0,2	236	99	1	1	1.0,1.0,1.0,1.0	1.0,1.0,1.0,0.791	0.052	Background
ENSG00000205930	C21orf62-AS1	chr21	+	32885931	32886068	32784774	32784919	32893577	32893735	20,23,24,19	3,1,4,0	7,18,28,22	3,0,4,2	236	99	0.615107	1	0.737,0.906,0.716,1.0	0.495,1.0,0.746,0.822	0.074	Background
ENSG00000205930	C21orf62-AS1	chr21	+	32893577	32893769	32784796	32784919	32926443	32926529	24,18,13,19	0,0,0,0	14,7,15,12	0,0,0,1	291	99	1	1	1.0,1.0,1.0,1.0	1.0,1.0,1.0,0.803	0.049	Background
ENSG00000205930	C21orf62-AS1	chr21	+	32930851	32931056	32926854	32927045	32955021	32955123	14,12,10,5	0,0,0,0	6,9,3,12	0,0,0,1	304	99	1	1	1.0,1.0,1.0,1.0	1.0,1.0,1.0,0.796	0.051	Background
ENSG00000205930	C21orf62-AS1	chr21	+	32930851	32931056	32926854	32927045	33019383	33019751	14,13,10,3	0,0,4,0	6,9,3,12	0,1,0,0	304	99	0.243137	1	1.0,1.0,0.449,1.0	1.0,0.746,1.0,1.0	-0.074	Background
ENSG00000205622	NA	chr21	-	38914990	38915099	38912736	38913417	38923637	38923693	0,0,0,2	0,0,0,0	0,4,2,0	2,0,0,2	208	99	1	1	NA,NA,NA,1.0	0.0,1.0,1.0,0.0	0.5	Background
ENSG00000205622	NA	chr21	-	38923637	38923693	38901900	38901965	38937809	38938429	0,4,0,0	0,0,0,0	0,0,4,0	1,0,0,0	155	99	1	1	NA,1.0,NA,NA	0.0,NA,1.0,NA	0.5	Background
ENSG00000205622	NA	chr21	-	38923637	38923784	38901900	38901965	38937809	38938429	1,0,0,0	0,0,0,0	0,0,0,0	1,0,0,0	246	99	1	1	1.0,NA,NA,NA	0.0,NA,NA,NA	1	Background
ENSG00000229425	NA	chr21	-	15441777	15441847	15441225	15441348	15444023	15444081	0,0,0,0	0,0,2,0	0,0,2,0	0,0,0,0	169	99	1	1	NA,NA,0.0,NA	NA,NA,1.0,NA	-1	Background
ENSG00000215386	MIR99AHG	chr21	+	15962673	15962900	15928470	15928529	15965331	15965407	0,0,3,8	0,0,1,0	0,1,0,0	0,0,0,0	326	99	1	1	NA,NA,0.477,1.0	NA,1.0,NA,NA	-0.262	Background
ENSG00000215386	MIR99AHG	chr21	+	15965331	15965407	15928450	15928529	15972310	15972515	0,0,6,0	0,0,0,0	0,2,0,1	0,2,0,0	175	99	1	1	NA,NA,1.0,NA	NA,0.361,NA,1.0	0.32	Background
ENSG00000215386	MIR99AHG	chr21	+	15972310	15972515	15965331	15965407	16071113	16071398	0,0,7,0	0,0,0,0	0,2,2,0	0,2,0,0	304	99	1	1	NA,NA,1.0,NA	NA,0.246,1.0,NA	0.377	Background
ENSG00000215386	MIR99AHG	chr21	+	16070694	16070892	16070516	16070567	16071113	16071398	33,11,16,15	2,6,8,3	11,24,21,34	8,6,8,19	297	99	0.208943	1	0.846,0.379,0.4,0.625	0.314,0.571,0.467,0.374	0.131	Background
ENSG00000215386	MIR99AHG	chr21	+	16107505	16107684	16071113	16071398	16181590	16181687	0,2,0,1	131,83,75,88	0,0,0,0	173145232201	278	99	1	1	0.0,0.009,0.0,0.004	0.0,0.0,0.0,0.0	0.003	Background
ENSG00000215386	MIR99AHG	chr21	+	16181590	16181687	16070627	16071398	16487489	16487538	109,70,66,75	0,0,1,2	143118183180	0,0,0,0	196	99	1	1	1.0,1.0,0.971,0.95	1.0,1.0,1.0,1.0	-0.02	Background
ENSG00000215386	MIR99AHG	chr21	+	16181600	16181687	16071113	16071398	16487489	16488336	0,0,0,0	0,0,1,2	0,0,0,3	0,0,0,0	186	99	1	1	NA,NA,0.0,0.0	NA,NA,NA,1.0	-1	Background
ENSG00000215386	MIR99AHG	chr21	+	16214256	16214378	16181382	16181687	16222299	16222683	5,0,2,14	0,0,0,0	3,6,19,19	0,2,0,0	221	99	1	1	1.0,NA,1.0,1.0	1.0,0.573,1.0,1.0	0.107	Background
ENSG00000215386	MIR99AHG	chr21	+	16214256	16214378	16181382	16181687	16231055	16231115	6,3,2,8	78,69,50,29	5,10,21,28	88,89,116,77	221	99	0.0033909	0.0417593	0.033,0.019,0.018,0.11	0.025,0.048,0.075,0.14	-0.027	Background
ENSG00000215386	MIR99AHG	chr21	+	16214256	16214378	16194498	16194633	16222299	16222683	2,0,4,6	0,2,0,0	1,4,0,2	0,0,0,0	221	99	1	1	1.0,0.0,1.0,1.0	1.0,1.0,NA,1.0	-0.25	Background
ENSG00000215386	MIR99AHG	chr21	+	16214256	16214378	16194498	16194633	16231055	16231115	3,3,6,0	67,32,36,42	3,8,2,9	49,84,59,101	221	99	0.552889	1	0.02,0.04,0.069,0.0	0.027,0.041,0.015,0.038	0.002	Background
ENSG00000215386	MIR99AHG	chr21	+	16214256	16214378	16212044	16212146	16231055	16231115	3,3,0,2	0,0,2,0	2,4,2,7	0,0,4,0	221	99	0.818249	1	1.0,1.0,0.0,1.0	1.0,1.0,0.183,1.0	-0.046	Background
ENSG00000215386	MIR99AHG	chr21	+	16223523	16223574	16181600	16181687	16231055	16231115	4,0,0,0	78,69,50,29	0,0,0,0	88,89,116,77	150	99	1	1	0.033,0.0,0.0,0.0	0.0,0.0,0.0,0.0	0.008	Background
ENSG00000215386	MIR99AHG	chr21	+	16231055	16231115	16071113	16071398	16487489	16487538	3,11,8,10	0,0,1,2	4,6,7,15	0,0,0,0	159	99	1	1	1.0,1.0,0.833,0.757	1.0,1.0,1.0,1.0	-0.102	Background
ENSG00000215386	MIR99AHG	chr21	+	16231055	16231115	16181375	16181687	16391613	16391685	122,100,65,63	2,0,0,0	141145170132	1,2,0,0	159	99	1	1	0.974,1.0,1.0,1.0	0.989,0.978,1.0,1.0	0.002	Background
ENSG00000215386	MIR99AHG	chr21	+	16231055	16231115	16181375	16181687	16487489	16487538	52,38,42,31	0,0,0,0	54,57,78,57	0,0,0,3	159	99	1	1	1.0,1.0,1.0,1.0	1.0,1.0,1.0,0.922	0.019	Background
ENSG00000215386	MIR99AHG	chr21	+	16231055	16231115	16194160	16194633	16391613	16391685	113,74,57,68	1,0,0,0	103139119150	2,8,2,2	159	99	0.00341825	0.0420261	0.986,1.0,1.0,1.0	0.97,0.915,0.974,0.979	0.037	Background
ENSG00000215386	MIR99AHG	chr21	+	16231055	16231115	16194160	16194633	16487489	16487538	36,28,27,43	0,0,0,0	35,40,32,56	0,1,0,0	159	99	1	1	1.0,1.0,1.0,1.0	1.0,0.961,1.0,1.0	0.01	Background
ENSG00000215386	MIR99AHG	chr21	+	16257392	16257454	16231055	16231115	16261638	16261696	4,5,2,0	6,0,0,0	0,0,4,0	0,2,0,2	161	99	1	1	0.291,1.0,1.0,NA	NA,0.0,1.0,0.0	0.43	Background
ENSG00000215386	MIR99AHG	chr21	+	16257392	16257454	16231055	16231115	16274313	16275384	4,5,2,2	1,2,1,0	0,2,4,0	6,2,0,0	161	99	1	1	0.711,0.606,0.552,1.0	0.0,0.381,1.0,NA	0.257	Background
ENSG00000215386	MIR99AHG	chr21	+	16257392	16257454	16231055	16231115	16292075	16292165	10,5,2,0	9,8,0,0	0,0,5,0	0,10,0,17	161	99	1	1	0.406,0.278,1.0,NA	NA,0.0,1.0,0.0	0.228	Background
ENSG00000215386	MIR99AHG	chr21	+	16257392	16257454	16231055	16231115	16294816	16295062	6,5,2,0	1,4,0,0	2,0,4,0	0,4,0,4	161	99	1	1	0.787,0.435,1.0,NA	1.0,0.0,1.0,0.0	0.241	Background
ENSG00000215386	MIR99AHG	chr21	+	16257392	16257454	16231055	16231115	16391613	16391685	6,5,4,0	104,88,59,53	0,0,6,0	113146141148	161	99	0.0305206	0.24247913067709087	0.034,0.034,0.04,0.0	0.0,0.0,0.025,0.0	0.021	Background
ENSG00000215386	MIR99AHG	chr21	+	16257392	16257454	16231055	16231115	16487489	16487538	4,5,2,0	12,14,26,24	0,0,5,0	15,25,13,25	161	99	0.0325127	0.25493897947149813	0.17,0.18,0.045,0.0	0.0,0.0,0.191,0.0	0.051	Background
ENSG00000215386	MIR99AHG	chr21	+	16261638	16261696	16231055	16231115	16391613	16391685	6,0,0,0	104,88,59,53	0,2,0,2	113146141148	157	99	1	1	0.035,0.0,0.0,0.0	0.0,0.009,0.0,0.008	0.005	Background
ENSG00000215386	MIR99AHG	chr21	+	16261638	16261696	16231055	16231115	16487489	16487538	6,0,0,0	12,14,26,24	0,0,0,2	15,25,13,25	157	99	0.378994	1	0.24,0.0,0.0,0.0	0.0,0.0,0.0,0.048	0.048	Background
ENSG00000215386	MIR99AHG	chr21	+	16291230	16291412	16231055	16231115	16292075	16292165	12,13,10,0	9,8,0,0	0,10,2,4	0,10,0,17	281	99	1	1	0.32,0.364,1.0,NA	NA,0.261,1.0,0.077	0.115	Background
ENSG00000215386	MIR99AHG	chr21	+	16294816	16295062	16231055	16231115	16391613	16391685	14,9,9,7	104,88,59,53	4,18,11,18	113146141148	345	99	0.241132	1	0.037,0.029,0.042,0.037	0.01,0.034,0.022,0.034	0.011	Background
ENSG00000215386	MIR99AHG	chr21	+	16294816	16295062	16257392	16257454	16391613	16391685	15,5,9,7	7,0,3,0	6,14,11,14	0,0,2,0	345	99	1.81955308901e-4	0.00354117	0.381,1.0,0.463,1.0	1.0,1.0,0.612,1.0	-0.192	Significant
ENSG00000215386	MIR99AHG	chr21	+	16309568	16309765	16231055	16231115	16391613	16391685	53,68,44,51	104,88,59,53	40,38,32,40	113146141148	296	99	6.83398893031e-11	4.790098704159707e-9	0.146,0.205,0.2,0.243	0.106,0.08,0.071,0.083	0.113	Background
ENSG00000215386	MIR99AHG	chr21	+	16352128	16352273	16231055	16231115	16391613	16391685	0,0,0,0	104,88,59,53	2,0,0,0	113146141148	244	99	1	1	0.0,0.0,0.0,0.0	0.007,0.0,0.0,0.0	-0.002	Background
ENSG00000215386	MIR99AHG	chr21	+	16391613	16391685	16181590	16181687	16487489	16487538	174138149107	0,0,0,0	153189208229	0,0,0,3	171	99	1	1	1.0,1.0,1.0,1.0	1.0,1.0,1.0,0.978	0.006	Background
ENSG00000215386	MIR99AHG	chr21	+	16391613	16391685	16194201	16194633	16487489	16487538	173138149107	0,0,0,0	154195210231	0,1,0,0	171	99	1	1	1.0,1.0,1.0,1.0	1.0,0.991,1.0,1.0	0.002	Background
ENSG00000215386	MIR99AHG	chr21	+	16391613	16391685	16231055	16231115	16487489	16487538	276226205158	12,14,26,24	265332347376	15,25,13,25	171	99	0.0394776	0.2964390953974651	0.93,0.903,0.82,0.792	0.911,0.885,0.939,0.897	-0.047	Background
ENSG00000215386	MIR99AHG	chr21	+	16391613	16391685	16231055	16231115	16537378	16537439	37,35,28,14	0,0,0,2	42,63,76,74	1,0,0,0	171	99	1	1	1.0,1.0,1.0,0.802	0.96,1.0,1.0,1.0	-0.039	Background
ENSG00000215386	MIR99AHG	chr21	+	16391613	16391685	16231055	16231115	16606993	16607087	37,35,28,16	2,0,0,6	42,63,78,72	2,2,0,0	171	99	0.0268194	0.21922193362075904	0.915,1.0,1.0,0.607	0.924,0.948,1.0,1.0	-0.087	Background
ENSG00000215386	MIR99AHG	chr21	+	16391613	16391685	16257392	16257454	16487489	16487538	179138152107	0,0,0,0	152187210229	0,0,1,0	171	99	1	1	1.0,1.0,1.0,1.0	1.0,1.0,0.992,1.0	0.002	Background
ENSG00000215386	MIR99AHG	chr21	+	16391613	16391685	16279709	16279862	16487489	16487538	203163181126	6,13,8,6	190227240261	11,4,7,10	171	99	0.212226	1	0.951,0.879,0.929,0.924	0.909,0.97,0.952,0.938	-0.021	Background
ENSG00000215386	MIR99AHG	chr21	+	16391613	16391685	16279709	16279862	16606993	16607087	14,12,19,13	0,2,0,0	15,15,12,15	0,0,0,0	171	99	1	1	1.0,0.776,1.0,1.0	1.0,1.0,1.0,1.0	-0.056	Background
ENSG00000215386	MIR99AHG	chr21	+	16391613	16391685	16309456	16309765	16487489	16487538	193171176121	21,19,8,14	160208214237	5,10,1,12	171	99	1.148025104e-5	3.1480156328119e-4	0.842,0.839,0.927,0.833	0.949,0.923,0.992,0.92	-0.086	Background
ENSG00000215386	MIR99AHG	chr21	+	16419721	16419741	16419190	16419317	16487489	16487538	97,92,56,76	2,6,0,4	51,68,48,70	0,0,0,0	119	99	0.00868433	0.0899796	0.976,0.927,1.0,0.94	1.0,1.0,1.0,1.0	-0.039	Background
ENSG00000215386	MIR99AHG	chr21	+	16446187	16446215	16391613	16391685	16487489	16488336	0,1,0,0	295225223163	0,0,0,0	261326303336	127	99	1	1	0.0,0.003,0.0,0.0	0.0,0.0,0.0,0.0	0.001	Background
ENSG00000215386	MIR99AHG	chr21	+	16446187	16446215	16419228	16419253	16487489	16488336	0,1,0,0	0,0,0,0	0,0,0,0	0,0,2,0	127	99	1	1	NA,1.0,NA,NA	NA,NA,0.0,NA	1	Background
ENSG00000215386	MIR99AHG	chr21	+	16446187	16446215	16419721	16419741	16487489	16488336	0,1,0,2	583629541613	0,0,0,0	427683477481	127	99	1	1	0.0,0.001,0.0,0.003	0.0,0.0,0.0,0.0	0.001	Background
ENSG00000215386	MIR99AHG	chr21	+	16477844	16478039	16391613	16391685	16487489	16488343	1,2,4,2	295225223163	2,1,8,1	261326303336	294	99	1	1	0.001,0.003,0.006,0.004	0.003,0.001,0.009,0.001	0	Background
ENSG00000215386	MIR99AHG	chr21	+	16477844	16478039	16419398	16419741	16487489	16488343	2,4,4,2	583629541613	2,1,8,1	427683477481	294	99	1	1	0.001,0.002,0.002,0.001	0.002,0.0,0.006,0.001	-0.001	Background
ENSG00000215386	MIR99AHG	chr21	+	16477844	16478039	16420342	16420572	16487489	16488343	1,2,4,6	31,22,20,9	2,0,8,1	17,21,16,27	294	99	0.630915	1	0.011,0.03,0.063,0.183	0.038,0.0,0.144,0.012	0.023	Background
ENSG00000215386	MIR99AHG	chr21	+	16487489	16487538	16231055	16231115	16537378	16537439	192162184181	0,0,0,2	198218235172	1,0,0,0	148	99	1	1	1.0,1.0,1.0,0.984	0.993,1.0,1.0,1.0	-0.002	Background
ENSG00000215386	MIR99AHG	chr21	+	16487489	16487538	16231055	16231115	16606993	16607087	50,80,84,57	2,0,0,6	53,68,67,66	2,2,0,0	148	99	0.168717	0.8754138860111873	0.944,1.0,1.0,0.864	0.947,0.958,1.0,1.0	-0.024	Background
ENSG00000215386	MIR99AHG	chr21	+	16487489	16487538	16279740	16279862	16606993	16607087	47,85,72,52	0,2,0,0	48,53,64,54	0,0,0,0	148	99	1	1	1.0,0.966,1.0,1.0	1.0,1.0,1.0,1.0	-0.008	Background
ENSG00000215386	MIR99AHG	chr21	+	16487489	16487538	16391613	16391685	16537378	16537439	375308306247	0,0,0,0	365434443402	0,2,0,2	148	99	1	1	1.0,1.0,1.0,1.0	1.0,0.993,1.0,0.993	0.004	Background
ENSG00000215386	MIR99AHG	chr21	+	16487489	16487538	16391613	16391685	16606993	16607087	193189176138	0,0,0,2	197219193204	0,0,2,0	148	99	1	1	1.0,1.0,1.0,0.979	1.0,1.0,0.985,1.0	-0.001	Background
ENSG00000215386	MIR99AHG	chr21	+	16487489	16487538	16419195	16419741	16537378	16537439	666683631659	0,0,0,10	554789631564	0,0,0,0	148	99	1	1	1.0,1.0,1.0,0.978	1.0,1.0,1.0,1.0	-0.006	Background
ENSG00000215386	MIR99AHG	chr21	+	16513061	16513224	16487489	16487538	16537378	16537439	6,8,11,18	585564495501	8,2,7,9	470655580558	262	99	1	1	0.004,0.005,0.008,0.013	0.006,0.001,0.005,0.006	0.003	Background
ENSG00000215386	MIR99AHG	chr21	+	16521718	16521816	16487489	16487538	16537378	16537439	4,10,4,5	585564495501	13,9,14,10	470655580558	197	99	0.912187	1	0.003,0.009,0.004,0.005	0.014,0.007,0.012,0.009	-0.005	Background
ENSG00000215386	MIR99AHG	chr21	+	16522259	16522446	16487489	16487538	16537378	16537439	4,11,7,0	585564495501	16,6,3,4	470655580558	286	99	1	1	0.002,0.007,0.005,0.0	0.012,0.003,0.002,0.002	-0.001	Background
ENSG00000215386	MIR99AHG	chr21	+	16535033	16535709	16487489	16487538	16537378	16537439	128,102,101,88	585564495501	98,123,87,56	470655580558	775	99	0.0641871	0.4294966169839061	0.027,0.023,0.025,0.022	0.026,0.023,0.019,0.013	0.004	Background
ENSG00000215386	MIR99AHG	chr21	+	16537378	16537439	16231055	16231115	16606993	16607087	258233257221	2,0,0,6	244328284283	2,2,0,0	160	99	1	1	0.988,1.0,1.0,0.958	0.987,0.99,1.0,1.0	-0.008	Background
ENSG00000215386	MIR99AHG	chr21	+	16537378	16537439	16391613	16391685	16606993	16607087	258233257221	0,0,0,2	243330284285	0,0,2,0	160	99	1	1	1.0,1.0,1.0,0.986	1.0,1.0,0.989,1.0	-0.001	Background
ENSG00000215386	MIR99AHG	chr21	+	16537378	16537439	16487489	16487538	16564773	16564809	283309229248	0,0,2,0	221323218268	2,2,6,4	160	99	0.222741	1	1.0,1.0,0.986,1.0	0.986,0.99,0.957,0.976	0.019	Background
ENSG00000215386	MIR99AHG	chr21	+	16537378	16537439	16487489	16487538	16589352	16589467	287311250256	4,2,2,0	225333224275	2,8,2,5	160	99	0.0502558	0.3572181521357621	0.978,0.99,0.987,1.0	0.986,0.963,0.986,0.971	0.012	Background
ENSG00000215386	MIR99AHG	chr21	+	16537378	16537439	16487489	16487538	16594339	16594454	339380301324	33,38,26,13	306432338330	28,20,43,24	160	99	0.939381	1	0.864,0.861,0.877,0.939	0.871,0.93,0.829,0.895	0.004	Background
ENSG00000215386	MIR99AHG	chr21	+	16537378	16537439	16487489	16487538	16606993	16607087	813770729692	195195212196	665931831808	154196173203	160	99	0.0639837	0.428547	0.721,0.71,0.68,0.686	0.728,0.746,0.748,0.711	-0.034	Background
ENSG00000215386	MIR99AHG	chr21	+	16539746	16539976	16537378	16537439	16543249	16543360	0,2,1,4	1,2,0,1	0,0,5,4	0,0,5,0	329	99	1	1	0.0,0.231,1.0,0.546	NA,NA,0.231,1.0	-0.171	Background
ENSG00000215386	MIR99AHG	chr21	+	16543249	16543360	16537378	16537439	16564773	16565632	1,4,0,1	2,6,3,0	0,0,5,0	4,0,3,7	210	99	1	1	0.191,0.239,0.0,1.0	0.0,NA,0.44,0.0	0.211	Background
ENSG00000215386	MIR99AHG	chr21	+	16543249	16543360	16537378	16537439	16589352	16592160	1,2,0,1	8,8,24,10	1,0,5,0	8,10,9,14	210	99	1	1	0.056,0.105,0.0,0.045	0.056,0.0,0.208,0.0	-0.014	Background
ENSG00000215386	MIR99AHG	chr21	+	16543249	16543360	16537378	16537439	16594339	16595793	3,2,0,1	70,81,85,86	0,2,6,0	97,111,143,73	210	99	1	1	0.02,0.012,0.0,0.005	0.0,0.008,0.019,0.0	0.002	Background
ENSG00000215386	MIR99AHG	chr21	+	16543249	16543360	16537378	16537439	16606993	16615256	1,2,0,1	557492525463	0,2,5,2	469633631570	210	99	1	1	0.001,0.002,0.0,0.001	0.0,0.001,0.004,0.002	-0.001	Background
ENSG00000215386	MIR99AHG	chr21	+	16560446	16560498	16537378	16537439	16564773	16565632	0,0,0,0	2,6,3,0	0,2,2,0	4,0,3,7	151	99	1	1	0.0,0.0,0.0,NA	0.0,1.0,0.304,0.0	-0.326	Background
ENSG00000215386	MIR99AHG	chr21	+	16560446	16560498	16537378	16537439	16606993	16607261	0,0,0,0	557492525463	0,1,1,0	469633631570	151	99	1	1	0.0,0.0,0.0,0.0	0.0,0.001,0.001,0.0	-0.001	Background
ENSG00000215386	MIR99AHG	chr21	+	16564773	16564809	16537378	16537439	16567225	16567274	0,1,1,0	0,0,0,6	6,0,1,0	0,0,0,0	135	99	1	1	NA,1.0,1.0,0.0	1.0,NA,1.0,NA	-0.333	Background
ENSG00000215386	MIR99AHG	chr21	+	16564773	16564809	16537378	16537439	16594339	16594454	2,1,4,0	70,81,85,86	2,0,0,0	97,111,143,73	135	99	1	1	0.021,0.009,0.033,0.0	0.015,0.0,0.0,0.0	0.012	Background
ENSG00000215386	MIR99AHG	chr21	+	16564773	16564809	16537378	16537439	16606993	16607087	1,4,0,4	557492525463	0,0,2,7	469633631570	135	99	1	1	0.001,0.006,0.0,0.006	0.0,0.0,0.002,0.009	0.001	Background
ENSG00000215386	MIR99AHG	chr21	+	16567225	16567274	16537378	16537439	16594339	16594454	2,0,0,0	70,81,85,86	0,2,0,0	97,111,143,73	148	99	1	1	0.019,0.0,0.0,0.0	0.0,0.012,0.0,0.0	0.002	Background
ENSG00000215386	MIR99AHG	chr21	+	16567225	16567274	16537378	16537439	16606993	16610731	0,1,0,6	557492525463	0,0,0,0	469633631570	148	99	1	1	0.0,0.001,0.0,0.009	0.0,0.0,0.0,0.0	0.002	Background
ENSG00000215386	MIR99AHG	chr21	+	16567225	16567274	16564773	16564809	16594339	16594454	2,0,1,0	2,3,4,0	1,4,0,0	4,0,3,0	148	99	1	1	0.401,0.0,0.143,NA	0.143,1.0,0.0,NA	-0.2	Background
ENSG00000215386	MIR99AHG	chr21	+	16567225	16567274	16564773	16564809	16606993	16610731	0,2,1,0	1,4,2,4	6,0,0,0	0,1,6,9	148	99	0.173681	0.8939854250452186	0.0,0.251,0.251,0.0	1.0,0.0,0.0,0.0	-0.124	Background
ENSG00000215386	MIR99AHG	chr21	+	16589352	16589413	16487489	16487538	16594339	16594454	6,6,2,0	33,38,26,13	2,8,0,1	28,20,43,24	160	99	0.559811	1	0.101,0.089,0.045,0.0	0.042,0.198,0.0,0.025	-0.008	Background
ENSG00000215386	MIR99AHG	chr21	+	16589352	16589467	16537378	16537439	16594339	16594454	8,7,15,17	70,81,85,86	13,11,17,13	97,111,143,73	214	99	0.61563	1	0.05,0.038,0.075,0.084	0.058,0.044,0.052,0.076	0.004	Background
ENSG00000215386	MIR99AHG	chr21	+	16589352	16589467	16537378	16537439	16606993	16607135	5,4,15,5	557492525463	5,9,11,10	469633631570	214	99	1	1	0.004,0.004,0.013,0.005	0.005,0.007,0.008,0.008	-0.001	Background
ENSG00000215386	MIR99AHG	chr21	+	16589352	16589540	16487489	16487538	16594339	16594454	40,31,46,21	33,38,26,13	34,35,38,43	28,20,43,24	287	99	0.834146	1	0.295,0.22,0.379,0.358	0.295,0.376,0.234,0.382	-0.009	Background
ENSG00000215386	MIR99AHG	chr21	+	16589352	16589540	16537378	16537439	16594339	16594454	44,37,65,31	70,81,85,86	40,37,45,49	97,111,143,73	287	99	0.0609722	0.4135538004301379	0.178,0.136,0.209,0.111	0.125,0.103,0.098,0.188	0.03	Background
ENSG00000215386	MIR99AHG	chr21	+	16589352	16589557	16537378	16537439	16594339	16594454	47,58,79,56	70,81,85,86	51,35,43,48	97,111,143,73	304	99	8.99896809217e-5	0.00191587	0.179,0.189,0.232,0.175	0.146,0.093,0.089,0.176	0.068	Background
ENSG00000215386	MIR99AHG	chr21	+	16589352	16589557	16537378	16537439	16606993	16607087	45,57,77,44	557492525463	51,35,44,48	469633631570	304	99	0.00741469	0.0791469	0.026,0.036,0.046,0.03	0.034,0.018,0.022,0.027	0.009	Background
ENSG00000215386	MIR99AHG	chr21	+	16594339	16594454	16487489	16487538	16606993	16607087	175200118133	195195212196	207196210175	154196173203	214	99	0.00447922	0.052557	0.293,0.322,0.205,0.239	0.383,0.316,0.36,0.285	-0.071	Background
ENSG00000215386	MIR99AHG	chr21	+	16594339	16594454	16537280	16537439	16596384	16596402	56,65,52,60	0,0,0,0	75,84,90,63	2,0,0,0	214	99	1	1	1.0,1.0,1.0,1.0	0.945,1.0,1.0,1.0	0.014	Background
ENSG00000215386	MIR99AHG	chr21	+	16594339	16594454	16537280	16537439	16606993	16607087	210243177206	557492525463	276288309224	469633631570	214	99	0.0911753	0.558061	0.149,0.186,0.135,0.171	0.214,0.174,0.185,0.154	-0.021	Background
ENSG00000215386	MIR99AHG	chr21	+	16594339	16594454	16564773	16564809	16606993	16607087	144,165,96,120	1,4,2,4	183177170151	0,1,6,9	214	99	1	1	0.985,0.95,0.957,0.933	1.0,0.988,0.929,0.886	0.006	Background
ENSG00000215386	MIR99AHG	chr21	+	16594339	16594454	16567225	16567274	16606993	16607087	144,162,92,120	0,2,0,6	179181167151	5,0,0,0	214	99	0.317981	1	1.0,0.974,1.0,0.902	0.943,1.0,1.0,1.0	-0.017	Background
ENSG00000215386	MIR99AHG	chr21	+	16594339	16594454	16589352	16589467	16606993	16607087	148,165,96,132	1,0,3,0	192180177154	2,2,2,0	214	99	1	1	0.986,1.0,0.937,1.0	0.978,0.977,0.976,1.0	-0.002	Background
ENSG00000215386	MIR99AHG	chr21	+	16594339	16594454	16589352	16589557	16606993	16607087	144,163,94,132	0,0,0,0	179177167151	0,0,1,0	214	99	1	1	1.0,1.0,1.0,1.0	1.0,1.0,0.987,1.0	0.003	Background
ENSG00000215386	MIR99AHG	chr21	+	16596384	16596402	16537378	16537439	16606993	16607137	0,0,0,0	557492525463	2,0,0,0	469633631570	117	99	1	1	0.0,0.0,0.0,0.0	0.004,0.0,0.0,0.0	-0.001	Background
ENSG00000215386	MIR99AHG	chr21	+	16596384	16596402	16594339	16594454	16606993	16607137	6,7,0,1	177193133152	1,9,0,6	208220230173	117	99	0.878648	1	0.028,0.03,0.0,0.006	0.004,0.033,0.0,0.029	-0.001	Background
ENSG00000215386	MIR99AHG	chr21	+	16606993	16607087	16487489	16487538	16627176	16627195	193170180177	0,0,0,0	168187147188	0,0,0,4	193	99	1	1	1.0,1.0,1.0,1.0	1.0,1.0,1.0,0.96	0.01	Background
ENSG00000215386	MIR99AHG	chr21	+	16606993	16607087	16487489	16487538	16627883	16628021	154138159155	4,0,0,0	118154128170	0,0,0,0	193	99	1	1	0.952,1.0,1.0,1.0	1.0,1.0,1.0,1.0	-0.012	Background
ENSG00000215386	MIR99AHG	chr21	+	16606993	16607087	16594339	16594454	16619448	16619562	135140134130	0,0,0,0	171170194123	0,0,1,0	193	99	1	1	1.0,1.0,1.0,1.0	1.0,1.0,0.99,1.0	0.002	Background
ENSG00000215386	MIR99AHG	chr21	+	16619448	16619562	16606993	16607087	16627176	16627785	22,25,38,9	62,51,25,28	18,34,11,26	82,72,43,45	213	99	0.122729	0.6936388745792696	0.142,0.186,0.414,0.13	0.093,0.18,0.106,0.212	0.07	Background
ENSG00000215386	MIR99AHG	chr21	+	16619448	16619562	16606993	16607087	16640229	16640637	20,23,32,9	34,17,23,15	14,33,6,24	33,27,41,24	213	99	0.126751	0.7099812192914433	0.215,0.386,0.393,0.218	0.165,0.362,0.064,0.317	0.076	Background
ENSG00000215386	MIR99AHG	chr21	+	16627176	16627785	16606993	16607087	16627883	16628021	159145108120	0,0,0,2	271274186170	0,0,0,0	708	99	1	1	1.0,1.0,1.0,0.894	1.0,1.0,1.0,1.0	-0.026	Background
ENSG00000215386	MIR99AHG	chr21	+	16627715	16627785	16606993	16607087	16627883	16628021	39,27,24,23	0,0,0,2	33,64,35,45	0,0,0,0	169	99	1	1	1.0,1.0,1.0,0.871	1.0,1.0,1.0,1.0	-0.032	Background
ENSG00000215386	MIR99AHG	chr21	+	16627883	16628021	16606993	16607087	16630795	16630972	91,90,43,36	0,0,0,0	70,92,69,71	0,0,0,2	237	99	1	1	1.0,1.0,1.0,1.0	1.0,1.0,1.0,0.937	0.016	Background
ENSG00000215386	MIR99AHG	chr21	+	16627883	16628021	16606993	16607087	16640229	16640631	15,18,23,11	34,17,23,15	9,20,11,13	33,27,41,24	237	99	0.0265431	0.2174766778424443	0.156,0.307,0.295,0.234	0.102,0.236,0.101,0.185	0.092	Background
ENSG00000215386	MIR99AHG	chr21	+	16630795	16630972	16606993	16607087	16640229	16640631	73,69,42,45	34,17,23,15	110,73,109,113	33,27,41,24	276	99	0.304941	1	0.435,0.593,0.396,0.518	0.545,0.492,0.488,0.628	-0.053	Background
ENSG00000215386	MIR99AHG	chr21	+	16630795	16630972	16627883	16628021	16640229	16640631	167,151,79,73	15,10,15,3	179160178176	7,12,11,7	276	99	0.0529892	0.3717258496968617	0.8,0.844,0.654,0.897	0.902,0.827,0.853,0.9	-0.072	Background
ENSG00000215386	MIR99AHG	chr21	+	16631440	16631489	16630795	16630972	16640229	16640637	41,48,49,37	56,48,36,29	102,66,77,95	72,54,80,87	148	99	0.531194	1	0.329,0.401,0.477,0.46	0.487,0.45,0.392,0.422	-0.021	Background
ENSG00000278903	NA	chr21	+	6323873	6324086	6322599	6322697	6329547	6329955	0,0,0,0	14,13,14,6	1,0,0,0	13,16,3,9	312	99	1	1	0.0,0.0,0.0,0.0	0.024,0.0,0.0,0.0	-0.006	Background
ENSG00000278903	NA	chr21	+	6323873	6324086	6322599	6322697	6353085	6353289	0,0,0,0	3,6,1,3	1,0,0,0	13,8,13,7	312	99	1	1	0.0,0.0,0.0,0.0	0.024,0.0,0.0,0.0	-0.006	Background
ENSG00000226496	LINC00323	chr21	-	41145076	41145335	41141540	41143415	41147348	41147433	10,5,0,6	0,5,1,2	2,0,0,0	0,0,0,1	358	99	1	1	1.0,0.217,0.0,0.453	1.0,NA,NA,0.0	-0.082	Background
ENSG00000226496	LINC00323	chr21	-	41145076	41145335	41141540	41143415	41147961	41148061	12,5,0,6	0,4,4,22	1,2,0,0	2,0,0,6	358	99	1	1	1.0,0.257,0.0,0.07	0.121,1.0,NA,0.0	-0.042	Background
ENSG00000226496	LINC00323	chr21	-	41147348	41147499	41141535	41143415	41147961	41148067	14,18,11,4	0,4,4,22	0,2,0,6	2,0,0,6	250	99	1	1	1.0,0.641,0.521,0.067	0.0,1.0,NA,0.284	0.129	Background
ENSG00000160223	ICOSLG	chr21	-	44236866	44237060	44235271	44235562	44238447	44238488	0,1,0,0	6,5,4,4	1,1,0,1	3,6,6,3	293	99	1	1	0.0,0.063,0.0,0.0	0.101,0.053,0.0,0.101	-0.048	Background
ENSG00000160223	ICOSLG	chr21	-	44236866	44237065	44235271	44235562	44238447	44238488	0,3,4,0	6,5,4,4	3,4,1,3	3,6,6,3	298	99	0.216781	1	0.0,0.166,0.249,0.0	0.249,0.181,0.052,0.249	-0.079	Background
ENSG00000160223	ICOSLG	chr21	-	44236866	44237217	44232389	44235562	44238447	44238488	1,5,0,0	6,5,4,4	2,4,0,1	3,6,6,3	450	99	0.66611	1	0.035,0.18,0.0,0.0	0.128,0.128,0.0,0.068	-0.027	Background
ENSG00000160223	ICOSLG	chr21	-	44237188	44237217	44236866	44237065	44238447	44238488	0,0,0,0	0,2,4,0	1,1,0,0	2,3,1,2	128	99	1	1	NA,0.0,0.0,NA	0.279,0.205,0.0,0.0	-0.121	Background
ENSG00000160223	ICOSLG	chr21	-	44238447	44238488	44236866	44237217	44240803	44240926	2,1,0,0	0,0,0,0	0,0,1,3	4,2,0,0	140	99	1	1	1.0,1.0,NA,NA	0.0,0.0,1.0,1.0	0.5	Background
ENSG00000160223	ICOSLG	chr21	-	44238447	44238824	44236866	44237217	44240803	44240958	4,4,6,0	0,0,0,0	0,0,0,0	4,2,0,0	476	99	1	1	1.0,1.0,1.0,NA	0.0,0.0,NA,NA	1	Background
ENSG00000160223	ICOSLG	chr21	-	44238539	44238824	44236866	44237217	44240803	44240980	6,6,14,0	0,0,0,0	0,0,0,1	4,2,0,0	384	99	1	1	1.0,1.0,1.0,NA	0.0,0.0,NA,1.0	0.667	Background
ENSG00000160223	ICOSLG	chr21	-	44238724	44238824	44238447	44238488	44240803	44240954	2,6,0,0	8,7,8,4	2,3,0,0	5,4,8,7	199	99	0.335229	1	0.111,0.299,0.0,0.0	0.166,0.272,0.0,0.0	-0.007	Background
ENSG00000270071	NA	chr21	-	16296602	16296700	16291079	16292148	16308008	16308325	8,0,11,4	0,3,3,0	23,6,15,9	1,0,4,0	197	99	0.186911	0.9423550936734304	1.0,0.0,0.648,1.0	0.92,1.0,0.653,1.0	-0.231	Background
ENSG00000280071	NA	chr21	-	5127897	5127950	5125878	5125992	5128213	5128369	442568332458	1,0,0,0	402389313324	1,0,0,3	152	99	1	1	0.997,1.0,1.0,1.0	0.996,1.0,1.0,0.986	0.004	Background
ENSG00000274276	NA	chr21	-	6457293	6457373	6457064	6457199	6457920	6458055	109,116,80,83	1,0,0,0	71,85,61,77	0,0,0,1	179	99	1	1	0.984,1.0,1.0,1.0	1.0,1.0,1.0,0.977	0.002	Background
ENSG00000185437	SH3BGR	chr21	+	39462374	39462560	39445864	39445892	39475134	39475215	602670582572	1,0,0,1	318482437521	0,0,0,0	285	99	1	1	0.995,1.0,1.0,0.995	1.0,1.0,1.0,1.0	-0.002	Background
ENSG00000185437	SH3BGR	chr21	+	39462379	39462560	39445864	39445892	39475134	39475215	555596530530	1,0,0,1	290437402465	0,0,0,0	280	99	1	1	0.995,1.0,1.0,0.995	1.0,1.0,1.0,1.0	-0.002	Background
ENSG00000185437	SH3BGR	chr21	+	39475134	39475215	39462374	39462560	39499822	39499915	555691586674	3,4,0,1	288468396466	2,4,7,3	180	99	0.388672	1	0.99,0.99,1.0,0.997	0.988,0.985,0.969,0.988	0.012	Background
ENSG00000185437	SH3BGR	chr21	+	39475134	39475215	39462374	39462560	39508997	39509027	176211141153	0,0,0,0	98129135138	0,2,0,0	180	99	1	1	1.0,1.0,1.0,1.0	1.0,0.973,1.0,1.0	0.007	Background
ENSG00000185437	SH3BGR	chr21	+	39475134	39475215	39462374	39462560	39511679	39511706	160186127153	1,0,0,0	74112119113	0,0,0,0	180	99	1	1	0.989,1.0,1.0,1.0	1.0,1.0,1.0,1.0	-0.003	Background
ENSG00000185437	SH3BGR	chr21	+	39499822	39499915	39462533	39462560	39508997	39509027	272396283363	0,0,0,0	192260244301	0,2,0,0	192	99	1	1	1.0,1.0,1.0,1.0	1.0,0.985,1.0,1.0	0.004	Background
ENSG00000185437	SH3BGR	chr21	+	39499822	39499915	39462533	39462560	39511679	39511706	11,13,0,1	1,0,0,0	2,6,7,3	0,0,0,0	192	99	1	1	0.85,1.0,NA,1.0	1.0,1.0,1.0,1.0	-0.05	Background
ENSG00000185437	SH3BGR	chr21	+	39499822	39499915	39475134	39475215	39508997	39509027	662899742878	21,31,14,7	402608511651	24,18,16,25	192	99	0.00404457	0.0483372	0.942,0.937,0.965,0.985	0.896,0.946,0.943,0.931	0.028	Background
ENSG00000185437	SH3BGR	chr21	+	39499822	39499915	39475134	39475215	39511679	39511706	268315304358	3,6,0,7	136232183229	0,0,0,0	192	99	0.063985	0.428547	0.979,0.964,1.0,0.963	1.0,1.0,1.0,1.0	-0.023	Background
ENSG00000185437	SH3BGR	chr21	+	39499822	39499915	39475134	39475215	39515087	39515506	258311309362	1,0,0,0	136237187227	0,0,1,0	192	99	1	1	0.993,1.0,1.0,1.0	1.0,1.0,0.99,1.0	0.001	Background
ENSG00000185437	SH3BGR	chr21	+	39508997	39509027	39462374	39462560	39511679	39511706	4,2,6,3	1,0,0,0	8,8,2,4	0,0,0,0	129	99	1	1	0.754,1.0,1.0,1.0	1.0,1.0,1.0,1.0	-0.061	Background
ENSG00000185437	SH3BGR	chr21	+	39508997	39509027	39475134	39475215	39511679	39511706	25,33,20,10	3,6,0,7	32,24,18,27	0,0,0,0	129	99	2.11936538208e-7	8.664977216955527e-6	0.865,0.808,1.0,0.523	1.0,1.0,1.0,1.0	-0.201	Significant
ENSG00000185437	SH3BGR	chr21	+	39508997	39509027	39475134	39475215	39515087	39515207	9,9,1,0	1,0,0,0	5,1,3,8	0,0,1,0	129	99	1	1	0.874,1.0,1.0,NA	1.0,1.0,0.697,1.0	0.034	Background
ENSG00000185437	SH3BGR	chr21	+	39508997	39509027	39499822	39499915	39511679	39511706	413592458551	12,8,2,6	276385329425	2,1,0,2	129	99	0.0665232	0.4412563589629479	0.964,0.983,0.994,0.986	0.991,0.997,1.0,0.994	-0.014	Background
ENSG00000185437	SH3BGR	chr21	+	39508997	39509027	39499822	39499915	39515087	39515207	127140104138	2,4,7,10	77,88,76,117	2,6,4,0	129	99	0.260126	1	0.98,0.964,0.919,0.914	0.967,0.918,0.936,1.0	-0.011	Background
ENSG00000185437	SH3BGR	chr21	+	39511679	39511809	39475134	39475215	39515087	39515207	264214194245	1,0,0,0	190188191168	0,0,1,0	229	99	1	1	0.991,1.0,1.0,1.0	1.0,1.0,0.988,1.0	0.001	Background
ENSG00000185437	SH3BGR	chr21	+	39511679	39511809	39499822	39499915	39515087	39515207	273216196244	2,4,7,10	192189191170	2,6,4,0	229	99	0.141914	0.7723108960051798	0.983,0.959,0.924,0.913	0.976,0.932,0.954,1.0	-0.021	Background
ENSG00000185437	SH3BGR	chr21	+	39511679	39511809	39508997	39509027	39515087	39515207	574696572662	5,5,0,1	412508472501	3,0,6,9	229	99	0.0939598	0.5708190171888786	0.98,0.984,1.0,0.997	0.983,1.0,0.971,0.96	0.012	Background
ENSG00000156299	TIAM1	chr21	-	31124433	31124694	31118447	31120837	31127064	31127152	202192198132	0,0,0,1	202201225192	0,0,0,0	360	99	1	1	1.0,1.0,1.0,0.973	1.0,1.0,1.0,1.0	-0.007	Background
ENSG00000156299	TIAM1	chr21	-	31124521	31124694	31118415	31120837	31127064	31127152	338283299191	0,0,0,1	282321363318	0,0,0,0	272	99	1	1	1.0,1.0,1.0,0.986	1.0,1.0,1.0,1.0	-0.004	Background
ENSG00000156299	TIAM1	chr21	-	31127064	31127152	31123938	31124694	31130212	31130221	269257239156	1,1,1,0	250284247259	0,0,0,0	187	99	1	1	0.993,0.993,0.992,1.0	1.0,1.0,1.0,1.0	-0.006	Background
ENSG00000156299	TIAM1	chr21	-	31187000	31187087	31182420	31182645	31195223	31195305	172158122136	0,0,1,0	118159129160	0,0,2,0	186	99	1	1	1.0,1.0,0.985,1.0	1.0,1.0,0.972,1.0	0.003	Background
ENSG00000156299	TIAM1	chr21	-	31210044	31210215	31202907	31203012	31217552	31217699	276248209167	0,0,0,0	188222227248	0,0,0,3	270	99	1	1	1.0,1.0,1.0,1.0	1.0,1.0,1.0,0.968	0.008	Background
ENSG00000156299	TIAM1	chr21	-	31213397	31213472	31210044	31210215	31217552	31217699	189163171149	4,1,2,2	175206217184	7,2,0,9	174	99	0.0949913	0.575511	0.964,0.989,0.98,0.977	0.934,0.983,1.0,0.921	0.018	Background
ENSG00000156299	TIAM1	chr21	-	31217552	31217699	31212630	31213472	31223405	31223591	229262254194	0,0,0,0	207272268269	0,2,0,0	246	99	1	1	1.0,1.0,1.0,1.0	1.0,0.982,1.0,1.0	0.004	Background
ENSG00000156299	TIAM1	chr21	-	31266009	31266983	31251741	31252189	31276731	31276767	1293137511311030	0,4,4,0	1233127912491240	0,0,0,0	1073	99	0.638323	1	1.0,0.969,0.963,1.0	1.0,1.0,1.0,1.0	-0.017	Background
ENSG00000156299	TIAM1	chr21	-	31266009	31266983	31251741	31252189	31339242	31339422	119412561062953	0,0,0,0	1125118411651130	2,0,0,0	1073	99	1	1	1.0,1.0,1.0,1.0	0.981,1.0,1.0,1.0	0.005	Background
ENSG00000156299	TIAM1	chr21	-	31276731	31276908	31251741	31252189	31339242	31339422	161,212,157,90	0,0,0,0	177146149172	2,0,0,0	276	99	1	1	1.0,1.0,1.0,1.0	0.969,1.0,1.0,1.0	0.008	Background
ENSG00000156299	TIAM1	chr21	-	31276731	31276908	31266009	31266983	31339242	31339422	269337240172	9,10,18,3	281250238278	2,7,5,1	276	99	2.92865395563e-4	0.00531707	0.915,0.924,0.827,0.954	0.981,0.928,0.945,0.99	-0.056	Background
ENSG00000156299	TIAM1	chr21	-	31339242	31339422	31276731	31276908	31463982	31464035	164194156108	1,2,0,0	187141151151	0,0,0,0	279	99	1	1	0.983,0.972,1.0,1.0	1.0,1.0,1.0,1.0	-0.011	Background
ENSG00000156299	TIAM1	chr21	-	31463982	31464035	31339242	31339422	31558926	31558977	9,14,17,10	0,4,0,0	23,14,14,15	0,6,0,1	152	99	0.0442086	0.323821	1.0,0.695,1.0,1.0	1.0,0.603,1.0,0.907	0.046	Background
ENSG00000160255	ITGB2	chr21	-	44891808	44891996	44889977	44890222	44893403	44893544	1,1,1,16	0,0,0,0	2,1,4,2	2,0,0,0	287	99	0.741244	1	1.0,1.0,1.0,1.0	0.256,1.0,1.0,1.0	0.186	Background
ENSG00000182670	TTC3	chr21	+	37087246	37087401	37073253	37073473	37087832	37087875	106912791246737	0,3,0,0	1035110210201170	0,0,0,0	254	99	1	1	1.0,0.994,1.0,1.0	1.0,1.0,1.0,1.0	-0.002	Background
ENSG00000182670	TTC3	chr21	+	37087246	37087401	37073257	37073364	37087832	37087875	8571018969582	2,0,0,1	787853814880	0,4,0,0	254	99	1	1	0.994,1.0,1.0,0.996	1.0,0.988,1.0,1.0	0	Background
ENSG00000182670	TTC3	chr21	+	37087246	37087401	37081595	37084331	37087832	37087875	92411131034655	3,9,14,8	8199368851000	0,0,0,0	254	99	9.48077168426e-4	0.014363	0.992,0.98,0.966,0.97	1.0,1.0,1.0,1.0	-0.023	Background
ENSG00000182670	TTC3	chr21	+	37087832	37087875	37085789	37087401	37088195	37088346	837928796402	0,0,0,0	812750769742	0,0,2,0	142	99	1	1	1.0,1.0,1.0,1.0	1.0,1.0,0.996,1.0	0.001	Background
ENSG00000182670	TTC3	chr21	+	37087832	37088346	37087246	37087401	37088798	37088886	656767677380	0,0,0,0	504586562637	0,0,1,0	613	99	1	1	1.0,1.0,1.0,1.0	1.0,1.0,0.989,1.0	0.003	Background
ENSG00000182670	TTC3	chr21	+	37088195	37088346	37087246	37087401	37088798	37088886	399410382189	0,0,0,0	295341331377	0,0,1,0	250	99	1	1	1.0,1.0,1.0,1.0	1.0,1.0,0.992,1.0	0.002	Background
ENSG00000182670	TTC3	chr21	+	37088798	37088886	37087832	37088346	37090232	37090286	692737541255	1,2,1,0	697502489583	0,3,0,0	187	99	1	1	0.997,0.995,0.997,1.0	1.0,0.989,1.0,1.0	0	Background
ENSG00000182670	TTC3	chr21	+	37090232	37090286	37088798	37088886	37091292	37091413	509577356196	0,4,2,2	639325331439	2,0,5,4	153	99	1	1	1.0,0.989,0.991,0.984	0.995,1.0,0.977,0.986	0.001	Background
ENSG00000182670	TTC3	chr21	+	37090541	37090589	37090232	37090286	37091292	37091413	48,29,21,14	371438226121	50,13,23,23	559221225293	147	99	0.346714	1	0.08,0.043,0.059,0.072	0.057,0.038,0.064,0.05	0.011	Background
ENSG00000182670	TTC3	chr21	+	37094004	37094090	37091292	37091413	37095349	37095444	577670334270	22,29,13,12	924415341420	45,19,15,35	185	99	0.0792737	0.5027015162090187	0.933,0.925,0.932,0.923	0.917,0.921,0.924,0.865	0.022	Background
ENSG00000182670	TTC3	chr21	+	37096580	37096643	37095349	37095444	37108391	37108446	10261168752495	0,2,0,0	1176873759789	0,0,0,0	162	99	1	1	1.0,0.997,1.0,1.0	1.0,1.0,1.0,1.0	-0.001	Background
ENSG00000182670	TTC3	chr21	+	37121236	37121342	37108391	37108446	37121816	37121979	40,32,23,14	2903312429571970	5,15,14,20	2471297228832970	205	99	1	1	0.007,0.005,0.004,0.003	0.001,0.002,0.002,0.003	0.003	Background
ENSG00000182670	TTC3	chr21	+	37121816	37121979	37107737	37108446	37122982	37123028	8879941182345660	13,13,15,20	7341905487679180	9,16,14,17	262	99	1	1	0.996,0.996,0.995,0.991	0.997,0.995,0.996,0.995	-0.001	Background
ENSG00000182670	TTC3	chr21	+	37121816	37121979	37107737	37108446	37124618	37124742	3959415438952570	19,38,16,17	3371401038044000	3,2,3,6	262	99	0.00158892	0.0222511	0.987,0.976,0.989,0.983	0.998,0.999,0.998,0.996	-0.014	Background
ENSG00000182670	TTC3	chr21	+	37122982	37123028	37108391	37108446	37124618	37124742	2027224118371150	19,38,16,17	1770196719942180	3,2,3,6	145	99	9.65185991233e-5	0.00203791	0.986,0.976,0.987,0.979	0.998,0.999,0.998,0.996	-0.016	Background
ENSG00000182670	TTC3	chr21	+	37122982	37123028	37121816	37121979	37124618	37124742	6823735060554150	17,12,9,0	5629685268297230	0,0,0,0	145	99	1	1	0.996,0.998,0.998,1.0	1.0,1.0,1.0,1.0	-0.002	Background
ENSG00000182670	TTC3	chr21	+	37129002	37129063	37126079	37126143	37132681	37132766	6386715259313810	19,10,33,30	4914633560186400	1,32,20,14	160	99	1	1	0.995,0.998,0.991,0.987	1.0,0.992,0.995,0.996	-0.003	Background
ENSG00000182670	TTC3	chr21	+	37129002	37129063	37126079	37126143	37135379	37135452	3071366730962100	0,0,0,0	2124317029173130	0,0,1,0	160	99	1	1	1.0,1.0,1.0,1.0	1.0,1.0,0.999,1.0	0	Background
ENSG00000182670	TTC3	chr21	+	37132681	37132766	37126079	37126143	37135379	37135452	799907734457	0,0,0,0	774803829942	0,0,1,0	184	99	1	1	1.0,1.0,1.0,1.0	1.0,1.0,0.998,1.0	0	Background
ENSG00000182670	TTC3	chr21	+	37132681	37132766	37129002	37129063	37135379	37135452	4015427334472100	6,1,0,0	3514384338394060	2,2,2,1	184	99	1	1	0.997,1.0,1.0,1.0	0.999,0.999,0.999,1.0	0	Background
ENSG00000182670	TTC3	chr21	+	37138633	37138714	37107737	37108446	37144524	37144645	2,1,6,0	0,2,0,2	4,6,9,2	6,4,4,2	180	99	0.446063	1	1.0,0.216,1.0,0.0	0.268,0.452,0.553,0.355	0.147	Background
ENSG00000182670	TTC3	chr21	+	37138633	37138714	37135379	37135514	37144524	37144645	126414111033786	6,3,0,0	1273125413581360	2,4,2,4	180	99	1	1	0.991,0.996,1.0,1.0	0.997,0.994,0.997,0.995	0.001	Background
ENSG00000182670	TTC3	chr21	+	37140560	37140673	37138633	37138714	37144524	37144645	8509953783736050	0,0,0,0	6932881289979090	0,0,2,0	212	99	1	1	1.0,1.0,1.0,1.0	1.0,1.0,1.0,1.0	0	Background
ENSG00000182670	TTC3	chr21	+	37144524	37144645	37138633	37138714	37147480	37147603	3806410032442350	0,0,0,0	3007345937593960	0,2,0,0	220	99	1	1	1.0,1.0,1.0,1.0	1.0,0.999,1.0,1.0	0	Background
ENSG00000182670	TTC3	chr21	+	37144524	37144645	37140560	37140673	37148545	37148647	4797525845763220	0,0,0,0	4264477153935090	0,1,0,0	220	99	1	1	1.0,1.0,1.0,1.0	1.0,1.0,1.0,1.0	0	Background
ENSG00000182670	TTC3	chr21	+	37147480	37147603	37144524	37144645	37148545	37148647	7207788557154230	2,9,0,0	6446666971057270	4,0,3,2	222	99	1	1	0.999,0.997,1.0,1.0	0.999,1.0,0.999,0.999	0	Background
ENSG00000182670	TTC3	chr21	+	37147480	37147603	37144524	37144645	37150077	37150170	3747413631702340	0,0,0,0	2896341037193930	0,0,0,2	222	99	1	1	1.0,1.0,1.0,1.0	1.0,1.0,1.0,0.999	0	Background
ENSG00000182670	TTC3	chr21	+	37148545	37148647	37144524	37144645	37150077	37150170	142617211206873	0,0,0,0	1572143811721440	0,0,0,2	201	99	1	1	1.0,1.0,1.0,1.0	1.0,1.0,1.0,0.997	0.001	Background
ENSG00000182670	TTC3	chr21	+	37148545	37148647	37147480	37147603	37150077	37150170	4964557338132790	14,16,9,2	5168479846574900	10,10,5,21	201	99	1	1	0.994,0.994,0.995,0.999	0.996,0.996,0.998,0.991	0	Background
ENSG00000182670	TTC3	chr21	+	37150077	37150170	37147480	37147603	37151892	37152029	49,77,55,7	0,0,2,0	16,16,17,26	0,0,0,0	192	99	1	1	1.0,1.0,0.934,1.0	1.0,1.0,1.0,1.0	-0.016	Background
ENSG00000182670	TTC3	chr21	+	37150819	37150884	37150077	37150170	37151892	37152029	9.82112e+16	53,75,62,15	7.57711e+17	10,18,18,15	164	99	1	1	0.991,0.99,0.989,0.996	0.998,0.997,0.997,0.998	-0.006	Background
ENSG00000182670	TTC3	chr21	+	37152950	37153277	37151892	37152029	37156654	37156906	1.66862e+18	0,0,3,4	1.55442e+19	2,8,0,0	426	99	1	1	1.0,1.0,0.999,0.998	0.999,0.998,1.0,1.0	0	Background
ENSG00000182670	TTC3	chr21	+	37152950	37153277	37151892	37152029	37159698	37159745	1.13841e+17	0,6,0,0	1.11461e+19	0,0,0,0	426	99	1	1	1.0,0.998,1.0,1.0	1.0,1.0,1.0,1.0	0	Background
ENSG00000182670	TTC3	chr21	+	37156654	37156906	37151892	37152029	37159698	37159745	9.86111e+16	0,6,0,0	8.5131e+17	0,0,0,0	351	99	1	1	1.0,0.998,1.0,1.0	1.0,1.0,1.0,1.0	0	Background
ENSG00000182670	TTC3	chr21	+	37156654	37156906	37152950	37153277	37159698	37159745	1.51642e+19	0,2,0,0	1.29132e+19	2,0,2,0	351	99	1	1	1.0,1.0,1.0,1.0	0.999,1.0,1.0,1.0	0	Background
ENSG00000182670	TTC3	chr21	+	37157160	37157214	37156654	37156906	37158130	37158203	207153170118	21,18,7,3	138141141152	6,0,0,9	153	99	1.06934889116e-4	0.00223009	0.864,0.846,0.94,0.962	0.937,1.0,1.0,0.916	-0.06	Background
ENSG00000182670	TTC3	chr21	+	37157160	37157214	37156654	37156906	37159698	37159745	559479542311	5218601552014150	390500494451	4273581151735900	153	99	0.599684	1	0.065,0.049,0.063,0.046	0.056,0.053,0.058,0.047	0.002	Background
ENSG00000182670	TTC3	chr21	+	37158130	37158203	37156654	37156906	37159698	37159745	38,36,38,37	5218601552014150	4,3,9,25	4273581151735900	172	99	1	1	0.004,0.003,0.004,0.005	0.001,0.0,0.001,0.002	0.003	Background
ENSG00000182670	TTC3	chr21	+	37158130	37158203	37157160	37157214	37159698	37159745	31,32,37,58	389357394233	0,8,13,30	258371371332	172	99	2.60390597973e-11	1.91307124026776e-9	0.044,0.049,0.051,0.125	0.0,0.012,0.02,0.049	0.047	Background
ENSG00000182670	TTC3	chr21	+	37161989	37162063	37152950	37153277	37164050	37164215	4558455337893290	0,0,0,0	3552443646794720	0,0,2,0	173	99	1	1	1.0,1.0,1.0,1.0	1.0,1.0,0.999,1.0	0	Background
ENSG00000182670	TTC3	chr21	+	37161989	37162063	37152950	37153277	37165549	37165716	2,0,0,0	0,0,0,0	0,4,0,0	0,0,0,2	173	99	1	1	1.0,NA,NA,NA	NA,1.0,NA,0.0	0.5	Background
ENSG00000182670	TTC3	chr21	+	37164050	37164215	37152950	37153277	37165549	37165716	6946791362245140	0,0,0,0	5247719367637590	0,0,0,2	264	99	1	1	1.0,1.0,1.0,1.0	1.0,1.0,1.0,0.999	0	Background
ENSG00000182670	TTC3	chr21	+	37164050	37164215	37161989	37162063	37165549	37165716	1.34821e+18	2,0,0,0	1.00891e+19	0,4,0,0	264	99	1	1	1.0,1.0,1.0,1.0	1.0,0.999,1.0,1.0	0	Background
ENSG00000182670	TTC3	chr21	+	37165549	37166615	37164050	37164215	37167554	37167620	6.21417e+19	12,10,12,3	5.28797e+19	12,3,6,4	1165	99	1	1	0.998,0.998,0.998,0.999	0.997,0.999,0.999,0.999	0	Background
ENSG00000182670	TTC3	chr21	+	37167554	37167620	37164050	37164215	37172594	37172744	4545493944803890	0,1,0,0	3164467041644820	0,0,0,2	165	99	1	1	1.0,1.0,1.0,1.0	1.0,1.0,1.0,0.999	0	Background
ENSG00000182670	TTC3	chr21	+	37172594	37172744	37164050	37164215	37187048	37187145	1290151611341150	0,0,0,0	1212125012531470	2,0,0,0	249	99	1	1	1.0,1.0,1.0,1.0	0.996,1.0,1.0,1.0	0.001	Background
ENSG00000182670	TTC3	chr21	+	37182773	37182913	37172594	37172744	37185705	37185774	1.69542e+19	4,1,1,0	1.32812e+19	0,0,0,0	239	99	1	1	0.999,1.0,1.0,1.0	1.0,1.0,1.0,1.0	0	Background
ENSG00000182670	TTC3	chr21	+	37182773	37182913	37172594	37172744	37187048	37187145	8765998781247500	0,0,4,1	6817953883339590	0,2,0,0	239	99	1	1	1.0,1.0,0.999,1.0	1.0,0.999,1.0,1.0	0	Background
ENSG00000182670	TTC3	chr21	+	37185705	37185774	37172594	37172744	37187048	37187145	5036605148594050	0,0,4,1	4268552445165620	0,2,0,0	168	99	1	1	1.0,1.0,0.999,1.0	1.0,0.999,1.0,1.0	0	Background
ENSG00000182670	TTC3	chr21	+	37185705	37185774	37182773	37182913	37187048	37187145	1.33362e+19	0,0,0,0	1.08421e+19	2,0,0,4	168	99	1	1	1.0,1.0,1.0,1.0	1.0,1.0,1.0,1.0	0	Background
ENSG00000182670	TTC3	chr21	+	37192111	37192213	37191333	37191424	37195674	37196036	6510700355405480	12,6,5,12	6037643966046740	20,10,9,4	201	99	1	1	0.996,0.998,0.998,0.996	0.993,0.997,0.997,0.999	0	Background
ENSG00000182670	TTC3	chr21	+	37192111	37192213	37191333	37191424	37197569	37197696	1490169413771330	5,2,3,0	1485160116271540	0,1,2,1	201	99	1	1	0.993,0.998,0.996,1.0	1.0,0.999,0.998,0.999	-0.002	Background
ENSG00000182670	TTC3	chr21	+	37194965	37195017	37192111	37192213	37195674	37196036	5,6,8,5	5059535642144180	5,4,8,3	4589488850035230	151	99	1	1	0.001,0.001,0.001,0.001	0.001,0.001,0.001,0.0	0	Background
ENSG00000182670	TTC3	chr21	+	37195674	37196036	37191333	37191424	37197569	37197696	1.64062e+19	5,2,3,0	1.44312e+19	0,1,2,1	461	99	1	1	0.999,0.999,0.999,1.0	1.0,1.0,0.999,1.0	-0.001	Background
ENSG00000182670	TTC3	chr21	+	37195674	37196036	37192111	37192213	37197569	37197696	2.14532e+19	0,0,0,0	1.90002e+19	2,0,0,0	461	99	1	1	1.0,1.0,1.0,1.0	1.0,1.0,1.0,1.0	0	Background
ENSG00000182670	TTC3	chr21	+	37197569	37197696	37195674	37196036	37197881	37197947	1.56982e+19	0,1,0,0	1.39792e+19	0,0,0,0	226	99	1	1	1.0,1.0,1.0,1.0	1.0,1.0,1.0,1.0	0	Background
ENSG00000182670	TTC3	chr21	+	37197569	37197696	37195674	37196036	37200231	37200324	6387701456845170	0,0,2,2	5597640464426880	0,0,2,0	226	99	1	1	1.0,1.0,0.999,0.999	1.0,1.0,0.999,1.0	0	Background
ENSG00000182670	TTC3	chr21	+	37197881	37198016	37195674	37196036	37200231	37200324	480608494603	0,0,2,2	518517536615	0,0,2,0	234	99	1	1	1.0,1.0,0.991,0.992	1.0,1.0,0.991,1.0	-0.002	Background
ENSG00000182670	TTC3	chr21	+	37197881	37198016	37197569	37197696	37200231	37200324	9.60511e+16	0,7,2,0	8.764e+17	0,6,2,13	234	99	1	1	1.0,0.998,0.999,1.0	1.0,0.999,1.0,0.997	0	Background
ENSG00000182670	TTC3	chr21	+	37197881	37198025	37195674	37196036	37200231	37200324	7973895175487720	0,0,2,2	7448851886399320	0,0,2,0	243	99	1	1	1.0,1.0,0.999,0.999	1.0,1.0,0.999,1.0	0	Background
ENSG00000182670	TTC3	chr21	+	37197881	37198025	37197569	37197696	37200231	37200324	1.74342e+19	0,7,2,0	1.59682e+19	0,6,2,13	243	99	1	1	1.0,0.999,1.0,1.0	1.0,0.999,1.0,0.998	0.001	Background
ENSG00000182670	TTC3	chr21	+	37200231	37200324	37197881	37198025	37201439	37201570	9.1581e+16	0,3,0,0	8.45898e+16	0,0,0,0	192	99	1	1	1.0,0.999,1.0,1.0	1.0,1.0,1.0,1.0	0	Background
ENSG00000182670	TTC3	chr21	+	37201439	37201570	37200231	37200324	37202283	37203080	2641283124272510	1,1,0,2	2646274630163050	2,7,1,0	230	99	1	1	0.999,0.999,1.0,0.998	0.998,0.994,0.999,1.0	0.001	Background
ENSG00000243646	IL10RB	chr21	+	33268393	33268517	33266366	33266514	33276595	33276753	416493420553	0,0,1,0	260344330365	0,0,0,0	223	99	1	1	1.0,1.0,0.995,1.0	1.0,1.0,1.0,1.0	-0.001	Background
ENSG00000243646	IL10RB	chr21	+	33276595	33276753	33267927	33268517	33279751	33279918	1011117510101160	12,14,18,46	624909954869	9,9,18,19	257	99	0.190139	0.9537653805810328	0.97,0.97,0.956,0.907	0.964,0.975,0.953,0.946	-0.009	Background
ENSG00000243646	IL10RB	chr21	+	33288103	33288261	33283093	33283241	33296183	33296239	811804635931	0,4,0,1	525637656622	2,0,6,1	257	99	1	1	1.0,0.987,1.0,0.997	0.99,1.0,0.977,0.996	0.005	Background
ENSG00000243646	IL10RB	chr21	+	33294011	33294127	33288103	33288261	33296183	33296350	2,2,2,4	429436317446	0,0,0,0	229351313300	215	99	1	1	0.002,0.002,0.003,0.004	0.0,0.0,0.0,0.0	0.003	Background
ENSG00000159131	GART	chr21	-	33505560	33505702	33504411	33504527	33511251	33511458	636617479652	1,5,6,1	397381452425	0,0,0,0	241	99	0.945933	1	0.996,0.981,0.97,0.996	1.0,1.0,1.0,1.0	-0.014	Background
ENSG00000159131	GART	chr21	-	33505973	33506104	33505560	33505702	33509782	33509920	743796698887	0,2,1,2	558606663679	0,0,0,1	230	99	1	1	1.0,0.994,0.997,0.995	1.0,1.0,1.0,0.997	-0.003	Background
ENSG00000159131	GART	chr21	-	33505973	33506104	33505560	33505702	33511251	33511458	425438413549	0,1,0,0	233315282319	0,0,0,0	230	99	1	1	1.0,0.995,1.0,1.0	1.0,1.0,1.0,1.0	-0.001	Background
ENSG00000159131	GART	chr21	-	33509782	33509920	33505560	33505702	33511251	33511458	587628573752	0,1,0,0	433435495462	0,0,0,0	237	99	1	1	1.0,0.996,1.0,1.0	1.0,1.0,1.0,1.0	-0.001	Background
ENSG00000159131	GART	chr21	-	33509782	33509920	33505973	33506104	33511251	33511458	99410749401231	91,93,72,135	784763894864	22,33,19,44	237	99	1.7430501486599998e-14	1.7479765403954197e-12	0.82,0.828,0.845,0.792	0.937,0.906,0.952,0.891	-0.1	Background
ENSG00000159131	GART	chr21	-	33511251	33511458	33509782	33509920	33516988	33517141	1809217017632090	0,0,0,2	1292128313721430	0,0,0,0	306	99	1	1	1.0,1.0,1.0,0.997	1.0,1.0,1.0,1.0	-0.001	Background
ENSG00000159131	GART	chr21	-	33516988	33517141	33511251	33511458	33517356	33517608	2312271820032330	2,3,1,2	1517164616651680	0,0,0,0	252	99	1	1	0.998,0.997,0.999,0.998	1.0,1.0,1.0,1.0	-0.002	Background
ENSG00000159131	GART	chr21	-	33520363	33520562	33517356	33517608	33520905	33521015	9271046843940	8,18,13,2	701656700704	3,0,0,0	298	99	3.31171846257e-6	1.0341704161925e-4	0.975,0.951,0.956,0.994	0.987,1.0,1.0,1.0	-0.028	Background
ENSG00000159131	GART	chr21	-	33520905	33521015	33520363	33520562	33522187	33522282	628688553665	3,2,0,0	448433477490	2,0,0,0	209	99	1	1	0.99,0.994,1.0,1.0	0.991,1.0,1.0,1.0	-0.002	Background
ENSG00000159131	GART	chr21	-	33528166	33528335	33524008	33525000	33528514	33528604	1267144111081130	3,0,5,0	989107210391237	0,0,0,0	268	99	1	1	0.994,1.0,0.988,1.0	1.0,1.0,1.0,1.0	-0.004	Background
ENSG00000159131	GART	chr21	-	33528166	33528335	33524008	33525000	33528518	33528604	2853310324542590	2,0,0,6	2108241624172520	0,0,0,2	268	99	1	1	0.998,1.0,1.0,0.994	1.0,1.0,1.0,0.998	-0.002	Background
ENSG00000159131	GART	chr21	-	33528166	33528335	33524008	33525000	33530758	33530884	1267145011081140	1,1,2,0	991107710411241	0,0,0,0	268	99	1	1	0.998,0.998,0.995,1.0	1.0,1.0,1.0,1.0	-0.002	Background
ENSG00000159131	GART	chr21	-	33528514	33528604	33528166	33528335	33528849	33528937	950964737901	6,1,4,4	769807790824	0,0,0,0	189	99	1	1	0.988,0.998,0.99,0.992	1.0,1.0,1.0,1.0	-0.008	Background
ENSG00000159131	GART	chr21	-	33528518	33528604	33528166	33528335	33528849	33528937	2474258320412320	6,1,4,4	1868210821382070	0,0,0,0	185	99	1	1	0.995,0.999,0.996,0.997	1.0,1.0,1.0,1.0	-0.003	Background
ENSG00000159131	GART	chr21	-	33528849	33528937	33522187	33522282	33531488	33531557	2,1,2,2	1,0,2,2	0,4,1,7	0,0,0,0	187	99	1	1	0.514,1.0,0.346,0.346	NA,1.0,1.0,1.0	-0.449	Background
ENSG00000159131	GART	chr21	-	33528849	33528937	33528166	33528335	33530758	33530884	566640511591	0,13,0,3	449473510496	2,5,4,4	187	99	0.843054	1	1.0,0.963,1.0,0.991	0.992,0.98,0.985,0.985	0.003	Background
ENSG00000159131	GART	chr21	-	33528849	33528937	33528166	33528335	33531488	33531557	8,2,5,6	0,0,0,2	0,4,1,7	0,0,0,0	187	99	1	1	1.0,1.0,1.0,0.614	NA,1.0,1.0,1.0	-0.097	Background
ENSG00000159131	GART	chr21	-	33529566	33529768	33528849	33528937	33530758	33530884	3,2,2,6	104310968491009	4,4,0,0	817910936898	301	99	1	1	0.001,0.001,0.001,0.002	0.002,0.001,0.0,0.0	0.001	Background
ENSG00000159131	GART	chr21	-	33530758	33530884	33528166	33528335	33531488	33531557	2772314626122730	0,0,0,2	2169238224332180	0,0,0,0	225	99	1	1	1.0,1.0,1.0,0.998	1.0,1.0,1.0,1.0	0	Background
ENSG00000159131	GART	chr21	-	33530758	33530884	33528166	33528335	33532344	33532456	46,107,77,91	0,4,0,0	117,63,47,74	0,0,0,0	225	99	1	1	1.0,0.922,1.0,1.0	1.0,1.0,1.0,1.0	-0.019	Background
ENSG00000159131	GART	chr21	-	33530758	33530884	33528849	33528937	33531488	33531557	3814422834563730	2,3,5,2	2983328333653070	2,7,1,4	225	99	1	1	0.999,0.998,0.997,0.999	0.998,0.995,0.999,0.997	0.001	Background
ENSG00000159131	GART	chr21	-	33531488	33531557	33528166	33528335	33532344	33532456	681790703664	0,4,0,0	547646569585	0,0,0,0	168	99	1	1	1.0,0.991,1.0,1.0	1.0,1.0,1.0,1.0	-0.002	Background
ENSG00000159131	GART	chr21	-	33531488	33531557	33530709	33530884	33532344	33532456	3498392033193380	8,1,3,8	2662305430262770	4,16,1,5	168	99	1	1	0.996,1.0,0.998,0.996	0.997,0.991,0.999,0.997	0.001	Background
ENSG00000159131	GART	chr21	-	33534578	33534753	33532344	33532456	33535224	33535320	2455285722542490	0,0,0,0	1974227020342130	0,0,0,1	274	99	1	1	1.0,1.0,1.0,1.0	1.0,1.0,1.0,0.999	0	Background
ENSG00000159131	GART	chr21	-	33534578	33534753	33532344	33532456	33539170	33539323	1490181614501590	0,4,0,0	1157142312391300	0,0,0,0	274	99	1	1	1.0,0.994,1.0,1.0	1.0,1.0,1.0,1.0	-0.002	Background
ENSG00000159131	GART	chr21	-	33535224	33535320	33532344	33532456	33539170	33539323	1173121210031180	0,4,0,0	8309319381055	0,0,0,0	195	99	1	1	1.0,0.994,1.0,1.0	1.0,1.0,1.0,1.0	-0.002	Background
ENSG00000159131	GART	chr21	-	33535224	33535320	33534578	33534753	33539170	33539323	2126224518052080	0,0,0,0	1644177317331870	2,0,0,0	195	99	1	1	1.0,1.0,1.0,1.0	0.998,1.0,1.0,1.0	0	Background
ENSG00000159131	GART	chr21	-	33539170	33539323	33535224	33535320	33542064	33542363	1666176013621600	4,7,3,4	1288129513481490	2,4,0,9	252	99	1	1	0.994,0.99,0.994,0.994	0.996,0.992,1.0,0.985	0	Background
ENSG00000159131	GART	chr21	-	33539170	33539323	33535224	33535320	33542586	33542842	1656175913671590	0,0,0,0	1290130813531510	0,0,2,0	252	99	1	1	1.0,1.0,1.0,1.0	1.0,1.0,0.996,1.0	0.001	Background
ENSG00000159131	GART	chr21	-	33539170	33539323	33535224	33535320	33542659	33542793	1642175313481590	0,0,0,0	1289129913401500	0,0,0,2	252	99	1	1	1.0,1.0,1.0,1.0	1.0,1.0,1.0,0.997	0.001	Background
ENSG00000159131	GART	chr21	-	33539170	33539356	33535224	33535320	33542064	33542079	2743296923602840	4,7,3,4	2120222222322320	2,4,0,9	285	99	1	1	0.996,0.993,0.996,0.996	0.997,0.995,1.0,0.989	0	Background
ENSG00000159131	GART	chr21	-	33539170	33539356	33535224	33535320	33542586	33542842	1829195915261800	0,0,0,0	1420148315401650	0,0,2,0	285	99	1	1	1.0,1.0,1.0,1.0	1.0,1.0,0.996,1.0	0.001	Background
ENSG00000159131	GART	chr21	-	33539170	33539356	33535224	33535320	33542590	33542892	1795194714951780	0,1,0,0	1394145515041630	0,0,0,0	285	99	1	1	1.0,0.999,1.0,1.0	1.0,1.0,1.0,1.0	0	Background
ENSG00000159131	GART	chr21	-	33539170	33539356	33535224	33535320	33542659	33542861	1801196715081790	0,0,0,0	1400146715231640	0,0,0,2	285	99	1	1	1.0,1.0,1.0,1.0	1.0,1.0,1.0,0.997	0.001	Background
ENSG00000160305	DIP2A	chr21	+	46484756	46484828	46458890	46459222	46490599	46490719	244268241219	3,0,0,0	295248256279	0,0,0,0	171	99	1	1	0.979,1.0,1.0,1.0	1.0,1.0,1.0,1.0	-0.005	Background
ENSG00000160305	DIP2A	chr21	+	46498581	46498833	46496987	46497107	46504360	46504489	741734692527	17,8,6,23	873700698662	16,17,28,8	351	99	0.412167	1	0.925,0.963,0.97,0.866	0.939,0.921,0.875,0.959	0.007	Background
ENSG00000160305	DIP2A	chr21	+	46498581	46498833	46496987	46497107	46509256	46509376	601594548376	3,1,0,0	682542538514	3,0,3,5	351	99	0.715978	1	0.983,0.994,1.0,1.0	0.985,1.0,0.981,0.967	0.011	Background
ENSG00000160305	DIP2A	chr21	+	46504360	46504489	46496987	46497107	46509256	46509376	143135111142	3,1,0,0	123138155120	3,0,3,5	228	99	0.0228282	0.19311555645607628	0.954,0.983,1.0,1.0	0.947,1.0,0.957,0.912	0.03	Background
ENSG00000160305	DIP2A	chr21	+	46504360	46504489	46498581	46498833	46509256	46509376	283281253271	17,14,4,1	310286292264	13,9,5,9	228	99	0.787587	1	0.878,0.897,0.965,0.992	0.912,0.932,0.962,0.927	0	Background
ENSG00000160305	DIP2A	chr21	+	46529091	46529183	46511416	46511614	46532126	46532237	276272274252	0,1,0,0	284306274335	0,1,0,1	191	99	1	1	1.0,0.993,1.0,1.0	1.0,0.994,1.0,0.994	0.001	Background
ENSG00000160305	DIP2A	chr21	+	46537223	46537288	46534584	46534687	46537445	46537539	295315259211	9,11,1,0	325340367334	0,0,0,0	164	99	0.00122327	0.0178548	0.952,0.945,0.994,1.0	1.0,1.0,1.0,1.0	-0.027	Background
ENSG00000160305	DIP2A	chr21	+	46538482	46538602	46537445	46537539	46539876	46539991	260286251230	12,13,12,20	305256298281	0,0,0,0	219	99	0	0	0.907,0.909,0.904,0.839	1.0,1.0,1.0,1.0	-0.11	Background
ENSG00000160305	DIP2A	chr21	+	46545136	46545273	46541755	46541895	46545880	46545961	709802592573	10,18,7,4	669686818833	0,0,0,0	236	99	1.81230243035e-7	7.50945800443906e-6	0.967,0.949,0.973,0.984	1.0,1.0,1.0,1.0	-0.032	Background
ENSG00000160305	DIP2A	chr21	+	46554821	46554933	46554574	46554696	46555981	46556091	434488446362	0,0,0,1	508472525439	0,0,0,0	211	99	1	1	1.0,1.0,1.0,0.994	1.0,1.0,1.0,1.0	-0.002	Background
ENSG00000160305	DIP2A	chr21	+	46559833	46559863	46558222	46558393	46560721	46560783	68,91,42,30	98,111,68,78	103,101,74,76	76,65,44,83	129	99	1.66386586901e-5	4.3780141937703e-4	0.347,0.386,0.322,0.228	0.51,0.544,0.563,0.413	-0.187	Significant
ENSG00000160305	DIP2A	chr21	+	46560721	46560783	46558222	46558393	46563857	46563932	21,37,18,18	1,0,1,0	13,20,15,22	3,0,0,0	161	99	0.833517	1	0.928,1.0,0.917,1.0	0.727,1.0,1.0,1.0	0.029	Background
ENSG00000160305	DIP2A	chr21	+	46561747	46561805	46560721	46560783	46563857	46563932	446425390404	8,0,0,6	434393353440	0,4,0,2	157	99	0.904602	1	0.972,1.0,1.0,0.977	1.0,0.984,1.0,0.993	-0.007	Background
ENSG00000160305	DIP2A	chr21	+	46565712	46565887	46563659	46563932	46567369	46569585	485502456454	0,0,0,0	497483474462	0,0,2,0	274	99	1	1	1.0,1.0,1.0,1.0	1.0,1.0,0.988,1.0	0.003	Background
ENSG00000160305	DIP2A	chr21	+	46566559	46566683	46565712	46565887	46567369	46569585	407459390317	0,0,1,0	423431450514	0,0,0,0	223	99	1	1	1.0,1.0,0.994,1.0	1.0,1.0,1.0,1.0	-0.002	Background
ENSG00000160294	MCM3AP	chr21	-	46240810	46241017	46236828	46236979	46243464	46243722	1216118410191230	0,0,0,0	88610181065993	2,0,2,0	306	99	1	1	1.0,1.0,1.0,1.0	0.993,1.0,0.994,1.0	0.003	Background
ENSG00000160294	MCM3AP	chr21	-	46242801	46242931	46240810	46241017	46243464	46243722	1500155112971510	27,25,19,19	1131123514521170	0,0,0,0	229	99	2.2759572004799998e-14	2.2619504390024192e-12	0.96,0.964,0.967,0.972	1.0,1.0,1.0,1.0	-0.034	Background
ENSG00000160294	MCM3AP	chr21	-	46246306	46246886	46244806	46245197	46251528	46251682	1303132210681320	0,0,1,2	995116011521026	0,0,0,0	679	99	1	1	1.0,1.0,0.994,0.99	1.0,1.0,1.0,1.0	-0.004	Background
ENSG00000160294	MCM3AP	chr21	-	46251528	46251682	46246306	46246886	46254391	46254526	1170140611351150	19,29,11,16	924102010591110	16,27,28,28	253	99	0.00767936	0.0814123	0.96,0.95,0.976,0.966	0.958,0.937,0.937,0.939	0.02	Background
ENSG00000160294	MCM3AP	chr21	-	46251528	46251682	46246306	46246886	46254775	46254844	632764626587	4,2,9,1	498535630539	0,0,0,0	253	99	0.686841	1	0.984,0.993,0.965,0.996	1.0,1.0,1.0,1.0	-0.016	Background
ENSG00000160294	MCM3AP	chr21	-	46254391	46254526	46246306	46246886	46254775	46254844	475587447486	4,2,9,1	375510414502	0,0,0,0	234	99	0.294829	1	0.98,0.992,0.955,0.995	1.0,1.0,1.0,1.0	-0.019	Background
ENSG00000160294	MCM3AP	chr21	-	46254391	46254526	46251514	46251682	46254775	46254844	99412089491044	3,10,8,10	7849698141044	0,2,0,0	234	99	0.0640223	0.4287100252240968	0.993,0.981,0.98,0.978	1.0,0.995,1.0,1.0	-0.016	Background
ENSG00000160294	MCM3AP	chr21	-	46258938	46259091	46256788	46256986	46260792	46260906	1341161212311450	2,0,0,0	1046128210451240	0,0,0,3	252	99	1	1	0.996,1.0,1.0,1.0	1.0,1.0,1.0,0.994	0.001	Background
ENSG00000160294	MCM3AP	chr21	-	46264116	46264217	46261279	46261411	46265320	46265523	689967774819	4,0,0,0	649727751717	0,0,0,0	200	99	1	1	0.988,1.0,1.0,1.0	1.0,1.0,1.0,1.0	-0.003	Background
ENSG00000160294	MCM3AP	chr21	-	46265320	46265523	46264116	46264217	46266981	46267142	786924772759	1,0,0,0	685716825735	0,0,0,0	302	99	1	1	0.996,1.0,1.0,1.0	1.0,1.0,1.0,1.0	-0.001	Background
ENSG00000160294	MCM3AP	chr21	-	46265924	46266166	46265320	46265523	46266981	46267142	111712121090995	0,1,2,0	921876904967	0,0,0,0	341	99	1	1	1.0,0.997,0.994,1.0	1.0,1.0,1.0,1.0	-0.002	Background
ENSG00000160294	MCM3AP	chr21	-	46270400	46270563	46266981	46267142	46272560	46272829	756896576647	0,2,0,0	552609615622	2,0,0,1	262	99	1	1	1.0,0.994,1.0,1.0	0.991,1.0,1.0,0.996	0.002	Background
ENSG00000160294	MCM3AP	chr21	-	46270400	46270563	46266981	46267142	46273387	46273585	303392239292	3,16,0,0	318284323279	2,2,5,0	262	99	0.0386382	0.29175716525521067	0.974,0.903,1.0,1.0	0.984,0.982,0.961,1.0	-0.013	Background
ENSG00000160294	MCM3AP	chr21	-	46272560	46272829	46266981	46267142	46273387	46273585	783893666829	3,16,0,0	672631687687	2,2,5,0	368	99	0.0985896	0.5916410880963494	0.986,0.938,1.0,1.0	0.989,0.988,0.974,1.0	-0.007	Background
ENSG00000160294	MCM3AP	chr21	-	46272560	46272829	46270400	46270563	46273387	46273585	1234139610051180	1,1,2,4	9049569791037	0,0,0,8	368	99	1	1	0.997,0.997,0.993,0.988	1.0,1.0,1.0,0.972	0.001	Background
ENSG00000160294	MCM3AP	chr21	-	46279992	46280137	46277526	46277717	46283614	46283838	528659481416	0,0,0,0	431491426521	1,0,5,0	244	99	1	1	1.0,1.0,1.0,1.0	0.994,1.0,0.972,1.0	0.008	Background
ENSG00000160294	MCM3AP	chr21	-	46280496	46280575	46279992	46280137	46283614	46283838	696703687507	0,0,0,0	576611567628	2,0,1,0	178	99	1	1	1.0,1.0,1.0,1.0	0.994,1.0,0.997,1.0	0.002	Background
ENSG00000160294	MCM3AP	chr21	-	46284067	46285394	46283614	46283838	46286150	46286297	4554492241623600	0,0,0,0	3222377938134060	0,2,0,0	1426	99	1	1	1.0,1.0,1.0,1.0	1.0,0.992,1.0,1.0	0.002	Background
ENSG00000233922	LINC01694	chr21	+	45595572	45595661	45593677	45593708	45596390	45597091	0,0,0,0	24,30,23,28	0,0,1,1	18,12,22,18	188	99	1	1	0.0,0.0,0.0,0.0	0.0,0.0,0.023,0.028	-0.013	Background
ENSG00000142168	SOD1	chr21	+	31661548	31661734	31659692	31659841	31663789	31663886	2,0,0,0	1.33171e+19	2,0,2,0	1.07551e+19	285	99	1	1	0.0,0.0,0.0,0.0	0.0,0.0,0.0,0.0	0	Background
ENSG00000142168	SOD1	chr21	+	31661548	31661734	31659692	31659841	31666448	31666518	4,4,0,0	865987917955	2,2,2,0	371490419479	285	99	1	1	0.002,0.001,0.0,0.0	0.002,0.001,0.002,0.0	-0.001	Background
ENSG00000142168	SOD1	chr21	+	31663789	31663886	31659692	31659841	31666448	31666518	2.66343e+19	865987917955	2.19173e+19	371490419479	196	99	0	0	0.94,0.937,0.93,0.939	0.968,0.964,0.966,0.965	-0.029	Background
ENSG00000142168	SOD1	chr21	+	31663789	31663886	31659692	31659841	31667257	31667341	1.17581e+19	31,47,35,20	9.52812e+17	13,9,20,28	196	99	1	1	0.995,0.993,0.994,0.997	0.997,0.998,0.996,0.995	-0.002	Background
ENSG00000142168	SOD1	chr21	+	31663789	31663886	31659708	31660708	31666448	31666518	1.33401e+19	11,0,8,8	1.11971e+19	6,4,3,6	196	99	1	1	0.998,1.0,0.999,0.999	0.999,0.999,1.0,0.999	0	Background
ENSG00000142168	SOD1	chr21	+	31663789	31663886	31661548	31661734	31666448	31666518	1.33241e+19	2,4,0,0	1.11761e+19	0,2,0,0	196	99	1	1	1.0,0.999,1.0,1.0	1.0,1.0,1.0,1.0	0	Background
ENSG00000142168	SOD1	chr21	+	31666448	31666518	31659692	31659841	31667257	31667341	6823766264558070	31,47,35,20	4876647058956340	13,9,20,28	169	99	1	1	0.992,0.99,0.991,0.996	0.995,0.998,0.994,0.993	-0.003	Background
ENSG00000142168	SOD1	chr21	+	31666448	31666518	31663789	31663886	31667257	31667341	2.05862e+19	1,6,4,3	1.64992e+19	0,0,0,0	169	99	1	1	1.0,1.0,1.0,1.0	1.0,1.0,1.0,1.0	0	Background
ENSG00000142168	SOD1	chr21	+	31667257	31667375	31659692	31659841	31668470	31668931	1.26481e+19	6,0,0,0	1.01721e+19	0,0,0,0	217	99	1	1	0.999,1.0,1.0,1.0	1.0,1.0,1.0,1.0	0	Background
ENSG00000155313	USP25	chr21	+	15777903	15778027	15765996	15766141	15791501	15791664	730875652577	86,66,48,59	522653717698	37,83,32,60	223	99	0.320812	1	0.79,0.855,0.858,0.813	0.862,0.777,0.909,0.838	-0.018	Background
ENSG00000155313	USP25	chr21	+	15777903	15778027	15765996	15766141	15842397	15842540	338398326282	0,0,0,0	264307341295	0,0,4,0	223	99	1	1	1.0,1.0,1.0,1.0	1.0,1.0,0.974,1.0	0.006	Background
ENSG00000155313	USP25	chr21	+	15777903	15778027	15765996	15766141	15864267	15864446	338400326282	0,4,0,0	264307341291	0,0,3,2	223	99	1	1	1.0,0.978,1.0,1.0	1.0,1.0,0.981,0.985	0.003	Background
ENSG00000155313	USP25	chr21	+	15791501	15791664	15765996	15766141	15805120	15805258	127,103,89,84	0,0,2,0	73,92,68,72	0,0,0,0	262	99	1	1	1.0,1.0,0.944,1.0	1.0,1.0,1.0,1.0	-0.014	Background
ENSG00000155313	USP25	chr21	+	15799756	15799843	15791501	15791664	15805120	15805258	249273234170	9,0,2,0	179200171195	0,0,0,0	186	99	0.461143	1	0.936,1.0,0.984,1.0	1.0,1.0,1.0,1.0	-0.02	Background
ENSG00000155313	USP25	chr21	+	15805120	15805258	15765996	15766141	15811136	15811210	18,28,43,6	0,0,4,0	9,13,11,17	0,0,0,0	237	99	0.698892	1	1.0,1.0,0.818,1.0	1.0,1.0,1.0,1.0	-0.045	Background
ENSG00000155313	USP25	chr21	+	15805120	15805258	15765996	15766141	15818697	15818729	4,11,26,2	0,0,0,4	3,2,10,6	0,0,0,0	237	99	0.0948073	0.5746053787433056	1.0,1.0,1.0,0.173	1.0,1.0,1.0,1.0	-0.207	Background
ENSG00000155313	USP25	chr21	+	15805120	15805258	15765996	15766141	15864267	15864446	4,2,20,2	0,4,0,0	2,0,8,6	0,0,3,2	237	99	1	1	1.0,0.173,1.0,1.0	1.0,NA,0.527,0.556	0.099	Background
ENSG00000155313	USP25	chr21	+	15805120	15805258	15799756	15799843	15811136	15811210	199221218133	1,2,5,0	146176143166	0,0,0,0	237	99	0.720442	1	0.988,0.979,0.948,1.0	1.0,1.0,1.0,1.0	-0.021	Background
ENSG00000155313	USP25	chr21	+	15808808	15808885	15805120	15805258	15811136	15811210	539585452456	19,26,25,4	345441326393	8,13,5,11	176	99	0.0434459	0.3196522227309362	0.941,0.927,0.91,0.985	0.96,0.95,0.973,0.953	-0.018	Background
ENSG00000155313	USP25	chr21	+	15811136	15811210	15765996	15766141	15818697	15818729	246264225245	0,0,0,4	162255195267	0,0,0,0	173	99	1	1	1.0,1.0,1.0,0.972	1.0,1.0,1.0,1.0	-0.007	Background
ENSG00000155313	USP25	chr21	+	15811136	15811210	15805120	15805258	15818697	15818729	263289246249	2,9,8,0	170267200278	1,2,4,0	173	99	0.0158994	0.14549299426824627	0.987,0.948,0.946,1.0	0.99,0.987,0.966,1.0	-0.015	Background
ENSG00000155313	USP25	chr21	+	15818697	15818846	15811136	15811210	15824965	15825061	336345308327	0,2,0,0	214315270370	0,0,0,0	248	99	1	1	1.0,0.986,1.0,1.0	1.0,1.0,1.0,1.0	-0.004	Background
ENSG00000155313	USP25	chr21	+	15824038	15824166	15818697	15818846	15824965	15825061	547649400351	9,5,8,4	464469390377	1,1,0,7	227	99	0.00459859	0.0536833	0.964,0.983,0.956,0.975	0.995,0.995,1.0,0.959	-0.018	Background
ENSG00000155313	USP25	chr21	+	15824965	15825061	15818697	15818846	15826203	15826365	218217196198	0,1,0,0	98212186172	0,0,0,0	195	99	1	1	1.0,0.991,1.0,1.0	1.0,1.0,1.0,1.0	-0.002	Background
ENSG00000155313	USP25	chr21	+	15826203	15826365	15824965	15825061	15826976	15827203	9721125957871	0,1,0,0	663942876941	0,0,0,0	261	99	1	1	1.0,0.998,1.0,1.0	1.0,1.0,1.0,1.0	0	Background
ENSG00000155313	USP25	chr21	+	15826976	15827203	15765996	15766141	15864267	15864446	402406331343	0,4,0,0	309394341350	0,0,3,2	326	99	1	1	1.0,0.969,1.0,1.0	1.0,1.0,0.972,0.982	0.004	Background
ENSG00000155313	USP25	chr21	+	15830530	15830601	15826976	15827203	15831400	15831629	728892678661	1,0,0,0	538560610593	0,0,0,0	170	99	1	1	0.998,1.0,1.0,1.0	1.0,1.0,1.0,1.0	0	Background
ENSG00000155313	USP25	chr21	+	15831400	15831629	15826976	15827203	15833347	15833379	10051152953946	2,0,0,2	662756841827	0,1,4,0	328	99	1	1	0.993,1.0,1.0,0.993	1.0,0.996,0.984,1.0	0.001	Background
ENSG00000155313	USP25	chr21	+	15833347	15833548	15805120	15805258	15864267	15864446	161226107134	2,0,2,0	133114125134	0,0,2,0	300	99	1	1	0.964,1.0,0.946,1.0	1.0,1.0,0.954,1.0	-0.011	Background
ENSG00000155313	USP25	chr21	+	15833347	15833548	15826976	15827203	15864267	15864446	163226107136	3,0,0,3	133115129133	0,0,0,0	300	99	0.465898	1	0.947,1.0,1.0,0.937	1.0,1.0,1.0,1.0	-0.029	Background
ENSG00000155313	USP25	chr21	+	15833347	15833548	15831400	15831629	15842397	15842540	1474163412761320	9,7,1,4	946107412421238	2,6,18,5	300	99	0.0332342	0.2592131520258061	0.982,0.987,0.998,0.991	0.994,0.983,0.958,0.988	0.009	Background
ENSG00000155313	USP25	chr21	+	15842397	15842540	15765996	15766141	15864267	15864446	672711608638	0,4,0,0	455547607622	0,0,3,2	242	99	1	1	1.0,0.986,1.0,1.0	1.0,1.0,0.988,0.992	0.001	Background
ENSG00000155313	USP25	chr21	+	15842397	15842540	15777903	15778027	15864267	15864446	672711608638	0,2,0,0	455547603626	0,0,0,0	242	99	1	1	1.0,0.993,1.0,1.0	1.0,1.0,1.0,1.0	-0.002	Background
ENSG00000155313	USP25	chr21	+	15842397	15842540	15833347	15833548	15864267	15864446	1322139011891200	13,23,25,7	848105011071152	15,10,3,8	242	99	0.0332558	0.2593614258650137	0.977,0.961,0.951,0.986	0.959,0.977,0.993,0.983	-0.009	Background
ENSG00000155313	USP25	chr21	+	15842397	15842540	15833347	15833548	15866265	15866344	662683585571	2,0,0,0	398508522544	0,0,0,0	242	99	1	1	0.993,1.0,1.0,1.0	1.0,1.0,1.0,1.0	-0.002	Background
ENSG00000155313	USP25	chr21	+	15847662	15847776	15842397	15842540	15849776	15849872	3,7,5,4	26,24,16,32	2,0,6,0	13,5,4,15	213	99	0.566547	1	0.051,0.119,0.127,0.055	0.067,0.0,0.411,0.0	-0.032	Background
ENSG00000155313	USP25	chr21	+	15849776	15849872	15842397	15842540	15864267	15864446	56,64,39,66	665717613643	34,17,45,42	451549590615	195	99	0.0167102	0.15127213185642788	0.041,0.043,0.031,0.05	0.037,0.015,0.037,0.034	0.01	Background
ENSG00000155313	USP25	chr21	+	15864267	15864446	15833347	15833548	15866265	15866344	762848648604	2,0,0,0	455586492515	0,0,0,0	278	99	1	1	0.993,1.0,1.0,1.0	1.0,1.0,1.0,1.0	-0.002	Background
ENSG00000155313	USP25	chr21	+	15864267	15864446	15842397	15842540	15866265	15866344	1414154212361240	2,6,0,5	891112510791122	0,3,2,4	278	99	1	1	0.996,0.989,1.0,0.989	1.0,0.993,0.995,0.99	-0.001	Background
ENSG00000155313	USP25	chr21	+	15874402	15874526	15870067	15870147	15877795	15877991	432549381409	2,0,0,12	276342324345	0,0,0,0	223	99	0.529166	1	0.99,1.0,1.0,0.938	1.0,1.0,1.0,1.0	-0.018	Background
ENSG00000288711	NA	chr21	-	34523536	34523710	34521498	34521658	34526662	34526865	5.15756e+19	5,4,0,0	3.15654e+19	0,1,0,0	273	99	1	1	1.0,1.0,1.0,1.0	1.0,1.0,1.0,1.0	0	Background
ENSG00000159267	HLCS	chr21	-	36756541	36756755	36748625	36754417	36759726	36759841	9541040798747	3,2,0,0	688642679697	0,0,2,0	313	99	1	1	0.99,0.994,1.0,1.0	1.0,1.0,0.991,1.0	-0.002	Background
ENSG00000159267	HLCS	chr21	-	36756541	36756980	36752071	36754417	36759726	36759841	546577421433	3,2,0,0	418392347358	0,0,2,0	538	99	1	1	0.971,0.982,1.0,1.0	1.0,1.0,0.97,1.0	-0.004	Background
ENSG00000159267	HLCS	chr21	-	36759726	36759841	36748625	36754417	36767217	36767285	10,8,6,7	1,0,0,2	10,2,2,1	0,0,0,0	214	99	1	1	0.822,1.0,1.0,0.618	1.0,1.0,1.0,1.0	-0.14	Background
ENSG00000159267	HLCS	chr21	-	36759726	36759841	36756541	36756755	36765011	36765172	778839676590	5,0,0,0	532560588612	0,0,0,0	214	99	1	1	0.986,1.0,1.0,1.0	1.0,1.0,1.0,1.0	-0.004	Background
ENSG00000159267	HLCS	chr21	-	36759726	36759841	36756541	36756980	36765011	36765172	369363270268	0,0,0,0	258268244267	0,0,0,2	214	99	1	1	1.0,1.0,1.0,1.0	1.0,1.0,1.0,0.984	0.004	Background
ENSG00000159267	HLCS	chr21	-	36765011	36765172	36759726	36759841	36767217	36767285	696745624571	8,1,7,3	475624489575	10,2,0,1	260	99	0.493438	1	0.971,0.996,0.971,0.986	0.948,0.992,1.0,0.995	-0.003	Background
ENSG00000159267	HLCS	chr21	-	36765011	36765172	36759726	36759841	36896859	36897131	476478388348	2,0,0,0	331387332398	2,0,0,1	260	99	1	1	0.989,1.0,1.0,1.0	0.984,1.0,1.0,0.993	0.003	Background
ENSG00000159267	HLCS	chr21	-	36767217	36767285	36759726	36759841	36896859	36897131	217250221194	2,0,0,0	172164158141	2,0,0,1	167	99	1	1	0.985,1.0,1.0,1.0	0.981,1.0,1.0,0.988	0.004	Background
ENSG00000159267	HLCS	chr21	-	36767217	36767285	36759726	36759841	36930250	36930433	2,0,9,2	0,0,0,0	4,3,0,1	0,2,0,0	167	99	1	1	1.0,NA,1.0,1.0	1.0,0.471,NA,1.0	0.176	Background
ENSG00000159267	HLCS	chr21	-	36767217	36767285	36765011	36765172	36896859	36897131	424516452414	0,0,4,0	304397315312	2,0,0,0	167	99	1	1	1.0,1.0,0.985,1.0	0.989,1.0,1.0,1.0	-0.001	Background
ENSG00000159267	HLCS	chr21	-	36896859	36897131	36759726	36759841	36930250	36930433	714762574527	0,0,0,0	486535542615	0,2,0,0	371	99	1	1	1.0,1.0,1.0,1.0	1.0,0.986,1.0,1.0	0.004	Background
ENSG00000159267	HLCS	chr21	-	36896859	36897131	36767217	36767285	36930250	36930433	10801190945879	2,0,2,2	742859807884	4,1,0,0	371	99	1	1	0.993,1.0,0.992,0.992	0.98,0.996,1.0,1.0	0	Background
ENSG00000159267	HLCS	chr21	-	36930250	36930433	36896859	36897131	36936448	36937392	707756608523	0,0,0,0	522527578616	0,5,0,1	282	99	1	1	1.0,1.0,1.0,1.0	1.0,0.974,1.0,0.995	0.008	Background
ENSG00000159267	HLCS	chr21	-	36936448	36937392	36930250	36930433	36962035	36962170	1617165815031310	1,0,0,0	1304137614061350	1,0,0,0	1043	99	1	1	0.994,1.0,1.0,1.0	0.992,1.0,1.0,1.0	0	Background
ENSG00000159267	HLCS	chr21	-	36938831	36938994	36936448	36937392	36946008	36946154	401452393329	2,0,0,0	292325323349	0,0,0,0	262	99	1	1	0.987,1.0,1.0,1.0	1.0,1.0,1.0,1.0	-0.003	Background
ENSG00000159267	HLCS	chr21	-	36938831	36938994	36936448	36937392	36962035	36962170	613673640544	7,14,4,8	440531510600	4,9,3,9	262	99	0.635334	1	0.971,0.948,0.984,0.963	0.977,0.957,0.985,0.962	-0.004	Background
ENSG00000159267	HLCS	chr21	-	36946008	36946154	36936448	36937392	36962035	36962170	15,43,25,20	7,14,4,8	13,23,22,28	4,9,3,9	245	99	0.734662	1	0.464,0.554,0.716,0.503	0.568,0.508,0.748,0.557	-0.036	Background
ENSG00000159267	HLCS	chr21	-	36946008	36946154	36938831	36938994	36947332	36948287	43,56,39,40	7,17,12,21	21,17,47,36	12,0,6,0	245	99	0.0156652	0.14379770531011252	0.713,0.571,0.568,0.435	0.414,1.0,0.76,1.0	-0.222	Background
ENSG00000159267	HLCS	chr21	-	36946008	36946154	36938831	36938994	36962035	36962170	54,94,60,60	253272282255	34,40,69,62	169223234285	245	99	0.35081	1	0.079,0.123,0.079,0.087	0.075,0.068,0.106,0.081	0.009	Background
ENSG00000159267	HLCS	chr21	-	36947332	36948287	36938831	36938994	36962035	36962170	69,84,78,105	253272282255	57,34,44,34	169223234285	1054	99	2.44412374972e-5	6.1268100466221e-4	0.025,0.028,0.025,0.037	0.031,0.014,0.017,0.011	0.011	Background
ENSG00000159267	HLCS	chr21	-	36947332	36948287	36946008	36946154	36962035	36962170	62,68,68,84	11,39,23,20	45,34,38,34	13,23,22,26	1054	99	0.0146903	0.13671444947923292	0.346,0.141,0.217,0.283	0.245,0.122,0.14,0.109	0.093	Background
ENSG00000159267	HLCS	chr21	-	36948165	36948287	36938831	36938994	36962035	36962170	45,28,55,34	253272282255	20,40,23,32	169223234285	221	99	0.192413	0.9623669190582048	0.074,0.044,0.08,0.056	0.05,0.074,0.042,0.048	0.01	Background
ENSG00000160285	LSS	chr21	-	46191065	46191235	46188140	46188821	46191880	46191959	2270225419162240	3,5,4,4	2397248625312730	0,1,0,8	269	99	1	1	0.996,0.994,0.994,0.995	1.0,0.999,1.0,0.992	-0.003	Background
ENSG00000160285	LSS	chr21	-	46191075	46191235	46188445	46188821	46191880	46193487	2297227519612220	3,5,4,4	2420252625662750	0,1,0,8	259	99	1	1	0.997,0.994,0.995,0.995	1.0,0.999,1.0,0.992	-0.002	Background
ENSG00000160285	LSS	chr21	-	46194490	46194661	46191880	46191959	46196201	46196267	2099234919432120	2,2,1,0	2210254425642670	0,0,0,0	270	99	1	1	0.997,0.998,0.999,1.0	1.0,1.0,1.0,1.0	-0.001	Background
ENSG00000160285	LSS	chr21	-	46195675	46195756	46194490	46194661	46196201	46196267	2448273523042350	0,0,0,4	2985295927823140	0,0,0,0	180	99	1	1	1.0,1.0,1.0,0.997	1.0,1.0,1.0,1.0	-0.001	Background
ENSG00000160285	LSS	chr21	-	46196201	46196267	46191880	46191959	46205835	46205941	475471436401	0,0,2,0	524423472549	0,0,0,4	165	99	1	1	1.0,1.0,0.992,1.0	1.0,1.0,1.0,0.988	0.001	Background
ENSG00000160285	LSS	chr21	-	46196201	46196267	46195675	46195756	46205835	46205941	1578170113931550	135104119113	1918171017301930	149151156137	165	99	0.450021	1	0.875,0.908,0.875,0.892	0.885,0.872,0.869,0.895	0.007	Background
ENSG00000160285	LSS	chr21	-	46207427	46207577	46206671	46206768	46208250	46208301	1932217319291760	3,2,1,0	2357222623272510	0,0,0,0	249	99	1	1	0.996,0.998,0.999,1.0	1.0,1.0,1.0,1.0	-0.002	Background
ENSG00000160285	LSS	chr21	-	46208250	46208301	46207427	46207577	46209553	46209625	2518259623302290	1,0,1,0	2847266827032830	3,0,2,0	150	99	1	1	0.999,1.0,0.999,1.0	0.998,1.0,0.999,1.0	0	Background
ENSG00000160285	LSS	chr21	-	46209553	46209625	46208250	46208301	46210687	46210744	3013320528152900	0,1,2,0	3401338232393590	0,0,0,2	171	99	1	1	1.0,0.999,0.999,1.0	1.0,1.0,1.0,0.999	0	Background
ENSG00000160285	LSS	chr21	-	46210687	46210744	46208250	46208301	46213024	46213052	591673578453	0,0,0,1	660657594674	0,0,0,0	156	99	1	1	1.0,1.0,1.0,0.997	1.0,1.0,1.0,1.0	-0.001	Background
ENSG00000160285	LSS	chr21	-	46216388	46216524	46213737	46213835	46228433	46228599	14,17,24,14	0,0,0,0	39,34,29,26	1,0,0,0	235	99	1	1	1.0,1.0,1.0,1.0	0.943,1.0,1.0,1.0	0.014	Background
ENSG00000160285	LSS	chr21	-	46219475	46219572	46216388	46216524	46221853	46221975	2033222119101910	43,41,39,33	2587253325952660	36,30,29,30	196	99	7.55499720344e-4	0.0118461	0.96,0.965,0.961,0.967	0.973,0.977,0.978,0.978	-0.013	Background
ENSG00000160285	LSS	chr21	-	46219475	46219572	46216388	46216524	46227551	46227690	786887787863	0,0,3,0	103210101021926	2,0,0,2	196	99	1	1	1.0,1.0,0.993,1.0	0.996,1.0,1.0,0.996	0	Background
ENSG00000160285	LSS	chr21	-	46219475	46219572	46216388	46216524	46228433	46228599	778870780863	0,2,0,0	102110031012921	0,0,0,0	196	99	1	1	1.0,0.995,1.0,1.0	1.0,1.0,1.0,1.0	-0.001	Background
ENSG00000160285	LSS	chr21	-	46221853	46221975	46216388	46216524	46227551	46227690	88,75,69,59	0,0,3,0	63,59,70,60	2,0,0,2	221	99	0.552724	1	1.0,1.0,0.912,1.0	0.934,1.0,1.0,0.931	0.012	Background
ENSG00000160285	LSS	chr21	-	46221853	46221975	46216388	46216524	46228433	46228599	78,68,63,52	0,2,0,0	63,59,70,60	0,0,0,0	221	99	1	1	1.0,0.938,1.0,1.0	1.0,1.0,1.0,1.0	-0.016	Background
ENSG00000160285	LSS	chr21	-	46221853	46221975	46219475	46219572	46227551	46227690	121212811108987	8,17,8,0	1434143014891650	11,9,11,7	221	99	0.715066	1	0.985,0.971,0.984,1.0	0.983,0.986,0.984,0.991	-0.001	Background
ENSG00000160285	LSS	chr21	-	46221853	46221975	46219475	46219572	46228433	46228599	120212741102980	0,0,1,0	1434143014891650	0,0,2,2	221	99	1	1	1.0,1.0,0.998,1.0	1.0,1.0,0.997,0.997	0.001	Background
ENSG00000160285	LSS	chr21	-	46222629	46222738	46221853	46221975	46227551	46227690	2054235520101740	11,11,6,7	2508259924282550	0,0,0,0	208	99	1	1	0.989,0.99,0.994,0.992	1.0,1.0,1.0,1.0	-0.009	Background
ENSG00000160285	LSS	chr21	-	46222629	46222738	46221853	46221975	46228433	46228599	744889598638	1,4,0,0	1028903923828	0,0,0,0	208	99	1	1	0.997,0.991,1.0,1.0	1.0,1.0,1.0,1.0	-0.003	Background
ENSG00000160285	LSS	chr21	-	46222662	46222738	46221853	46221975	46227551	46227690	111412581229977	11,11,6,7	1231147512671480	0,0,0,0	175	99	0.421226	1	0.983,0.985,0.991,0.987	1.0,1.0,1.0,1.0	-0.013	Background
ENSG00000160285	LSS	chr21	-	46222662	46222738	46221853	46221975	46228433	46228599	28,56,38,42	1,4,0,0	68,54,53,59	0,0,0,0	175	99	0.614678	1	0.941,0.888,1.0,1.0	1.0,1.0,1.0,1.0	-0.043	Background
ENSG00000160285	LSS	chr21	-	46227551	46227690	46216388	46216524	46228433	46228599	1404140014391290	0,2,0,0	1598172015891750	0,0,0,0	238	99	1	1	1.0,0.997,1.0,1.0	1.0,1.0,1.0,1.0	-0.001	Background
ENSG00000160285	LSS	chr21	-	46227551	46227690	46219475	46219572	46228433	46228599	1412141714441290	0,0,1,0	1607172916001750	0,0,2,2	238	99	1	1	1.0,1.0,0.998,1.0	1.0,1.0,0.997,0.997	0.001	Background
ENSG00000160285	LSS	chr21	-	46227551	46227690	46221853	46221975	46228433	46228599	1415141114421300	1,4,0,0	1596172015891750	0,0,0,0	238	99	1	1	0.998,0.993,1.0,1.0	1.0,1.0,1.0,1.0	-0.002	Background
ENSG00000160285	LSS	chr21	-	46227551	46227690	46222629	46222738	46228433	46228599	2729290128682430	1,13,3,17	3104344931193520	9,15,10,13	238	99	0.86316	1	0.999,0.989,0.997,0.983	0.993,0.99,0.992,0.991	0	Background
ENSG00000183570	PCBP3	chr21	+	45668873	45668952	45643724	45643868	45728675	45728748	28,53,44,20	0,0,0,0	22,65,28,30	2,0,0,0	178	99	1	1	1.0,1.0,1.0,1.0	0.86,1.0,1.0,1.0	0.035	Background
ENSG00000183570	PCBP3	chr21	+	45668873	45668952	45643724	45643868	45735391	45735429	193226134119	43,40,54,32	153232128182	52,52,47,47	178	99	0.476795	1	0.714,0.759,0.58,0.674	0.621,0.713,0.602,0.683	0.027	Background
ENSG00000183570	PCBP3	chr21	+	45668873	45668952	45643724	45643868	45744230	45744337	36,53,46,26	0,0,0,0	30,71,28,32	0,0,0,1	178	99	1	1	1.0,1.0,1.0,1.0	1.0,1.0,1.0,0.947	0.013	Background
ENSG00000183570	PCBP3	chr21	+	45668873	45668952	45643724	45643868	45755416	45755452	43,64,65,21	7,0,2,1	32,80,58,44	0,0,2,0	178	99	0.00216248	0.0287932	0.774,1.0,0.948,0.921	1.0,1.0,0.942,1.0	-0.075	Background
ENSG00000183570	PCBP3	chr21	+	45668873	45668952	45643724	45643868	45849960	45850095	53,84,72,42	7,6,3,9	44,91,48,55	26,19,5,9	178	99	0.0120271	0.11680423482352058	0.808,0.886,0.93,0.722	0.485,0.727,0.842,0.773	0.13	Background
ENSG00000183570	PCBP3	chr21	+	45668873	45668952	45643724	45643868	45896207	45896362	28,53,44,20	0,0,0,0	22,65,26,32	2,0,0,0	178	99	1	1	1.0,1.0,1.0,1.0	0.86,1.0,1.0,1.0	0.035	Background
ENSG00000183570	PCBP3	chr21	+	45668873	45669032	45643709	45643868	45735391	45735429	98,136,88,85	43,40,54,32	108132106106	52,52,47,47	258	99	0.768024	1	0.467,0.566,0.385,0.505	0.444,0.493,0.464,0.464	0.015	Background
ENSG00000183570	PCBP3	chr21	+	45668873	45669032	45643709	45643868	45744230	45744337	38,70,59,24	0,0,0,0	34,75,32,44	0,0,0,1	258	99	1	1	1.0,1.0,1.0,1.0	1.0,1.0,1.0,0.944	0.014	Background
ENSG00000183570	PCBP3	chr21	+	45668873	45669032	45643709	45643868	45755416	45755452	43,78,62,25	7,0,2,1	40,84,36,59	0,0,2,0	258	99	9.97696369884e-4	0.0150089	0.702,1.0,0.922,0.906	1.0,1.0,0.874,1.0	-0.086	Background
ENSG00000183570	PCBP3	chr21	+	45668873	45669032	45643709	45643868	45849960	45850095	47,85,64,29	7,6,3,9	42,85,51,47	26,19,5,9	258	99	0.0519074	0.3657385375688488	0.72,0.845,0.891,0.553	0.383,0.632,0.796,0.667	0.133	Background
ENSG00000183570	PCBP3	chr21	+	45728675	45728748	45643693	45643868	45735391	45735429	0,0,0,0	43,40,54,32	4,5,2,0	52,52,47,47	172	99	0.122146	0.6911644785032389	0.0,0.0,0.0,0.0	0.042,0.052,0.024,0.0	-0.029	Background
ENSG00000183570	PCBP3	chr21	+	45728675	45728748	45668873	45668952	45735391	45735429	0,0,0,0	167,176,94,107	2,5,2,0	136171104160	172	99	1	1	0.0,0.0,0.0,0.0	0.008,0.017,0.011,0.0	-0.009	Background
ENSG00000183570	PCBP3	chr21	+	45735391	45735429	45643693	45643868	45744230	45744337	34,37,38,32	0,0,0,0	50,48,37,45	0,0,0,1	137	99	1	1	1.0,1.0,1.0,1.0	1.0,1.0,1.0,0.97	0.008	Background
ENSG00000183570	PCBP3	chr21	+	45735391	45735429	45643693	45643868	45755416	45755452	100,109,98,68	7,0,2,1	96111147140	0,0,2,0	137	99	0.0985487	0.5914710691091756	0.912,1.0,0.973,0.98	1.0,1.0,0.982,1.0	-0.029	Background
ENSG00000183570	PCBP3	chr21	+	45735391	45735429	45643693	45643868	45788297	45788739	4,3,4,0	0,0,0,0	2,0,0,2	0,0,0,4	137	99	1	1	1.0,1.0,1.0,NA	1.0,NA,NA,0.265	0.367	Background
ENSG00000183570	PCBP3	chr21	+	45735391	45735429	45643693	45643868	45849960	45850095	76,89,65,78	7,6,3,9	63,81,70,75	26,19,5,9	137	99	0.00234389	0.0307657	0.887,0.915,0.94,0.862	0.636,0.755,0.91,0.858	0.111	Background
ENSG00000183570	PCBP3	chr21	+	45735391	45735429	45643693	45643868	45896207	45896362	4,2,10,4	0,0,0,0	4,4,2,11	2,0,0,0	137	99	1	1	1.0,1.0,1.0,1.0	0.591,1.0,1.0,1.0	0.102	Background
ENSG00000183570	PCBP3	chr21	+	45735391	45735429	45668873	45668952	45744230	45744337	78,98,77,49	9,0,2,6	89,97,57,74	8,6,4,2	137	99	0.851495	1	0.862,1.0,0.965,0.855	0.889,0.921,0.911,0.964	-0.001	Background
ENSG00000183570	PCBP3	chr21	+	45735391	45735429	45668873	45668952	45749380	45749899	29,44,31,26	2,0,3,0	32,27,21,34	0,0,0,0	137	99	0.700926	1	0.913,1.0,0.882,1.0	1.0,1.0,1.0,1.0	-0.051	Background
ENSG00000183570	PCBP3	chr21	+	45735391	45735429	45668873	45668952	45755416	45755452	150,183,112,99	15,11,21,1	130176168189	12,16,33,14	137	99	0.227497	1	0.878,0.923,0.794,0.986	0.887,0.888,0.786,0.907	0.028	Background
ENSG00000183570	PCBP3	chr21	+	45735391	45735429	45668873	45668952	45849960	45850095	107,138,84,101	25,31,28,22	100,121,94,109	22,26,29,25	137	99	0.867824	1	0.756,0.763,0.684,0.768	0.767,0.771,0.701,0.759	-0.007	Background
ENSG00000183570	PCBP3	chr21	+	45735391	45735429	45668873	45668952	45896207	45896362	14,39,28,3	0,0,0,0	22,20,7,29	0,0,0,2	137	99	1	1	1.0,1.0,1.0,1.0	1.0,1.0,1.0,0.913	0.022	Background
ENSG00000183570	PCBP3	chr21	+	45735391	45735429	45668873	45669032	45744230	45744337	46,51,35,41	0,0,0,0	51,51,53,74	0,2,0,0	137	99	1	1	1.0,1.0,1.0,1.0	1.0,0.949,1.0,1.0	0.013	Background
ENSG00000183570	PCBP3	chr21	+	45735391	45735429	45668873	45669032	45755416	45755452	111,141,89,93	5,8,3,1	123127163158	6,11,4,15	137	99	0.0552782	0.38388042072187795	0.941,0.927,0.955,0.985	0.937,0.893,0.967,0.884	0.032	Background
ENSG00000183570	PCBP3	chr21	+	45735391	45735429	45668873	45669032	45849960	45850095	94,106,62,83	9,15,5,5	79,96,92,104	8,12,19,3	137	99	0.566104	1	0.883,0.836,0.9,0.923	0.877,0.853,0.778,0.962	0.018	Background
ENSG00000183570	PCBP3	chr21	+	45735391	45735429	45673554	45673735	45849960	45850095	60,68,52,63	0,0,0,3	45,64,56,64	0,1,0,1	137	99	1	1	1.0,1.0,1.0,0.938	1.0,0.979,1.0,0.979	-0.005	Background
ENSG00000183570	PCBP3	chr21	+	45735391	45735429	45732724	45732756	45849960	45850095	91,93,65,74	0,0,0,0	57,79,65,71	0,2,0,0	137	99	1	1	1.0,1.0,1.0,1.0	1.0,0.966,1.0,1.0	0.008	Background
ENSG00000183570	PCBP3	chr21	+	45744230	45744337	45643724	45643868	45755416	45755452	51,31,52,38	7,0,2,1	47,48,71,52	0,0,2,0	206	99	8.2641308444e-4	0.0127727	0.778,1.0,0.926,0.948	1.0,1.0,0.945,1.0	-0.073	Background
ENSG00000183570	PCBP3	chr21	+	45744230	45744337	45643724	45643868	45788297	45788739	0,0,6,0	0,0,0,0	0,0,0,0	0,0,0,4	206	99	1	1	NA,NA,1.0,NA	NA,NA,NA,0.0	1	Background
ENSG00000183570	PCBP3	chr21	+	45744230	45744337	45643724	45643868	45849960	45850095	36,32,29,22	7,6,3,9	28,26,20,36	26,19,5,9	206	99	0.0210515	0.1811642123368464	0.712,0.719,0.823,0.54	0.341,0.397,0.658,0.658	0.185	Background
ENSG00000183570	PCBP3	chr21	+	45744230	45744337	45643724	45643868	45896207	45896362	0,0,4,0	0,0,0,0	1,0,2,0	2,0,0,0	206	99	1	1	NA,NA,1.0,NA	0.194,NA,1.0,NA	0.403	Background
ENSG00000183570	PCBP3	chr21	+	45744230	45744337	45668873	45668952	45749380	45749475	15,7,11,9	2,0,3,0	12,19,17,12	0,0,0,0	206	99	0.127478	0.7129088726749824	0.783,1.0,0.638,1.0	1.0,1.0,1.0,1.0	-0.145	Background
ENSG00000183570	PCBP3	chr21	+	45744230	45744337	45668873	45668952	45755416	45755452	56,31,54,44	15,11,21,1	55,54,75,53	12,16,33,14	206	99	0.353606	1	0.642,0.575,0.553,0.955	0.688,0.619,0.522,0.645	0.063	Background
ENSG00000183570	PCBP3	chr21	+	45744230	45744337	45668873	45668952	45849960	45850095	43,32,31,28	25,31,28,22	34,32,24,38	22,26,29,25	206	99	0.966997	1	0.453,0.332,0.347,0.38	0.426,0.372,0.285,0.422	0.002	Background
ENSG00000183570	PCBP3	chr21	+	45744230	45744337	45668873	45668952	45896207	45896362	3,0,6,6	0,0,0,0	7,6,6,2	0,0,0,2	206	99	1	1	1.0,NA,1.0,1.0	1.0,1.0,1.0,0.325	0.169	Background
ENSG00000183570	PCBP3	chr21	+	45744230	45744337	45668873	45669032	45755416	45755452	51,31,52,38	5,8,3,1	47,50,71,51	6,11,4,15	206	99	0.129706	0.7223413097193386	0.831,0.651,0.893,0.948	0.79,0.686,0.895,0.62	0.083	Background
ENSG00000183570	PCBP3	chr21	+	45744230	45744337	45668873	45669032	45849960	45850095	36,32,29,22	9,15,5,5	28,28,20,36	8,12,19,3	206	99	0.591795	1	0.658,0.506,0.736,0.679	0.627,0.529,0.336,0.852	0.059	Background
ENSG00000183570	PCBP3	chr21	+	45744230	45744337	45735391	45735429	45749380	45749475	102,67,86,65	31,31,14,50	90,94,42,78	30,28,27,35	206	99	0.793785	1	0.613,0.509,0.747,0.385	0.59,0.617,0.428,0.517	0.025	Background
ENSG00000183570	PCBP3	chr21	+	45744230	45744337	45735391	45735429	45755416	45755452	136,99,134,109	193229139150	144137108138	177226257237	206	99	0.288205	1	0.253,0.172,0.317,0.259	0.281,0.226,0.168,0.219	0.027	Background
ENSG00000183570	PCBP3	chr21	+	45744230	45744337	45735391	45735429	45788297	45788739	81,59,80,60	0,1,0,0	83,81,24,67	0,0,0,0	206	99	1	1	1.0,0.966,1.0,1.0	1.0,1.0,1.0,1.0	-0.008	Background
ENSG00000183570	PCBP3	chr21	+	45744230	45744337	45735391	45735429	45849960	45850095	119,101,108,87	142,164,88,144	112,115,58,105	133174136121	206	99	0.383645	1	0.287,0.228,0.371,0.225	0.288,0.241,0.17,0.294	0.03	Background
ENSG00000183570	PCBP3	chr21	+	45744230	45744337	45735391	45735429	45896207	45896362	81,59,78,60	2,7,13,8	85,81,26,67	14,6,5,18	206	99	0.138263	0.7568443525813523	0.951,0.802,0.742,0.783	0.745,0.866,0.714,0.641	0.078	Background
ENSG00000183570	PCBP3	chr21	+	45750126	45750341	45749380	45749475	45755416	45755452	9,7,7,6	17,23,21,26	3,9,6,0	9,9,18,6	314	99	0.829143	1	0.143,0.088,0.095,0.068	0.095,0.24,0.095,0.0	-0.009	Background
ENSG00000183570	PCBP3	chr21	+	45755416	45755452	45643724	45643868	45788297	45788739	4,0,2,1	0,0,0,0	0,0,0,0	0,0,0,4	135	99	1	1	1.0,NA,1.0,1.0	NA,NA,NA,0.0	1	Background
ENSG00000183570	PCBP3	chr21	+	45755416	45755452	45643724	45643868	45849960	45850095	170,145,109,86	7,6,3,9	138145134156	26,19,5,9	135	99	0.00342931	0.0421439	0.947,0.947,0.964,0.875	0.796,0.848,0.952,0.927	0.052	Background
ENSG00000183570	PCBP3	chr21	+	45755416	45755452	45643724	45643868	45896207	45896362	4,0,0,0	0,0,0,0	5,0,2,2	2,0,0,0	135	99	1	1	1.0,NA,NA,NA	0.647,NA,1.0,1.0	0.118	Background
ENSG00000183570	PCBP3	chr21	+	45755416	45755452	45668873	45668952	45849960	45850095	177,156,125,86	25,31,28,22	150161167170	22,26,29,25	135	99	0.189291	0.9506350846450856	0.839,0.787,0.766,0.741	0.833,0.82,0.809,0.833	-0.04	Background
ENSG00000183570	PCBP3	chr21	+	45755416	45755452	45668873	45668952	45896207	45896362	1,2,4,0	0,0,0,0	8,0,3,2	0,0,0,2	135	99	1	1	1.0,1.0,1.0,NA	1.0,NA,1.0,0.423	0.192	Background
ENSG00000183570	PCBP3	chr21	+	45755416	45755452	45668873	45669032	45849960	45850095	168,153,110,86	9,15,5,5	144155138171	8,12,19,3	135	99	0.81746	1	0.932,0.882,0.942,0.927	0.93,0.905,0.842,0.977	0.007	Background
ENSG00000183570	PCBP3	chr21	+	45755416	45755452	45735391	45735429	45788297	45788739	4,27,17,16	0,1,0,0	21,8,11,17	0,0,0,0	135	99	1	1	1.0,0.952,1.0,1.0	1.0,1.0,1.0,1.0	-0.012	Background
ENSG00000183570	PCBP3	chr21	+	45755416	45755452	45735391	45735429	45849960	45850095	348368240219	142,164,88,144	304361384386	133174136121	135	99	0.216059	1	0.642,0.622,0.667,0.527	0.626,0.603,0.674,0.701	-0.036	Background
ENSG00000183570	PCBP3	chr21	+	45755416	45755452	45735391	45735429	45896207	45896362	4,29,16,23	2,7,13,8	25,10,14,19	14,6,5,18	135	99	0.262358	1	0.595,0.752,0.474,0.678	0.567,0.55,0.672,0.436	0.069	Background
ENSG00000183570	PCBP3	chr21	+	45755416	45755452	45744230	45744337	45788297	45788739	14,11,8,16	0,0,2,0	21,12,11,23	0,0,0,0	135	99	1	1	1.0,1.0,0.746,1.0	1.0,1.0,1.0,1.0	-0.064	Background
ENSG00000183570	PCBP3	chr21	+	45755416	45755452	45744230	45744337	45849960	45850095	220183162131	43,42,30,27	198196199224	29,35,34,38	135	99	0.171595	0.8862044969658406	0.79,0.762,0.798,0.781	0.834,0.804,0.811,0.812	-0.032	Background
ENSG00000183570	PCBP3	chr21	+	45755416	45755452	45744230	45744337	45896207	45896362	14,11,6,14	0,0,0,0	26,8,20,25	2,0,2,0	135	99	0.843026	1	1.0,1.0,1.0,1.0	0.905,1.0,0.88,1.0	0.054	Background
ENSG00000183570	PCBP3	chr21	+	45755416	45755452	45749392	45749475	45788297	45788739	6,1,2,5	0,2,0,0	0,0,10,2	0,0,0,0	135	99	1	1	1.0,0.268,1.0,1.0	NA,NA,1.0,1.0	-0.183	Background
ENSG00000183570	PCBP3	chr21	+	45755416	45755452	45749392	45749475	45849960	45850095	177165127110	22,42,21,39	145154152160	27,12,19,19	135	99	0.00673969	0.0731826	0.855,0.742,0.816,0.674	0.797,0.904,0.854,0.861	-0.082	Background
ENSG00000183570	PCBP3	chr21	+	45755416	45755452	45749392	45749475	45896207	45896362	6,1,0,4	2,0,0,0	5,0,12,4	0,0,0,2	135	99	1	1	0.688,1.0,NA,1.0	1.0,NA,1.0,0.595	0.031	Background
ENSG00000183570	PCBP3	chr21	+	45849960	45850095	45643693	45643868	45896207	45896362	1299136010751010	0,0,0,0	1349138616301470	2,0,0,0	234	99	1	1	1.0,1.0,1.0,1.0	0.997,1.0,1.0,1.0	0.001	Background
ENSG00000183570	PCBP3	chr21	+	45849960	45850095	45668873	45668952	45896207	45896362	1317138511001020	0,0,0,0	1345139516541480	0,0,0,2	234	99	1	1	1.0,1.0,1.0,1.0	1.0,1.0,1.0,0.997	0.001	Background
ENSG00000183570	PCBP3	chr21	+	45849960	45850095	45735391	45735429	45896207	45896362	1434151811601150	2,7,13,8	1455154317591580	14,6,5,18	234	99	0.434528	1	0.997,0.989,0.974,0.984	0.978,0.991,0.993,0.974	0.002	Background
ENSG00000183570	PCBP3	chr21	+	45849960	45850095	45744230	45744337	45896207	45896362	1335139611021030	0,0,0,0	1352140416591500	2,0,2,0	234	99	1	1	1.0,1.0,1.0,1.0	0.997,1.0,0.997,1.0	0.002	Background
ENSG00000183570	PCBP3	chr21	+	45849960	45850095	45749392	45749475	45896207	45896362	1314139510911040	2,0,0,0	1350138116441480	0,0,0,2	234	99	1	1	0.996,1.0,1.0,1.0	1.0,1.0,1.0,0.997	0	Background
ENSG00000183570	PCBP3	chr21	+	45849960	45850095	45755416	45755452	45896207	45896362	1708176613881260	1,4,4,8	1671180120961910	7,2,10,2	234	99	1	1	0.999,0.995,0.993,0.985	0.99,0.997,0.989,0.998	-0.001	Background
ENSG00000183570	PCBP3	chr21	+	45858680	45858810	45849989	45850095	45896207	45896362	37,32,54,10	129313381055991	38,29,59,36	1303133216051440	229	99	1	1	0.012,0.01,0.022,0.004	0.012,0.009,0.016,0.011	0	Background
ENSG00000183570	PCBP3	chr21	+	45869207	45869324	45849989	45850095	45896207	45896362	13,40,11,14	129313381055991	21,14,40,45	1303133216051440	216	99	0.86786	1	0.005,0.014,0.005,0.006	0.007,0.005,0.011,0.014	-0.002	Background
ENSG00000183570	PCBP3	chr21	+	45869207	45869324	45858936	45859003	45896207	45896362	8,26,6,14	2,1,1,2	15,9,27,32	0,7,0,4	216	99	0.842621	1	0.647,0.923,0.733,0.762	1.0,0.371,1.0,0.786	-0.023	Background
ENSG00000183570	PCBP3	chr21	+	45900996	45901113	45900590	45900623	45909354	45909486	2327251320671830	2,1,1,0	2336254528203000	2,1,2,2	216	99	1	1	0.998,0.999,0.999,1.0	0.998,0.999,0.998,0.999	0	Background
ENSG00000183570	PCBP3	chr21	+	45900996	45901113	45900590	45900623	45917587	45917629	9521037839800	0,0,0,0	893108710921390	0,3,0,0	216	99	1	1	1.0,1.0,1.0,1.0	1.0,0.994,1.0,1.0	0.002	Background
ENSG00000183570	PCBP3	chr21	+	45909354	45909486	45900996	45901113	45910901	45911030	2230243021071780	0,0,0,0	2483240127172680	0,0,5,2	231	99	1	1	1.0,1.0,1.0,1.0	1.0,1.0,0.996,0.998	0.002	Background
ENSG00000183570	PCBP3	chr21	+	45910901	45911030	45900996	45901113	45913950	45914025	116711601126929	1,1,1,3	1464132214801410	4,7,2,1	228	99	1	1	0.998,0.998,0.998,0.993	0.994,0.988,0.997,0.998	0.002	Background
ENSG00000183570	PCBP3	chr21	+	45910901	45911030	45900996	45901113	45917587	45917629	27,40,40,23	2,0,0,3	57,43,64,56	4,4,4,0	228	99	0.115566	0.6648756809052814	0.854,1.0,1.0,0.769	0.861,0.824,0.874,1.0	0.016	Background
ENSG00000183570	PCBP3	chr21	+	45910901	45911030	45900996	45901113	45929916	45929995	7,5,12,3	1,0,6,3	1,10,20,14	0,0,1,3	228	99	0.00486042	0.056146	0.752,1.0,0.465,0.303	1.0,1.0,0.897,0.67	-0.262	Background
ENSG00000183570	PCBP3	chr21	+	45910901	45911030	45900996	45901113	45929919	45929995	6,9,2,1	0,0,0,0	0,10,17,12	0,0,0,1	228	99	1	1	1.0,1.0,1.0,1.0	NA,1.0,1.0,0.839	0.054	Background
ENSG00000183570	PCBP3	chr21	+	45910901	45911030	45900996	45901113	45930785	45930845	6,7,8,1	0,0,0,0	0,6,17,12	1,0,0,0	228	99	1	1	1.0,1.0,1.0,1.0	0.0,1.0,1.0,1.0	0.25	Background
ENSG00000183570	PCBP3	chr21	+	45910901	45911030	45900996	45901113	45935252	45935305	10,15,2,1	0,0,0,0	6,12,19,16	0,0,0,2	228	99	1	1	1.0,1.0,1.0,1.0	1.0,1.0,1.0,0.776	0.056	Background
ENSG00000183570	PCBP3	chr21	+	45913950	45914025	45900996	45901113	45917587	45917629	749893795705	2,0,0,3	95896510671026	4,4,4,0	174	99	1	1	0.995,1.0,1.0,0.993	0.993,0.993,0.993,1.0	0.002	Background
ENSG00000183570	PCBP3	chr21	+	45913950	45914025	45900996	45901113	45929916	45929995	0,2,2,0	1,0,6,3	4,3,2,1	0,0,1,3	174	99	3.6988609358e-4	0.00650036	0.0,1.0,0.159,0.0	1.0,1.0,0.532,0.159	-0.383	Significant
ENSG00000183570	PCBP3	chr21	+	45913950	45914025	45910901	45911030	45917587	45917629	1798197218331560	24,36,46,40	2293216823752260	60,40,52,50	174	99	0.50049	1	0.977,0.969,0.958,0.957	0.956,0.969,0.963,0.963	0.002	Background
ENSG00000183570	PCBP3	chr21	+	45913950	45914025	45910901	45911030	45929916	45929995	466479451425	1,0,10,2	609560581567	1,4,3,2	174	99	0.855898	1	0.996,1.0,0.962,0.992	0.997,0.988,0.991,0.994	-0.005	Background
ENSG00000183570	PCBP3	chr21	+	45913950	45914094	45900996	45901113	45917587	45917629	365375338310	2,0,0,3	493420513540	4,4,4,0	243	99	0.717648	1	0.987,1.0,1.0,0.977	0.98,0.977,0.981,1.0	0.007	Background
ENSG00000183570	PCBP3	chr21	+	45913950	45914094	45910901	45911030	45917587	45917629	990955913840	24,36,46,40	1284114012811310	60,40,52,50	243	99	0.863938	1	0.944,0.915,0.89,0.895	0.897,0.921,0.909,0.914	0.001	Background
ENSG00000183570	PCBP3	chr21	+	45917587	45917629	45900996	45901113	45929916	45929995	293403236225	1,0,6,3	367324343401	0,0,1,3	141	99	0.881568	1	0.995,1.0,0.965,0.981	1.0,1.0,0.996,0.989	-0.011	Background
ENSG00000183570	PCBP3	chr21	+	45917587	45917629	45900996	45901113	45929919	45929995	145,144,130,92	0,0,0,0	199147202190	0,0,0,1	141	99	1	1	1.0,1.0,1.0,1.0	1.0,1.0,1.0,0.993	0.002	Background
ENSG00000183570	PCBP3	chr21	+	45917587	45917629	45900996	45901113	45935252	45935305	9,9,9,7	0,0,0,0	3,16,15,0	0,0,0,2	141	99	0.477903	1	1.0,1.0,1.0,1.0	1.0,1.0,1.0,0.0	0.25	Background
ENSG00000183570	PCBP3	chr21	+	45917587	45917629	45910901	45911030	45929916	45929995	307435277257	1,0,10,2	405353384439	1,4,3,2	141	99	0.79976	1	0.995,1.0,0.951,0.989	0.996,0.984,0.989,0.994	-0.007	Background
ENSG00000183570	PCBP3	chr21	+	45917587	45917629	45910901	45911030	45929919	45929995	157158145118	0,4,0,0	229161222210	0,4,0,0	141	99	1	1	1.0,0.965,1.0,1.0	1.0,0.966,1.0,1.0	0	Background
ENSG00000183570	PCBP3	chr21	+	45917587	45917629	45910901	45911030	45935252	45935305	14,19,19,30	4,10,0,0	15,25,28,10	6,6,2,4	141	99	0.258998	1	0.711,0.572,1.0,1.0	0.637,0.745,0.908,0.637	0.089	Background
ENSG00000183570	PCBP3	chr21	+	45917587	45917629	45913950	45914025	45929916	45929995	1275153112751090	0,0,0,1	1639147716771630	0,0,0,2	141	99	1	1	1.0,1.0,1.0,0.999	1.0,1.0,1.0,0.998	0	Background
ENSG00000183570	PCBP3	chr21	+	45929916	45929995	45849960	45850095	45935252	45935305	185193163127	0,0,0,4	207200210217	7,3,0,0	178	99	0.839604	1	1.0,1.0,1.0,0.946	0.943,0.974,1.0,1.0	0.007	Background
ENSG00000183570	PCBP3	chr21	+	45929916	45929995	45900996	45901113	45930785	45930845	693683590524	0,0,0,0	688740820736	1,0,0,0	178	99	1	1	1.0,1.0,1.0,1.0	0.997,1.0,1.0,1.0	0.001	Background
ENSG00000183570	PCBP3	chr21	+	45929916	45929995	45900996	45901113	45935252	45935305	186193167127	0,0,0,0	207200211217	0,0,0,2	178	99	1	1	1.0,1.0,1.0,1.0	1.0,1.0,1.0,0.984	0.004	Background
ENSG00000183570	PCBP3	chr21	+	45929916	45929995	45910901	45911030	45930785	45930845	693683594523	0,2,6,0	689744822735	0,0,0,0	178	99	1	1	1.0,0.995,0.982,1.0	1.0,1.0,1.0,1.0	-0.006	Background
ENSG00000183570	PCBP3	chr21	+	45929916	45929995	45910901	45911030	45935252	45935305	186193170127	4,10,0,0	208202213219	6,6,2,4	178	99	0.742551	1	0.963,0.915,1.0,1.0	0.951,0.949,0.983,0.968	0.007	Background
ENSG00000183570	PCBP3	chr21	+	45929916	45929995	45917587	45917629	45935252	45935305	9441149991848	32,33,37,22	1308118813271330	23,33,35,40	178	99	0.147827	0.7947898329217368	0.943,0.951,0.937,0.955	0.969,0.952,0.955,0.949	-0.01	Background
ENSG00000183570	PCBP3	chr21	+	45929919	45929995	45900996	45901113	45930785	45930845	626635554472	0,0,0,0	643669757669	1,0,0,0	175	99	1	1	1.0,1.0,1.0,1.0	0.997,1.0,1.0,1.0	0.001	Background
ENSG00000183570	PCBP3	chr21	+	45929919	45929995	45910901	45911030	45930785	45930845	626639554472	0,2,6,0	643673757668	0,0,0,0	175	99	1	1	1.0,0.994,0.981,1.0	1.0,1.0,1.0,1.0	-0.006	Background
ENSG00000183570	PCBP3	chr21	+	45930785	45930845	45900996	45901113	45935252	45935305	454531490409	0,0,0,0	452471517566	0,0,0,2	159	99	1	1	1.0,1.0,1.0,1.0	1.0,1.0,1.0,0.994	0.002	Background
ENSG00000183570	PCBP3	chr21	+	45930785	45930845	45910901	45911030	45935252	45935305	454533496409	4,10,0,0	451471517566	6,6,2,4	159	99	0.959417	1	0.986,0.971,1.0,1.0	0.979,0.98,0.994,0.989	0.004	Background
ENSG00000183570	PCBP3	chr21	+	45930785	45930845	45929916	45929995	45935252	45935305	1520166113991200	347361294195	1502154517951690	437364405447	159	99	0.0095448	0.0971018	0.732,0.741,0.748,0.794	0.682,0.725,0.734,0.702	0.043	Background
ENSG00000183570	PCBP3	chr21	+	45935252	45935305	45849960	45850095	45940029	45940199	352426381424	0,2,0,0	487411483477	2,0,0,0	152	99	1	1	1.0,0.993,1.0,1.0	0.994,1.0,1.0,1.0	0	Background
ENSG00000183570	PCBP3	chr21	+	45935252	45935305	45910901	45911030	45940029	45940199	352436381420	0,0,2,0	487414485481	0,0,0,0	152	99	1	1	1.0,1.0,0.992,1.0	1.0,1.0,1.0,1.0	-0.002	Background
ENSG00000183570	PCBP3	chr21	+	45935252	45935305	45917587	45917629	45940036	45940199	26,25,34,34	1,0,0,0	31,22,29,36	0,0,0,0	152	99	1	1	0.944,1.0,1.0,1.0	1.0,1.0,1.0,1.0	-0.014	Background
ENSG00000183570	PCBP3	chr21	+	45935252	45935305	45930785	45930845	45940036	45940199	476435383376	0,0,0,2	492499588485	0,0,0,0	152	99	1	1	1.0,1.0,1.0,0.992	1.0,1.0,1.0,1.0	-0.002	Background
ENSG00000186866	POFUT2	chr21	-	45266021	45266227	45263927	45265635	45267589	45267713	212190179213	120913229531267	188240223251	649673666702	305	99	1.2101430968399999e-14	1.2340062044617098e-12	0.054,0.045,0.057,0.052	0.086,0.104,0.098,0.104	-0.046	Background
ENSG00000186866	POFUT2	chr21	-	45267589	45267713	45263928	45265635	45269838	45270019	2158234419112320	8,10,9,16	1300139113461420	0,9,0,4	223	99	0.981471	1	0.992,0.99,0.99,0.985	1.0,0.986,1.0,0.994	-0.006	Background
ENSG00000186866	POFUT2	chr21	-	45269838	45270019	45263927	45265635	45277016	45277142	916933844842	0,0,4,0	490541519607	1,0,0,0	280	99	1	1	1.0,1.0,0.987,1.0	0.994,1.0,1.0,1.0	-0.002	Background
ENSG00000186866	POFUT2	chr21	-	45269838	45270019	45263927	45265635	45278102	45278169	258255256226	0,1,1,1	103142124153	0,0,0,0	280	99	1	1	1.0,0.989,0.989,0.988	1.0,1.0,1.0,1.0	-0.009	Background
ENSG00000186866	POFUT2	chr21	-	45269838	45270019	45263927	45265635	45285677	45285691	256255254226	2,5,2,0	103141124153	0,0,0,0	280	99	0.589911	1	0.978,0.947,0.978,1.0	1.0,1.0,1.0,1.0	-0.024	Background
ENSG00000186866	POFUT2	chr21	-	45277016	45277142	45263927	45265635	45278102	45278169	1459196614441670	0,1,1,1	97711819981145	0,0,0,0	225	99	1	1	1.0,0.999,0.998,0.999	1.0,1.0,1.0,1.0	-0.001	Background
ENSG00000186866	POFUT2	chr21	-	45277016	45277142	45269838	45270019	45278102	45278169	2118264220302280	2,0,2,0	1359158213931590	0,2,0,0	225	99	1	1	0.998,1.0,0.998,1.0	1.0,0.997,1.0,1.0	0	Background
ENSG00000186866	POFUT2	chr21	-	45277232	45277773	45277016	45277142	45278102	45278169	72,104,83,78	1514204814811680	108133132118	999119910371164	640	99	1.60991375786e-9	9.420070357685624e-8	0.007,0.008,0.009,0.007	0.016,0.017,0.019,0.015	-0.009	Background
ENSG00000186866	POFUT2	chr21	-	45278102	45278169	45263927	45265635	45282348	45282459	1357153612591510	1,0,0,0	856898942907	0,0,0,0	166	99	1	1	0.999,1.0,1.0,1.0	1.0,1.0,1.0,1.0	0	Background
ENSG00000186866	POFUT2	chr21	-	45278102	45278169	45263927	45265635	45285677	45285928	2,1,3,0	2,5,2,0	0,0,0,4	0,0,0,0	166	99	1	1	0.374,0.107,0.472,NA	NA,NA,NA,1.0	-0.682	Background
ENSG00000186866	POFUT2	chr21	-	45278102	45278169	45263927	45265635	45287740	45287884	2,1,3,0	2,0,0,0	2,0,2,4	0,0,0,0	166	99	1	1	0.374,1.0,1.0,NA	1.0,NA,1.0,1.0	-0.209	Background
ENSG00000186866	POFUT2	chr21	-	45278102	45278169	45269838	45270019	45285677	45285928	2,0,2,0	0,0,0,0	0,0,0,4	0,1,0,0	166	99	1	1	1.0,NA,1.0,NA	NA,0.0,NA,1.0	0.5	Background
ENSG00000186866	POFUT2	chr21	-	45282348	45282459	45263927	45265635	45285677	45285928	4,3,10,2	2,5,2,0	12,4,2,2	0,0,0,0	210	99	5.34178730582e-7	2.0069674801868237e-5	0.485,0.22,0.702,1.0	1.0,1.0,1.0,1.0	-0.398	Significant
ENSG00000186866	POFUT2	chr21	-	45282348	45282459	45278102	45278169	45283351	45283527	1535187213891720	0,0,0,0	1073119911601130	0,0,0,2	210	99	1	1	1.0,1.0,1.0,1.0	1.0,1.0,1.0,0.996	0.001	Background
ENSG00000186866	POFUT2	chr21	-	45282348	45282459	45278102	45278169	45285677	45285928	1448177513391640	2,0,0,0	1011113911191040	0,0,0,2	210	99	1	1	0.997,1.0,1.0,1.0	1.0,1.0,1.0,0.996	0	Background
ENSG00000186866	POFUT2	chr21	-	45282803	45282938	45282348	45282459	45283351	45283527	6,2,1,3	95,105,50,78	0,8,13,4	67,67,46,92	234	99	0.00531923	0.0603811	0.026,0.008,0.008,0.016	0.0,0.048,0.107,0.018	-0.029	Background
ENSG00000186866	POFUT2	chr21	-	45282803	45282938	45282348	45282459	45283382	45283527	6,8,2,5	1255136612051280	0,6,13,4	702788717865	234	99	1	1	0.002,0.002,0.001,0.002	0.0,0.003,0.008,0.002	-0.001	Background
ENSG00000186866	POFUT2	chr21	-	45282803	45282938	45282368	45282398	45283351	45283527	2,9,1,0	162224159165	2,8,0,1	61,94,86,60	234	99	0.697628	1	0.005,0.017,0.003,0.0	0.014,0.035,0.0,0.007	-0.008	Background
ENSG00000186866	POFUT2	chr21	-	45282803	45282938	45282368	45282398	45283382	45283527	2,15,2,2	62,71,69,89	2,6,0,1	50,50,58,46	234	99	0.102348	0.607715	0.013,0.082,0.012,0.009	0.017,0.048,0.0,0.009	0.01	Background
ENSG00000186866	POFUT2	chr21	-	45283351	45283527	45282348	45282459	45285268	45285328	215256168229	0,2,4,0	169172146187	0,0,2,0	275	99	0.785298	1	1.0,0.979,0.938,1.0	1.0,1.0,0.963,1.0	-0.012	Background
ENSG00000186866	POFUT2	chr21	-	45283351	45283527	45282368	45282398	45285268	45285328	282374277316	2,0,0,0	164199186155	0,0,0,0	275	99	1	1	0.981,1.0,1.0,1.0	1.0,1.0,1.0,1.0	-0.005	Background
ENSG00000186866	POFUT2	chr21	-	45283382	45283527	45282348	45282459	45285677	45285691	2181250520232230	7,8,0,2	1330150413751580	4,4,4,2	244	99	1	1	0.992,0.992,1.0,0.998	0.993,0.993,0.993,0.997	0.002	Background
ENSG00000186866	POFUT2	chr21	-	45283382	45283527	45282368	45282398	45285677	45285691	99012148881041	0,1,1,0	681766717763	0,0,0,2	244	99	1	1	1.0,0.998,0.997,1.0	1.0,1.0,1.0,0.994	0	Background
ENSG00000186866	POFUT2	chr21	-	45285268	45285328	45269838	45270019	45285677	45285928	0,2,3,0	0,0,0,0	3,0,2,2	0,1,0,0	159	99	1	1	NA,1.0,1.0,NA	1.0,0.0,1.0,1.0	0.25	Background
ENSG00000186866	POFUT2	chr21	-	45285268	45285328	45282348	45282459	45285677	45285928	0,2,4,0	7,8,0,2	3,0,4,0	4,4,4,2	159	99	0.417792	1	0.0,0.135,1.0,0.0	0.318,0.0,0.384,0.0	0.108	Background
ENSG00000186866	POFUT2	chr21	-	45285268	45285328	45282368	45282398	45285677	45285928	1,2,3,0	0,1,1,0	3,0,2,0	0,0,0,2	159	99	1	1	1.0,0.555,0.651,NA	1.0,NA,1.0,0.0	0.069	Background
ENSG00000186866	POFUT2	chr21	-	45285268	45285328	45283351	45283527	45285677	45285928	11,21,30,16	8551053761863	10,5,12,13	559655596649	159	99	0.156096	0.8273774116259162	0.008,0.012,0.024,0.011	0.011,0.005,0.012,0.012	0.004	Background
ENSG00000186866	POFUT2	chr21	-	45285677	45285928	45263927	45265635	45287740	45287884	2036240421242350	2,0,0,0	1420139413691420	0,0,0,0	350	99	1	1	0.997,1.0,1.0,1.0	1.0,1.0,1.0,1.0	-0.001	Background
ENSG00000186866	POFUT2	chr21	-	45285677	45285928	45278102	45278169	45287740	45287884	2036239921222350	0,0,0,0	1420139413691420	2,0,2,3	350	99	1	1	1.0,1.0,1.0,1.0	0.995,1.0,0.995,0.993	0.004	Background
ENSG00000229356	LRRC3-DT	chr21	-	44451406	44451769	44450985	44451289	44454976	44455052	65,102,67,56	0,2,0,0	75124103113	1,1,0,0	462	99	1	1	1.0,0.916,1.0,1.0	0.941,0.964,1.0,1.0	0.003	Background
ENSG00000160207	HSF2BP	chr21	-	43592224	43592328	43529185	43529962	43613829	43613947	31,31,6,26	0,0,2,0	10,27,24,15	5,1,0,0	203	99	0.117732	0.6734368848820602	1.0,1.0,0.594,1.0	0.494,0.929,1.0,1.0	0.043	Background
ENSG00000160207	HSF2BP	chr21	-	43592224	43592328	43529185	43529962	43630321	43630454	12,27,4,22	9,5,10,2	3,19,12,10	1,2,12,5	203	99	0.934675	1	0.394,0.725,0.163,0.843	0.594,0.822,0.328,0.494	-0.028	Background
ENSG00000160207	HSF2BP	chr21	-	43592224	43592328	43529185	43529962	43633271	43633421	12,25,6,22	1,1,0,0	3,18,10,9	0,0,1,0	203	99	1	1	0.854,0.924,1.0,1.0	1.0,1.0,0.83,1.0	-0.013	Background
ENSG00000160207	HSF2BP	chr21	-	43613829	43613947	43529185	43529962	43630321	43630454	7,3,20,13	9,5,10,2	24,16,19,16	1,2,12,5	217	99	0.0504234	0.35810352509549254	0.262,0.215,0.477,0.748	0.916,0.785,0.419,0.593	-0.253	Background
ENSG00000160207	HSF2BP	chr21	-	43613829	43613947	43529185	43529962	43633271	43633421	2,2,3,0	1,1,0,0	3,1,0,0	0,0,1,0	217	99	1	1	0.477,0.477,1.0,NA	1.0,1.0,0.0,NA	-0.015	Background
ENSG00000160207	HSF2BP	chr21	-	43613829	43613947	43592224	43592328	43630321	43630454	27,10,21,17	0,2,0,0	29,24,33,22	0,1,2,1	217	99	0.467694	1	1.0,0.695,1.0,1.0	1.0,0.916,0.883,0.909	-0.003	Background
ENSG00000160207	HSF2BP	chr21	-	43613829	43613947	43592224	43592328	43633271	43633421	19,7,3,1	0,0,2,0	7,7,6,5	0,0,0,0	217	99	1	1	1.0,1.0,0.406,1.0	1.0,1.0,1.0,1.0	-0.148	Background
ENSG00000160207	HSF2BP	chr21	-	43630321	43630454	43529185	43529962	43633271	43633421	34,34,21,31	1,1,0,0	12,26,48,18	0,0,1,0	232	99	1	1	0.936,0.936,1.0,1.0	1.0,1.0,0.953,1.0	-0.02	Background
ENSG00000160207	HSF2BP	chr21	-	43630321	43630454	43592224	43592328	43633271	43633421	25,31,13,29	0,0,2,0	11,25,38,14	0,0,0,0	232	99	1	1	1.0,1.0,0.735,1.0	1.0,1.0,1.0,1.0	-0.066	Background
ENSG00000160207	HSF2BP	chr21	-	43630321	43630454	43613829	43613947	43633271	43633421	36,34,32,49	2,2,1,0	36,42,63,32	0,0,0,0	232	99	0.832343	1	0.885,0.879,0.932,1.0	1.0,1.0,1.0,1.0	-0.076	Background
ENSG00000160207	HSF2BP	chr21	-	43644288	43644392	43633262	43633421	43656586	43656737	117,127,79,79	1,0,2,1	64,73,74,81	0,4,2,4	203	99	1	1	0.983,1.0,0.951,0.975	1.0,0.899,0.947,0.908	0.039	Background
ENSG00000160207	HSF2BP	chr21	-	43644288	43644392	43633262	43633421	43658060	43658320	63,51,33,40	0,0,0,0	31,47,45,32	0,1,0,0	203	99	1	1	1.0,1.0,1.0,1.0	1.0,0.958,1.0,1.0	0.01	Background
ENSG00000160207	HSF2BP	chr21	-	43656586	43656737	43633262	43633421	43658060	43658320	68,59,44,44	0,0,0,0	41,43,37,37	0,1,0,0	250	99	1	1	1.0,1.0,1.0,1.0	1.0,0.945,1.0,1.0	0.014	Background
ENSG00000160207	HSF2BP	chr21	-	43656586	43656737	43644288	43644392	43658060	43658320	129,138,92,82	7,0,5,0	76,66,65,87	0,0,0,3	250	99	0.00589663	0.065718	0.879,1.0,0.879,1.0	1.0,1.0,1.0,0.92	-0.04	Background
ENSG00000160191	PDE9A	chr21	+	42686191	42686262	42653620	42653883	42687916	42687994	869944743755	6,6,9,19	364399415338	12,8,4,5	170	99	0.135522	0.7455806335941482	0.988,0.989,0.98,0.959	0.946,0.967,0.984,0.975	0.011	Background
ENSG00000160191	PDE9A	chr21	+	42686191	42686262	42653620	42653883	42698967	42699011	114,130,60,85	8,13,13,9	43,46,39,35	13,13,10,13	170	99	9.6330846459e-5	0.00203461	0.892,0.853,0.729,0.846	0.658,0.673,0.694,0.611	0.171	Significant
ENSG00000160191	PDE9A	chr21	+	42687916	42687994	42653778	42653883	42697414	42697490	24,19,15,36	0,2,0,0	4,3,6,4	0,0,0,0	177	99	1	1	1.0,0.842,1.0,1.0	1.0,1.0,1.0,1.0	-0.039	Background
ENSG00000160191	PDE9A	chr21	+	42687916	42687994	42653778	42653883	42698912	42699011	14,7,6,13	0,0,0,0	2,3,4,4	0,2,0,0	177	99	1	1	1.0,1.0,1.0,1.0	1.0,0.456,1.0,1.0	0.136	Background
ENSG00000160191	PDE9A	chr21	+	42687916	42687994	42653778	42653883	42698967	42699011	187173189240	8,13,13,9	76,117,87,105	13,13,10,13	177	99	2.64784643687e-4	0.00487684	0.929,0.882,0.89,0.937	0.766,0.834,0.83,0.819	0.097	Background
ENSG00000160191	PDE9A	chr21	+	42687916	42687994	42653778	42653883	42732069	42732124	7,5,4,13	0,0,2,0	3,3,5,3	4,2,0,0	177	99	0.0119769	0.11641408846273754	1.0,1.0,0.528,1.0	0.296,0.456,1.0,1.0	0.194	Background
ENSG00000160191	PDE9A	chr21	+	42687916	42687994	42653778	42653883	42733355	42733426	7,5,4,13	0,0,1,0	2,3,4,3	2,0,4,0	177	99	0.00557606	0.0627049	1.0,1.0,0.691,1.0	0.359,1.0,0.359,1.0	0.243	Background
ENSG00000160191	PDE9A	chr21	+	42687916	42687994	42686191	42686262	42698967	42699011	928945868875	1,2,4,1	401466457409	3,2,1,0	177	99	1	1	0.998,0.996,0.992,0.998	0.987,0.992,0.996,1.0	0.002	Background
ENSG00000160191	PDE9A	chr21	+	42697414	42697490	42653748	42653883	42698912	42699011	0,0,8,0	0,0,0,0	0,0,0,0	0,2,0,0	175	99	1	1	NA,NA,1.0,NA	NA,0.0,NA,NA	1	Background
ENSG00000160191	PDE9A	chr21	+	42697414	42697490	42653748	42653883	42698967	42699011	36,43,19,16	8,13,13,9	3,8,9,6	13,13,10,13	175	99	3.77374337046e-6	1.1606686634537e-4	0.718,0.652,0.453,0.501	0.115,0.258,0.337,0.207	0.352	Significant
ENSG00000160191	PDE9A	chr21	+	42697414	42697490	42687916	42687994	42698912	42699011	12,6,15,4	9,4,2,4	0,0,2,0	0,2,0,1	175	99	1	1	0.43,0.459,0.809,0.361	NA,0.0,1.0,0.0	0.181	Background
ENSG00000160191	PDE9A	chr21	+	42697414	42697490	42687916	42687994	42698967	42699011	59,56,32,37	451428451409	5,8,13,7	206268229223	175	99	1.5288885713e-9	8.990737935490196e-8	0.069,0.069,0.039,0.049	0.014,0.017,0.031,0.017	0.037	Background
ENSG00000160191	PDE9A	chr21	+	42698912	42699011	42653635	42653883	42732069	42732124	70,65,73,71	0,0,2,0	46,56,57,67	4,2,0,0	198	99	0.441676	1	1.0,1.0,0.948,1.0	0.852,0.933,1.0,1.0	0.041	Background
ENSG00000160191	PDE9A	chr21	+	42698912	42699011	42687916	42687994	42732069	42732124	72,69,75,75	0,1,0,0	46,56,57,67	1,0,1,2	198	99	0.567571	1	1.0,0.972,1.0,1.0	0.958,1.0,0.966,0.944	0.026	Background
ENSG00000160191	PDE9A	chr21	+	42698912	42699011	42687916	42687994	42743775	42743860	2,2,2,4	0,0,0,1	0,2,0,0	0,0,0,0	198	99	1	1	1.0,1.0,1.0,0.667	NA,1.0,NA,NA	-0.083	Background
ENSG00000160191	PDE9A	chr21	+	42698912	42699011	42687916	42687994	42751115	42751197	2,2,2,4	0,0,0,0	0,4,0,0	2,0,0,0	198	99	1	1	1.0,1.0,1.0,1.0	0.0,1.0,NA,NA	0.5	Background
ENSG00000160191	PDE9A	chr21	+	42698967	42699011	42653778	42653883	42732069	42732124	75,72,81,80	0,0,2,0	51,61,63,72	4,2,0,0	143	99	0.671725	1	1.0,1.0,0.966,1.0	0.898,0.955,1.0,1.0	0.028	Background
ENSG00000160191	PDE9A	chr21	+	42698967	42699011	42653778	42653883	42733355	42733426	8,5,6,6	0,0,1,0	3,6,1,8	2,0,4,0	143	99	0.00701189	0.0755559	1.0,1.0,0.806,1.0	0.509,1.0,0.148,1.0	0.287	Background
ENSG00000160191	PDE9A	chr21	+	42698967	42699011	42687916	42687994	42731769	42731949	339308341263	0,0,0,4	160202183158	0,0,0,0	143	99	1	1	1.0,1.0,1.0,0.979	1.0,1.0,1.0,1.0	-0.005	Background
ENSG00000160191	PDE9A	chr21	+	42698967	42699011	42687916	42687994	42732069	42732124	366354381327	0,1,0,0	207254224233	1,0,1,2	143	99	1	1	1.0,0.996,1.0,1.0	0.993,1.0,0.994,0.988	0.005	Background
ENSG00000160191	PDE9A	chr21	+	42698967	42699011	42687916	42687994	42743775	42743860	230220247170	0,0,0,1	123141131113	0,0,0,0	143	99	1	1	1.0,1.0,1.0,0.992	1.0,1.0,1.0,1.0	-0.002	Background
ENSG00000160191	PDE9A	chr21	+	42698967	42699011	42687916	42687994	42751115	42751197	230220247170	0,0,0,0	123143131113	2,0,0,0	143	99	1	1	1.0,1.0,1.0,1.0	0.977,1.0,1.0,1.0	0.006	Background
ENSG00000160191	PDE9A	chr21	+	42731769	42731949	42653754	42653883	42732069	42732124	140,157,91,116	0,0,2,0	61,87,42,79	4,2,0,0	279	99	0.322923	1	1.0,1.0,0.942,1.0	0.844,0.939,1.0,1.0	0.04	Background
ENSG00000160191	PDE9A	chr21	+	42731769	42731949	42653754	42653883	42733355	42733426	38,31,24,24	0,0,1,0	18,25,13,31	2,0,4,0	279	99	0.0311381	0.24636544123082463	1.0,1.0,0.895,1.0	0.762,1.0,0.536,1.0	0.149	Background
ENSG00000160191	PDE9A	chr21	+	42731769	42731949	42687916	42687994	42732069	42732124	140,157,91,120	0,1,0,0	61,87,42,79	1,0,1,2	279	99	0.405885	1	1.0,0.982,1.0,1.0	0.956,1.0,0.937,0.933	0.039	Background
ENSG00000160191	PDE9A	chr21	+	42731769	42731949	42698967	42699011	42732069	42732124	281311207238	146154143184	115,158,98,128	89125103129	279	99	9.80661137761e-4	0.0147934	0.406,0.417,0.339,0.315	0.314,0.31,0.252,0.26	0.085	Background
ENSG00000160191	PDE9A	chr21	+	42731769	42731949	42698967	42699011	42733355	42733426	179185140146	4,5,11,13	72,96,69,80	2,11,2,10	279	99	0.286386	1	0.941,0.929,0.819,0.799	0.927,0.756,0.924,0.739	0.035	Background
ENSG00000160191	PDE9A	chr21	+	42732069	42732124	42653778	42653883	42733355	42733426	203260189260	0,0,1,0	124116171115	2,0,4,0	154	99	1	1	1.0,1.0,0.992,1.0	0.976,1.0,0.965,1.0	0.013	Background
ENSG00000160191	PDE9A	chr21	+	42732069	42732124	42698912	42699011	42733355	42733426	349414330444	4,5,11,13	209239274244	2,11,2,10	154	99	0.692522	1	0.982,0.982,0.951,0.956	0.985,0.933,0.989,0.94	0.006	Background
ENSG00000160191	PDE9A	chr21	+	42733355	42733426	42687916	42687994	42743775	42743860	128153126153	0,0,0,1	84,77,78,72	0,0,0,0	170	99	1	1	1.0,1.0,1.0,0.989	1.0,1.0,1.0,1.0	-0.003	Background
ENSG00000160191	PDE9A	chr21	+	42733355	42733426	42687916	42687994	42751115	42751197	1,0,0,1	0,0,0,0	0,0,2,1	2,0,0,0	170	99	1	1	1.0,NA,NA,1.0	0.0,NA,1.0,1.0	0.333	Background
ENSG00000160191	PDE9A	chr21	+	42733355	42733426	42698967	42699011	42743775	42743860	132158137166	0,2,1,2	86,88,80,82	0,0,0,0	170	99	1	1	1.0,0.979,0.988,0.98	1.0,1.0,1.0,1.0	-0.013	Background
ENSG00000160191	PDE9A	chr21	+	42733355	42733426	42698967	42699011	42751115	42751197	3,1,7,8	0,0,0,0	2,9,3,3	0,2,0,0	170	99	1	1	1.0,1.0,1.0,1.0	1.0,0.724,1.0,1.0	0.069	Background
ENSG00000160191	PDE9A	chr21	+	42743775	42743860	42687916	42687994	42751115	42751197	167203123227	0,0,0,0	103117119116	2,0,0,0	184	99	1	1	1.0,1.0,1.0,1.0	0.965,1.0,1.0,1.0	0.009	Background
ENSG00000160191	PDE9A	chr21	+	42743775	42743860	42698912	42699011	42751115	42751197	167205124228	0,0,0,0	103117119116	0,2,0,0	184	99	1	1	1.0,1.0,1.0,1.0	1.0,0.969,1.0,1.0	0.008	Background
ENSG00000160191	PDE9A	chr21	+	42743775	42743860	42733355	42733426	42751115	42751197	560694496711	2,0,0,1	341356403357	0,0,2,1	184	99	1	1	0.993,1.0,1.0,0.997	1.0,1.0,0.991,0.995	0.001	Background
ENSG00000160191	PDE9A	chr21	+	42751115	42751197	42743775	42743860	42753989	42754064	505521366485	0,0,0,0	281302286292	4,0,2,0	181	99	1	1	1.0,1.0,1.0,1.0	0.975,1.0,0.987,1.0	0.009	Background
ENSG00000160191	PDE9A	chr21	+	42758998	42759085	42753989	42754064	42760327	42760432	624625549556	1,0,0,0	410387362332	0,0,0,0	186	99	1	1	0.997,1.0,1.0,1.0	1.0,1.0,1.0,1.0	-0.001	Background
ENSG00000160191	PDE9A	chr21	+	42760327	42760432	42756774	42759085	42760824	42760907	778791715813	0,0,0,0	477502412484	0,0,1,0	204	99	1	1	1.0,1.0,1.0,1.0	1.0,1.0,0.995,1.0	0.001	Background
ENSG00000160191	PDE9A	chr21	+	42768187	42768292	42765380	42765494	42769026	42769155	573539485604	9,2,4,3	345361403400	13,4,3,2	204	99	0.0920298	0.5619361634068925	0.969,0.992,0.983,0.99	0.928,0.978,0.985,0.99	0.013	Background
ENSG00000160191	PDE9A	chr21	+	42772438	42772520	42770702	42770798	42775279	42775509	8459798191172	0,0,0,0	435527452529	0,0,0,4	181	99	1	1	1.0,1.0,1.0,1.0	1.0,1.0,1.0,0.986	0.004	Background
ENSG00000183036	PCP4	chr21	+	39883452	39883632	39867450	39867510	39898475	39898527	167190129189	3374370632743750	45,51,49,46	2674314428622820	279	99	8.29102564381e-10	5.0464355749068166e-8	0.017,0.018,0.014,0.018	0.006,0.006,0.006,0.006	0.011	Background
ENSG00000183036	PCP4	chr21	+	39883452	39883632	39867450	39867510	39928983	39929397	101,144,80,104	6,7,6,3	30,32,21,30	7,6,13,5	279	99	2.20002009355e-6	7.150709631432292e-5	0.857,0.88,0.826,0.925	0.603,0.654,0.364,0.68	0.297	Significant
ENSG00000183036	PCP4	chr21	+	39898475	39898527	39867437	39867510	39926046	39926191	902940810887	2,6,0,1	778706623848	0,0,0,0	151	99	1	1	0.997,0.99,1.0,0.998	1.0,1.0,1.0,1.0	-0.004	Background
ENSG00000183036	PCP4	chr21	+	39898475	39898527	39867437	39867510	39928983	39929392	4732512644765210	6,7,6,3	3802449241094130	7,6,13,5	151	99	1	1	0.998,0.998,0.998,0.999	0.997,0.998,0.995,0.998	0.001	Background
ENSG00000183036	PCP4	chr21	+	39898475	39898527	39883452	39883632	39928983	39929392	1514162413741690	0,0,0,0	1191146413541400	0,0,0,1	151	99	1	1	1.0,1.0,1.0,1.0	1.0,1.0,1.0,0.999	0	Background
ENSG00000183036	PCP4	chr21	+	39916065	39916186	39898475	39898527	39926046	39926191	72,118,106,78	111164137120	47,77,66,38	40,65,77,52	220	99	0.0256301	0.2115940914599163	0.226,0.245,0.258,0.226	0.346,0.348,0.278,0.247	-0.066	Background
ENSG00000183036	PCP4	chr21	+	39916065	39916186	39898475	39898527	39928983	39929397	114140128109	4074443439214610	61,102,70,59	3166392536473410	220	99	0.0137909	0.13018819685645985	0.012,0.014,0.014,0.011	0.009,0.012,0.009,0.008	0.003	Background
ENSG00000183036	PCP4	chr21	+	39926046	39926191	39867438	39867510	39928983	39929397	124,115,75,108	6,7,6,3	34,56,30,40	7,6,13,5	244	99	1.4293753863e-4	0.00286769	0.893,0.87,0.835,0.936	0.663,0.791,0.484,0.764	0.208	Significant
ENSG00000183036	PCP4	chr21	+	39926046	39926191	39898475	39898527	39928983	39929397	233273212227	4074443439214610	74,121,107,92	3166392536473410	244	99	9.0483176507e-14	8.554278650529029e-12	0.023,0.024,0.021,0.02	0.009,0.012,0.012,0.011	0.011	Background
ENSG00000183036	PCP4	chr21	+	39926046	39926191	39916065	39916186	39928983	39929397	123,114,76,111	47,29,24,35	34,58,46,42	14,27,23,27	244	99	0.0104928	0.10464976232037106	0.515,0.615,0.562,0.563	0.496,0.466,0.448,0.387	0.114	Background
ENSG00000285815	GET1-SH3BGR	chr21	+	39390697	39390863	39380331	39380486	39391768	39391836	7879828768687070	0,0,0,3	7316850380258360	0,0,0,2	265	99	1	1	1.0,1.0,1.0,0.999	1.0,1.0,1.0,0.999	0	Background
ENSG00000285815	GET1-SH3BGR	chr21	+	39391768	39391836	39390697	39390863	39393165	39393280	6242609249975600	9,2,4,1	5882606063626250	0,4,0,3	167	99	1	1	0.998,0.999,0.999,1.0	1.0,0.999,1.0,0.999	-0.001	Background
ENSG00000182093	GET1	chr21	+	39393165	39393280	39391768	39391836	39405913	39406058	4094391433063690	6,0,3,0	4110404241934030	0,1,9,2	214	99	1	1	0.997,1.0,0.998,1.0	1.0,0.999,0.995,0.999	0	Background
ENSG00000285815	GET1-SH3BGR	chr21	+	39393165	39393280	39391768	39391836	39410843	39410937	4096391233193670	2,0,0,6	4099403341874030	0,0,0,4	214	99	1	1	0.999,1.0,1.0,0.996	1.0,1.0,1.0,0.998	-0.001	Background
ENSG00000285815	GET1-SH3BGR	chr21	+	39393165	39393280	39391768	39391836	39425759	39426034	4091389933043670	0,0,0,0	4096402741804020	0,2,2,1	214	99	1	1	1.0,1.0,1.0,1.0	1.0,0.999,0.999,0.999	0.001	Background
ENSG00000285815	GET1-SH3BGR	chr21	+	39393165	39393280	39391768	39391836	39462374	39462560	4091389933113660	29,30,19,43	4097402741804020	36,66,44,42	214	99	0.0087119	0.0902044	0.985,0.984,0.988,0.975	0.981,0.966,0.978,0.978	0.007	Background
ENSG00000182093	GET1	chr21	+	39405913	39406058	39393165	39393280	39406561	39406731	14,28,5,36	0,2,0,0	21,30,22,25	0,2,0,0	244	99	1	1	1.0,0.85,1.0,1.0	1.0,0.859,1.0,1.0	-0.002	Background
ENSG00000285815	GET1-SH3BGR	chr21	+	39406561	39406731	39393165	39393280	39410843	39410937	5,14,17,1	5,13,16,8	2,8,12,13	3,6,9,6	269	99	0.184303	0.9328553719430824	0.269,0.284,0.281,0.044	0.197,0.329,0.329,0.444	-0.105	Background
ENSG00000285815	GET1-SH3BGR	chr21	+	39410843	39410937	39391768	39391836	39425759	39426034	9,6,0,6	0,0,0,0	12,12,9,19	0,2,2,1	193	99	1	1	1.0,1.0,NA,1.0	1.0,0.755,0.698,0.907	0.16	Background
ENSG00000285815	GET1-SH3BGR	chr21	+	39410843	39410937	39391768	39391836	39462374	39462560	2,0,2,6	29,30,19,43	2,0,0,4	36,66,44,42	193	99	0.0698355	0.4576285217748835	0.034,0.0,0.051,0.067	0.028,0.0,0.0,0.047	0.019	Background
ENSG00000285815	GET1-SH3BGR	chr21	+	39410843	39410937	39393165	39393280	39425759	39426034	8,17,15,8	0,0,0,8	15,17,18,21	0,0,0,0	193	99	0.025811	0.21274460619488791	1.0,1.0,1.0,0.339	1.0,1.0,1.0,1.0	-0.165	Background
ENSG00000285815	GET1-SH3BGR	chr21	+	39410843	39410937	39393165	39393280	39462374	39462560	1,11,17,8	0,0,7,0	5,4,7,6	1,0,0,3	193	99	0.0563101	0.3892411323683884	1.0,1.0,0.555,1.0	0.719,1.0,1.0,0.506	0.083	Background
ENSG00000285815	GET1-SH3BGR	chr21	+	39425759	39426034	39391768	39391836	39462374	39462560	19,30,17,16	29,30,19,43	23,35,21,19	36,66,44,42	374	99	0.23207	1	0.148,0.209,0.191,0.09	0.145,0.123,0.112,0.107	0.038	Background
ENSG00000285815	GET1-SH3BGR	chr21	+	39425759	39426034	39393165	39393280	39462374	39462560	19,30,17,24	0,0,7,0	23,33,19,18	1,0,0,3	374	99	0.342678	1	1.0,1.0,0.391,1.0	0.859,1.0,1.0,0.614	-0.02	Background
ENSG00000285815	GET1-SH3BGR	chr21	+	39425759	39426034	39410843	39410937	39462374	39462560	26,38,19,16	4,0,2,0	36,48,38,34	2,0,0,0	374	99	0.0379425	0.28758159345588286	0.632,1.0,0.715,1.0	0.827,1.0,1.0,1.0	-0.12	Background
ENSG00000285815	GET1-SH3BGR	chr21	+	39462374	39462560	39391768	39391836	39475134	39475215	597638561580	5,0,0,0	335510458521	0,0,0,0	285	99	1	1	0.976,1.0,1.0,1.0	1.0,1.0,1.0,1.0	-0.006	Background
ENSG00000183527	PSMG1	chr21	-	39178448	39178647	39177434	39177571	39179923	39179986	2634275423083010	0,0,0,2	1688209121262430	0,0,0,0	298	99	1	1	1.0,1.0,1.0,0.998	1.0,1.0,1.0,1.0	0	Background
ENSG00000183527	PSMG1	chr21	-	39178448	39178647	39177434	39177571	39180284	39180436	1740188915742020	1,0,0,0	1134142113451590	0,0,0,0	298	99	1	1	0.998,1.0,1.0,1.0	1.0,1.0,1.0,1.0	0	Background
ENSG00000183527	PSMG1	chr21	-	39179923	39179986	39177434	39177571	39180284	39180436	292316204303	1,0,0,0	252196242246	0,0,0,0	162	99	1	1	0.994,1.0,1.0,1.0	1.0,1.0,1.0,1.0	-0.002	Background
ENSG00000183527	PSMG1	chr21	-	39179923	39179986	39178448	39178647	39180284	39180436	121611909731293	59,34,66,39	81487510281112	28,39,31,46	162	99	0.334245	1	0.926,0.955,0.9,0.953	0.947,0.932,0.953,0.937	-0.009	Background
ENSG00000183527	PSMG1	chr21	-	39179923	39179986	39178448	39178647	39181771	39181878	626598458717	8,8,6,6	366408502515	0,0,0,0	162	99	0.039108	0.2943828487800267	0.98,0.979,0.979,0.986	1.0,1.0,1.0,1.0	-0.019	Background
ENSG00000183527	PSMG1	chr21	-	39179923	39179986	39178448	39178647	39183251	39183385	626593446709	8,6,0,1	366408502515	0,0,0,0	162	99	0.873188	1	0.98,0.984,1.0,0.998	1.0,1.0,1.0,1.0	-0.01	Background
ENSG00000183527	PSMG1	chr21	-	39180284	39180436	39178448	39178647	39181771	39181878	636741586694	8,8,6,6	515553560564	0,0,0,0	251	99	6.97754280262e-4	0.0110782	0.969,0.973,0.975,0.979	1.0,1.0,1.0,1.0	-0.026	Background
ENSG00000183527	PSMG1	chr21	-	39180284	39180436	39178448	39178647	39183251	39183385	123111177163	8,6,0,1	97,121,96,115	0,0,0,0	251	99	9.20191889001e-5	0.00195491	0.858,0.879,1.0,0.985	1.0,1.0,1.0,1.0	-0.07	Background
ENSG00000183527	PSMG1	chr21	-	39180284	39180436	39179923	39179986	39181771	39181878	1172130810491240	2,7,12,8	93698410561117	0,0,0,0	251	99	0.224907	1	0.996,0.987,0.972,0.984	1.0,1.0,1.0,1.0	-0.015	Background
ENSG00000183527	PSMG1	chr21	-	39180284	39180436	39179923	39179986	39183063	39183287	659670629696	0,2,0,0	506537575659	0,0,0,0	251	99	1	1	1.0,0.992,1.0,1.0	1.0,1.0,1.0,1.0	-0.002	Background
ENSG00000183527	PSMG1	chr21	-	39180284	39180436	39179923	39179986	39183251	39183385	659678640710	2,2,0,0	518552592668	0,0,0,0	251	99	1	1	0.992,0.993,1.0,1.0	1.0,1.0,1.0,1.0	-0.004	Background
ENSG00000183527	PSMG1	chr21	-	39181771	39181878	39178448	39178647	39183251	39183451	318374264347	8,6,0,1	183286185227	0,0,0,0	206	99	0.108259	0.6333442257195923	0.95,0.968,1.0,0.994	1.0,1.0,1.0,1.0	-0.022	Background
ENSG00000183527	PSMG1	chr21	-	39181771	39181878	39179923	39179986	39183063	39183287	8,18,38,15	0,2,0,0	10,21,11,10	0,0,0,0	206	99	1	1	1.0,0.812,1.0,1.0	1.0,1.0,1.0,1.0	-0.047	Background
ENSG00000183527	PSMG1	chr21	-	39181771	39181878	39179923	39179986	39183251	39183451	312371270349	2,2,0,0	183286185227	0,0,0,0	206	99	1	1	0.987,0.989,1.0,1.0	1.0,1.0,1.0,1.0	-0.006	Background
ENSG00000183527	PSMG1	chr21	-	39181771	39181878	39180284	39180436	39183063	39183287	391505346414	0,0,0,0	343354396369	0,1,0,0	206	99	1	1	1.0,1.0,1.0,1.0	1.0,0.994,1.0,1.0	0.002	Background
ENSG00000183527	PSMG1	chr21	-	39181771	39181878	39180284	39180436	39183251	39183451	779951648827	0,8,11,14	577704638662	12,16,17,9	206	99	0.00166948	0.0231662	1.0,0.983,0.966,0.966	0.959,0.955,0.947,0.972	0.021	Background
ENSG00000155304	HSPA13	chr21	-	14375651	14375819	14371114	14374284	14378198	14378412	6344741362935110	2,3,3,3	4364612052906070	7,4,3,6	267	99	1	1	0.999,0.999,0.999,0.998	0.996,0.998,0.998,0.997	0.002	Background
ENSG00000155304	HSPA13	chr21	-	14375651	14375819	14371114	14374284	14381202	14381543	3692409235542820	0,0,0,0	2480347830813490	2,0,0,0	267	99	1	1	1.0,1.0,1.0,1.0	0.998,1.0,1.0,1.0	0	Background
ENSG00000155304	HSPA13	chr21	-	14378198	14378412	14371114	14374284	14381202	14381543	3481436236172850	0,0,0,0	2474344030863410	2,0,0,0	313	99	1	1	1.0,1.0,1.0,1.0	0.997,1.0,1.0,1.0	0.001	Background
ENSG00000155304	HSPA13	chr21	-	14378198	14378412	14375651	14375819	14381202	14381543	6131767863565140	0,0,3,1	4354607252935990	3,2,1,4	313	99	1	1	1.0,1.0,0.999,0.999	0.998,0.999,0.999,0.998	0.001	Background
ENSG00000155304	HSPA13	chr21	-	14381202	14381543	14371114	14374284	14383094	14383146	5557633154984200	1,0,0,0	4415519047895230	0,0,0,0	440	99	1	1	0.999,1.0,1.0,1.0	1.0,1.0,1.0,1.0	0	Background
ENSG00000185272	RBM11	chr21	+	14219552	14219725	14216129	14216282	14221096	14221169	61,102,76,67	9,0,4,0	61,45,96,40	1,0,5,2	272	99	0.31606	1	0.712,1.0,0.874,1.0	0.957,1.0,0.875,0.879	-0.031	Background
ENSG00000185272	RBM11	chr21	+	14219562	14219725	14216153	14216282	14221096	14221169	71,93,91,72	9,0,4,0	69,55,84,47	1,0,5,2	262	99	0.30743	1	0.749,1.0,0.896,1.0	0.963,1.0,0.864,0.899	-0.02	Background
ENSG00000159212	CLIC6	chr21	+	34707279	34707389	34668993	34670762	34707943	34708069	11,10,3,0	2,0,0,0	2,0,2,2	0,0,0,0	209	99	1	1	0.723,1.0,1.0,NA	1.0,NA,1.0,1.0	-0.092	Background
ENSG00000154727	GABPA	chr21	+	25741572	25741675	25734569	25735070	25745209	25745354	512564606434	0,0,2,0	396523483526	5,5,0,0	202	99	0.923027	1	1.0,1.0,0.993,1.0	0.975,0.981,1.0,1.0	0.009	Background
ENSG00000154727	GABPA	chr21	+	25741572	25741675	25734569	25735070	25749035	25749120	204269328220	0,0,0,0	189263244267	0,0,1,0	202	99	1	1	1.0,1.0,1.0,1.0	1.0,1.0,0.992,1.0	0.002	Background
ENSG00000154727	GABPA	chr21	+	25741572	25741675	25734569	25735070	25751988	25752234	194259322205	4,6,0,0	184235248260	0,0,0,0	202	99	0.784301	1	0.96,0.955,1.0,1.0	1.0,1.0,1.0,1.0	-0.021	Background
ENSG00000154727	GABPA	chr21	+	25741572	25741675	25734971	25735578	25745209	25745354	527532478401	0,0,0,4	351450435454	0,0,4,0	202	99	1	1	1.0,1.0,1.0,0.98	1.0,1.0,0.982,1.0	-0.001	Background
ENSG00000154727	GABPA	chr21	+	25741572	25741675	25734971	25735578	25749035	25749120	225257207173	0,2,0,0	156203217215	0,0,0,0	202	99	1	1	1.0,0.984,1.0,1.0	1.0,1.0,1.0,1.0	-0.004	Background
ENSG00000154727	GABPA	chr21	+	25741572	25741675	25734971	25735578	25751988	25752234	211248200158	0,0,0,6	149177219207	1,0,4,0	202	99	1	1	1.0,1.0,1.0,0.928	0.986,1.0,0.964,1.0	-0.006	Background
ENSG00000154727	GABPA	chr21	+	25745209	25745354	25734569	25735070	25749035	25749120	408455329295	0,0,0,0	233368339409	0,0,1,0	244	99	1	1	1.0,1.0,1.0,1.0	1.0,1.0,0.993,1.0	0.002	Background
ENSG00000154727	GABPA	chr21	+	25745209	25745354	25734569	25735070	25751988	25752234	2,0,2,0	4,6,0,0	5,5,0,0	0,0,0,0	244	99	1	1	0.169,0.0,1.0,NA	1.0,1.0,NA,NA	-0.61	Background
ENSG00000154727	GABPA	chr21	+	25745209	25745354	25735388	25735578	25749035	25749120	408455327299	0,2,0,0	228363343409	0,0,0,0	244	99	1	1	1.0,0.989,1.0,1.0	1.0,1.0,1.0,1.0	-0.003	Background
ENSG00000154727	GABPA	chr21	+	25745209	25745354	25735388	25735578	25751988	25752234	2,0,0,4	0,0,0,6	0,0,4,0	1,0,4,0	244	99	1	1	1.0,NA,NA,0.213	0.0,NA,0.289,NA	0.462	Background
ENSG00000154727	GABPA	chr21	+	25745209	25745354	25741572	25741675	25749035	25749120	783794655577	19,11,7,19	468692615708	7,30,8,20	244	99	0.181366	0.9222861846759424	0.944,0.967,0.974,0.925	0.964,0.903,0.969,0.935	0.01	Background
ENSG00000154727	GABPA	chr21	+	25745209	25745354	25741572	25741675	25751988	25752234	374339320279	0,0,0,0	240328273296	0,0,10,6	244	99	0.00546126	0.0616744	1.0,1.0,1.0,1.0	1.0,1.0,0.917,0.952	0.033	Background
ENSG00000154727	GABPA	chr21	+	25749035	25749120	25734569	25735070	25751988	25752234	205288168197	4,6,0,0	158196163215	0,0,0,0	184	99	0.699904	1	0.965,0.963,1.0,1.0	1.0,1.0,1.0,1.0	-0.018	Background
ENSG00000154727	GABPA	chr21	+	25749035	25749120	25734971	25735578	25751988	25752234	205290168197	0,0,0,6	158196162215	1,0,4,0	184	99	1	1	1.0,1.0,1.0,0.946	0.988,1.0,0.956,1.0	0	Background
ENSG00000154727	GABPA	chr21	+	25749035	25749120	25741572	25741675	25751988	25752234	224299175216	0,0,0,0	165226170235	0,0,10,6	184	99	0.00318817	0.0397007	1.0,1.0,1.0,1.0	1.0,1.0,0.901,0.955	0.036	Background
ENSG00000154727	GABPA	chr21	+	25749035	25749120	25745209	25745354	25751988	25752234	619745514498	2,0,0,0	386561514630	0,0,0,0	184	99	1	1	0.994,1.0,1.0,1.0	1.0,1.0,1.0,1.0	-0.002	Background
ENSG00000154727	GABPA	chr21	+	25751988	25752234	25734569	25735070	25758009	25758204	399477393323	4,0,0,0	326398340442	1,0,0,0	345	99	1	1	0.966,1.0,1.0,1.0	0.989,1.0,1.0,1.0	-0.006	Background
ENSG00000154727	GABPA	chr21	+	25751988	25752234	25734971	25735578	25758009	25758204	395471393329	0,0,2,0	327398344442	0,0,0,0	345	99	1	1	1.0,1.0,0.983,1.0	1.0,1.0,1.0,1.0	-0.004	Background
ENSG00000154727	GABPA	chr21	+	25762311	25762365	25758009	25758204	25764209	25764350	618566480436	0,0,4,0	368489471504	0,0,0,0	153	99	1	1	1.0,1.0,0.987,1.0	1.0,1.0,1.0,1.0	-0.003	Background
ENSG00000160194	NDUFV3	chr21	+	42883605	42883795	42879643	42879865	42896926	42897047	289254182395	0,1,1,0	98131129127	0,4,0,0	289	99	1	1	1.0,0.989,0.984,1.0	1.0,0.918,1.0,1.0	0.014	Background
ENSG00000160194	NDUFV3	chr21	+	42883605	42883795	42879643	42879865	42908863	42909105	289250180406	2,0,4,0	99129132139	0,0,0,0	289	99	1	1	0.98,1.0,0.939,1.0	1.0,1.0,1.0,1.0	-0.02	Background
ENSG00000160194	NDUFV3	chr21	+	42886800	42886959	42883605	42883795	42896926	42897047	68,64,58,62	8,19,12,9	8,6,4,2	1,2,1,5	258	99	0.164848	0.8614436576874026	0.765,0.564,0.65,0.726	0.754,0.535,0.606,0.133	0.169	Background
ENSG00000160194	NDUFV3	chr21	+	42886800	42886959	42883605	42883795	42908863	42909105	36,41,18,28	8,15,10,20	1,0,0,1	2,0,4,17	258	99	1	1	0.633,0.512,0.409,0.349	0.161,NA,0.0,0.022	0.415	Background
ENSG00000160194	NDUFV3	chr21	+	42896926	42897047	42879643	42879865	42908863	42913304	4323444136994540	2,0,4,0	3279396337253910	0,0,0,0	220	99	1	1	0.999,1.0,0.998,1.0	1.0,1.0,1.0,1.0	-0.001	Background
ENSG00000160194	NDUFV3	chr21	+	42896926	42897047	42883605	42883795	42908863	42913304	4331445937094540	8,15,10,20	3280396137263920	2,0,4,17	220	99	1	1	0.996,0.993,0.994,0.99	0.999,1.0,0.998,0.99	-0.004	Background
ENSG00000160194	NDUFV3	chr21	+	42896926	42897047	42886800	42886959	42908863	42913304	4356447437364580	4,12,0,15	3286396537293910	0,0,0,0	220	99	1	1	0.998,0.994,1.0,0.993	1.0,1.0,1.0,1.0	-0.004	Background
ENSG00000160194	NDUFV3	chr21	+	42896926	42897047	42893267	42893381	42903181	42904276	2556327228423150	7,22,7,7	1989236221382180	4,2,9,7	220	99	0.882783	1	0.994,0.985,0.995,0.995	0.996,0.998,0.991,0.993	-0.002	Background
ENSG00000160194	NDUFV3	chr21	+	42896926	42897047	42893267	42893381	42908863	42913304	7095780268367870	379419368456	5522660861296380	344346337351	220	99	0.780396	1	0.894,0.893,0.893,0.886	0.878,0.896,0.891,0.891	0.002	Background
ENSG00000160194	NDUFV3	chr21	+	42903181	42904276	42896926	42897047	42908863	42909105	2677359327043670	4924507843695140	1448156316911600	3770448942624410	1194	99	1.21014309684e-13	1.135471185786984e-11	0.043,0.055,0.049,0.056	0.031,0.028,0.032,0.029	0.021	Background
ENSG00000154734	ADAMTS1	chr21	-	26838438	26838614	26835754	26838278	26839586	26839762	1530181713151490	42,47,47,32	1136153713701440	0,1,0,4	275	99	0	0	0.929,0.933,0.91,0.944	1.0,0.998,1.0,0.992	-0.069	Background
ENSG00000183844	FAM3B	chr21	+	41346208	41346407	41345685	41345736	41347012	41347100	0,1,0,2	0,0,0,0	10,1,3,1	4,0,0,3	298	99	1	1	NA,1.0,NA,1.0	0.454,1.0,1.0,0.1	0.362	Background
ENSG00000183844	FAM3B	chr21	+	41347012	41347100	41346208	41346407	41348591	41348724	2,4,0,1	0,0,0,0	6,0,0,0	0,0,2,1	187	99	1	1	1.0,1.0,NA,1.0	1.0,NA,0.0,0.0	0.667	Background
ENSG00000182871	COL18A1	chr21	+	45405378	45405473	45405164	45405241	45468241	45468786	6901050713854	0,0,0,0	676666347389	0,0,1,0	194	99	1	1	1.0,1.0,1.0,1.0	1.0,1.0,0.994,1.0	0.002	Background
ENSG00000182871	COL18A1	chr21	+	45468241	45468786	45405378	45405473	45473894	45473981	1.16511e+19	0,0,0,0	8425770476877750	0,2,0,0	644	99	1	1	1.0,1.0,1.0,1.0	1.0,0.998,1.0,1.0	0	Background
ENSG00000182871	COL18A1	chr21	+	45477410	45477487	45476350	45476480	45477749	45477965	2618276121782620	0,0,0,0	1833168015601880	0,0,1,0	176	99	1	1	1.0,1.0,1.0,1.0	1.0,1.0,0.999,1.0	0	Background
ENSG00000182871	COL18A1	chr21	+	45478326	45478353	45477749	45477965	45479901	45479964	3614416633253950	2,1,0,2	2348251624202580	0,0,1,0	126	99	1	1	0.999,1.0,1.0,0.999	1.0,1.0,0.999,1.0	0	Background
ENSG00000182871	COL18A1	chr21	+	45480069	45480156	45479901	45479964	45480466	45480520	6764755860147390	11,11,8,8	3969462944524800	18,10,16,18	186	99	1	1	0.997,0.997,0.998,0.998	0.992,0.996,0.993,0.993	0.004	Background
ENSG00000182871	COL18A1	chr21	+	45480466	45480520	45479901	45479964	45480699	45480858	8481077938937	0,2,0,0	621681533695	0,0,0,0	153	99	1	1	1.0,0.997,1.0,1.0	1.0,1.0,1.0,1.0	-0.001	Background
ENSG00000182871	COL18A1	chr21	+	45480699	45480858	45480466	45480520	45481962	45482025	5090614150085860	6,0,2,0	3559358931703840	5,8,3,3	258	99	1	1	0.997,1.0,0.999,1.0	0.996,0.994,0.998,0.998	0.003	Background
ENSG00000182871	COL18A1	chr21	+	45486860	45486992	45482794	45482821	45488417	45488444	1663197414971970	1,4,0,0	96211149361097	0,3,0,3	231	99	1	1	0.999,0.995,1.0,1.0	1.0,0.994,1.0,0.994	0.002	Background
ENSG00000182871	COL18A1	chr21	+	45486860	45486992	45482794	45482821	45490274	45490346	1663197414971960	0,2,0,0	96311159361097	0,0,0,0	231	99	1	1	1.0,0.998,1.0,1.0	1.0,1.0,1.0,1.0	0	Background
ENSG00000182871	COL18A1	chr21	+	45487446	45487509	45486860	45486992	45488417	45488444	6224722756786730	0,0,0,11	3594427335274450	1,0,0,0	162	99	1	1	1.0,1.0,1.0,0.997	1.0,1.0,1.0,1.0	-0.001	Background
ENSG00000182871	COL18A1	chr21	+	45487446	45487509	45486860	45486992	45489485	45489521	1247133210391310	1,0,2,0	732814838886	0,0,0,0	162	99	1	1	0.999,1.0,0.997,1.0	1.0,1.0,1.0,1.0	-0.001	Background
ENSG00000182871	COL18A1	chr21	+	45487446	45487509	45486860	45486992	45490274	45490346	1248132610391310	0,0,0,0	734812838887	2,1,0,0	162	99	1	1	1.0,1.0,1.0,1.0	0.996,0.998,1.0,1.0	0.002	Background
ENSG00000182871	COL18A1	chr21	+	45488417	45488444	45482794	45482821	45490274	45490346	7,12,8,7	0,2,0,0	5,2,1,9	0,0,0,0	126	99	1	1	1.0,0.825,1.0,1.0	1.0,1.0,1.0,1.0	-0.044	Background
ENSG00000182871	COL18A1	chr21	+	45488417	45488444	45486860	45486992	45489485	45489521	1111126411141280	1,0,2,0	787828653940	0,0,0,0	126	99	1	1	0.999,1.0,0.998,1.0	1.0,1.0,1.0,1.0	-0.001	Background
ENSG00000182871	COL18A1	chr21	+	45488417	45488444	45486860	45486992	45490274	45490346	7,10,8,7	0,0,0,0	5,2,1,9	2,1,0,0	126	99	1	1	1.0,1.0,1.0,1.0	0.663,0.611,1.0,1.0	0.181	Background
ENSG00000182871	COL18A1	chr21	+	45488417	45488444	45487446	45487509	45489485	45489521	5966703656436570	0,7,0,0	3600417832534420	0,2,0,0	126	99	1	1	1.0,0.999,1.0,1.0	1.0,0.999,1.0,1.0	0	Background
ENSG00000182871	COL18A1	chr21	+	45488417	45488444	45487446	45487509	45490274	45490346	8451005757903	1,1,0,2	419522496578	2,0,0,1	126	99	1	1	0.998,0.999,1.0,0.997	0.994,1.0,1.0,0.998	0	Background
ENSG00000182871	COL18A1	chr21	+	45489485	45489521	45486860	45486992	45490274	45490346	1700204616831940	0,0,0,0	941124110221291	2,1,0,0	135	99	1	1	1.0,1.0,1.0,1.0	0.997,0.999,1.0,1.0	0.001	Background
ENSG00000182871	COL18A1	chr21	+	45489485	45489521	45487446	45487509	45490274	45490346	1699205316811940	1,1,0,2	941124310221291	2,0,0,1	135	99	1	1	0.999,0.999,1.0,0.999	0.997,1.0,1.0,0.999	0	Background
ENSG00000182871	COL18A1	chr21	+	45489485	45489521	45487446	45487509	45490835	45490871	0,0,0,0	1,0,0,0	0,1,0,0	0,0,0,0	135	99	1	1	0.0,NA,NA,NA	NA,1.0,NA,NA	-1	Background
ENSG00000182871	COL18A1	chr21	+	45489485	45489521	45488417	45488444	45490274	45490346	6992826667117810	44,49,36,35	4232502639065270	28,47,38,48	135	99	0.234005	1	0.991,0.992,0.993,0.994	0.991,0.987,0.987,0.988	0.004	Background
ENSG00000182871	COL18A1	chr21	+	45490274	45490346	45487446	45487509	45490835	45490871	2618283622672970	1,0,0,0	1329171017491770	0,0,0,0	171	99	1	1	0.999,1.0,1.0,1.0	1.0,1.0,1.0,1.0	0	Background
ENSG00000182871	COL18A1	chr21	+	45490274	45490346	45489485	45489521	45490835	45490871	9.0921e+17	0,0,0,0	5150634153826670	0,0,2,0	171	99	1	1	1.0,1.0,1.0,1.0	1.0,1.0,0.999,1.0	0	Background
ENSG00000182871	COL18A1	chr21	+	45492534	45492564	45491224	45491314	45492686	45492713	1942252519092460	1,0,6,2	1317146513341480	0,1,0,0	129	99	1	1	0.999,1.0,0.996,0.999	1.0,0.999,1.0,1.0	-0.001	Background
ENSG00000182871	COL18A1	chr21	+	45492686	45492713	45491224	45491314	45493162	45493225	386401295429	0,0,0,2	257289217294	0,0,0,0	126	99	1	1	1.0,1.0,1.0,0.994	1.0,1.0,1.0,1.0	-0.002	Background
ENSG00000182871	COL18A1	chr21	+	45493500	45493575	45493162	45493225	45494544	45494571	5349651549576610	0,2,2,0	3446392035074110	0,0,0,0	174	99	1	1	1.0,0.999,0.999,1.0	1.0,1.0,1.0,1.0	0	Background
ENSG00000182871	COL18A1	chr21	+	45494544	45494571	45493500	45493575	45494861	45494915	6901829364728500	9,1,4,29	4224504545725160	7,2,4,6	126	99	1	1	0.998,1.0,0.999,0.996	0.998,0.999,0.999,0.999	-0.001	Background
ENSG00000182871	COL18A1	chr21	+	45496499	45496568	45495357	45495432	45497049	45497092	7086818865138490	0,1,0,2	4257478545204920	0,0,0,0	168	99	1	1	1.0,1.0,1.0,1.0	1.0,1.0,1.0,1.0	0	Background
ENSG00000182871	COL18A1	chr21	+	45504415	45504556	45504010	45504054	45505133	45505278	4099488738414660	5,4,4,1	2705281523903020	1,6,3,4	240	99	1	1	0.997,0.998,0.997,0.999	0.999,0.995,0.997,0.997	0.001	Background
ENSG00000182871	COL18A1	chr21	+	45505133	45505278	45504415	45504556	45505357	45505431	1784215515962130	0,0,0,5	1316111911141250	0,0,0,0	244	99	1	1	1.0,1.0,1.0,0.994	1.0,1.0,1.0,1.0	-0.002	Background
ENSG00000182871	COL18A1	chr21	+	45507560	45507593	45505834	45505966	45509355	45509601	3935422631974450	2,0,0,1	3061274228022520	3,3,0,0	132	99	1	1	0.999,1.0,1.0,1.0	0.999,0.999,1.0,1.0	0	Background
ENSG00000182871	COL18A1	chr21	+	45509355	45509601	45506018	45507593	45510063	45510261	6272676150027060	0,0,0,0	4945448842994150	0,0,4,0	345	99	1	1	1.0,1.0,1.0,1.0	1.0,1.0,0.997,1.0	0.001	Background
ENSG00000185917	SETD4	chr21	-	36038149	36038273	36034540	36036251	36040574	36040655	407401390339	1,0,4,0	277386362410	2,0,0,0	223	99	1	1	0.994,1.0,0.977,1.0	0.984,1.0,1.0,1.0	-0.003	Background
ENSG00000185917	SETD4	chr21	-	36038149	36038273	36034540	36036251	36045581	36046011	184154167144	0,4,0,0	134154155173	0,0,0,0	223	99	1	1	1.0,0.945,1.0,1.0	1.0,1.0,1.0,1.0	-0.014	Background
ENSG00000185917	SETD4	chr21	-	36040574	36040655	36034540	36036251	36041806	36041888	76,70,77,59	2,5,0,0	52,58,41,44	0,0,0,0	180	99	0.3187	1	0.954,0.885,1.0,1.0	1.0,1.0,1.0,1.0	-0.04	Background
ENSG00000185917	SETD4	chr21	-	36040574	36040655	36038149	36038273	36053582	36053620	136145141104	0,2,0,0	82128104147	0,0,0,0	180	99	1	1	1.0,0.976,1.0,1.0	1.0,1.0,1.0,1.0	-0.006	Background
ENSG00000185917	SETD4	chr21	-	36045581	36046011	36038149	36038273	36053582	36053620	828912720787	0,2,0,0	602612692778	0,0,0,0	529	99	1	1	1.0,0.988,1.0,1.0	1.0,1.0,1.0,1.0	-0.003	Background
ENSG00000185917	SETD4	chr21	-	36045581	36046011	36043685	36043956	36053582	36053620	113911679931023	0,0,0,0	776770857988	1,0,0,0	529	99	1	1	1.0,1.0,1.0,1.0	0.993,1.0,1.0,1.0	0.002	Background
ENSG00000185917	SETD4	chr21	-	36045581	36046011	36043685	36043956	36057108	36057204	10811056917941	0,0,1,0	734743781932	0,0,0,0	529	99	1	1	1.0,1.0,0.994,1.0	1.0,1.0,1.0,1.0	-0.002	Background
ENSG00000185917	SETD4	chr21	-	36048307	36048396	36045581	36046011	36053582	36053620	585608532643	60,117,79,87	493523532533	42,27,76,60	188	99	0.00237651	0.0311324	0.837,0.732,0.78,0.796	0.861,0.911,0.787,0.824	-0.059	Background
ENSG00000185917	SETD4	chr21	-	36048307	36048396	36045581	36046011	36057108	36057204	208206193250	2,6,3,5	180147184182	0,0,0,4	188	99	0.00957827	0.097398	0.982,0.948,0.971,0.963	1.0,1.0,1.0,0.96	-0.024	Background
ENSG00000185917	SETD4	chr21	-	36053582	36053620	36043685	36043956	36057108	36057204	144124145142	0,0,1,0	120134100151	0,0,0,0	137	99	1	1	1.0,1.0,0.991,1.0	1.0,1.0,1.0,1.0	-0.002	Background
ENSG00000185917	SETD4	chr21	-	36053582	36053620	36045581	36046011	36057108	36057204	203239224228	2,6,3,5	158160174209	0,0,0,4	137	99	0.063715	0.42715396072987305	0.987,0.966,0.982,0.971	1.0,1.0,1.0,0.974	-0.017	Background
ENSG00000185917	SETD4	chr21	-	36053582	36053620	36048307	36048396	36057108	36057204	521531487541	0,4,3,8	432508453503	0,0,2,2	137	99	1	1	1.0,0.99,0.992,0.98	1.0,1.0,0.994,0.995	-0.007	Background
ENSG00000185917	SETD4	chr21	-	36053582	36053620	36048307	36048396	36058815	36058924	128,106,89,120	2,0,1,4	111,105,95,93	1,0,0,0	137	99	0.539666	1	0.979,1.0,0.985,0.956	0.988,1.0,1.0,1.0	-0.017	Background
ENSG00000185917	SETD4	chr21	-	36057108	36057204	36048307	36048396	36058815	36058924	149173143162	2,0,1,4	81166119188	1,0,0,0	195	99	0.540556	1	0.974,1.0,0.986,0.954	0.976,1.0,1.0,1.0	-0.016	Background
ENSG00000185917	SETD4	chr21	-	36057108	36057204	36053582	36053620	36058815	36058924	551646538577	0,0,0,2	397566504577	0,1,2,0	195	99	1	1	1.0,1.0,1.0,0.993	1.0,0.997,0.992,1.0	0.001	Background
ENSG00000185917	SETD4	chr21	-	36057383	36057477	36057108	36057204	36058815	36058924	436467385427	266267255264	277292323321	185283214312	193	99	0.00853438	0.0886974	0.457,0.473,0.436,0.453	0.434,0.346,0.436,0.345	0.065	Background
ENSG00000185917	SETD4	chr21	-	36058815	36058924	36057383	36057477	36059821	36060242	296327273254	1,0,0,0	182200236181	0,0,0,0	208	99	1	1	0.993,1.0,1.0,1.0	1.0,1.0,1.0,1.0	-0.002	Background
ENSG00000185917	SETD4	chr21	-	36058815	36058973	36057383	36057477	36059821	36060242	290325255257	1,0,0,0	188202232181	0,0,0,0	257	99	1	1	0.991,1.0,1.0,1.0	1.0,1.0,1.0,1.0	-0.002	Background
ENSG00000160199	PKNOX1	chr21	+	43007490	43007618	43004321	43004432	43010052	43010224	7541013722752	0,1,0,0	668818784818	0,0,0,0	227	99	1	1	1.0,0.998,1.0,1.0	1.0,1.0,1.0,1.0	0	Background
ENSG00000160199	PKNOX1	chr21	+	43010052	43010224	43007490	43007618	43013067	43013238	719897724630	14,8,28,16	496799685787	24,12,27,20	271	99	0.0880519	0.5439066684167162	0.949,0.976,0.904,0.935	0.883,0.961,0.903,0.935	0.02	Background
ENSG00000160199	PKNOX1	chr21	+	43016907	43017007	43013067	43013238	43021302	43021431	510385288447	0,0,0,0	426524332358	0,1,0,0	199	99	1	1	1.0,1.0,1.0,1.0	1.0,0.996,1.0,1.0	0.001	Background
ENSG00000160199	PKNOX1	chr21	+	43018132	43018230	43016907	43017007	43021302	43021431	748716585574	0,0,0,0	707547655749	2,1,0,0	197	99	1	1	1.0,1.0,1.0,1.0	0.994,0.996,1.0,1.0	0.002	Background
ENSG00000160199	PKNOX1	chr21	+	43021302	43021431	43018130	43018230	43024870	43024947	11101075860704	0,0,0,0	100785010721198	0,2,1,0	228	99	1	1	1.0,1.0,1.0,1.0	1.0,0.995,0.998,1.0	0.002	Background
ENSG00000160199	PKNOX1	chr21	+	43024870	43024947	43018132	43018230	43028701	43028781	442505410428	0,0,0,0	409415429428	2,0,0,0	176	99	1	1	1.0,1.0,1.0,1.0	0.991,1.0,1.0,1.0	0.002	Background
ENSG00000160216	AGPAT3	chr21	+	43903956	43904019	43865222	43865345	43959633	43959859	365410343247	6,9,2,1	351371326334	6,1,2,9	162	99	0.956027	1	0.974,0.965,0.991,0.993	0.973,0.996,0.99,0.958	0.002	Background
ENSG00000160216	AGPAT3	chr21	+	43903956	43904019	43867241	43867346	43959633	43959859	271306243168	1,2,0,0	245241236243	0,0,0,0	162	99	1	1	0.994,0.989,1.0,1.0	1.0,1.0,1.0,1.0	-0.004	Background
ENSG00000160216	AGPAT3	chr21	+	43903956	43904019	43882543	43882615	43959633	43959859	257285239158	0,2,0,4	247241238252	0,1,2,0	162	99	1	1	1.0,0.989,1.0,0.96	1.0,0.993,0.986,1.0	-0.008	Background
ENSG00000160216	AGPAT3	chr21	+	43948153	43948342	43903956	43904019	43954549	43955102	0,0,0,0	0,0,5,3	0,0,4,0	0,0,0,0	288	99	1	1	NA,NA,0.0,0.0	NA,NA,1.0,NA	-1	Background
ENSG00000160216	AGPAT3	chr21	+	43948153	43948342	43903956	43904019	43959633	43959859	0,0,0,6	379432364262	0,0,4,0	354382350369	288	99	1	1	0.0,0.0,0.0,0.008	0.0,0.0,0.004,0.0	0.001	Background
ENSG00000160216	AGPAT3	chr21	+	43954549	43955242	43903956	43904019	43959633	43959859	37,42,33,42	379432364262	0,2,8,4	354382350369	792	99	0.025963	0.21368020172720853	0.012,0.012,0.011,0.02	0.0,0.001,0.003,0.001	0.013	Background
ENSG00000160216	AGPAT3	chr21	+	43959633	43959859	43903890	43904019	43967945	43968005	1971224420181510	0,2,0,0	2277215820732040	4,0,0,2	325	99	1	1	1.0,0.997,1.0,1.0	0.994,1.0,1.0,0.997	0.002	Background
ENSG00000160216	AGPAT3	chr21	+	43960631	43960779	43959782	43959859	43967868	43968115	105,96,105,91	1,2,0,1	86,71,49,92	1,0,0,0	247	99	1	1	0.977,0.951,1.0,0.973	0.972,1.0,1.0,1.0	-0.018	Background
ENSG00000160216	AGPAT3	chr21	+	43960631	43960779	43959782	43959859	43967945	43968115	150160141122	9571206985775	129,105,91,109	107310619911038	247	99	4.33599171764e-4	0.0074343	0.059,0.05,0.054,0.059	0.046,0.038,0.035,0.04	0.016	Background
ENSG00000160216	AGPAT3	chr21	+	43978045	43978121	43971387	43971490	43980988	43981187	1260127711951010	10,4,7,9	1024122211421370	5,10,8,7	175	99	0.962884	1	0.986,0.994,0.99,0.985	0.991,0.986,0.988,0.991	0	Background
ENSG00000215458	AATBC	chr21	-	43806963	43807239	43805757	43806588	43808800	43809451	0,2,4,6	2,1,0,0	2,4,4,1	0,0,0,2	375	99	0.526505	1	0.0,0.346,1.0,1.0	1.0,1.0,1.0,0.117	-0.193	Background
ENSG00000160214	RRP1	chr21	+	43791015	43791056	43789558	43789762	43791349	43791432	2,1,0,6	519638536581	2,0,0,2	319428399429	140	99	1	1	0.003,0.001,0.0,0.007	0.004,0.0,0.0,0.003	0.001	Background
ENSG00000160214	RRP1	chr21	+	43791349	43791432	43789576	43789762	43792671	43792729	8709958751032	0,0,0,0	598667644693	2,0,0,2	182	99	1	1	1.0,1.0,1.0,1.0	0.994,1.0,1.0,0.995	0.003	Background
ENSG00000160214	RRP1	chr21	+	43791349	43791432	43789576	43789762	43793318	43793404	383461406380	6,0,1,0	229325285312	0,0,0,0	182	99	1	1	0.972,1.0,0.995,1.0	1.0,1.0,1.0,1.0	-0.008	Background
ENSG00000160214	RRP1	chr21	+	43791349	43791432	43789576	43789762	43797421	43797537	382452400377	15,10,15,15	229325285312	0,1,0,0	182	99	9.5443652981e-12	7.387102073011817e-10	0.933,0.961,0.936,0.932	1.0,0.994,1.0,1.0	-0.058	Background
ENSG00000160214	RRP1	chr21	+	43792671	43792729	43789558	43789762	43793318	43793404	217200195283	6,0,1,0	170176167198	0,0,0,0	157	99	1	1	0.958,1.0,0.992,1.0	1.0,1.0,1.0,1.0	-0.012	Background
ENSG00000160214	RRP1	chr21	+	43792671	43792729	43789558	43789762	43797421	43797537	3,0,0,0	15,10,15,15	2,0,0,2	0,1,0,0	157	99	1	1	0.112,0.0,0.0,0.0	1.0,0.0,NA,1.0	-0.639	Background
ENSG00000160214	RRP1	chr21	+	43792671	43792729	43791349	43791432	43793318	43793404	725753681947	4,11,10,4	543531547579	0,0,0,0	157	99	0.300608	1	0.991,0.977,0.977,0.993	1.0,1.0,1.0,1.0	-0.016	Background
ENSG00000160214	RRP1	chr21	+	43792671	43792729	43791349	43791432	43797421	43797537	176214198252	3,2,4,1	118124133136	0,0,0,0	157	99	0.724323	1	0.974,0.985,0.969,0.994	1.0,1.0,1.0,1.0	-0.02	Background
ENSG00000160214	RRP1	chr21	+	43793318	43793404	43789558	43789762	43797421	43797537	10,5,7,6	15,10,15,15	2,0,0,0	0,1,0,0	185	99	1	1	0.263,0.211,0.2,0.176	1.0,0.0,NA,NA	-0.288	Background
ENSG00000160214	RRP1	chr21	+	43793318	43793404	43791349	43791432	43797421	43797537	6,16,14,10	3,2,4,1	2,0,0,0	0,0,0,0	185	99	1	1	0.517,0.811,0.652,0.843	1.0,NA,NA,NA	-0.294	Background
ENSG00000160214	RRP1	chr21	+	43793318	43793404	43792671	43792729	43797421	43797537	378377332463	3,0,0,0	284250263278	0,0,0,0	185	99	1	1	0.985,1.0,1.0,1.0	1.0,1.0,1.0,1.0	-0.004	Background
ENSG00000160214	RRP1	chr21	+	43795188	43795250	43792930	43793404	43797421	43797537	761790673903	11,11,10,6	630662597698	1,0,0,0	161	99	0.00536748	0.0608078	0.977,0.978,0.976,0.989	0.997,1.0,1.0,1.0	-0.019	Background
ENSG00000160214	RRP1	chr21	+	43800516	43800614	43799569	43799649	43802273	43802387	561564409561	36,32,18,33	410347313412	0,0,0,0	197	99	0	0	0.887,0.899,0.919,0.895	1.0,1.0,1.0,1.0	-0.1	Background
ENSG00000160214	RRP1	chr21	+	43800861	43800881	43800516	43800614	43802273	43802387	8519987921007	11,4,2,10	611678537651	5,0,0,1	119	99	1	1	0.985,0.995,0.997,0.988	0.99,1.0,1.0,0.998	-0.006	Background
ENSG00000160214	RRP1	chr21	+	43802273	43802387	43800861	43800881	43803511	43805293	1440173413141720	0,0,4,0	100910909281075	0,0,0,0	213	99	1	1	1.0,1.0,0.993,1.0	1.0,1.0,1.0,1.0	-0.002	Background
ENSG00000160213	CSTB	chr21	-	43774657	43774759	43773665	43774330	43776203	43776308	1.07241e+19	46,35,20,35	7040898380278840	13,21,18,25	201	99	1	1	0.991,0.994,0.996,0.994	0.996,0.995,0.995,0.994	-0.001	Background
ENSG00000160209	PDXK	chr21	+	43732138	43732442	43728916	43729010	43734068	43734123	65,80,77,63	42,52,56,76	51,42,43,48	64,63,72,118	403	99	4.21899120306e-7	1.6174025825933085e-5	0.275,0.274,0.252,0.169	0.164,0.141,0.128,0.091	0.112	Background
ENSG00000160209	PDXK	chr21	+	43732138	43732647	43719222	43719381	43734068	43734123	65,83,110,60	122412481100948	71,55,40,84	98510349491062	608	99	0.600519	1	0.009,0.011,0.016,0.01	0.012,0.009,0.007,0.013	0.001	Background
ENSG00000160209	PDXK	chr21	+	43732138	43732647	43728899	43729010	43734068	43734123	70,94,107,69	42,52,56,76	71,68,50,88	64,63,72,118	608	99	2.25333923678e-4	0.00425096	0.213,0.227,0.237,0.129	0.153,0.149,0.102,0.108	0.074	Background
ENSG00000160209	PDXK	chr21	+	43734068	43734123	43719093	43719381	43741666	43741771	1914212417891450	0,0,2,0	1498166314871890	4,0,0,0	154	99	1	1	1.0,1.0,0.998,1.0	0.996,1.0,1.0,1.0	0.001	Background
ENSG00000160209	PDXK	chr21	+	43741666	43741771	43734068	43734123	43746078	43746125	844945800712	6,6,7,14	701719688854	3,4,17,3	204	99	0.748881	1	0.986,0.987,0.982,0.961	0.991,0.989,0.952,0.993	-0.002	Background
ENSG00000160209	PDXK	chr21	+	43743668	43743807	43741666	43741771	43746078	43746125	1809187117301480	15,11,16,14	1869163516191640	21,21,18,17	238	99	0.0706863	0.4616810472604695	0.98,0.986,0.978,0.978	0.974,0.97,0.974,0.976	0.007	Background
ENSG00000160209	PDXK	chr21	+	43743668	43743807	43741666	43741771	43748994	43749080	32,46,22,17	0,0,0,0	29,56,18,34	0,0,0,2	238	99	1	1	1.0,1.0,1.0,1.0	1.0,1.0,1.0,0.876	0.031	Background
ENSG00000160209	PDXK	chr21	+	43743723	43743807	43741475	43741771	43746078	43746125	3796417336433020	15,11,16,14	3450339132503720	21,21,18,17	183	99	1	1	0.993,0.995,0.992,0.992	0.989,0.989,0.99,0.992	0.003	Background
ENSG00000160209	PDXK	chr21	+	43743723	43743807	43741475	43741771	43748994	43749080	1318153812551010	0,0,0,0	1110120210721390	0,0,0,2	183	99	1	1	1.0,1.0,1.0,1.0	1.0,1.0,1.0,0.997	0.001	Background
ENSG00000160209	PDXK	chr21	+	43746078	43746125	43741666	43741771	43748994	43749080	901986812879	0,0,0,0	809801837860	0,0,0,2	146	99	1	1	1.0,1.0,1.0,1.0	1.0,1.0,1.0,0.997	0.001	Background
ENSG00000160209	PDXK	chr21	+	43746078	43746125	43743668	43743807	43748994	43749080	3411366932502920	3,2,2,0	3168301930423240	4,2,0,1	146	99	1	1	0.999,0.999,0.999,1.0	0.998,0.999,1.0,1.0	0	Background
ENSG00000160209	PDXK	chr21	+	43746078	43746125	43743668	43743807	43750499	43750545	730876701589	1,0,0,0	465684633776	2,2,0,3	146	99	1	1	0.998,1.0,1.0,1.0	0.994,0.996,1.0,0.994	0.004	Background
ENSG00000160209	PDXK	chr21	+	43748994	43749080	43743668	43743807	43750499	43750545	1181131310701010	1,0,0,0	1136104310911150	2,2,0,3	185	99	1	1	0.998,1.0,1.0,1.0	0.997,0.996,1.0,0.995	0.003	Background
ENSG00000160209	PDXK	chr21	+	43748994	43749080	43745702	43746125	43750499	43750545	3877411636463390	6,1,3,0	3866339835393620	0,2,2,0	185	99	1	1	0.997,1.0,0.998,1.0	1.0,0.999,0.999,1.0	-0.001	Background
ENSG00000160209	PDXK	chr21	+	43750499	43750545	43748994	43749080	43752517	43752629	2717312324762500	0,4,0,0	2490248925352750	0,0,6,0	145	99	1	1	1.0,0.998,1.0,1.0	1.0,1.0,0.997,1.0	0	Background
ENSG00000160209	PDXK	chr21	+	43752517	43752629	43750499	43750545	43753582	43753594	3760427833323550	1,1,0,0	3453339635883800	0,0,3,0	211	99	1	1	0.999,1.0,1.0,1.0	1.0,1.0,0.998,1.0	0	Background
ENSG00000160208	RRP1B	chr21	+	43672307	43672365	43669883	43669966	43673869	43673955	545517479388	2,7,12,4	342458373424	0,21,9,2	157	99	0.121785	0.6896326838959445	0.994,0.979,0.962,0.984	1.0,0.932,0.963,0.993	0.008	Background
ENSG00000160208	RRP1B	chr21	+	43672307	43672365	43669883	43669966	43674635	43674697	97,109,100,93	0,0,1,0	88,92,97,92	0,0,0,0	157	99	1	1	1.0,1.0,0.984,1.0	1.0,1.0,1.0,1.0	-0.004	Background
ENSG00000160208	RRP1B	chr21	+	43673869	43673955	43669883	43669966	43674635	43674697	129172164130	0,0,1,0	72156134155	0,0,0,0	185	99	1	1	1.0,1.0,0.989,1.0	1.0,1.0,1.0,1.0	-0.003	Background
ENSG00000160208	RRP1B	chr21	+	43673869	43673955	43672307	43672365	43674635	43674697	580578544424	1,2,0,0	330503408489	1,0,0,0	185	99	1	1	0.997,0.994,1.0,1.0	0.994,1.0,1.0,1.0	-0.001	Background
ENSG00000160208	RRP1B	chr21	+	43676271	43676336	43675033	43675163	43676732	43676914	686791647494	0,0,2,0	396519445662	0,0,0,0	164	99	1	1	1.0,1.0,0.995,1.0	1.0,1.0,1.0,1.0	-0.001	Background
ENSG00000160208	RRP1B	chr21	+	43683278	43683373	43676732	43676914	43684552	43684650	801891793772	0,0,0,0	513659666703	0,0,1,0	194	99	1	1	1.0,1.0,1.0,1.0	1.0,1.0,0.997,1.0	0.001	Background
ENSG00000224790	HLCS-AS1	chr21	+	36972006	36972249	36968553	36968807	36973599	36975164	59,71,55,79	0,0,0,10	53,49,68,81	0,0,0,0	342	99	0.00129572	0.0187455	1.0,1.0,1.0,0.696	1.0,1.0,1.0,1.0	-0.076	Background
ENSG00000184900	SUMO3	chr21	-	44808996	44809118	44805616	44807040	44813975	44814104	1913196117341790	0,4,3,0	1906214020202110	8,1,4,1	221	99	1	1	1.0,0.995,0.996,1.0	0.991,0.999,0.996,0.999	0.002	Background
ENSG00000184900	SUMO3	chr21	-	44809046	44809118	44805616	44807040	44813975	44814104	6755718963726540	0,4,3,0	6627773670328020	8,1,4,1	171	99	1	1	1.0,0.999,0.999,1.0	0.998,1.0,0.999,1.0	0	Background
ENSG00000184900	SUMO3	chr21	-	44813861	44814104	44809046	44809118	44817947	44818129	126017901182990	2,9,11,2	1567166211631480	11,12,5,10	342	99	0.162097	0.851012	0.995,0.983,0.969,0.993	0.976,0.976,0.985,0.977	0.007	Background
ENSG00000184900	SUMO3	chr21	-	44813975	44814104	44808996	44809118	44817947	44817968	5707660354785500	2,9,11,2	5833700358766830	11,12,5,10	228	99	1	1	0.999,0.997,0.995,0.999	0.996,0.996,0.998,0.997	0.001	Background
ENSG00000154640	BTG3	chr21	-	17598616	17598824	17593652	17594332	17612698	17612844	1540147814591580	0,0,1,0	1144141714801420	0,0,0,0	307	99	1	1	1.0,1.0,0.998,1.0	1.0,1.0,1.0,1.0	0	Background
ENSG00000154640	BTG3	chr21	-	17604144	17604276	17598616	17598824	17604859	17604997	110,134,108,97	431505468550	64,50,89,66	410506444487	231	99	2.42976948674e-5	6.0969481469619e-4	0.099,0.102,0.09,0.07	0.063,0.041,0.079,0.055	0.031	Background
ENSG00000154640	BTG3	chr21	-	17604859	17604997	17598616	17598824	17608971	17609152	99710699521108	3,5,3,5	904948942989	2,2,6,4	237	99	1	1	0.993,0.989,0.993,0.989	0.995,0.995,0.985,0.99	0	Background
ENSG00000154640	BTG3	chr21	-	17608971	17609152	17598616	17598824	17612698	17612844	704794741729	2,0,6,0	609725693675	0,0,2,2	280	99	1	1	0.992,1.0,0.978,1.0	1.0,1.0,0.992,0.992	-0.004	Background
ENSG00000154640	BTG3	chr21	-	17611656	17611774	17609006	17609152	17612698	17612945	8,8,9,13	413435482449	0,12,7,3	330418381394	217	99	1	1	0.009,0.008,0.008,0.013	0.0,0.013,0.008,0.003	0.004	Background
ENSG00000265590	CFAP298-TCP10L	chr21	-	32574095	32574124	32573283	32573368	32574575	32574676	2,8,3,0	0,0,0,0	4,1,0,4	0,0,0,6	128	99	1	1	1.0,1.0,1.0,NA	1.0,1.0,NA,0.34	0.22	Background
ENSG00000242220	TCP10L	chr21	-	32577425	32577676	32576658	32576923	32578693	32578831	0,1,3,2	130120117145	0,6,6,0	128146139148	350	99	1	1	0.0,0.002,0.007,0.004	0.0,0.011,0.012,0.0	-0.002	Background
ENSG00000242220	TCP10L	chr21	-	32584160	32584305	32582199	32582415	32587312	32587373	7,15,3,0	6,0,0,0	1,8,10,0	0,0,0,0	244	99	1	1	0.321,1.0,1.0,NA	1.0,1.0,1.0,NA	-0.226	Background
ENSG00000265590	CFAP298-TCP10L	chr21	-	32505636	32505734	32497734	32497795	32573283	32573368	2,0,0,0	0,0,0,0	0,0,0,0	2,0,0,0	197	99	1	1	1.0,NA,NA,NA	0.0,NA,NA,NA	1	Background
ENSG00000265590	CFAP298-TCP10L	chr21	-	32567940	32568079	32497411	32497795	32573283	32573368	18,20,14,41	0,0,0,0	4,0,3,0	2,0,0,0	238	99	1	1	1.0,1.0,1.0,1.0	0.454,NA,1.0,NA	0.273	Background
ENSG00000265590	CFAP298-TCP10L	chr21	-	32575376	32576923	32574575	32574676	32578693	32578831	515468433432	0,2,3,0	568671630598	2,1,0,0	1646	99	0.485755	1	1.0,0.934,0.897,1.0	0.945,0.976,1.0,1.0	-0.022	Background
ENSG00000265590	CFAP298-TCP10L	chr21	-	32578693	32578831	32566441	32568079	32603160	32603292	4,6,9,15	0,0,8,0	12,7,15,14	0,0,0,0	237	99	0.021549	0.1843788248601231	1.0,1.0,0.32,1.0	1.0,1.0,1.0,1.0	-0.17	Background
ENSG00000265590	CFAP298-TCP10L	chr21	-	32582199	32582415	32577801	32578831	32603160	32603212	219178187163	2,2,1,9	261264285266	3,3,9,2	315	99	0.927938	1	0.972,0.965,0.983,0.851	0.965,0.965,0.909,0.977	-0.011	Background
ENSG00000265590	CFAP298-TCP10L	chr21	-	32584160	32584305	32582199	32582415	32603160	32603292	2,17,6,0	106,85,88,62	1,6,10,0	117,93,111,97	244	99	0.0682102	0.4491947167307965	0.008,0.075,0.027,0.0	0.003,0.026,0.035,0.0	0.011	Background
ENSG00000265590	CFAP298-TCP10L	chr21	-	32587312	32587477	32582199	32582415	32602271	32602367	8,1,0,0	0,0,0,0	0,2,0,0	0,6,2,0	264	99	1	1	1.0,1.0,NA,NA	NA,0.111,0.0,NA	0.945	Background
ENSG00000265590	CFAP298-TCP10L	chr21	-	32587312	32587477	32582199	32582415	32603160	32603292	10,1,2,4	106,85,88,62	0,2,0,4	117,93,111,97	264	99	0.303803	1	0.034,0.004,0.008,0.024	0.0,0.008,0.0,0.015	0.012	Background
ENSG00000265590	CFAP298-TCP10L	chr21	-	32587312	32587477	32584160	32584305	32603160	32603292	10,3,2,4	1,4,3,0	0,4,0,4	0,0,0,0	264	99	1	1	0.789,0.22,0.2,1.0	NA,1.0,NA,1.0	-0.448	Background
ENSG00000265590	CFAP298-TCP10L	chr21	-	32602271	32602367	32582199	32582415	32603160	32603292	1826187817571820	106,85,88,62	1742188916701840	117,93,111,97	195	99	0.027026	0.22056886255129535	0.897,0.918,0.91,0.937	0.883,0.912,0.884,0.906	0.019	Background
ENSG00000265590	CFAP298-TCP10L	chr21	-	32602271	32602367	32587312	32587477	32603160	32603292	1828187917571820	4,1,2,4	1742188316681840	0,0,0,4	195	99	1	1	0.996,0.999,0.998,0.996	1.0,1.0,1.0,0.996	-0.002	Background
ENSG00000265590	CFAP298-TCP10L	chr21	-	32603160	32603292	32582199	32582415	32604124	32604185	2792258323932570	0,0,0,0	2487285125722910	1,0,0,2	231	99	1	1	1.0,1.0,1.0,1.0	0.999,1.0,1.0,0.998	0.001	Background
ENSG00000159079	CFAP298	chr21	-	32607648	32607716	32604124	32604283	32609837	32609954	3556336430443410	5,2,2,8	2684344931263460	2,8,1,1	167	99	1	1	0.998,0.999,0.999,0.996	0.999,0.996,0.999,1.0	-0.001	Background
ENSG00000265590	CFAP298-TCP10L	chr21	-	32607648	32607716	32604124	32604283	32612104	32612146	615539447519	0,0,6,3	433540530575	0,0,0,0	167	99	1	1	1.0,1.0,0.978,0.99	1.0,1.0,1.0,1.0	-0.008	Background
ENSG00000265590	CFAP298-TCP10L	chr21	-	32609837	32610005	32604124	32604283	32612104	32612146	2921292227913220	0,0,6,3	2630318526943090	0,0,0,0	267	99	1	1	1.0,1.0,0.994,0.997	1.0,1.0,1.0,1.0	-0.002	Background
ENSG00000265590	CFAP298-TCP10L	chr21	-	32609837	32610005	32607648	32607716	32612104	32612146	5893576754076130	38,22,23,27	4890609252955980	12,11,10,3	267	99	0.121744	0.6894762287156067	0.983,0.99,0.989,0.988	0.993,0.995,0.995,0.999	-0.008	Background
ENSG00000166979	EVA1C	chr21	+	32453311	32453508	32412005	32413013	32457596	32457720	745653763590	27,23,36,26	968122111001091	51,18,27,36	296	99	0.0541571	0.37799471275979185	0.902,0.905,0.876,0.884	0.864,0.958,0.932,0.91	-0.024	Background
ENSG00000166979	EVA1C	chr21	+	32453311	32453508	32412005	32413013	32467695	32467848	436420454355	141,89,124,140	668720717676	206213192198	296	99	0.91498	1	0.508,0.612,0.55,0.459	0.52,0.531,0.555,0.533	-0.003	Background
ENSG00000166979	EVA1C	chr21	+	32453311	32453508	32428333	32428684	32467695	32467848	158124182106	0,0,0,0	172243242221	0,2,0,0	296	99	1	1	1.0,1.0,1.0,1.0	1.0,0.976,1.0,1.0	0.006	Background
ENSG00000166979	EVA1C	chr21	+	32457596	32457720	32412436	32413013	32467695	32467848	340293324303	141,89,124,140	469471488502	206213192198	223	99	0.478121	1	0.517,0.594,0.537,0.49	0.503,0.495,0.53,0.53	0.02	Background
ENSG00000166979	EVA1C	chr21	+	32457596	32457720	32452184	32453508	32467695	32467848	638528614540	18,23,29,36	7511015864909	36,63,34,30	223	99	0.938899	1	0.94,0.911,0.904,0.869	0.903,0.877,0.919,0.931	-0.002	Background
ENSG00000166979	EVA1C	chr21	+	32467695	32467848	32412552	32413013	32514813	32515387	195120166202	1,0,0,0	310300266251	0,0,0,0	252	99	1	1	0.987,1.0,1.0,1.0	1.0,1.0,1.0,1.0	-0.003	Background
ENSG00000166979	EVA1C	chr21	+	32467695	32467848	32457596	32457720	32495026	32495137	137296511171022	0,0,0,0	1535197717111690	0,0,2,0	252	99	1	1	1.0,1.0,1.0,1.0	1.0,1.0,0.997,1.0	0.001	Background
ENSG00000166979	EVA1C	chr21	+	32495026	32495170	32467695	32467848	32501414	32501455	1795132714421400	6,0,0,4	1751245319992130	16,4,10,4	243	99	0.734567	1	0.992,1.0,1.0,0.993	0.978,0.996,0.988,0.995	0.007	Background
ENSG00000166979	EVA1C	chr21	+	32495026	32495170	32467695	32467848	32514813	32514880	1038703821731	0,0,0,0	1096146912141200	2,1,0,0	243	99	1	1	1.0,1.0,1.0,1.0	0.996,0.998,1.0,1.0	0.002	Background
ENSG00000166979	EVA1C	chr21	+	32501414	32501486	32495026	32495170	32503925	32504015	456388361391	13,16,11,4	469506506514	13,15,10,13	171	99	0.843594	1	0.953,0.934,0.95,0.983	0.954,0.951,0.967,0.958	-0.003	Background
ENSG00000166979	EVA1C	chr21	+	32501414	32501486	32495026	32495170	32514813	32515389	408337319353	18,7,11,11	424453447465	12,11,5,11	171	99	0.0701142	0.45888851150602467	0.929,0.965,0.944,0.949	0.953,0.96,0.981,0.961	-0.017	Background
ENSG00000166979	EVA1C	chr21	+	32501414	32501495	32467695	32467848	32514813	32514880	7,2,3,2	0,0,0,0	10,5,8,5	2,1,0,0	180	99	1	1	1.0,1.0,1.0,1.0	0.733,0.733,1.0,1.0	0.133	Background
ENSG00000166979	EVA1C	chr21	+	32501414	32501495	32495026	32495170	32503925	32504015	1030819841851	13,16,11,4	905124010251178	13,15,10,13	180	99	0.890769	1	0.978,0.966,0.977,0.992	0.975,0.978,0.983,0.98	-0.001	Background
ENSG00000166979	EVA1C	chr21	+	32501414	32501495	32495026	32495170	32514813	32514880	447379350377	18,7,11,11	454504480516	12,11,5,11	180	99	0.0720439	0.4681602032563328	0.932,0.968,0.946,0.95	0.954,0.962,0.981,0.963	-0.016	Background
ENSG00000166979	EVA1C	chr21	+	32501414	32501538	32495026	32495170	32503925	32504015	472406384389	13,16,11,4	493541510558	13,15,10,13	223	99	0.766863	1	0.942,0.918,0.939,0.977	0.944,0.941,0.958,0.95	-0.004	Background
ENSG00000166979	EVA1C	chr21	+	32503925	32504015	32495116	32495170	32514813	32514880	421313356310	18,7,11,11	387473444455	12,11,5,11	189	99	0.0737798	0.476203	0.925,0.959,0.944,0.937	0.944,0.957,0.979,0.956	-0.018	Background
ENSG00000166979	EVA1C	chr21	+	32503925	32504015	32501414	32501486	32514813	32514880	458348387349	0,0,0,1	422512493491	0,0,0,0	189	99	1	1	1.0,1.0,1.0,0.995	1.0,1.0,1.0,1.0	-0.001	Background
ENSG00000166979	EVA1C	chr21	+	32503925	32504015	32501414	32501495	32514813	32514880	1001748847787	2,5,4,0	83312069981114	2,3,5,2	189	99	1	1	0.996,0.987,0.991,1.0	0.995,0.995,0.991,0.997	-0.001	Background
ENSG00000237232	ZNF295-AS1	chr21	+	42041516	42041982	42031453	42031524	42053898	42055124	4,2,14,6	0,0,0,0	0,7,2,0	0,1,4,0	565	99	1	1	1.0,1.0,1.0,1.0	NA,0.551,0.081,NA	0.684	Background
ENSG00000157617	C2CD2	chr21	-	41899052	41899347	41885111	41889344	41901621	41901652	504577531409	14,18,17,4	501544552584	17,19,14,16	394	99	0.438869	1	0.9,0.89,0.887,0.963	0.881,0.878,0.908,0.902	0.018	Background
ENSG00000157617	C2CD2	chr21	-	41899052	41899362	41885111	41889344	41901621	41901749	926990935735	14,18,17,4	8929739871010	17,19,14,16	409	99	0.433806	1	0.941,0.93,0.93,0.978	0.927,0.925,0.945,0.939	0.011	Background
ENSG00000157617	C2CD2	chr21	-	41899052	41899362	41885111	41889344	41905723	41905837	554638583450	0,0,0,0	544611632638	0,0,5,0	409	99	1	1	1.0,1.0,1.0,1.0	1.0,1.0,0.968,1.0	0.008	Background
ENSG00000157617	C2CD2	chr21	-	41901621	41901749	41885111	41889344	41905723	41905837	217303245120	0,0,0,0	164259205219	0,0,5,0	227	99	1	1	1.0,1.0,1.0,1.0	1.0,1.0,0.947,1.0	0.013	Background
ENSG00000157617	C2CD2	chr21	-	41901621	41901749	41899052	41899362	41905723	41905837	576640575400	2,3,0,0	491595544570	0,3,1,4	227	99	1	1	0.992,0.989,1.0,1.0	1.0,0.989,0.996,0.984	0.003	Background
ENSG00000157617	C2CD2	chr21	-	41906991	41907166	41905723	41905837	41907659	41907784	465507369338	0,4,0,0	421430372407	1,0,0,0	274	99	1	1	1.0,0.979,1.0,1.0	0.993,1.0,1.0,1.0	-0.003	Background
ENSG00000157617	C2CD2	chr21	-	41909458	41909523	41907659	41907784	41912331	41912440	242322284155	0,0,0,0	281292325311	4,0,1,2	164	99	1	1	1.0,1.0,1.0,1.0	0.977,1.0,0.995,0.989	0.01	Background
ENSG00000157617	C2CD2	chr21	-	41909458	41909523	41907659	41907784	41914597	41914721	42,56,54,44	0,0,0,0	65,38,70,55	0,0,0,1	164	99	1	1	1.0,1.0,1.0,1.0	1.0,1.0,1.0,0.971	0.007	Background
ENSG00000157617	C2CD2	chr21	-	41912331	41912440	41907659	41907784	41914597	41914721	264293224199	0,0,0,0	283283298298	0,0,0,1	208	99	1	1	1.0,1.0,1.0,1.0	1.0,1.0,1.0,0.993	0.002	Background
ENSG00000157617	C2CD2	chr21	-	41912331	41912440	41909458	41909523	41914597	41914721	467561456310	0,0,0,0	497538554554	0,0,1,0	208	99	1	1	1.0,1.0,1.0,1.0	1.0,1.0,0.996,1.0	0.001	Background
ENSG00000157617	C2CD2	chr21	-	41918855	41918960	41918104	41918227	41921971	41922085	514496453371	0,0,0,0	471494521455	0,6,0,0	204	99	1	1	1.0,1.0,1.0,1.0	1.0,0.976,1.0,1.0	0.006	Background
ENSG00000157617	C2CD2	chr21	-	41942146	41942245	41921971	41922085	41953369	41954018	367407376324	0,0,0,0	317356327436	0,0,0,2	198	99	1	1	1.0,1.0,1.0,1.0	1.0,1.0,1.0,0.991	0.002	Background
ENSG00000241837	ATP5PO	chr21	-	33909081	33909211	33906448	33907453	33912288	33912399	1.50401e+19	34,48,42,51	1.09051e+19	18,47,43,64	229	99	0.95545	1	0.995,0.993,0.992,0.992	0.996,0.991,0.992,0.988	0.001	Background
ENSG00000249209	NA	chr21	-	33912288	33912399	33907340	33907453	33914449	33914500	6001631549716660	0,0,0,0	4388491348254840	0,1,0,0	210	99	1	1	1.0,1.0,1.0,1.0	1.0,1.0,1.0,1.0	0	Background
ENSG00000249209	NA	chr21	-	33912288	33912399	33907340	33907453	33915727	33915977	63,73,61,64	0,0,0,0	32,63,62,80	2,0,0,0	210	99	1	1	1.0,1.0,1.0,1.0	0.883,1.0,1.0,1.0	0.029	Background
ENSG00000249209	NA	chr21	-	33914449	33914500	33907340	33907453	33915727	33915977	324394340445	0,0,0,0	304242257234	2,0,0,0	150	99	1	1	1.0,1.0,1.0,1.0	0.99,1.0,1.0,1.0	0.002	Background
ENSG00000249209	NA	chr21	-	33914449	33914500	33912288	33912399	33915727	33915977	7500790863008230	5,5,2,1	5451608459065900	2,3,0,0	150	99	1	1	0.999,0.999,1.0,1.0	0.999,0.999,1.0,1.0	0	Background
ENSG00000157557	ETS2	chr21	+	38806450	38806808	38805950	38806120	38810034	38810106	14,23,8,48	178167154103	17,16,27,19	195159144112	457	99	0.323498	1	0.017,0.029,0.011,0.092	0.019,0.021,0.039,0.035	0.009	Background
ENSG00000157557	ETS2	chr21	+	38806690	38806808	38805982	38806120	38810034	38810106	5,5,4,18	178167154103	2,2,3,9	195159144112	217	99	0.014085	0.13235774940777997	0.013,0.013,0.012,0.074	0.005,0.006,0.009,0.035	0.014	Background
ENSG00000157557	ETS2	chr21	+	38814780	38814981	38814272	38814392	38817007	38817091	2090209518361820	93,96,68,77	1850212821622150	0,0,0,0	300	99	0	0	0.881,0.878,0.899,0.887	1.0,1.0,1.0,1.0	-0.114	Background
ENSG00000141959	PFKL	chr21	+	44304274	44304455	44300050	44300190	44306680	44306754	10,14,0,8	8921067894800	5,22,6,9	760970676756	280	99	1	1	0.004,0.005,0.0,0.004	0.002,0.008,0.003,0.004	-0.001	Background
ENSG00000141959	PFKL	chr21	+	44305799	44305935	44305256	44305417	44306680	44306754	19,18,21,15	22,16,17,17	29,11,17,17	25,9,20,18	235	99	0.957964	1	0.267,0.322,0.342,0.271	0.328,0.34,0.264,0.285	-0.004	Background
ENSG00000141959	PFKL	chr21	+	44306680	44306754	44300052	44300190	44311005	44311083	1504172414961390	2,0,9,0	1408146012771320	2,1,0,2	173	99	1	1	0.998,1.0,0.99,1.0	0.998,0.999,1.0,0.997	-0.001	Background
ENSG00000141959	PFKL	chr21	+	44311005	44311083	44306680	44306754	44312104	44312294	1591170116001470	10,18,12,31	1496138614771570	34,22,28,44	177	99	4.02420871748e-5	9.4641865555681e-4	0.989,0.981,0.987,0.964	0.961,0.972,0.967,0.952	0.017	Background
ENSG00000141959	PFKL	chr21	+	44311005	44311083	44306680	44306754	44312977	44313143	500500490434	0,0,3,0	425468413481	0,0,0,0	177	99	1	1	1.0,1.0,0.989,1.0	1.0,1.0,1.0,1.0	-0.003	Background
ENSG00000141959	PFKL	chr21	+	44312104	44312294	44306680	44306754	44312977	44313143	3494356733203530	0,0,3,0	3347312631033210	0,0,0,0	289	99	1	1	1.0,1.0,0.997,1.0	1.0,1.0,1.0,1.0	-0.001	Background
ENSG00000141959	PFKL	chr21	+	44312104	44312294	44311005	44311083	44312977	44313143	4602476944294550	1,0,3,2	4422404841514300	0,4,0,2	289	99	1	1	0.999,1.0,0.998,0.999	1.0,0.997,1.0,0.999	0	Background
ENSG00000141959	PFKL	chr21	+	44313912	44314021	44313637	44313682	44316243	44316339	3380351731803290	2,3,7,2	3276318330153340	2,1,2,8	208	99	1	1	0.999,0.998,0.995,0.999	0.999,0.999,0.999,0.995	0	Background
ENSG00000141959	PFKL	chr21	+	44320083	44320147	44319350	44319415	44321728	44321875	3147332326933100	0,2,0,0	2872270828062870	0,0,0,0	163	99	1	1	1.0,0.999,1.0,1.0	1.0,1.0,1.0,1.0	0	Background
ENSG00000141959	PFKL	chr21	+	44321728	44321875	44319350	44320147	44322132	44322203	3391361928253390	0,0,0,0	3018304730773110	0,2,0,0	246	99	1	1	1.0,1.0,1.0,1.0	1.0,0.998,1.0,1.0	0	Background
ENSG00000141959	PFKL	chr21	+	44324490	44324655	44323765	44323918	44324855	44324917	6457735160646640	0,0,3,0	5745642955976370	0,0,0,0	264	99	1	1	1.0,1.0,0.999,1.0	1.0,1.0,1.0,1.0	0	Background
ENSG00000141959	PFKL	chr21	+	44325152	44325264	44324855	44324917	44325960	44326060	4478482342415110	3,5,5,0	4371445641464550	2,4,8,9	211	99	1	1	0.999,0.998,0.997,1.0	0.999,0.998,0.996,0.996	0.001	Background
ENSG00000141959	PFKL	chr21	+	44325152	44325264	44324855	44324917	44326158	44326264	2267249420492480	2,4,0,0	2113231919792250	2,0,0,0	211	99	1	1	0.998,0.997,1.0,1.0	0.998,1.0,1.0,1.0	-0.001	Background
ENSG00000141959	PFKL	chr21	+	44325731	44326060	44325152	44325264	44326158	44326264	1731180815431970	0,0,2,0	1558160915831660	0,0,0,0	428	99	1	1	1.0,1.0,0.994,1.0	1.0,1.0,1.0,1.0	-0.002	Background
ENSG00000141959	PFKL	chr21	+	44325960	44326060	44324855	44324917	44326158	44326264	1662170214721850	2,4,0,0	1436153914861570	2,0,0,0	199	99	1	1	0.998,0.995,1.0,1.0	0.997,1.0,1.0,1.0	-0.001	Background
ENSG00000141959	PFKL	chr21	+	44325960	44326060	44325152	44325264	44326158	44326264	3921408337064520	0,0,2,0	3724372936783900	0,0,0,0	199	99	1	1	1.0,1.0,0.999,1.0	1.0,1.0,1.0,1.0	0	Background
ENSG00000277067	NA	chr21	+	7061346	7061405	7048890	7049060	7081048	7081213	2,1,0,0	1,0,2,3	2,0,2,0	0,0,4,0	158	99	1	1	0.556,1.0,0.0,0.0	1.0,NA,0.239,NA	-0.23	Background
ENSG00000277067	NA	chr21	+	7080035	7080289	7048938	7049060	7081048	7081213	2,0,0,0	1,0,2,3	0,1,0,0	0,0,4,0	353	99	1	1	0.359,NA,0.0,0.0	NA,1.0,0.0,NA	-0.38	Background
ENSG00000156273	BACH1	chr21	+	29218860	29218926	29194146	29194260	29270356	29270456	3,0,0,0	0,2,0,0	0,0,0,0	2,0,0,0	165	99	1	1	1.0,0.0,NA,NA	0.0,NA,NA,NA	0.5	Background
ENSG00000156273	BACH1	chr21	+	29218860	29218926	29194146	29194260	29321220	29321355	2,0,0,0	0,1,0,0	0,0,0,0	4,0,0,0	165	99	1	1	1.0,0.0,NA,NA	0.0,NA,NA,NA	0.5	Background
ENSG00000156273	BACH1	chr21	+	29270356	29270456	29194146	29194260	29321220	29321355	0,4,0,0	0,1,0,0	4,0,0,0	4,0,0,0	199	99	1	1	NA,0.666,NA,NA	0.332,NA,NA,NA	0.334	Background
ENSG00000156273	BACH1	chr21	+	29270356	29270456	29218860	29218926	29321220	29321355	2,2,0,0	1,0,0,0	2,0,0,0	0,0,0,0	199	99	1	1	0.499,1.0,NA,NA	1.0,NA,NA,NA	-0.25	Background
ENSG00000156273	BACH1	chr21	+	29321220	29321514	29298921	29298953	29326058	29326336	926949816715	0,0,0,3	573749720773	0,0,0,1	393	99	1	1	1.0,1.0,1.0,0.984	1.0,1.0,1.0,0.995	-0.003	Background
ENSG00000156273	BACH1	chr21	+	29321220	29321514	29298921	29298953	29329486	29329693	645681606473	0,0,2,0	354453419481	0,0,0,0	393	99	1	1	1.0,1.0,0.987,1.0	1.0,1.0,1.0,1.0	-0.003	Background
ENSG00000156273	BACH1	chr21	+	29326058	29327393	29298921	29298953	29329486	29329693	4424483842183310	0,0,2,0	3495412240484570	0,0,0,0	1434	99	1	1	1.0,1.0,0.993,1.0	1.0,1.0,1.0,1.0	-0.002	Background
ENSG00000156273	BACH1	chr21	+	29326058	29327393	29321220	29321514	29329486	29329693	4709510844363550	4,2,8,0	3714441843494860	0,0,0,0	1434	99	0.899528	1	0.988,0.994,0.975,1.0	1.0,1.0,1.0,1.0	-0.011	Background
ENSG00000156273	BACH1	chr21	+	29329486	29329693	29321220	29321514	29342398	29346148	411449385320	10,4,1,0	241336338349	3,0,0,0	306	99	0.0259188	0.21343086197634448	0.93,0.973,0.992,1.0	0.963,1.0,1.0,1.0	-0.017	Background
ENSG00000156273	BACH1	chr21	+	29329486	29329693	29321220	29321514	29597569	29597694	83,105,80,68	0,1,2,0	49,76,82,97	6,1,0,0	306	99	1	1	1.0,0.971,0.928,1.0	0.725,0.961,1.0,1.0	0.053	Background
ENSG00000227456	LINC00310	chr21	+	34182707	34183118	34180728	34180793	34188216	34188662	102,136,125,77	1,1,8,4	89135132120	4,4,0,3	510	99	0.356389	1	0.952,0.964,0.752,0.789	0.812,0.868,1.0,0.886	-0.027	Background
ENSG00000227456	LINC00310	chr21	+	34182707	34183118	34180728	34180793	34188767	34189183	102,128,124,75	0,6,0,0	91135132122	1,0,6,0	510	99	0.0679019	0.447696	1.0,0.805,1.0,1.0	0.946,1.0,0.81,1.0	0.012	Background
ENSG00000227456	LINC00310	chr21	+	34182707	34183192	34180714	34180793	34188216	34188662	122,151,137,90	1,1,8,4	99153145133	4,4,0,3	584	99	0.424638	1	0.954,0.962,0.744,0.792	0.808,0.866,1.0,0.883	-0.026	Background
ENSG00000227456	LINC00310	chr21	+	34182707	34183192	34180714	34180793	34188767	34189066	122,151,137,90	0,6,0,0	99153147134	1,0,6,0	584	99	0.0658291	0.4376032664760725	1.0,0.81,1.0,1.0	0.944,1.0,0.806,1.0	0.015	Background
ENSG00000227456	LINC00310	chr21	+	34188216	34188662	34180759	34180793	34188767	34188877	54,22,27,27	0,6,0,0	18,34,6,29	1,0,6,0	545	99	0.481217	1	1.0,0.4,1.0,1.0	0.766,1.0,0.154,1.0	0.12	Background
ENSG00000227456	LINC00310	chr21	+	34188216	34188662	34182707	34183118	34188767	34188877	53,29,20,25	0,0,0,0	16,30,6,31	4,0,0,7	545	99	4.3056928547e-6	1.3077666439614e-4	1.0,1.0,1.0,1.0	0.421,1.0,1.0,0.446	0.283	Significant
ENSG00000227456	LINC00310	chr21	+	34188216	34188662	34182707	34183192	34188767	34188877	53,21,19,23	0,0,0,0	14,30,6,27	0,0,2,2	545	99	0.304788	1	1.0,1.0,1.0,1.0	1.0,1.0,0.353,0.71	0.234	Background
ENSG00000227456	LINC00310	chr21	+	34188216	34188662	34185865	34185946	34188767	34188877	53,21,19,23	0,0,0,0	14,30,6,26	0,0,0,1	545	99	1	1	1.0,1.0,1.0,1.0	1.0,1.0,1.0,0.825	0.044	Background
ENSG00000232692	NA	chr21	+	26413051	26413266	26387725	26387782	26470750	26471698	35,12,21,20	0,1,0,0	26,33,40,35	0,4,2,2	314	99	0.0010012	0.0150558	1.0,0.791,1.0,1.0	1.0,0.722,0.863,0.847	0.09	Background
ENSG00000232692	NA	chr21	+	26470559	26470646	26387723	26387782	26470750	26471102	4,0,0,0	0,1,0,0	0,0,0,0	0,4,2,2	186	99	1	1	1.0,0.0,NA,NA	NA,0.0,0.0,0.0	0.5	Background
ENSG00000241837	ATP5PO	chr21	-	33903934	33904021	33903452	33903639	33907340	33907453	1.06391e+19	2,0,0,0	7.911e+16	0,0,2,0	186	99	1	1	1.0,1.0,1.0,1.0	1.0,1.0,1.0,1.0	0	Background
ENSG00000241837	ATP5PO	chr21	-	33906448	33906500	33903934	33904021	33906727	33906794	6,4,11,9	0,2,0,0	6,2,4,3	0,0,0,6	151	99	0.133819	0.7392337559747939	1.0,0.567,1.0,1.0	1.0,1.0,1.0,0.247	0.08	Background
ENSG00000241837	ATP5PO	chr21	-	33906448	33906500	33903934	33904021	33907340	33907453	10,16,22,18	7126746163037820	6,5,15,9	5384629461326820	151	99	1	1	0.001,0.001,0.002,0.002	0.001,0.001,0.002,0.001	0	Background
ENSG00000241837	ATP5PO	chr21	-	33906448	33906500	33903934	33904021	33912288	33912399	6,4,10,9	76,46,57,65	6,2,6,3	44,43,46,47	151	99	0.3354	1	0.049,0.054,0.103,0.083	0.082,0.03,0.079,0.04	0.015	Background
ENSG00000241837	ATP5PO	chr21	-	33906448	33907453	33903934	33904021	33909081	33909211	5786589350555920	15,19,27,11	4495500147855110	15,10,12,15	1104	99	0.350576	1	0.972,0.965,0.944,0.98	0.964,0.978,0.973,0.968	-0.006	Background
ENSG00000241837	ATP5PO	chr21	-	33906448	33907453	33903934	33904021	33914449	33915768	116127117122	0,2,1,2	123,96,124,86	0,0,0,0	1104	99	0.422913	1	1.0,0.851,0.913,0.845	1.0,1.0,1.0,1.0	-0.098	Background
ENSG00000241837	ATP5PO	chr21	-	33906725	33906821	33903934	33904021	33907340	33907416	11,3,2,13	7126746163037820	0,0,0,2	5384629461326820	195	99	1	1	0.001,0.0,0.0,0.001	0.0,0.0,0.0,0.0	0.001	Background
ENSG00000241837	ATP5PO	chr21	-	33906727	33906794	33903934	33904021	33907340	33907412	27,35,11,23	7126746163037820	13,4,6,8	5384629461326820	166	99	1	1	0.002,0.003,0.001,0.002	0.001,0.0,0.001,0.001	0.001	Background
ENSG00000241837	ATP5PO	chr21	-	33906727	33906794	33903934	33904021	33909081	33909211	1,0,0,0	15,19,27,11	0,0,0,1	15,10,12,15	166	99	1	1	0.038,0.0,0.0,0.0	0.0,0.0,0.0,0.038	0	Background
ENSG00000241837	ATP5PO	chr21	-	33906727	33906794	33906448	33906500	33907340	33907412	27,33,12,23	4,12,12,9	13,4,6,2	0,3,11,6	166	99	0.368747	1	0.801,0.621,0.374,0.604	1.0,0.443,0.245,0.166	0.137	Background
ENSG00000241837	ATP5PO	chr21	-	33907340	33907453	33903934	33904021	33909081	33909095	1.28311e+19	15,19,27,11	9.83311e+18	15,10,12,15	212	99	1	1	0.998,0.997,0.995,0.998	0.997,0.998,0.998,0.997	0	Background
ENSG00000241837	ATP5PO	chr21	-	33907340	33907453	33903934	33904021	33912288	33912399	5745620854796680	76,46,57,65	4440520650065690	44,43,46,47	212	99	0.276583	1	0.972,0.984,0.978,0.98	0.979,0.983,0.981,0.983	-0.003	Background
ENSG00000241837	ATP5PO	chr21	-	33907340	33907453	33903934	33904021	33914449	33914500	5711616154376630	0,2,1,2	4422516049635620	0,0,0,0	212	99	1	1	1.0,0.999,1.0,0.999	1.0,1.0,1.0,1.0	0	Background
ENSG00000241837	ATP5PO	chr21	-	33907340	33907453	33906448	33906500	33912288	33912399	75105113106	0,0,0,0	95,97,103,89	0,0,2,0	212	99	1	1	1.0,1.0,1.0,1.0	1.0,1.0,0.96,1.0	0.01	Background
ENSG00000241837	ATP5PO	chr21	-	33909081	33909211	33903934	33904021	33912288	33912399	7921774465398340	76,46,57,65	5506617665266410	44,43,46,47	229	99	0.479286	1	0.978,0.986,0.98,0.982	0.982,0.984,0.984,0.983	-0.002	Background
ENSG00000241837	ATP5PO	chr21	-	33912288	33912399	33903934	33904021	33914449	33914500	6043631449796670	0,2,1,2	4415490948284820	0,0,0,0	210	99	1	1	1.0,0.999,1.0,0.999	1.0,1.0,1.0,1.0	0	Background
ENSG00000157542	KCNJ6	chr21	-	37714210	37715131	37607372	37625484	37840657	37840709	2527317326742110	5,6,5,8	1832227021692220	6,8,11,8	1020	99	0.0517385	0.3648233869003216	0.98,0.981,0.981,0.962	0.967,0.965,0.95,0.964	0.015	Background
ENSG00000157542	KCNJ6	chr21	-	37714210	37715131	37607372	37625484	37915883	37916457	2105267022301780	1,0,0,0	1521190717951830	0,0,0,0	1020	99	1	1	0.995,1.0,1.0,1.0	1.0,1.0,1.0,1.0	-0.001	Background
ENSG00000157542	KCNJ6	chr21	-	37840657	37840709	37607372	37625484	37915883	37916457	131,147,116,87	1,0,0,0	118113117107	0,0,0,0	151	99	1	1	0.988,1.0,1.0,1.0	1.0,1.0,1.0,1.0	-0.003	Background
ENSG00000157542	KCNJ6	chr21	-	37840657	37840709	37714210	37715131	37915883	37916457	517616528379	0,0,0,2	396430455470	0,0,0,2	151	99	1	1	1.0,1.0,1.0,0.992	1.0,1.0,1.0,0.994	0	Background
ENSG00000205929	C21orf62	chr21	-	32807641	32807716	32790672	32794485	32810573	32810654	9191013887667	551544462358	7681006805902	408506424454	174	99	0.455836	1	0.487,0.514,0.522,0.515	0.517,0.531,0.519,0.531	-0.015	Background
ENSG00000205929	C21orf62	chr21	-	32807641	32807716	32790672	32794485	32813591	32813703	250291200174	523579517345	204231194182	457518412446	174	99	0.58024	1	0.214,0.222,0.18,0.223	0.203,0.202,0.211,0.188	0.009	Background
ENSG00000205929	C21orf62	chr21	-	32810573	32810654	32793563	32794485	32813591	32813689	1734165313701100	523579517345	1255155211891310	457518412446	180	99	0.689444	1	0.646,0.611,0.593,0.638	0.602,0.622,0.613,0.619	0.008	Background
ENSG00000205929	C21orf62	chr21	-	32810573	32810654	32807641	32807716	32813591	32813689	1923189016711280	12,11,14,14	1439191214221630	3,21,6,0	180	99	0.270852	1	0.989,0.99,0.985,0.981	0.996,0.98,0.992,1.0	-0.006	Background
ENSG00000159086	PAXBP1	chr21	-	32743247	32743314	32738172	32738319	32743677	32743754	93,56,46,41	2,0,2,0	275,46,48,67	4,0,2,3	166	99	0.178325	0.9108552494383264	0.965,1.0,0.932,1.0	0.976,1.0,0.935,0.93	0.014	Background
ENSG00000159086	PAXBP1	chr21	-	32745573	32745718	32738172	32738319	32748498	32748698	232297198190	6,4,8,0	152188144215	0,1,0,0	244	99	2.09255201642e-4	0.00399288	0.94,0.968,0.909,1.0	1.0,0.987,1.0,1.0	-0.042	Background
ENSG00000159086	PAXBP1	chr21	-	32745573	32745718	32744791	32744913	32748498	32748698	634702601536	3,11,12,10	399509477579	0,0,0,0	244	99	1.05158355024e-6	3.6912227156315786e-5	0.988,0.963,0.953,0.956	1.0,1.0,1.0,1.0	-0.035	Background
ENSG00000159086	PAXBP1	chr21	-	32750916	32751032	32748498	32748698	32751118	32751218	393410357388	22,15,10,16	361334302393	19,9,7,11	215	99	0.287943	1	0.892,0.926,0.943,0.918	0.897,0.945,0.952,0.943	-0.014	Background
ENSG00000159086	PAXBP1	chr21	-	32761058	32761162	32759401	32759994	32762095	32762317	749698770714	0,0,0,4	501653719789	0,0,0,0	203	99	1	1	1.0,1.0,1.0,0.989	1.0,1.0,1.0,1.0	-0.003	Background
ENSG00000142149	HUNK	chr21	+	31924467	31924760	31873019	31873935	31940164	31940220	648775733515	0,0,0,0	665730671701	0,0,0,1	392	99	1	1	1.0,1.0,1.0,1.0	1.0,1.0,1.0,0.994	0.002	Background
ENSG00000142149	HUNK	chr21	+	31940164	31940220	31924467	31924760	31946035	31946171	242304276212	4,3,0,1	200273305303	0,0,2,0	155	99	1	1	0.975,0.985,1.0,0.993	1.0,1.0,0.99,1.0	-0.009	Background
ENSG00000142149	HUNK	chr21	+	31946035	31946171	31924467	31924760	31968249	31968334	38,34,18,39	0,0,0,0	28,16,17,42	1,0,0,0	235	99	1	1	1.0,1.0,1.0,1.0	0.922,1.0,1.0,1.0	0.019	Background
ENSG00000142149	HUNK	chr21	+	31946035	31946171	31940164	31940220	31958842	31958970	444459360331	0,2,0,0	344352431492	0,2,0,0	235	99	1	1	1.0,0.99,1.0,1.0	1.0,0.987,1.0,1.0	0.001	Background
ENSG00000142149	HUNK	chr21	+	31958842	31958970	31946035	31946171	31968249	31968385	430495343323	2,2,4,0	426374421450	0,0,1,0	227	99	1	1	0.989,0.991,0.974,1.0	1.0,1.0,0.995,1.0	-0.01	Background
ENSG00000142149	HUNK	chr21	+	31983525	31983609	31974177	31974717	31990128	31990176	427585448348	0,0,0,2	404449450531	0,0,0,1	183	99	1	1	1.0,1.0,1.0,0.989	1.0,1.0,1.0,0.997	-0.002	Background
ENSG00000142149	HUNK	chr21	+	31983525	31983609	31974177	31974717	31995767	31995927	154,230,155,69	0,2,0,0	169144176184	0,0,0,4	183	99	1	1	1.0,0.984,1.0,1.0	1.0,1.0,1.0,0.961	0.006	Background
ENSG00000142149	HUNK	chr21	+	31990128	31990176	31974177	31974717	31995767	31995927	112,110,103,61	0,2,0,0	84,101,121,92	0,0,0,4	147	99	1	1	1.0,0.974,1.0,1.0	1.0,1.0,1.0,0.939	0.009	Background
ENSG00000142149	HUNK	chr21	+	31990128	31990176	31983525	31983609	31995767	31995927	416500431345	25,40,39,11	343423420457	26,17,24,25	147	99	0.241966	1	0.918,0.894,0.882,0.955	0.899,0.944,0.922,0.925	-0.01	Background
ENSG00000227330	NA	chr21	-	18034519	18034629	18024679	18024750	18099932	18100018	0,3,4,0	0,2,0,0	4,11,6,2	0,0,0,0	209	99	1	1	NA,0.415,1.0,NA	1.0,1.0,1.0,1.0	-0.292	Background
ENSG00000227330	NA	chr21	-	18099932	18100018	18034519	18034629	18114766	18114904	3,5,6,0	0,0,0,0	6,14,7,4	2,0,0,2	185	99	1	1	1.0,1.0,1.0,NA	0.616,1.0,1.0,0.517	0.217	Background
ENSG00000232560	LINC01549	chr21	+	17441676	17441843	17438820	17438997	17444082	17444200	12,3,8,6	0,1,1,4	2,11,4,3	2,0,1,1	266	99	0.840675	1	1.0,0.528,0.749,0.358	0.271,1.0,0.598,0.528	0.06	Background
ENSG00000232560	LINC01549	chr21	+	17444082	17444200	17438820	17438997	17448864	17450104	5,7,2,11	2,0,0,4	6,7,4,7	5,0,2,5	217	99	0.140454	0.766097	0.533,1.0,1.0,0.556	0.354,1.0,0.477,0.39	0.217	Background
ENSG00000273492	APP-DT	chr21	+	26180536	26180601	26170880	26171052	26214744	26214861	15,12,8,5	12,12,0,12	25,16,13,15	7,10,14,5	164	99	0.612509	1	0.43,0.376,1.0,0.201	0.683,0.491,0.359,0.644	-0.042	Background
ENSG00000273492	APP-DT	chr21	+	26180536	26180601	26170880	26171052	26215701	26217368	17,17,18,6	2,2,1,0	23,18,9,17	4,4,5,4	164	99	0.003245	0.0402803	0.837,0.837,0.916,1.0	0.776,0.731,0.521,0.72	0.21	Significant
ENSG00000273492	APP-DT	chr21	+	26214744	26214861	26170870	26171052	26215701	26217368	48,35,32,37	2,2,1,0	44,47,58,40	4,4,5,4	216	99	0.00333609	0.0411909	0.917,0.889,0.936,1.0	0.834,0.843,0.842,0.821	0.101	Background
ENSG00000273492	APP-DT	chr21	+	26214744	26214861	26180536	26180601	26215701	26217368	38,25,34,26	4,7,12,2	47,41,48,36	8,6,0,3	216	99	0.0731272	0.47321382442042126	0.813,0.621,0.565,0.856	0.729,0.758,1.0,0.846	-0.12	Background
ENSG00000156261	CCT8	chr21	-	29060540	29060660	29056321	29056552	29061252	29061376	9.0371e+17	4,2,0,4	5365655066516950	0,0,0,0	219	99	1	1	0.999,1.0,1.0,0.999	1.0,1.0,1.0,1.0	0	Background
ENSG00000156261	CCT8	chr21	-	29061252	29061417	29056321	29056552	29062489	29062556	1196150412221390	0,1,0,0	657938759999	0,0,0,0	264	99	1	1	1.0,0.998,1.0,1.0	1.0,1.0,1.0,1.0	0	Background
ENSG00000156261	CCT8	chr21	-	29061495	29061567	29061252	29061417	29062127	29062243	9.90311e+17	2,2,0,0	6283721673277160	0,0,0,0	171	99	1	1	1.0,1.0,1.0,1.0	1.0,1.0,1.0,1.0	0	Background
ENSG00000156261	CCT8	chr21	-	29061495	29061567	29061252	29061417	29062327	29062415	3031338426853400	2,0,0,0	1686210021342040	0,0,0,0	171	99	1	1	0.999,1.0,1.0,1.0	1.0,1.0,1.0,1.0	0	Background
ENSG00000156261	CCT8	chr21	-	29061495	29061567	29061252	29061417	29062489	29062556	3031337926833400	0,0,2,0	1686210021342040	0,0,0,0	171	99	1	1	1.0,1.0,0.999,1.0	1.0,1.0,1.0,1.0	0	Background
ENSG00000156261	CCT8	chr21	-	29062127	29062243	29061252	29061417	29062327	29062415	4785569243415430	2,0,0,0	2757358234023700	0,0,0,0	215	99	1	1	0.999,1.0,1.0,1.0	1.0,1.0,1.0,1.0	0	Background
ENSG00000156261	CCT8	chr21	-	29062127	29062243	29061495	29061567	29062327	29062415	1.16301e+19	5,8,2,0	7343866185778790	0,0,0,0	215	99	1	1	0.999,0.999,1.0,1.0	1.0,1.0,1.0,1.0	0	Background
ENSG00000156261	CCT8	chr21	-	29062327	29062415	29061252	29061417	29062489	29062556	1133134310561270	0,0,2,0	798835816892	0,0,0,0	187	99	1	1	1.0,1.0,0.996,1.0	1.0,1.0,1.0,1.0	-0.001	Background
ENSG00000156261	CCT8	chr21	-	29062327	29062415	29061495	29061567	29062489	29062556	1136135110581270	5,3,0,0	798835816892	0,0,0,0	187	99	1	1	0.992,0.996,1.0,1.0	1.0,1.0,1.0,1.0	-0.003	Background
ENSG00000156261	CCT8	chr21	-	29062489	29062556	29056321	29056552	29066715	29066777	0,5,0,0	0,0,2,0	2,0,0,1	0,0,0,0	166	99	1	1	NA,1.0,0.0,NA	1.0,NA,NA,1.0	-0.5	Background
ENSG00000156261	CCT8	chr21	-	29063351	29063530	29062489	29062556	29064967	29065105	1.03281e+18	0,0,4,0	6229758771697830	0,0,0,0	278	99	1	1	1.0,1.0,0.999,1.0	1.0,1.0,1.0,1.0	0	Background
ENSG00000156261	CCT8	chr21	-	29063351	29063530	29062489	29062556	29066715	29066777	2905342127433160	0,1,0,0	1956208221522290	0,0,0,0	278	99	1	1	1.0,0.999,1.0,1.0	1.0,1.0,1.0,1.0	0	Background
ENSG00000156261	CCT8	chr21	-	29064967	29065105	29062489	29062556	29066715	29066777	4361501838013560	0,1,0,0	2338303227373250	0,0,0,0	237	99	1	1	1.0,1.0,1.0,1.0	1.0,1.0,1.0,1.0	0	Background
ENSG00000156261	CCT8	chr21	-	29064967	29065105	29063351	29063530	29066715	29066777	1.17811e+19	4,7,0,6	6606852677488780	0,4,0,0	237	99	1	1	0.999,0.999,1.0,0.999	1.0,0.999,1.0,1.0	0	Background
ENSG00000156261	CCT8	chr21	-	29066715	29066777	29063351	29063530	29066890	29067071	11981298798644	0,1,0,0	1036804757645	0,0,0,0	161	99	1	1	1.0,0.999,1.0,1.0	1.0,1.0,1.0,1.0	0	Background
ENSG00000156261	CCT8	chr21	-	29066890	29067071	29066715	29066777	29067555	29067705	5661633446103910	4,2,2,2	3688380237043960	0,0,0,0	280	99	1	1	0.998,0.999,0.999,0.999	1.0,1.0,1.0,1.0	-0.001	Background
ENSG00000156261	CCT8	chr21	-	29069422	29069502	29067555	29067705	29070246	29070337	7845869970767840	10,3,0,13	5402525955295850	4,2,0,2	179	99	1	1	0.998,0.999,1.0,0.997	0.999,0.999,1.0,0.999	-0.001	Background
ENSG00000156261	CCT8	chr21	-	29069422	29069502	29067555	29067705	29073530	29073565	3004327825492570	14,12,4,12	2112196420922320	2,4,4,6	179	99	1	1	0.992,0.993,0.997,0.992	0.998,0.996,0.997,0.995	-0.003	Background
ENSG00000156261	CCT8	chr21	-	29070246	29070337	29067555	29067705	29073259	29073351	226191265219	6,2,1,10	64,71,69,109	0,0,0,0	190	99	9.3881694679e-4	0.0142487	0.952,0.98,0.993,0.919	1.0,1.0,1.0,1.0	-0.039	Background
ENSG00000156261	CCT8	chr21	-	29070246	29070337	29067555	29067705	29073530	29073565	4630539449455240	14,12,4,12	3034366035083520	2,4,4,6	190	99	1	1	0.994,0.996,0.998,0.996	0.999,0.998,0.998,0.997	-0.002	Background
ENSG00000156261	CCT8	chr21	-	29070246	29070337	29069422	29069502	29073530	29073565	9.48611e+17	0,0,0,0	6365701169607070	0,0,0,2	190	99	1	1	1.0,1.0,1.0,1.0	1.0,1.0,1.0,0.999	0	Background
ENSG00000156261	CCT8	chr21	-	29071951	29071988	29070246	29070337	29073205	29073432	40,42,44,33	14,21,17,6	16,25,29,22	0,8,5,0	136	99	0.00256303	0.0331669	0.675,0.593,0.653,0.8	1.0,0.695,0.809,1.0	-0.196	Significant
ENSG00000156261	CCT8	chr21	-	29071951	29071988	29070246	29070337	29073259	29073351	60,61,67,48	225215293230	17,33,32,33	54,56,61,84	136	99	2.51936166951e-4	0.0046738	0.163,0.171,0.143,0.132	0.186,0.3,0.276,0.222	-0.094	Background
ENSG00000156261	CCT8	chr21	-	29071951	29071988	29070246	29070337	29073505	29073639	33,38,40,28	40,42,24,20	15,27,27,20	16,38,34,37	136	99	0.0430295	0.3173463816321411	0.375,0.397,0.548,0.505	0.406,0.341,0.366,0.282	0.108	Background
ENSG00000156261	CCT8	chr21	-	29071951	29071988	29070246	29070337	29073530	29073797	120,102,102,72	5788676561566620	53,95,59,67	3806447344554420	136	99	0.9611	1	0.015,0.011,0.012,0.008	0.01,0.015,0.01,0.011	0	Background
ENSG00000156304	SCAF4	chr21	-	31685397	31685484	31683994	31685240	31685567	31685733	1238128710841060	1,0,0,0	97598911711130	0,0,0,0	186	99	1	1	0.998,1.0,1.0,1.0	1.0,1.0,1.0,1.0	0	Background
ENSG00000156304	SCAF4	chr21	-	31685567	31685733	31683994	31685240	31692348	31692449	254264219213	0,2,0,0	249237252237	0,0,0,0	265	99	1	1	1.0,0.98,1.0,1.0	1.0,1.0,1.0,1.0	-0.005	Background
ENSG00000156304	SCAF4	chr21	-	31688306	31688464	31685567	31685733	31692348	31692449	10841200891950	0,0,0,0	859915984990	2,0,0,0	257	99	1	1	1.0,1.0,1.0,1.0	0.994,1.0,1.0,1.0	0.002	Background
ENSG00000156304	SCAF4	chr21	-	31690796	31690953	31688306	31688464	31691816	31691930	1395144111801210	1,5,8,2	883111112791276	0,0,0,0	256	99	1	1	0.998,0.991,0.983,0.996	1.0,1.0,1.0,1.0	-0.008	Background
ENSG00000156304	SCAF4	chr21	-	31691816	31691930	31688306	31688464	31692348	31692449	468493355423	0,2,0,0	316373322397	0,0,0,0	213	99	1	1	1.0,0.991,1.0,1.0	1.0,1.0,1.0,1.0	-0.002	Background
ENSG00000156304	SCAF4	chr21	-	31694203	31694289	31693293	31693484	31694812	31694980	497554397340	3,0,0,11	350451380402	0,0,0,0	185	99	0.893249	1	0.989,1.0,1.0,0.943	1.0,1.0,1.0,1.0	-0.017	Background
ENSG00000156304	SCAF4	chr21	-	31700994	31701171	31696568	31696750	31701775	31701823	1491160712781160	11,18,18,2	1203148115141350	6,0,2,0	276	99	1.958274071e-5	5.048924925725e-4	0.98,0.97,0.962,0.995	0.986,1.0,0.996,1.0	-0.019	Background
ENSG00000156304	SCAF4	chr21	-	31705422	31705467	31703764	31703926	31706273	31706357	170,202,102,99	0,2,0,0	180136102129	0,0,0,0	144	99	1	1	1.0,0.986,1.0,1.0	1.0,1.0,1.0,1.0	-0.004	Background
ENSG00000236532	LINC01695	chr21	-	28170077	28170143	28163601	28163717	28212239	28212348	0,0,0,0	0,0,2,0	0,0,0,1	0,1,1,0	165	99	1	1	NA,NA,0.0,NA	NA,0.0,0.0,1.0	-0.333	Background
ENSG00000236532	LINC01695	chr21	-	28217177	28217347	28212305	28212351	28225883	28225991	4,0,2,10	0,0,0,8	2,17,2,10	0,0,0,0	269	99	1	1	1.0,NA,1.0,0.315	1.0,1.0,1.0,1.0	-0.228	Background
ENSG00000248476	BACH1-IT1	chr21	+	29352578	29352663	29351633	29351813	29361030	29361243	11,2,4,3	0,0,0,0	0,1,4,2	1,0,1,2	184	99	0.217415	1	1.0,1.0,1.0,1.0	0.0,1.0,0.683,0.35	0.492	Background
ENSG00000248476	BACH1-IT1	chr21	+	29361030	29361243	29351633	29351813	29361551	29361894	6,2,1,8	1,1,1,1	6,0,2,10	0,2,3,0	312	99	0.956565	1	0.656,0.388,0.241,0.717	1.0,0.0,0.175,1.0	-0.043	Background
ENSG00000243927	MRPS6	chr21	+	34102834	34102908	34073223	34073268	34125340	34125480	5,5,4,2	43,63,55,59	0,0,0,16	48,35,56,51	173	99	0.721981	1	0.062,0.043,0.04,0.019	0.0,0.0,0.0,0.152	0.003	Background
ENSG00000243927	MRPS6	chr21	+	34102834	34102908	34073548	34073745	34125340	34125480	85,66,59,65	4764551647135160	12,20,11,48	2697292325172850	173	99	1	1	0.01,0.007,0.007,0.007	0.003,0.004,0.002,0.01	0.003	Background
ENSG00000243927	MRPS6	chr21	+	34103496	34103519	34102834	34102908	34125340	34125480	157177115135	5,0,6,4	54,51,82,88	0,0,0,16	122	99	0.130098	0.7240399187846325	0.962,1.0,0.94,0.965	1.0,1.0,1.0,0.817	0.012	Background
ENSG00000243927	MRPS6	chr21	+	34125340	34125480	34073223	34073268	34142407	34143030	6037663057597150	1,2,0,0	3014335134563910	0,4,0,0	239	99	1	1	1.0,0.999,1.0,1.0	1.0,0.997,1.0,1.0	0.001	Background
ENSG00000243927	MRPS6	chr21	+	34125340	34125480	34073577	34073745	34142407	34143030	1.05741e+19	57,38,54,73	5580612258146620	44,55,57,54	239	99	4.65168235864e-6	1.4021940893451e-4	0.987,0.992,0.987,0.986	0.981,0.979,0.977,0.981	0.009	Background
ENSG00000243927	MRPS6	chr21	+	34125340	34125480	34103496	34103519	34142407	34143030	6129672158147220	4,4,1,4	3012336634683940	6,15,8,1	239	99	1	1	0.998,0.999,1.0,0.999	0.995,0.989,0.994,0.999	0.005	Background
ENSG00000142207	URB1	chr21	-	32317675	32317917	32316465	32317065	32319216	32319414	10241051886926	0,0,3,1	602740643707	3,0,4,0	341	99	1	1	1.0,1.0,0.988,0.996	0.983,1.0,0.979,1.0	0.005	Background
ENSG00000142207	URB1	chr21	-	32337093	32337157	32334162	32334334	32338706	32338900	152142163114	0,0,2,0	109,118,84,93	0,0,0,0	163	99	1	1	1.0,1.0,0.98,1.0	1.0,1.0,1.0,1.0	-0.005	Background
ENSG00000142207	URB1	chr21	-	32337403	32337514	32337093	32337157	32338706	32338900	369373305282	1,5,6,0	243210216221	0,0,0,0	210	99	0.623533	1	0.994,0.972,0.96,1.0	1.0,1.0,1.0,1.0	-0.018	Background
ENSG00000142207	URB1	chr21	-	32344569	32344756	32341465	32341524	32345373	32345575	8891056897871	0,0,1,2	523689687739	0,0,0,0	286	99	1	1	1.0,1.0,0.997,0.993	1.0,1.0,1.0,1.0	-0.003	Background
ENSG00000142207	URB1	chr21	-	32345373	32345575	32341465	32341524	32346955	32347811	426435400432	0,0,4,0	303282335282	0,0,0,0	301	99	1	1	1.0,1.0,0.97,1.0	1.0,1.0,1.0,1.0	-0.008	Background
ENSG00000142207	URB1	chr21	-	32352709	32352906	32350703	32350922	32353932	32354103	765777523557	8,2,5,22	557469515575	7,0,0,0	296	99	1.21366532277e-5	3.312548515815e-4	0.97,0.992,0.972,0.894	0.964,1.0,1.0,1.0	-0.034	Background
ENSG00000142207	URB1	chr21	-	32352709	32352906	32350703	32350922	32354858	32354997	438493357346	4,3,4,0	360287309379	2,0,0,0	296	99	0.670551	1	0.973,0.982,0.968,1.0	0.984,1.0,1.0,1.0	-0.015	Background
ENSG00000142207	URB1	chr21	-	32353932	32354103	32350703	32350922	32354858	32354997	325332239210	4,3,4,0	193258201247	2,0,0,0	270	99	0.22707	1	0.968,0.976,0.956,1.0	0.973,1.0,1.0,1.0	-0.018	Background
ENSG00000142207	URB1	chr21	-	32353932	32354103	32352709	32352906	32354858	32354997	644616402399	0,2,2,0	383440407443	0,0,0,0	270	99	1	1	1.0,0.991,0.987,1.0	1.0,1.0,1.0,1.0	-0.005	Background
ENSG00000142207	URB1	chr21	-	32357536	32357656	32355448	32355565	32359795	32359908	433504452387	7,2,2,0	338390246418	2,2,0,0	219	99	0.930653	1	0.965,0.991,0.99,1.0	0.987,0.989,1.0,1.0	-0.008	Background
ENSG00000142207	URB1	chr21	-	32363155	32363329	32361891	32362021	32366617	32366755	747869698497	0,4,3,0	430520526548	0,0,0,0	273	99	1	1	1.0,0.987,0.988,1.0	1.0,1.0,1.0,1.0	-0.006	Background
ENSG00000142207	URB1	chr21	-	32366617	32366755	32363155	32363329	32368402	32368598	483541400274	0,1,1,0	268303298332	0,2,2,2	237	99	1	1	1.0,0.996,0.994,1.0	1.0,0.984,0.984,0.986	0.009	Background
ENSG00000142207	URB1	chr21	-	32368402	32368598	32366617	32366755	32372506	32372631	561672521426	0,0,2,0	386370361381	0,0,0,0	295	99	1	1	1.0,1.0,0.989,1.0	1.0,1.0,1.0,1.0	-0.003	Background
ENSG00000142207	URB1	chr21	-	32375397	32375483	32373646	32373772	32383421	32383554	44,86,67,24	13,9,9,9	62,45,55,38	0,0,0,0	185	99	4.5741188614599995e-14	4.435629641368127e-12	0.644,0.836,0.799,0.588	1.0,1.0,1.0,1.0	-0.283	Significant
ENSG00000142207	URB1	chr21	-	32378444	32378541	32375397	32375483	32383421	32383554	305415366194	2,1,8,8	261257218234	0,0,0,0	196	99	0.00546391	0.0616938	0.987,0.995,0.959,0.925	1.0,1.0,1.0,1.0	-0.034	Background
ENSG00000142207	URB1	chr21	-	32385544	32385684	32384312	32384464	32392768	32393012	414427342325	17,20,19,14	222314305303	0,0,0,0	239	99	0	0	0.91,0.898,0.882,0.906	1.0,1.0,1.0,1.0	-0.101	Background
ENSG00000232079	LINC01697	chr21	+	28102549	28102769	28048403	28048537	28130529	28130622	0,0,0,0	1,0,0,0	4,4,0,4	4,2,3,2	319	99	1	1	0.0,NA,NA,NA	0.237,0.383,0.0,0.383	-0.251	Background
ENSG00000232079	LINC01697	chr21	+	28130529	28130622	28048403	28048537	28135313	28135708	0,0,0,0	0,0,1,0	6,4,3,2	2,0,2,0	192	99	1	1	NA,NA,0.0,NA	0.607,1.0,0.436,1.0	-0.761	Background
ENSG00000154646	TMPRSS15	chr21	-	18315145	18315256	18312944	18313077	18326431	18326572	6,2,6,2	0,0,2,0	3,11,9,2	0,0,0,0	210	99	1	1	1.0,1.0,0.586,1.0	1.0,1.0,1.0,1.0	-0.104	Background
ENSG00000154646	TMPRSS15	chr21	-	18379282	18379318	18372192	18372324	18383626	18383778	0,8,0,6	0,3,12,0	2,2,0,1	5,2,0,2	135	99	1	1	NA,0.662,0.0,1.0	0.227,0.423,NA,0.268	0.248	Background
ENSG00000154646	TMPRSS15	chr21	-	18380539	18380584	18379282	18379318	18383626	18383778	2,2,0,0	0,0,0,6	0,1,0,5	2,2,0,1	144	99	1	1	1.0,1.0,NA,0.0	0.0,0.256,NA,0.775	0.323	Background
ENSG00000100376	FAM118A	chr22	+	45321601	45321793	45310136	45310183	45322041	45322215	8,11,4,4	0,2,0,1	10,20,13,15	4,0,0,0	291	99	0.53088	1	1.0,0.652,1.0,0.576	0.46,1.0,1.0,1.0	-0.058	Background
ENSG00000100376	FAM118A	chr22	+	45321601	45321793	45310136	45310183	45322370	45322383	8,6,8,0	177204176168	5,12,8,6	154190161162	291	99	0.225043	1	0.015,0.01,0.015,0.0	0.011,0.021,0.017,0.012	-0.005	Background
ENSG00000100376	FAM118A	chr22	+	45321601	45321793	45318479	45318640	45322041	45322215	6,11,2,4	0,0,0,2	9,15,7,17	2,0,0,3	291	99	0.651757	1	1.0,1.0,1.0,0.405	0.605,1.0,1.0,0.658	0.036	Background
ENSG00000100376	FAM118A	chr22	+	45321601	45321793	45318479	45318640	45322370	45322383	6,6,6,0	4,10,11,12	4,7,2,8	3,6,4,10	291	99	0.177384	0.90749	0.338,0.17,0.157,0.0	0.312,0.284,0.145,0.214	-0.072	Background
ENSG00000100376	FAM118A	chr22	+	45321601	45321793	45318790	45318960	45322370	45322383	6,4,6,0	2,2,0,1	4,7,2,4	0,3,0,0	291	99	0.0121869	0.11809299930280798	0.505,0.405,1.0,0.0	1.0,0.443,1.0,1.0	-0.383	Background
ENSG00000100376	FAM118A	chr22	+	45322041	45322215	45310136	45310183	45322370	45322383	3,8,17,10	177204176168	13,14,33,22	154190161162	273	99	2.70355356151e-5	6.702283074062e-4	0.006,0.014,0.034,0.021	0.03,0.026,0.069,0.047	-0.024	Background
ENSG00000100376	FAM118A	chr22	+	45322041	45322215	45318479	45318640	45322370	45322383	3,6,17,11	4,10,11,12	11,14,33,25	3,6,4,10	273	99	4.40640533848e-4	0.00753434	0.214,0.179,0.359,0.249	0.571,0.458,0.749,0.476	-0.313	Significant
ENSG00000100376	FAM118A	chr22	+	45322041	45322215	45321601	45321793	45322370	45322383	3,11,17,13	0,0,4,0	14,24,38,33	0,2,0,2	273	99	0.468114	1	1.0,1.0,0.606,1.0	1.0,0.813,1.0,0.857	-0.016	Background
ENSG00000100376	FAM118A	chr22	+	45327841	45328063	45323174	45323427	45330602	45330731	592653519573	8,13,13,9	554536470509	9,9,6,2	321	99	0.102728	0.6093515248410057	0.958,0.939,0.925,0.952	0.95,0.948,0.96,0.987	-0.018	Background
ENSG00000100376	FAM118A	chr22	+	45327841	45328063	45323174	45323427	45332424	45332710	434445355406	2,4,6,6	348377308337	0,5,6,0	321	99	0.283609	1	0.985,0.972,0.948,0.954	1.0,0.959,0.941,1.0	-0.01	Background
ENSG00000100376	FAM118A	chr22	+	45327841	45328063	45323174	45323427	45335349	45335382	431444353406	0,0,0,2	348377310337	0,0,0,0	321	99	1	1	1.0,1.0,1.0,0.984	1.0,1.0,1.0,1.0	-0.004	Background
ENSG00000100376	FAM118A	chr22	+	45330602	45330731	45323174	45323427	45332424	45332691	187238205219	2,4,6,6	154220226155	0,5,6,0	228	99	0.215174	1	0.976,0.963,0.937,0.941	1.0,0.95,0.942,1.0	-0.019	Background
ENSG00000100376	FAM118A	chr22	+	45330602	45330731	45323174	45323427	45335349	45335382	5,15,18,8	0,0,0,2	21,12,6,6	0,0,0,0	228	99	1	1	1.0,1.0,1.0,0.635	1.0,1.0,1.0,1.0	-0.091	Background
ENSG00000100376	FAM118A	chr22	+	45330602	45330731	45327841	45328063	45332424	45332691	336429357374	3,1,2,0	347369380325	0,0,0,0	228	99	1	1	0.98,0.995,0.987,1.0	1.0,1.0,1.0,1.0	-0.009	Background
ENSG00000100376	FAM118A	chr22	+	45330602	45330731	45327841	45328063	45335349	45335382	152201164159	0,0,0,0	207156143170	0,0,2,0	228	99	1	1	1.0,1.0,1.0,1.0	1.0,1.0,0.969,1.0	0.008	Background
ENSG00000100376	FAM118A	chr22	+	45332424	45332710	45323174	45323427	45335349	45335382	580678627582	0,0,0,2	520606549563	0,0,0,0	385	99	1	1	1.0,1.0,1.0,0.987	1.0,1.0,1.0,1.0	-0.003	Background
ENSG00000100376	FAM118A	chr22	+	45332424	45332710	45323174	45323427	45340385	45341955	288362382290	0,0,0,2	298292279316	0,4,0,0	385	99	1	1	1.0,1.0,1.0,0.974	1.0,0.949,1.0,1.0	0.006	Background
ENSG00000100376	FAM118A	chr22	+	45332424	45332710	45327841	45328063	45335349	45335382	581675623576	0,0,0,0	520601543563	0,0,2,0	385	99	1	1	1.0,1.0,1.0,1.0	1.0,1.0,0.986,1.0	0.004	Background
ENSG00000100376	FAM118A	chr22	+	45332424	45332710	45330456	45330731	45335349	45335382	766903816792	0,0,0,0	664815781721	2,0,0,0	385	99	1	1	1.0,1.0,1.0,1.0	0.988,1.0,1.0,1.0	0.003	Background
ENSG00000100376	FAM118A	chr22	+	45335349	45335382	45323174	45323427	45340385	45340761	0,2,0,0	0,0,0,2	0,0,0,0	0,4,0,0	132	99	1	1	NA,1.0,NA,0.0	NA,0.0,NA,NA	0.5	Background
ENSG00000100376	FAM118A	chr22	+	45335349	45335382	45332424	45332710	45336327	45336410	346369332361	0,0,0,0	305379337315	0,1,0,1	132	99	1	1	1.0,1.0,1.0,1.0	1.0,0.996,1.0,0.996	0.002	Background
ENSG00000100376	FAM118A	chr22	+	45335349	45335382	45332424	45332710	45340385	45340761	32,44,26,34	0,0,0,0	33,60,39,33	0,0,0,2	132	99	1	1	1.0,1.0,1.0,1.0	1.0,1.0,1.0,0.925	0.019	Background
ENSG00000100376	FAM118A	chr22	+	45336327	45336411	45332424	45332710	45340385	45340761	236268260278	0,0,0,0	214250248259	0,0,0,2	183	99	1	1	1.0,1.0,1.0,1.0	1.0,1.0,1.0,0.986	0.004	Background
ENSG00000100376	FAM118A	chr22	+	45336327	45336411	45335215	45335382	45340385	45340761	563600557615	0,2,0,0	495583554548	0,0,0,0	183	99	1	1	1.0,0.994,1.0,1.0	1.0,1.0,1.0,1.0	-0.002	Background
ENSG00000100376	FAM118A	chr22	+	45337833	45337968	45336394	45336411	45340385	45340882	12,6,11,16	364404384401	6,0,3,4	322373354395	234	99	0.569936	1	0.014,0.006,0.012,0.017	0.008,0.0,0.004,0.004	0.008	Background
ENSG00000100364	KIAA0930	chr22	-	45205792	45205912	45205629	45205707	45211955	45212107	5386576153544470	0,0,1,0	5282551854155910	0,0,0,0	219	99	1	1	1.0,1.0,1.0,1.0	1.0,1.0,1.0,1.0	0	Background
ENSG00000100364	KIAA0930	chr22	-	45207572	45207772	45205792	45205912	45211955	45212081	30,8,18,14	2708286128492300	6,17,17,9	2601290126153010	299	99	1	1	0.004,0.001,0.002,0.002	0.001,0.002,0.002,0.001	0.001	Background
ENSG00000100364	KIAA0930	chr22	-	45226151	45226383	45211955	45212107	45240639	45240742	0,0,0,2	454466552349	0,0,0,0	586585435488	331	99	1	1	0.0,0.0,0.0,0.002	0.0,0.0,0.0,0.0	0.001	Background
ENSG00000182944	EWSR1	chr22	+	29272215	29272252	29268008	29268349	29272379	29272431	6501739955746780	0,0,2,0	4850550252535600	0,0,0,0	136	99	1	1	1.0,1.0,1.0,1.0	1.0,1.0,1.0,1.0	0	Background
ENSG00000182944	EWSR1	chr22	+	29274264	29274282	29273737	29273864	29278029	29278216	1629167114171170	4798472737634290	1971171719031820	3594343437133560	117	99	2.60646892958e-9	1.4796136765549576e-7	0.223,0.23,0.242,0.188	0.317,0.297,0.302,0.303	-0.084	Background
ENSG00000182944	EWSR1	chr22	+	29274267	29274282	29273737	29273864	29278029	29278216	400318342327	4798472737634290	440432499455	3594343437133560	114	99	2.20209916968e-9	1.263348467641545e-7	0.068,0.055,0.073,0.062	0.096,0.098,0.105,0.1	-0.035	Background
ENSG00000182944	EWSR1	chr22	+	29278029	29278216	29274264	29274282	29286922	29287134	4220416033463180	0,0,1,0	4406364942253960	0,0,0,0	286	99	1	1	1.0,1.0,0.999,1.0	1.0,1.0,1.0,1.0	0	Background
ENSG00000182944	EWSR1	chr22	+	29282389	29282557	29275628	29278216	29286922	29287106	1.18191e+18	172180142156	1.065e+18	170132140151	267	99	0.824008	1	0.962,0.96,0.962,0.962	0.959,0.965,0.964,0.962	-0.001	Background
ENSG00000182944	EWSR1	chr22	+	29286922	29287134	29268008	29268349	29292136	29292169	3296331027323370	0,1,0,0	2838274327952830	0,0,0,0	311	99	1	1	1.0,0.999,1.0,1.0	1.0,1.0,1.0,1.0	0	Background
ENSG00000182944	EWSR1	chr22	+	29286922	29287134	29278029	29278216	29288605	29288679	8148824369938070	0,0,0,1	6924683867106830	0,0,0,0	311	99	1	1	1.0,1.0,1.0,1.0	1.0,1.0,1.0,1.0	0	Background
ENSG00000182944	EWSR1	chr22	+	29286922	29287134	29278029	29278216	29291561	29291599	3464348628723530	0,0,0,2	3008287329332980	0,0,0,0	311	99	1	1	1.0,1.0,1.0,0.998	1.0,1.0,1.0,1.0	0	Background
ENSG00000182944	EWSR1	chr22	+	29286922	29287134	29278029	29278216	29292136	29292169	3468349028743530	0,0,0,2	3008287429352980	0,0,0,0	311	99	1	1	1.0,1.0,1.0,0.998	1.0,1.0,1.0,1.0	0	Background
ENSG00000182944	EWSR1	chr22	+	29286922	29287134	29278029	29278216	29296238	29296368	3466348628703530	3,0,2,2	3008287329332980	0,0,0,0	311	99	1	1	0.997,1.0,0.998,0.998	1.0,1.0,1.0,1.0	-0.002	Background
ENSG00000182944	EWSR1	chr22	+	29286922	29287134	29282389	29282557	29291564	29291599	1.02131e+17	0,0,0,0	9146839185218740	0,0,0,2	311	99	1	1	1.0,1.0,1.0,1.0	1.0,1.0,1.0,0.999	0	Background
ENSG00000182944	EWSR1	chr22	+	29288605	29288755	29278029	29278216	29292136	29292169	634872707790	0,0,0,2	509584447463	0,0,0,0	249	99	1	1	1.0,1.0,1.0,0.994	1.0,1.0,1.0,1.0	-0.002	Background
ENSG00000182944	EWSR1	chr22	+	29288605	29288755	29286922	29287134	29291564	29291599	5320563148305330	4,0,0,1	4422455042184310	0,0,0,0	249	99	1	1	0.998,1.0,1.0,1.0	1.0,1.0,1.0,1.0	0	Background
ENSG00000182944	EWSR1	chr22	+	29288605	29288755	29286922	29287134	29292136	29292169	5320563148305330	4,4,4,0	4425455042244310	0,1,2,0	249	99	1	1	0.998,0.998,0.998,1.0	1.0,0.999,0.999,1.0	-0.001	Background
ENSG00000182944	EWSR1	chr22	+	29288605	29288755	29286922	29287134	29292487	29292606	5322563148305330	2,0,0,0	4422455042224310	0,0,0,0	249	99	1	1	0.999,1.0,1.0,1.0	1.0,1.0,1.0,1.0	0	Background
ENSG00000182944	EWSR1	chr22	+	29288605	29288786	29278029	29278216	29291561	29291599	1591219915811930	0,0,0,2	1260147711341160	0,0,0,0	280	99	1	1	1.0,1.0,1.0,0.997	1.0,1.0,1.0,1.0	-0.001	Background
ENSG00000182944	EWSR1	chr22	+	29288605	29288786	29278029	29278216	29292136	29292169	86412289811084	0,0,0,2	699839624634	0,0,0,0	280	99	1	1	1.0,1.0,1.0,0.995	1.0,1.0,1.0,1.0	-0.001	Background
ENSG00000182944	EWSR1	chr22	+	29288605	29288786	29286922	29287134	29291561	29291599	6277695857046470	0,0,2,0	5176544349115010	0,0,0,0	280	99	1	1	1.0,1.0,0.999,1.0	1.0,1.0,1.0,1.0	0	Background
ENSG00000182944	EWSR1	chr22	+	29288605	29288786	29286922	29287134	29291564	29291599	6663743761596880	4,0,0,1	5534593951705300	0,0,0,0	280	99	1	1	0.998,1.0,1.0,1.0	1.0,1.0,1.0,1.0	0	Background
ENSG00000182944	EWSR1	chr22	+	29288605	29288786	29286922	29287134	29292136	29292169	5550598751045620	4,4,4,0	4615480544014480	0,1,2,0	280	99	1	1	0.998,0.998,0.998,1.0	1.0,0.999,0.999,1.0	-0.001	Background
ENSG00000182944	EWSR1	chr22	+	29288605	29291599	29275628	29278216	29292136	29292169	3405401933733470	0,0,0,2	3153293431263010	0,0,0,0	3093	99	1	1	1.0,1.0,1.0,0.982	1.0,1.0,1.0,1.0	-0.004	Background
ENSG00000182944	EWSR1	chr22	+	29288605	29291599	29286922	29287134	29292136	29292169	8091877874968010	4,4,4,0	7069690069036860	0,1,2,0	3093	99	1	1	0.985,0.986,0.984,1.0	1.0,0.995,0.991,1.0	-0.008	Background
ENSG00000182944	EWSR1	chr22	+	29291561	29291599	29278029	29278216	29292136	29292169	882968781912	0,0,0,2	774785744667	0,0,0,0	137	99	1	1	1.0,1.0,1.0,0.997	1.0,1.0,1.0,1.0	-0.001	Background
ENSG00000182944	EWSR1	chr22	+	29291561	29291599	29286922	29287134	29292136	29292169	882968783910	4,4,4,0	774785744667	0,1,2,0	137	99	1	1	0.994,0.994,0.993,1.0	1.0,0.998,0.996,1.0	-0.003	Background
ENSG00000182944	EWSR1	chr22	+	29291561	29291599	29288605	29288786	29292136	29292169	1633196514041750	26,29,27,9	1348144312681210	14,22,14,18	137	99	0.766738	1	0.978,0.98,0.974,0.993	0.986,0.979,0.985,0.98	-0.001	Background
ENSG00000182944	EWSR1	chr22	+	29291564	29291599	29286922	29287134	29292136	29292169	853938760882	4,4,4,0	744772700655	0,1,2,0	134	99	1	1	0.994,0.994,0.993,1.0	1.0,0.998,0.996,1.0	-0.003	Background
ENSG00000182944	EWSR1	chr22	+	29291564	29291599	29288605	29288755	29292136	29292169	849938760881	0,0,0,0	744772700656	3,0,6,0	134	99	1	1	1.0,1.0,1.0,1.0	0.995,1.0,0.989,1.0	0.004	Background
ENSG00000182944	EWSR1	chr22	+	29291564	29291599	29288605	29288786	29292136	29292169	1987241418422140	26,29,27,9	1677192514791490	14,22,14,18	134	99	0.758896	1	0.983,0.984,0.981,0.994	0.989,0.985,0.987,0.984	-0.001	Background
ENSG00000182944	EWSR1	chr22	+	29292136	29292169	29275628	29278216	29296238	29296368	0,2,0,2	3,0,2,2	0,0,0,2	0,0,0,0	132	99	1	1	0.0,1.0,0.0,0.429	NA,NA,NA,1.0	-0.643	Background
ENSG00000182944	EWSR1	chr22	+	29292136	29292169	29286922	29287134	29292487	29292606	1446148212521570	2,0,0,0	1008114910651140	0,0,0,0	132	99	1	1	0.998,1.0,1.0,1.0	1.0,1.0,1.0,1.0	0	Background
ENSG00000182944	EWSR1	chr22	+	29292136	29292169	29286922	29287134	29296238	29296368	0,2,1,0	2,0,0,0	0,0,0,2	0,0,0,0	132	99	1	1	0.0,1.0,1.0,NA	NA,NA,NA,1.0	-0.333	Background
ENSG00000182944	EWSR1	chr22	+	29292136	29292169	29288605	29288755	29292487	29292606	1442147812481570	2,0,0,0	1011114810691140	0,0,4,0	132	99	1	1	0.998,1.0,1.0,1.0	1.0,1.0,0.995,1.0	0.001	Background
ENSG00000182944	EWSR1	chr22	+	29292487	29292606	29286922	29287134	29296238	29296368	5262551645555500	2,0,0,0	3594440242004290	0,0,0,0	218	99	1	1	0.999,1.0,1.0,1.0	1.0,1.0,1.0,1.0	0	Background
ENSG00000182944	EWSR1	chr22	+	29292487	29292606	29290829	29292169	29296238	29296368	8863959577539430	0,2,0,4	6375748869897110	2,0,0,2	218	99	1	1	1.0,1.0,1.0,0.999	0.999,1.0,1.0,0.999	0	Background
ENSG00000182944	EWSR1	chr22	+	29292499	29292606	29292158	29292169	29296238	29296368	4822503841595060	0,2,0,4	3188395838353930	2,0,0,2	206	99	1	1	1.0,0.999,1.0,0.998	0.999,1.0,1.0,0.999	0	Background
ENSG00000182944	EWSR1	chr22	+	29296238	29296368	29286922	29287134	29298732	29298895	249283190229	0,1,0,0	198195215212	0,0,0,0	229	99	1	1	1.0,0.992,1.0,1.0	1.0,1.0,1.0,1.0	-0.002	Background
ENSG00000182944	EWSR1	chr22	+	29297826	29297949	29295525	29296368	29298732	29298895	6737705757837090	52,74,43,41	4695546053615950	48,63,43,54	222	99	0.0923569	0.5635401312573542	0.983,0.977,0.984,0.987	0.978,0.975,0.982,0.98	0.004	Background
ENSG00000182944	EWSR1	chr22	+	29298732	29298895	29296238	29296368	29300121	29300336	862978802935	1,0,0,0	584654744728	0,0,0,0	262	99	1	1	0.997,1.0,1.0,1.0	1.0,1.0,1.0,1.0	-0.001	Background
ENSG00000182944	EWSR1	chr22	+	29298732	29299851	29295525	29296368	29300121	29300336	1.15311e+19	1,0,0,0	9.5651e+16	0,0,0,0	1218	99	1	1	0.999,1.0,1.0,1.0	1.0,1.0,1.0,1.0	0	Background
ENSG00000182944	EWSR1	chr22	+	29299194	29299280	29298732	29298895	29299598	29299851	136193124144	26,30,13,9	102,105,54,82	2,0,0,0	185	99	3.2196467714099997e-15	3.441232199021808e-13	0.737,0.775,0.836,0.895	0.965,1.0,1.0,1.0	-0.18	Significant
ENSG00000182944	EWSR1	chr22	+	29299233	29299331	29298732	29298895	29299598	29299851	7524812869068470	26,30,13,9	6045654358736910	2,0,0,0	197	99	1	1	0.993,0.993,0.996,0.998	0.999,1.0,1.0,1.0	-0.005	Background
ENSG00000182944	EWSR1	chr22	+	29299233	29299331	29298732	29298895	29300121	29300336	2812294824553030	13,19,7,8	2096216220402350	0,0,0,0	197	99	1	1	0.991,0.987,0.994,0.995	1.0,1.0,1.0,1.0	-0.008	Background
ENSG00000182944	EWSR1	chr22	+	29299598	29299851	29298732	29298895	29300121	29300336	1.04641e+18	13,19,7,8	8694922980428460	0,0,0,0	352	99	1	1	0.996,0.994,0.998,0.998	1.0,1.0,1.0,1.0	-0.004	Background
ENSG00000182944	EWSR1	chr22	+	29299598	29299851	29299233	29299331	29300121	29300336	1.51612e+19	7,10,3,8	1.26441e+19	0,0,0,0	352	99	1	1	0.998,0.998,0.999,0.998	1.0,1.0,1.0,1.0	-0.002	Background
ENSG00000291299	NA	chr22	-	23683724	23683867	23658093	23660000	23690235	23690297	133140137170	0,2,0,0	155138151212	0,0,0,2	242	99	1	1	1.0,0.966,1.0,1.0	1.0,1.0,1.0,0.977	-0.003	Background
ENSG00000291299	NA	chr22	-	23686837	23686995	23659875	23660000	23690235	23690297	18,11,8,11	0,2,0,0	5,8,16,10	0,0,0,2	257	99	1	1	1.0,0.679,1.0,1.0	1.0,1.0,1.0,0.658	0.005	Background
ENSG00000291299	NA	chr22	-	23686837	23686995	23683743	23683867	23690231	23690491	17,34,22,50	86,82,72,88	46,30,47,53	103,75,100,98	257	99	0.134862	0.7431247102956686	0.071,0.138,0.105,0.18	0.147,0.134,0.153,0.172	-0.028	Background
ENSG00000228315	GUSBP11	chr22	-	23686837	23686995	23683724	23683867	23690235	23695512	27,26,12,40	38,45,36,42	36,25,40,34	47,50,47,38	257	99	0.4381	1	0.215,0.182,0.114,0.268	0.228,0.162,0.247,0.256	-0.028	Background
ENSG00000228315	GUSBP11	chr22	-	23640307	23640423	23638486	23638942	23652478	23652576	0,11,18,10	5,10,5,6	2,2,7,1	9,1,1,2	215	99	0.574344	1	0.0,0.336,0.624,0.434	0.093,0.479,0.763,0.187	-0.032	Background
ENSG00000228315	GUSBP11	chr22	-	23640307	23640423	23638486	23638942	23652860	23652886	0,9,17,10	4,3,0,0	2,3,7,1	3,0,0,4	215	99	0.594843	1	0.0,0.58,1.0,1.0	0.235,1.0,1.0,0.103	0.06	Background
ENSG00000228315	GUSBP11	chr22	-	23640307	23640423	23638486	23638942	23659864	23660000	0,9,19,18	174141188147	2,6,10,3	186152166140	215	99	0.00229576	0.0302585	0.0,0.029,0.044,0.053	0.005,0.018,0.027,0.01	0.017	Background
ENSG00000228315	GUSBP11	chr22	-	23652478	23652576	23638486	23638942	23652860	23652886	10,11,6,16	4,3,0,0	11,8,2,2	3,0,0,4	197	99	0.728589	1	0.557,0.648,1.0,1.0	0.648,1.0,1.0,0.201	0.089	Background
ENSG00000228315	GUSBP11	chr22	-	23652478	23652576	23638486	23638942	23659864	23660000	3,10,3,6	174141188147	11,1,0,0	186152166140	197	99	0.272612	1	0.009,0.034,0.008,0.02	0.029,0.003,0.0,0.0	0.01	Background
ENSG00000228315	GUSBP11	chr22	-	23652478	23652576	23640307	23640423	23652860	23652886	5,3,2,10	0,0,0,0	2,7,1,0	0,1,0,0	197	99	1	1	1.0,1.0,1.0,1.0	1.0,0.779,1.0,NA	0.074	Background
ENSG00000228315	GUSBP11	chr22	-	23652478	23652576	23640307	23640423	23659864	23660000	0,1,1,0	0,0,2,8	2,0,0,0	0,4,3,2	197	99	1	1	NA,1.0,0.201,0.0	1.0,0.0,0.0,0.0	0.15	Background
ENSG00000228315	GUSBP11	chr22	-	23659864	23660000	23638486	23638942	23683724	23683867	272230271281	27,14,4,6	275227258296	12,22,12,12	235	99	0.477296	1	0.809,0.874,0.966,0.952	0.906,0.813,0.901,0.912	0.017	Background
ENSG00000228315	GUSBP11	chr22	-	23659864	23660000	23638486	23638942	23705428	23705541	183142195156	2,0,2,0	183147170154	0,0,0,0	235	99	1	1	0.975,1.0,0.976,1.0	1.0,1.0,1.0,1.0	-0.012	Background
ENSG00000228315	GUSBP11	chr22	-	23659864	23660000	23652859	23652944	23683724	23683867	109,101,83,149	0,0,0,0	97,82,107,161	0,0,0,4	235	99	1	1	1.0,1.0,1.0,1.0	1.0,1.0,1.0,0.944	0.014	Background
ENSG00000228315	GUSBP11	chr22	-	23683724	23683867	23638486	23638942	23690231	23690293	120,102,96,94	0,0,0,1	129103120138	0,0,0,0	242	99	1	1	1.0,1.0,1.0,0.975	1.0,1.0,1.0,1.0	-0.006	Background
ENSG00000228315	GUSBP11	chr22	-	23683724	23683867	23638486	23638942	23705428	23705541	41,30,44,6	2,0,2,0	31,35,25,47	0,0,0,0	242	99	0.609614	1	0.893,1.0,0.9,1.0	1.0,1.0,1.0,1.0	-0.052	Background
ENSG00000228315	GUSBP11	chr22	-	23683724	23683867	23638486	23638942	23709785	23709867	35,22,25,8	2,0,1,0	26,28,26,42	0,0,0,0	242	99	1	1	0.877,1.0,0.911,1.0	1.0,1.0,1.0,1.0	-0.053	Background
ENSG00000228315	GUSBP11	chr22	-	23683724	23683867	23659864	23660000	23705428	23705541	101103121128	1,0,4,1	113,95,109,181	1,0,10,6	242	99	0.0105814	0.10537817162034224	0.976,1.0,0.925,0.981	0.979,1.0,0.817,0.925	0.04	Background
ENSG00000228315	GUSBP11	chr22	-	23683724	23683867	23659864	23660000	23709129	23709241	96,95,101,128	0,1,0,0	108,88,104,174	0,2,0,0	242	99	1	1	1.0,0.975,1.0,1.0	1.0,0.947,1.0,1.0	0.007	Background
ENSG00000228315	GUSBP11	chr22	-	23686830	23686995	23683724	23683867	23690231	23690356	16,34,32,23	86,82,72,88	25,30,28,45	103,75,100,98	264	99	0.688875	1	0.065,0.135,0.143,0.089	0.083,0.13,0.095,0.147	-0.006	Background
ENSG00000228315	GUSBP11	chr22	-	23686830	23686995	23683724	23683867	23690235	23693151	26,26,22,13	38,45,36,42	15,25,21,26	47,50,47,38	264	99	0.564863	1	0.204,0.178,0.186,0.104	0.107,0.158,0.144,0.204	0.015	Background
ENSG00000228315	GUSBP11	chr22	-	23686830	23686995	23683724	23683867	23694118	23695517	8,18,16,2	0,0,0,0	12,18,11,22	0,0,1,0	264	99	1	1	1.0,1.0,1.0,1.0	1.0,1.0,0.805,1.0	0.049	Background
ENSG00000228315	GUSBP11	chr22	-	23690231	23690356	23638486	23638942	23705428	23705541	2,2,6,1	2,0,2,0	7,8,0,10	0,0,0,0	224	99	1	1	0.307,1.0,0.57,1.0	1.0,1.0,NA,1.0	-0.281	Background
ENSG00000228315	GUSBP11	chr22	-	23690231	23690356	23683724	23683867	23694118	23695517	160147121127	0,0,0,0	177137158159	0,0,1,0	224	99	1	1	1.0,1.0,1.0,1.0	1.0,1.0,0.986,1.0	0.004	Background
ENSG00000228315	GUSBP11	chr22	-	23690231	23690356	23683724	23683867	23705428	23705541	84,73,73,74	6,8,20,0	107,80,97,103	5,7,5,7	224	99	0.215412	1	0.861,0.801,0.617,1.0	0.904,0.835,0.896,0.867	-0.056	Background
ENSG00000228315	GUSBP11	chr22	-	23690231	23690356	23686830	23686995	23694118	23695517	84,87,66,72	0,0,0,0	88,77,80,85	0,0,4,0	224	99	1	1	1.0,1.0,1.0,1.0	1.0,1.0,0.898,1.0	0.025	Background
ENSG00000228315	GUSBP11	chr22	-	23690235	23690356	23659864	23660000	23705428	23705541	2,4,4,0	1,0,4,1	7,8,0,12	1,0,10,6	220	99	0.653861	1	0.474,1.0,0.31,0.0	0.759,1.0,0.0,0.474	-0.112	Background
ENSG00000228315	GUSBP11	chr22	-	23690235	23690356	23683724	23683867	23694118	23695517	110,107,83,89	0,0,0,0	117,112,103,98	0,0,1,0	220	99	1	1	1.0,1.0,1.0,1.0	1.0,1.0,0.979,1.0	0.005	Background
ENSG00000228315	GUSBP11	chr22	-	23690235	23690356	23683724	23683867	23695172	23695517	40,52,46,45	2,1,1,5	50,56,52,50	2,6,5,3	220	99	0.171183	0.8847407628534408	0.9,0.959,0.954,0.802	0.918,0.808,0.824,0.882	0.046	Background
ENSG00000228315	GUSBP11	chr22	-	23690235	23690356	23683724	23683867	23700725	23700845	36,39,36,35	7,4,2,5	47,49,45,40	5,9,7,6	220	99	0.478957	1	0.698,0.814,0.89,0.759	0.809,0.71,0.743,0.75	0.037	Background
ENSG00000228315	GUSBP11	chr22	-	23690235	23690356	23683724	23683867	23705428	23705541	34,38,36,35	6,8,20,0	48,49,45,40	5,7,5,7	220	99	0.454033	1	0.718,0.681,0.448,1.0	0.812,0.759,0.802,0.72	-0.061	Background
ENSG00000228315	GUSBP11	chr22	-	23690235	23695512	23659864	23660000	23705428	23705541	2578256523982310	1,0,4,1	3099267333843400	1,0,10,6	5376	99	0.0186174	0.16485923058200533	0.979,1.0,0.917,0.977	0.983,1.0,0.862,0.913	0.029	Background
ENSG00000228315	GUSBP11	chr22	-	23694118	23695517	23683724	23683867	23700725	23700845	10031072864810	7,4,2,5	1067107812551180	5,9,7,6	1498	99	0.400411	1	0.904,0.947,0.966,0.915	0.934,0.888,0.922,0.929	0.015	Background
ENSG00000228315	GUSBP11	chr22	-	23694118	23695517	23683724	23683867	23705428	23705541	10021078872812	6,8,20,0	1085107412511190	5,7,5,7	1498	99	0.104569	0.6175278501432835	0.917,0.899,0.742,1.0	0.935,0.91,0.943,0.919	-0.037	Background
ENSG00000228315	GUSBP11	chr22	-	23694118	23695517	23683724	23683867	23709785	23709867	9891061860805	0,0,1,2	1062106612361160	0,0,6,2	1498	99	0.774823	1	1.0,1.0,0.983,0.964	1.0,1.0,0.932,0.975	0.01	Background
ENSG00000228315	GUSBP11	chr22	-	23694118	23695517	23690231	23690356	23700725	23700845	10831151919866	2,1,0,0	1140114313161240	0,0,0,0	1498	99	1	1	0.973,0.987,1.0,1.0	1.0,1.0,1.0,1.0	-0.01	Background
ENSG00000228315	GUSBP11	chr22	-	23694118	23695517	23690231	23690356	23705428	23705541	10821157927868	0,0,0,0	1158113913121250	1,0,0,0	1498	99	1	1	1.0,1.0,1.0,1.0	0.987,1.0,1.0,1.0	0.003	Background
ENSG00000228315	GUSBP11	chr22	-	23695172	23695517	23683724	23683867	23705428	23705541	205250166168	6,8,20,0	202186232230	5,7,5,7	444	99	0.377862	1	0.884,0.874,0.649,1.0	0.9,0.856,0.912,0.88	-0.035	Background
ENSG00000228315	GUSBP11	chr22	-	23695172	23695517	23683724	23683867	23709785	23709867	192233154161	0,0,1,2	179178217203	0,0,6,2	444	99	0.115412	0.6641836989709083	1.0,1.0,0.972,0.947	1.0,1.0,0.89,0.958	0.018	Background
ENSG00000228315	GUSBP11	chr22	-	23695172	23695517	23690235	23690356	23705428	23705541	211264176176	0,0,0,0	203187235237	1,0,0,0	444	99	1	1	1.0,1.0,1.0,1.0	0.978,1.0,1.0,1.0	0.006	Background
ENSG00000228315	GUSBP11	chr22	-	23700725	23700845	23683724	23683867	23705428	23705541	49,33,28,20	6,8,20,0	26,20,20,19	5,7,5,7	219	99	0.445363	1	0.787,0.651,0.388,1.0	0.702,0.564,0.644,0.551	0.091	Background
ENSG00000228315	GUSBP11	chr22	-	23700725	23700845	23690235	23690356	23705428	23705541	44,30,26,15	0,0,0,0	21,11,13,13	1,0,0,0	219	99	1	1	1.0,1.0,1.0,1.0	0.905,1.0,1.0,1.0	0.024	Background
ENSG00000228315	GUSBP11	chr22	-	23700725	23700845	23694118	23695517	23705428	23705541	61,37,30,20	19,17,12,7	29,20,31,25	27,8,17,32	219	99	0.00871721	0.0902454	0.592,0.496,0.531,0.564	0.327,0.531,0.452,0.261	0.153	Background
ENSG00000228315	GUSBP11	chr22	-	23705428	23705541	23638486	23638942	23709785	23709867	4,6,13,5	2,0,1,0	0,1,1,1	0,0,0,0	212	99	1	1	0.483,1.0,0.859,1.0	NA,1.0,1.0,1.0	-0.164	Background
ENSG00000228315	GUSBP11	chr22	-	23705428	23705541	23659864	23660000	23709129	23709241	29,38,29,20	0,1,0,0	38,33,46,50	0,2,0,0	212	99	1	1	1.0,0.947,1.0,1.0	1.0,0.885,1.0,1.0	0.016	Background
ENSG00000228315	GUSBP11	chr22	-	23705428	23705541	23683724	23683867	23709129	23709241	34,46,45,19	1,0,0,0	42,40,41,49	0,0,0,0	212	99	1	1	0.941,1.0,1.0,1.0	1.0,1.0,1.0,1.0	-0.015	Background
ENSG00000228315	GUSBP11	chr22	-	23705428	23705541	23683724	23683867	23709785	23709867	7,14,27,5	0,0,1,2	4,4,6,6	0,0,6,2	212	99	0.00762642	0.0809541	1.0,1.0,0.927,0.539	1.0,1.0,0.318,0.583	0.141	Background
ENSG00000228315	GUSBP11	chr22	-	23705428	23705541	23694118	23695517	23709785	23709867	16,17,18,11	6,0,0,0	18,5,10,20	4,0,2,2	212	99	0.19348	0.9661352123324998	0.555,1.0,1.0,1.0	0.678,1.0,0.7,0.824	0.088	Background
ENSG00000228315	GUSBP11	chr22	-	23709129	23709241	23683724	23683867	23709785	23709867	52,42,70,22	0,0,1,2	28,51,63,80	0,0,6,2	211	99	0.0429088	0.31663366070672716	1.0,1.0,0.97,0.838	1.0,1.0,0.831,0.949	0.007	Background
ENSG00000228315	GUSBP11	chr22	-	23709129	23709241	23705428	23705541	23709785	23709867	112,108,123,48	4,11,15,9	87107125145	0,0,1,1	211	99	5.908606937060001e-13	5.1700440103719526e-11	0.929,0.822,0.794,0.714	1.0,1.0,0.983,0.986	-0.178	Significant
ENSG00000228315	GUSBP11	chr22	-	23709785	23709867	23683724	23683867	23717107	23717321	0,0,1,4	0,0,0,0	0,0,2,2	0,2,0,0	181	99	1	1	NA,NA,1.0,1.0	NA,0.0,1.0,1.0	0.333	Background
ENSG00000228315	GUSBP11	chr22	-	23714186	23714342	23709785	23709867	23717107	23717321	89122141120	0,0,0,6	69,82,124,134	0,0,0,0	255	99	0.816597	1	1.0,1.0,1.0,0.886	1.0,1.0,1.0,1.0	-0.028	Background
ENSG00000228315	GUSBP11	chr22	-	23715008	23715194	23714186	23714342	23717107	23717321	249232237192	0,0,0,2	248220291302	0,0,0,0	285	99	1	1	1.0,1.0,1.0,0.971	1.0,1.0,1.0,1.0	-0.007	Background
ENSG00000172346	CSDC2	chr22	+	41573654	41573777	41571842	41572141	41574732	41576666	3126319128902400	30,33,20,43	3434325131553290	28,35,27,34	222	99	0.346271	1	0.979,0.977,0.985,0.961	0.982,0.976,0.981,0.977	-0.004	Background
ENSG00000172346	CSDC2	chr22	+	41573654	41573777	41571842	41572141	41577268	41577741	1651165715641190	9,5,5,4	1857168016511710	0,4,7,3	222	99	1	1	0.988,0.993,0.993,0.993	1.0,0.995,0.991,0.996	-0.004	Background
ENSG00000099960	SLC7A4	chr22	-	21029710	21030351	21029335	21029444	21030830	21031852	83,82,72,56	0,0,2,0	66,45,48,34	0,0,0,0	740	99	1	1	1.0,1.0,0.828,1.0	1.0,1.0,1.0,1.0	-0.043	Background
ENSG00000284130	TUBA3FP	chr22	-	21011383	21011590	21008192	21009453	21013781	21014287	172,196,142,94	6,3,1,4	205257217184	20,12,10,23	306	99	1.18560820316e-5	3.2421718205044e-4	0.903,0.955,0.979,0.884	0.768,0.874,0.875,0.721	0.121	Background
ENSG00000284130	TUBA3FP	chr22	-	21013041	21013184	21011383	21011590	21013781	21014292	112,145,94,89	49,57,43,17	128,126,126,98	52,91,54,66	242	99	0.048829	0.34932609910982776	0.483,0.51,0.472,0.682	0.502,0.362,0.488,0.378	0.104	Background
ENSG00000274602	PI4KAP1	chr22	-	18537294	18537412	18536649	18536808	18538432	18538558	0,6,5,10	2,5,5,1	8,7,9,3	1,1,0,0	217	99	1.00677741965e-6	3.549538963670013e-5	0.0,0.354,0.313,0.82	0.785,0.762,1.0,1.0	-0.515	Significant
ENSG00000128294	TPST2	chr22	-	26528213	26528262	26521995	26526267	26532694	26532745	3291415534555300	0,0,0,0	1339172414971570	2,0,0,0	148	99	1	1	1.0,1.0,1.0,1.0	0.998,1.0,1.0,1.0	0	Background
ENSG00000128294	TPST2	chr22	-	26532694	26532745	26528213	26528262	26536287	26536486	3232419134535270	1,10,0,1	1441174915591530	1,4,0,0	150	99	1	1	1.0,0.996,1.0,1.0	0.999,0.997,1.0,1.0	0	Background
ENSG00000128294	TPST2	chr22	-	26532694	26532745	26528213	26528262	26540788	26541718	85610148921500	0,0,0,0	327430416397	0,0,0,6	150	99	1	1	1.0,1.0,1.0,1.0	1.0,1.0,1.0,0.978	0.006	Background
ENSG00000128294	TPST2	chr22	-	26536287	26536486	26528213	26528262	26540788	26541718	2814328825354140	0,0,0,0	1502138113051300	0,0,0,6	298	99	1	1	1.0,1.0,1.0,1.0	1.0,1.0,1.0,0.986	0.004	Background
ENSG00000128294	TPST2	chr22	-	26536287	26536486	26532694	26532745	26540788	26541718	5202647051017930	2,1,0,2	2621269924522440	0,0,0,0	298	99	1	1	0.999,1.0,1.0,0.999	1.0,1.0,1.0,1.0	0	Background
ENSG00000128294	TPST2	chr22	-	26536287	26536486	26532694	26532745	26544603	26544675	4134524142076340	0,0,0,0	2050222819791950	0,2,0,4	298	99	1	1	1.0,1.0,1.0,1.0	1.0,0.997,1.0,0.994	0.002	Background
ENSG00000128294	TPST2	chr22	-	26536287	26536486	26532694	26532745	26590052	26590132	4128525242056350	0,0,0,2	2043221919781960	0,0,0,0	298	99	1	1	1.0,1.0,1.0,0.999	1.0,1.0,1.0,1.0	0	Background
ENSG00000128294	TPST2	chr22	-	26540788	26541718	26532694	26532745	26544603	26544675	6245756859458840	0,0,0,0	3221330026132850	0,2,0,4	1029	99	1	1	1.0,1.0,1.0,1.0	1.0,0.994,1.0,0.986	0.005	Background
ENSG00000128294	TPST2	chr22	-	26540788	26541718	26536287	26536486	26544603	26544675	7.32288e+16	11,7,8,7	3805378430893340	13,13,3,3	1029	99	0.00423948	0.050291	0.985,0.992,0.988,0.993	0.966,0.966,0.99,0.991	0.011	Background
ENSG00000128294	TPST2	chr22	-	26543107	26543277	26540788	26541718	26544603	26544675	4,12,11,33	705810681974	4,14,6,8	351358277310	269	99	1	1	0.002,0.005,0.006,0.012	0.004,0.014,0.008,0.009	-0.003	Background
ENSG00000128294	TPST2	chr22	-	26544603	26544675	26532694	26532745	26590052	26590125	198355262333	0,0,0,2	161,163,78,106	0,0,0,0	171	99	1	1	1.0,1.0,1.0,0.99	1.0,1.0,1.0,1.0	-0.002	Background
ENSG00000128294	TPST2	chr22	-	26544603	26544675	26536287	26536486	26547499	26547618	11,3,15,5	0,0,0,3	14,11,2,0	0,0,0,0	171	99	1	1	1.0,1.0,1.0,0.491	1.0,1.0,1.0,NA	-0.127	Background
ENSG00000128294	TPST2	chr22	-	26544603	26544675	26536287	26536486	26590052	26590125	209362270338	5,18,6,9	174,174,81,105	6,4,2,12	171	99	0.354176	1	0.96,0.921,0.963,0.956	0.944,0.962,0.959,0.835	0.025	Background
ENSG00000128294	TPST2	chr22	-	26544603	26544675	26540788	26541718	26547499	26547618	355358342434	0,0,0,0	182153147160	0,0,1,0	171	99	1	1	1.0,1.0,1.0,1.0	1.0,1.0,0.988,1.0	0.003	Background
ENSG00000128294	TPST2	chr22	-	26544603	26544675	26540788	26541718	26590052	26590125	89311579311302	17,23,8,6	503514355406	2,13,5,10	171	99	0.382837	1	0.968,0.967,0.985,0.992	0.993,0.958,0.976,0.959	0.006	Background
ENSG00000128294	TPST2	chr22	-	26547499	26547618	26536287	26536486	26590052	26590125	14,6,7,17	5,18,6,9	0,2,0,4	6,4,2,12	218	99	1.4032517554e-4	0.00281896	0.56,0.131,0.346,0.462	0.0,0.185,0.0,0.131	0.296	Significant
ENSG00000128294	TPST2	chr22	-	26547499	26547618	26541438	26541718	26590052	26590125	14,6,7,14	17,23,8,6	0,2,1,4	2,13,5,10	218	99	0.00108015	0.0160606	0.272,0.106,0.284,0.514	0.0,0.065,0.083,0.154	0.218	Significant
ENSG00000128294	TPST2	chr22	-	26547499	26547618	26544603	26544675	26590052	26590125	18,6,15,16	554810613893	6,3,0,4	336367212254	218	99	0.883176	1	0.015,0.003,0.011,0.008	0.008,0.004,0.0,0.007	0.004	Background
ENSG00000226287	TMEM191A	chr22	+	20702843	20702893	20702585	20702709	20703005	20703122	45,16,36,45	47,59,49,47	20,28,20,13	30,42,42,44	149	99	0.230152	1	0.389,0.153,0.328,0.389	0.307,0.307,0.24,0.164	0.06	Background
ENSG00000226287	TMEM191A	chr22	+	20703005	20703122	20702585	20702709	20703467	20703524	103,96,81,112	0,0,2,0	46,98,87,70	0,0,0,0	216	99	1	1	1.0,1.0,0.949,1.0	1.0,1.0,1.0,1.0	-0.013	Background
ENSG00000226287	TMEM191A	chr22	+	20703632	20703692	20703467	20703524	20703967	20704040	33,19,12,26	0,0,0,4	19,34,11,14	0,0,3,0	159	99	0.687439	1	1.0,1.0,1.0,0.802	1.0,1.0,0.695,1.0	0.027	Background
ENSG00000291085	TMEM191A	chr22	+	20703818	20703883	20703632	20703692	20703967	20704040	0,1,0,0	16,2,4,10	4,2,0,1	5,15,2,3	164	99	0.0136681	0.12930965496072863	0.0,0.232,0.0,0.0	0.326,0.074,0.0,0.168	-0.084	Background
ENSG00000226287	TMEM191A	chr22	+	20704187	20704228	20703967	20704040	20704310	20704490	150109133150	4,2,0,0	163125158141	0,0,2,14	140	99	0.0175465	0.1573431615682595	0.964,0.975,1.0,1.0	1.0,1.0,0.982,0.877	0.02	Background
ENSG00000291044	NA	chr22	+	21118203	21118309	21117123	21117258	21118786	21118949	3,1,0,1	48,48,24,30	5,6,3,3	38,52,79,60	205	99	0.0183015	0.16262412787693364	0.029,0.01,0.0,0.016	0.06,0.053,0.018,0.024	-0.025	Background
ENSG00000182841	RRP7BP	chr22	-	42580216	42580359	42577843	42577962	42581928	42582001	153216156162	0,0,0,0	174166172182	0,0,0,2	242	99	1	1	1.0,1.0,1.0,1.0	1.0,1.0,1.0,0.974	0.006	Background
ENSG00000290983	NA	chr22	-	21216474	21216667	21213724	21213874	21225390	21225558	0,2,0,0	0,0,0,0	7,3,0,2	1,0,0,0	292	99	1	1	NA,1.0,NA,NA	0.704,1.0,NA,1.0	0.099	Background
ENSG00000290983	NA	chr22	-	21221865	21221952	21216474	21216667	21225390	21225561	1,0,0,0	0,0,0,0	4,0,6,1	1,0,0,0	186	99	1	1	1.0,NA,NA,NA	0.68,NA,1.0,1.0	0.107	Background
ENSG00000290983	NA	chr22	-	21225390	21225561	21213724	21213874	21226104	21226181	4,0,2,2	0,0,0,0	4,0,2,2	0,2,0,0	270	99	1	1	1.0,NA,1.0,1.0	1.0,0.0,1.0,1.0	0.25	Background
ENSG00000290983	NA	chr22	-	21226593	21226662	21226104	21226278	21228759	21229138	0,4,2,0	0,0,0,2	1,2,7,2	0,0,0,0	168	99	1	1	NA,1.0,1.0,0.0	1.0,1.0,1.0,1.0	-0.333	Background
ENSG00000206145	P2RX6P	chr22	-	21044148	21044299	21042342	21042414	21044883	21045017	99,88,79,84	19,22,28,5	120,72,94,106	23,39,12,24	250	99	0.517432	1	0.674,0.613,0.528,0.869	0.674,0.422,0.756,0.636	0.049	Background
ENSG00000291064	RPL23AP7	chr22	+	50783119	50783294	50756947	50757326	50785172	50785293	149130140185	3,4,0,0	184289250228	4,10,10,7	274	99	6.43766617544e-4	0.0103628	0.947,0.922,1.0,1.0	0.943,0.913,0.9,0.922	0.048	Background
ENSG00000291064	RPL23AP7	chr22	+	50783979	50784072	50756947	50757326	50785172	50785293	89,87,135,151	3,4,0,0	71104105110	4,10,10,7	192	99	9.08493251073e-7	3.236150808025957e-5	0.939,0.918,1.0,1.0	0.902,0.843,0.844,0.89	0.095	Background
ENSG00000291064	RPL23AP7	chr22	+	50783979	50784072	50783765	50783864	50784330	50784424	8,2,0,1	35,40,24,34	3,3,6,0	17,14,31,23	192	99	0.2968	1	0.105,0.025,0.0,0.015	0.083,0.099,0.091,0.0	-0.032	Background
ENSG00000291064	RPL23AP7	chr22	+	50783979	50784072	50783765	50783864	50784624	50784686	10,2,0,1	4,6,4,11	5,2,4,0	0,7,2,8	192	99	0.488623	1	0.563,0.147,0.0,0.045	1.0,0.128,0.508,0.0	-0.22	Background
ENSG00000291064	RPL23AP7	chr22	+	50783979	50784072	50783765	50783864	50785172	50785293	96,88,136,152	1326153513681580	80107109112	1127146211321270	192	99	0.924704	1	0.036,0.029,0.049,0.047	0.035,0.036,0.047,0.043	0	Background
ENSG00000291064	RPL23AP7	chr22	+	50784330	50784424	50783772	50783864	50784624	50784686	18,14,11,18	4,6,4,11	12,10,28,13	0,7,2,8	193	99	0.254681	1	0.698,0.545,0.585,0.456	1.0,0.423,0.878,0.455	-0.118	Background
ENSG00000291064	RPL23AP7	chr22	+	50784330	50784424	50783772	50783864	50785172	50785293	163148108155	1326153513681580	96157125123	1127146211321270	193	99	0.906339	1	0.059,0.047,0.039,0.048	0.042,0.052,0.054,0.047	-0.001	Background
ENSG00000291064	RPL23AP7	chr22	+	50784330	50784424	50783874	50784021	50784624	50784686	40,31,34,39	1,4,4,1	49,26,26,37	8,7,3,5	193	99	0.0129509	0.12388018792827124	0.954,0.799,0.813,0.952	0.759,0.656,0.816,0.791	0.124	Background
ENSG00000291064	RPL23AP7	chr22	+	50784330	50784424	50783874	50784021	50785172	50785293	174142126167	1139139710261220	130170112139	848980893997	193	99	0.127734	0.7139806708927039	0.073,0.05,0.059,0.066	0.073,0.082,0.06,0.067	-0.009	Background
ENSG00000291064	RPL23AP7	chr22	+	50784330	50784424	50783979	50784072	50784624	50784686	0,3,0,2	3,1,0,0	2,3,8,5	2,0,0,0	193	99	1	1	0.0,0.606,NA,1.0	0.339,1.0,1.0,1.0	-0.299	Background
ENSG00000291064	RPL23AP7	chr22	+	50784330	50784424	50783979	50784072	50785172	50785293	129,109,84,121	101,97,150,171	79,144,96,100	85115111117	193	99	0.461145	1	0.396,0.366,0.223,0.266	0.323,0.391,0.307,0.305	-0.019	Background
ENSG00000291064	RPL23AP7	chr22	+	50784624	50784686	50783253	50783294	50785172	50785293	9,25,19,9	62,47,68,84	7,8,16,15	99169143134	161	99	2.17177439114e-5	5.5308537442287e-4	0.082,0.246,0.147,0.062	0.042,0.028,0.064,0.064	0.085	Background
ENSG00000291064	RPL23AP7	chr22	+	50784624	50784686	50783780	50783864	50785172	50785293	13,31,23,20	1326153513681580	6,15,18,23	1127146211321270	161	99	1	1	0.006,0.012,0.01,0.008	0.003,0.006,0.01,0.011	0.002	Background
ENSG00000291064	RPL23AP7	chr22	+	50784624	50784686	50783874	50784021	50785172	50785293	10,29,23,10	1139139710261220	14,15,19,20	848980893997	161	99	0.911024	1	0.005,0.013,0.014,0.005	0.01,0.009,0.013,0.012	-0.002	Background
ENSG00000291064	RPL23AP7	chr22	+	50784624	50784686	50783979	50784072	50785172	50785293	12,26,19,9	101,97,150,171	8,8,16,15	85115111117	161	99	0.421155	1	0.068,0.141,0.072,0.031	0.055,0.041,0.081,0.073	0.015	Background
ENSG00000291064	RPL23AP7	chr22	+	50784624	50784686	50784330	50784424	50785172	50785293	9,28,19,11	156158113160	8,10,24,21	100173122134	161	99	0.854602	1	0.034,0.098,0.094,0.041	0.047,0.034,0.108,0.088	-0.003	Background
ENSG00000291064	RPL23AP7	chr22	+	50785172	50785293	50756947	50757326	50798654	50799178	1662182616121830	12,7,11,7	1641155516481510	19,12,8,12	220	99	0.0700795	0.4586925656745008	0.984,0.992,0.985,0.992	0.975,0.983,0.989,0.983	0.006	Background
ENSG00000291064	RPL23AP7	chr22	+	50785172	50785293	50783735	50783864	50798654	50799178	2968332729353370	2,1,0,0	2739296927512760	3,1,0,0	220	99	1	1	0.999,0.999,1.0,1.0	0.998,0.999,1.0,1.0	0	Background
ENSG00000291064	RPL23AP7	chr22	+	50785172	50785293	50783744	50784021	50798654	50799178	2764318525912990	0,1,0,0	2461248725142480	0,0,0,0	220	99	1	1	1.0,0.999,1.0,1.0	1.0,1.0,1.0,1.0	0	Background
ENSG00000291064	RPL23AP7	chr22	+	50785424	50785634	50785172	50785293	50788749	50789352	12,28,10,38	250268240262	15,13,3,12	195211189217	309	99	0.0108552	0.10758988718446603	0.015,0.032,0.013,0.044	0.024,0.019,0.005,0.017	0.01	Background
ENSG00000291064	RPL23AP7	chr22	+	50785424	50785634	50785172	50785293	50798654	50801309	15,28,10,38	1994220619452220	16,15,2,11	1976193319751890	309	99	1	1	0.002,0.004,0.002,0.005	0.003,0.002,0.0,0.002	0.002	Background
ENSG00000291064	RPL23AP7	chr22	+	50788749	50788798	50785172	50785293	50788891	50789190	127171176180	36,20,24,47	131151114124	25,25,14,16	148	99	0.219951	1	0.702,0.851,0.831,0.719	0.778,0.802,0.845,0.838	-0.04	Background
ENSG00000291064	RPL23AP7	chr22	+	50788749	50788798	50785172	50785293	50788894	50789179	173182210173	8,17,23,1	121180122152	3,5,8,5	148	99	0.0196354	0.17195377346944124	0.935,0.877,0.859,0.991	0.964,0.96,0.911,0.953	-0.031	Background
ENSG00000291064	RPL23AP7	chr22	+	50788749	50788798	50785172	50785293	50798654	50801309	90123135128	1994220619452220	80,116,66,84	1976193319751890	148	99	0.014372	0.13441588144205413	0.029,0.036,0.044,0.037	0.026,0.039,0.022,0.029	0.007	Background
ENSG00000291064	RPL23AP7	chr22	+	50788749	50788802	50785172	50785293	50788891	50789182	105155142146	36,20,24,47	85,122,77,93	25,25,14,16	152	99	0.679588	1	0.655,0.835,0.794,0.669	0.689,0.761,0.782,0.791	-0.018	Background
ENSG00000291064	RPL23AP7	chr22	+	50788749	50788802	50785172	50785293	50788894	50789179	94140136133	8,17,23,1	82,122,66,94	3,5,8,5	152	99	0.0605395	0.41148883403099057	0.884,0.843,0.794,0.989	0.947,0.941,0.843,0.924	-0.036	Background
ENSG00000291064	RPL23AP7	chr22	+	50791176	50791303	50785172	50785293	50798654	50799178	0,4,0,0	1994220619452220	2,0,0,0	1976193319751890	226	99	1	1	0.0,0.001,0.0,0.0	0.0,0.0,0.0,0.0	0	Background
ENSG00000290796	NA	chr22	-	25357254	25357426	25354595	25354812	25359826	25360189	65,40,32,43	0,0,0,0	38,25,59,31	0,2,0,0	271	99	1	1	1.0,1.0,1.0,1.0	1.0,0.82,1.0,1.0	0.045	Background
ENSG00000290796	NA	chr22	-	25359826	25360223	25354595	25354812	25375812	25376008	67,66,51,63	0,0,1,0	19,27,36,57	0,1,0,2	496	99	1	1	1.0,1.0,0.911,1.0	1.0,0.843,1.0,0.85	0.054	Background
ENSG00000285697	NA	chr22	+	29410176	29410204	29409573	29409638	29410697	29410767	4,3,0,6	0,0,0,1	3,5,4,4	0,0,0,0	127	99	1	1	1.0,1.0,NA,0.824	1.0,1.0,1.0,1.0	-0.059	Background
ENSG00000290697	NA	chr22	+	24649859	24650022	24648245	24648332	24653005	24653356	17,19,16,10	0,0,2,0	15,2,18,9	0,0,0,2	262	99	1	1	1.0,1.0,0.751,1.0	1.0,1.0,1.0,0.63	0.03	Background
ENSG00000290696	POM121L9P	chr22	+	24257996	24258059	24256752	24256959	24258766	24258873	4,0,0,0	0,0,1,0	0,0,0,0	2,0,4,0	162	99	1	1	1.0,NA,0.0,NA	0.0,NA,0.0,NA	0.5	Background
ENSG00000290397	NA	chr22	+	11903786	11904000	11902860	11903142	11905336	11905557	3,7,11,1	0,3,0,0	18,20,25,30	1,0,0,0	313	99	0.443708	1	1.0,0.425,1.0,1.0	0.851,1.0,1.0,1.0	-0.107	Background
ENSG00000290397	NA	chr22	+	11905336	11905557	11903786	11904000	11910165	11910358	10,36,27,11	0,0,0,0	68,74,79,81	0,1,0,0	320	99	1	1	1.0,1.0,1.0,1.0	1.0,0.958,1.0,1.0	0.01	Background
ENSG00000100401	RANGAP1	chr22	-	41249329	41249451	41244778	41246672	41249728	41249817	9218928178999630	3,4,4,8	8862835488858950	11,4,1,5	221	99	1	1	0.999,0.999,0.999,0.998	0.997,0.999,1.0,0.999	0	Background
ENSG00000100401	RANGAP1	chr22	-	41249728	41249817	41249329	41249451	41251006	41251109	6442653956776950	6,0,0,0	5862613961726350	0,0,0,0	188	99	1	1	0.998,1.0,1.0,1.0	1.0,1.0,1.0,1.0	0	Background
ENSG00000100401	RANGAP1	chr22	-	41252871	41252991	41244778	41246672	41254307	41254494	3087304223212870	1,0,2,0	2911269731732890	0,0,0,0	219	99	1	1	0.999,1.0,0.998,1.0	1.0,1.0,1.0,1.0	-0.001	Background
ENSG00000100401	RANGAP1	chr22	-	41252871	41252991	41251006	41251109	41254307	41254494	5129520540815090	0,1,0,6	4768451952054940	0,0,0,0	219	99	1	1	1.0,1.0,1.0,0.997	1.0,1.0,1.0,1.0	-0.001	Background
ENSG00000100401	RANGAP1	chr22	-	41254307	41254494	41244778	41246672	41256020	41256105	3600449435884160	0,0,0,2	3093398032713650	0,0,0,0	286	99	1	1	1.0,1.0,1.0,0.999	1.0,1.0,1.0,1.0	0	Background
ENSG00000100401	RANGAP1	chr22	-	41256190	41256290	41256020	41256105	41256710	41256824	5217606951896060	0,0,0,3	4621540948825360	0,0,0,0	199	99	1	1	1.0,1.0,1.0,0.999	1.0,1.0,1.0,1.0	0	Background
ENSG00000100401	RANGAP1	chr22	-	41257947	41258106	41256710	41256824	41261445	41261580	5490606049645770	0,4,0,0	5234514753545660	0,0,0,0	258	99	1	1	1.0,0.998,1.0,1.0	1.0,1.0,1.0,1.0	0	Background
ENSG00000100401	RANGAP1	chr22	-	41261445	41261580	41257947	41258106	41264663	41264843	4763503939444570	28,19,27,9	4412414943184810	27,21,34,25	234	99	0.100769	0.6010359986451534	0.986,0.991,0.984,0.995	0.986,0.988,0.982,0.988	0.003	Background
ENSG00000100401	RANGAP1	chr22	-	41261445	41261580	41257947	41258106	41268096	41268156	3164327926893150	4,0,0,0	2955272529923160	2,0,0,0	234	99	1	1	0.997,1.0,1.0,1.0	0.998,1.0,1.0,1.0	0	Background
ENSG00000100401	RANGAP1	chr22	-	41264663	41264843	41257947	41258106	41268096	41268156	3639396732943680	4,0,0,0	3538345532703680	2,0,0,0	279	99	1	1	0.997,1.0,1.0,1.0	0.998,1.0,1.0,1.0	0	Background
ENSG00000100401	RANGAP1	chr22	-	41264663	41264843	41261445	41261580	41268096	41268156	5273577045915170	62,51,64,74	5026493245955360	60,68,30,50	279	99	0.20097	0.9920752154543612	0.968,0.976,0.962,0.961	0.967,0.963,0.982,0.974	-0.005	Background
ENSG00000100401	RANGAP1	chr22	-	41264663	41264843	41261445	41261580	41285985	41286187	2312258818802160	1,0,1,0	2263206819242410	0,0,1,0	279	99	1	1	0.999,1.0,0.999,1.0	1.0,1.0,0.999,1.0	0	Background
ENSG00000100401	RANGAP1	chr22	-	41268096	41268156	41261445	41261580	41285985	41286187	17,12,27,39	1,0,1,0	16,31,13,17	0,0,1,0	159	99	1	1	0.914,1.0,0.944,1.0	1.0,1.0,0.89,1.0	-0.008	Background
ENSG00000100401	RANGAP1	chr22	-	41268096	41268156	41264663	41264843	41285985	41286187	709835710727	1,0,0,0	688688659752	0,0,0,0	159	99	1	1	0.998,1.0,1.0,1.0	1.0,1.0,1.0,1.0	0	Background
ENSG00000100401	RANGAP1	chr22	-	41274599	41274727	41268096	41268156	41280932	41281082	6399703259766310	8,6,7,26	5595607057716270	7,16,18,18	227	99	1	1	0.997,0.998,0.997,0.991	0.997,0.994,0.993,0.993	0.002	Background
ENSG00000100401	RANGAP1	chr22	-	41274599	41274727	41268096	41268156	41285985	41286187	3123331227763130	0,4,1,0	2999301828163120	0,0,0,0	227	99	1	1	1.0,0.997,0.999,1.0	1.0,1.0,1.0,1.0	-0.001	Background
ENSG00000100401	RANGAP1	chr22	-	41280932	41281082	41268096	41268156	41285985	41286187	2221245221972460	0,4,1,0	1880227618122360	0,0,0,0	249	99	1	1	1.0,0.996,0.999,1.0	1.0,1.0,1.0,1.0	-0.001	Background
ENSG00000100401	RANGAP1	chr22	-	41280932	41281082	41274599	41274727	41285985	41286187	5489616653905610	0,0,0,0	4469530947505490	0,0,1,0	249	99	1	1	1.0,1.0,1.0,1.0	1.0,1.0,0.999,1.0	0	Background
ENSG00000100401	RANGAP1	chr22	-	41280932	41281212	41268096	41268156	41285985	41286187	474457441528	0,4,1,0	333503418484	0,0,0,0	379	99	1	1	1.0,0.968,0.991,1.0	1.0,1.0,1.0,1.0	-0.01	Background
ENSG00000100401	RANGAP1	chr22	-	41280932	41281212	41274599	41274727	41285985	41286187	3742417136343680	0,0,0,0	2922353633563610	0,0,1,0	379	99	1	1	1.0,1.0,1.0,1.0	1.0,1.0,0.999,1.0	0	Background
ENSG00000100401	RANGAP1	chr22	-	41284900	41285153	41280932	41281082	41285362	41285905	186213198262	46,60,36,58	182173219238	41,51,48,39	352	99	0.754244	1	0.532,0.5,0.607,0.56	0.555,0.488,0.562,0.632	-0.01	Background
ENSG00000100401	RANGAP1	chr22	-	41284900	41285153	41280932	41281082	41285543	41285965	169217187269	61,80,54,61	180155199229	32,42,37,52	352	99	0.016607	0.1505473854012055	0.438,0.433,0.493,0.554	0.613,0.509,0.602,0.553	-0.09	Background
ENSG00000100401	RANGAP1	chr22	-	41284900	41285153	41280932	41281082	41285985	41286187	227251228316	1896213918552060	227217256264	1663192315442030	352	99	0.546104	1	0.033,0.032,0.033,0.041	0.037,0.031,0.045,0.035	-0.002	Background
ENSG00000100401	RANGAP1	chr22	-	41284900	41285153	41280932	41281212	41285362	41285905	94,86,89,158	1,2,0,2	102,95,110,142	3,6,8,4	352	99	1.15002283562e-4	0.00237376	0.964,0.924,1.0,0.957	0.905,0.817,0.795,0.909	0.105	Background
ENSG00000100401	RANGAP1	chr22	-	41284900	41285153	41280932	41281212	41285543	41285965	77,90,78,165	0,0,0,6	100,77,90,133	0,0,0,3	352	99	0.472121	1	1.0,1.0,1.0,0.886	1.0,1.0,1.0,0.926	-0.01	Background
ENSG00000100401	RANGAP1	chr22	-	41284900	41285153	41280932	41281212	41285985	41286187	135124119212	6,11,3,13	147139147168	4,9,14,11	352	99	0.621851	1	0.864,0.76,0.918,0.821	0.912,0.813,0.747,0.811	0.02	Background
ENSG00000100393	EP300	chr22	+	41117186	41117821	41092591	41093098	41125863	41126040	2420282921331430	2,4,2,0	1862231022802450	0,0,0,4	734	99	1	1	0.994,0.99,0.993,1.0	1.0,1.0,1.0,0.988	-0.003	Background
ENSG00000100393	EP300	chr22	+	41129889	41130003	41127486	41127748	41131387	41131633	873992820493	0,0,0,0	684769912849	1,0,0,0	213	99	1	1	1.0,1.0,1.0,1.0	0.997,1.0,1.0,1.0	0.001	Background
ENSG00000100393	EP300	chr22	+	41131387	41131633	41129889	41130003	41135812	41135906	150215571256798	2,5,0,6	1125131113661300	2,0,3,0	345	99	1	1	0.995,0.989,1.0,0.974	0.994,1.0,0.992,1.0	-0.007	Background
ENSG00000100393	EP300	chr22	+	41135812	41135906	41131387	41131633	41137652	41137790	697776637428	6,7,1,0	511619659601	0,0,0,0	193	99	1	1	0.983,0.983,0.997,1.0	1.0,1.0,1.0,1.0	-0.009	Background
ENSG00000100393	EP300	chr22	+	41137652	41137790	41135812	41135906	41140139	41140257	693813733530	1,1,9,0	569638746682	2,0,0,7	237	99	1	1	0.997,0.997,0.971,1.0	0.992,1.0,1.0,0.976	-0.001	Background
ENSG00000100393	EP300	chr22	+	41140139	41140257	41137652	41137790	41141047	41141222	752861808518	3,1,4,0	581696755805	2,0,0,0	217	99	1	1	0.991,0.997,0.989,1.0	0.993,1.0,1.0,1.0	-0.004	Background
ENSG00000100393	EP300	chr22	+	41141047	41141222	41140139	41140257	41146738	41146809	140714031320959	0,4,1,0	1066130214991360	0,0,0,0	274	99	1	1	1.0,0.992,0.998,1.0	1.0,1.0,1.0,1.0	-0.002	Background
ENSG00000100393	EP300	chr22	+	41146738	41146816	41141047	41141222	41147836	41147946	121712181098781	55,74,33,36	923110912561102	80,44,65,57	177	99	0.0820577	0.515669	0.925,0.902,0.949,0.924	0.866,0.934,0.915,0.915	0.017	Background
ENSG00000100393	EP300	chr22	+	41149760	41150198	41149037	41149175	41151832	41152012	3485380329262200	0,3,0,0	3088318836893340	0,0,0,0	537	99	1	1	1.0,0.996,1.0,1.0	1.0,1.0,1.0,1.0	-0.001	Background
ENSG00000100393	EP300	chr22	+	41154994	41155113	41152205	41152350	41157168	41157408	9271079866620	0,2,0,0	6849469031034	0,0,0,0	218	99	1	1	1.0,0.996,1.0,1.0	1.0,1.0,1.0,1.0	-0.001	Background
ENSG00000100393	EP300	chr22	+	41164052	41164130	41162722	41162779	41166598	41166666	639782646466	0,0,0,0	491658609545	1,0,0,0	177	99	1	1	1.0,1.0,1.0,1.0	0.996,1.0,1.0,1.0	0.001	Background
ENSG00000100393	EP300	chr22	+	41166598	41166666	41164052	41164130	41168448	41168599	722926753537	4,2,2,2	499767669578	1,0,0,1	167	99	1	1	0.991,0.996,0.996,0.994	0.997,1.0,1.0,0.997	-0.004	Background
ENSG00000100393	EP300	chr22	+	41168720	41168867	41168448	41168599	41169502	41169616	815882639496	11,21,20,13	563736828735	0,0,0,0	246	99	1.33226762955e-15	1.4655164013314793e-13	0.968,0.944,0.928,0.939	1.0,1.0,1.0,1.0	-0.055	Background
ENSG00000100387	RBX1	chr22	+	40953554	40953633	40951346	40951476	40964046	40964117	5412622751096640	270296285331	4458547050535230	149213146155	178	99	3.3471599814e-7	1.3092592899244336e-5	0.918,0.921,0.909,0.918	0.943,0.935,0.951,0.949	-0.028	Background
ENSG00000100387	RBX1	chr22	+	40953554	40953633	40951346	40951476	40967798	40967884	1034136510551350	130120135140	82611159091032	90,89,81,71	178	99	0.0133237	0.1266818202078131	0.816,0.864,0.813,0.843	0.836,0.874,0.862,0.89	-0.032	Background
ENSG00000100387	RBX1	chr22	+	40953554	40953633	40951346	40951476	40972475	40973309	1035135210401310	6,5,6,4	82711039081026	1,2,11,3	178	99	1	1	0.99,0.993,0.99,0.995	0.998,0.997,0.979,0.995	0	Background
ENSG00000100387	RBX1	chr22	+	40964046	40964117	40951377	40951476	40967798	40967884	2184214719482450	130120135140	1589197019081760	90,89,81,71	170	99	0.00617787	0.0682281	0.907,0.912,0.894,0.911	0.911,0.928,0.932,0.935	-0.02	Background
ENSG00000100387	RBX1	chr22	+	40964046	40964117	40951377	40951476	40972475	40973309	93,81,107,125	6,5,6,4	50,100,47,65	1,2,11,3	170	99	0.901782	1	0.9,0.904,0.912,0.948	0.967,0.967,0.713,0.927	0.023	Background
ENSG00000100387	RBX1	chr22	+	40964046	40964117	40953554	40953633	40967798	40967884	6495693158897690	7,21,20,46	5215629460956000	8,14,10,17	170	99	1	1	0.998,0.995,0.994,0.99	0.997,0.996,0.997,0.995	-0.002	Background
ENSG00000100387	RBX1	chr22	+	40964046	40964117	40953554	40953633	40972475	40973309	2270245521292770	8,6,5,0	1932216321112150	9,1,8,11	170	99	1	1	0.994,0.996,0.996,1.0	0.992,0.999,0.994,0.991	0.002	Background
ENSG00000100387	RBX1	chr22	+	40967798	40967884	40951377	40951476	40972475	40973309	2595247020682520	6,5,6,4	2248229323402320	1,2,11,3	185	99	1	1	0.996,0.996,0.995,0.997	0.999,0.998,0.991,0.998	0	Background
ENSG00000100387	RBX1	chr22	+	40967798	40967884	40953554	40953633	40972475	40973309	2472237519572430	8,6,5,0	2170222022672260	9,1,8,11	185	99	1	1	0.994,0.995,0.995,1.0	0.992,0.999,0.993,0.991	0.002	Background
ENSG00000100387	RBX1	chr22	+	40967798	40967884	40964046	40964117	40972475	40973309	6852707859067530	11,14,16,9	5550644863696200	14,10,15,12	185	99	1	1	0.997,0.996,0.995,0.998	0.995,0.997,0.996,0.996	0	Background
ENSG00000226328	NUP50-DT	chr22	-	45138823	45138916	45133019	45134797	45152404	45152623	127206206203	0,0,2,2	121191196166	2,2,3,4	192	99	0.101808	0.605535	1.0,1.0,0.982,0.981	0.969,0.98,0.971,0.955	0.022	Background
ENSG00000226328	NUP50-DT	chr22	-	45138823	45138916	45133019	45134797	45163517	45163811	175273277270	14,24,21,5	156236232202	8,21,20,12	192	99	0.525883	1	0.866,0.854,0.872,0.965	0.91,0.853,0.857,0.897	0.01	Background
ENSG00000226328	NUP50-DT	chr22	-	45138823	45138916	45133019	45134797	45163571	45163659	125199176183	0,0,2,6	115199190177	3,8,0,2	192	99	0.184127	0.9321179370006376	1.0,1.0,0.978,0.94	0.952,0.928,1.0,0.979	0.015	Background
ENSG00000226328	NUP50-DT	chr22	-	45138823	45138916	45133019	45134797	45163576	45163781	136226208193	2,0,1,3	139205211172	6,6,6,3	192	99	3.6452114517e-4	0.00641906	0.972,1.0,0.991,0.971	0.923,0.946,0.948,0.967	0.037	Background
ENSG00000226328	NUP50-DT	chr22	-	45152404	45152623	45133705	45134797	45163517	45163811	10,11,4,6	14,24,21,5	6,11,8,8	8,21,20,12	318	99	0.894267	1	0.182,0.125,0.056,0.272	0.189,0.14,0.111,0.172	0.006	Background
ENSG00000226328	NUP50-DT	chr22	-	45152404	45152623	45133705	45134797	45163576	45163781	6,11,4,6	2,0,1,3	7,11,8,2	6,6,6,3	318	99	0.0284123	0.2292387826541384	0.483,1.0,0.555,0.384	0.266,0.363,0.293,0.172	0.332	Background
ENSG00000226328	NUP50-DT	chr22	-	45152404	45152623	45138823	45138916	45163517	45163811	21,20,25,25	61,81,104,95	13,15,17,21	48,55,52,51	318	99	0.430175	1	0.097,0.071,0.07,0.076	0.078,0.078,0.092,0.114	-0.012	Background
ENSG00000226328	NUP50-DT	chr22	-	45152404	45152623	45138823	45138916	45163576	45163781	17,20,25,25	22,34,34,16	14,15,17,15	30,24,31,21	318	99	0.119618	0.6810845307584389	0.194,0.155,0.186,0.327	0.127,0.163,0.146,0.182	0.061	Background
ENSG00000235159	LINC02939	chr22	-	46067970	46068089	46067355	46067871	46069659	46069891	1,11,9,10	2,0,4,0	0,9,10,9	1,0,0,0	218	99	0.058924	0.4028764540189673	0.185,1.0,0.505,1.0	0.0,1.0,1.0,1.0	-0.078	Background
ENSG00000197182	MIRLET7BHG	chr22	+	46097925	46098010	46053868	46053920	46098493	46098558	9,0,0,6	2,0,0,0	2,4,3,0	0,0,0,0	184	99	1	1	0.708,NA,NA,1.0	1.0,1.0,1.0,NA	-0.146	Background
ENSG00000197182	MIRLET7BHG	chr22	+	46103191	46103249	46098493	46098558	46109266	46109353	5,0,0,0	2,0,2,0	0,4,1,0	2,0,0,0	157	99	1	1	0.612,NA,0.0,NA	0.0,1.0,1.0,NA	-0.361	Background
ENSG00000197182	MIRLET7BHG	chr22	+	46103191	46103253	46098493	46098558	46109266	46109353	7,0,0,0	2,0,2,0	0,4,1,0	2,0,0,0	161	99	1	1	0.683,NA,0.0,NA	0.0,1.0,1.0,NA	-0.325	Background
ENSG00000235478	LINC01664	chr22	+	17122568	17122738	17121585	17122039	17124654	17124771	0,2,2,2	6,2,3,6	2,0,0,4	4,3,2,7	269	99	0.88168	1	0.0,0.269,0.197,0.109	0.155,0.0,0.0,0.174	0.062	Background
ENSG00000196588	MRTFA	chr22	-	40417340	40417493	40416975	40417046	40418373	40419384	3127316926743110	0,1,0,6	3115307932883090	0,0,0,0	252	99	1	1	1.0,0.999,1.0,0.995	1.0,1.0,1.0,1.0	-0.001	Background
ENSG00000196588	MRTFA	chr22	-	40417340	40417493	40416975	40417046	40420404	40420576	1261128111621340	1,0,0,0	1186119711731360	0,0,0,0	252	99	1	1	0.998,1.0,1.0,1.0	1.0,1.0,1.0,1.0	0	Background
ENSG00000196588	MRTFA	chr22	-	40418373	40419384	40416975	40417046	40420404	40420576	5960618853885370	1,0,0,0	6216530355795970	0,0,0,0	1110	99	1	1	0.998,1.0,1.0,1.0	1.0,1.0,1.0,1.0	0	Background
ENSG00000196588	MRTFA	chr22	-	40418373	40419384	40417340	40417493	40420404	40420576	7826807569007130	0,0,0,0	8145718576947700	0,0,0,2	1110	99	1	1	1.0,1.0,1.0,1.0	1.0,1.0,1.0,0.997	0.001	Background
ENSG00000196588	MRTFA	chr22	-	40423535	40423685	40420846	40421100	40424205	40424381	3843393735293460	154141104145	4151373640563730	161184171144	249	99	0.140527	0.7663917908373759	0.908,0.917,0.931,0.905	0.911,0.89,0.904,0.912	0.011	Background
ENSG00000196588	MRTFA	chr22	-	40423535	40423685	40420846	40421100	40429605	40429767	2273237421532070	3,8,1,1	2357225923582310	2,0,2,1	249	99	1	1	0.997,0.992,0.999,0.999	0.998,1.0,0.998,0.999	-0.002	Background
ENSG00000196588	MRTFA	chr22	-	40424205	40424381	40420846	40421100	40429605	40429767	2358229318011760	3,8,1,1	2393210424542080	2,0,2,1	275	99	1	1	0.996,0.99,0.998,0.998	0.998,1.0,0.998,0.999	-0.003	Background
ENSG00000196588	MRTFA	chr22	-	40424205	40424381	40423535	40423685	40429605	40429767	3805376131003040	31,46,27,43	4056343640083390	30,42,27,28	275	99	0.109727	0.6397937864530836	0.978,0.967,0.976,0.962	0.98,0.967,0.982,0.978	-0.006	Background
ENSG00000196588	MRTFA	chr22	-	40431404	40431480	40428704	40429767	40435498	40435554	2082237119601980	30,31,23,16	2039203421372190	0,0,0,2	175	99	2.02829880225e-7	8.316483038461961e-6	0.975,0.977,0.98,0.986	1.0,1.0,1.0,0.998	-0.02	Background
ENSG00000196588	MRTFA	chr22	-	40463220	40463286	40435498	40435554	40533589	40533827	851904775665	0,1,0,0	794709788821	0,0,0,0	165	99	1	1	1.0,0.998,1.0,1.0	1.0,1.0,1.0,1.0	0	Background
ENSG00000196588	MRTFA	chr22	-	40463220	40463286	40435498	40435554	40552105	40552346	1825197917171500	3,7,12,0	1924163718331840	0,7,4,1	165	99	1	1	0.997,0.994,0.988,1.0	1.0,0.993,0.996,0.999	-0.002	Background
ENSG00000196588	MRTFA	chr22	-	40463242	40463286	40435498	40435554	40533589	40533822	54,73,52,30	0,1,0,0	39,31,47,39	0,0,0,0	143	99	1	1	1.0,0.981,1.0,1.0	1.0,1.0,1.0,1.0	-0.005	Background
ENSG00000196588	MRTFA	chr22	-	40519463	40519612	40463220	40463286	40533589	40533811	17,35,12,26	179183123134	23,27,24,34	114102144149	248	99	0.0242261	0.2024007301715496	0.037,0.071,0.037,0.072	0.075,0.096,0.062,0.083	-0.025	Background
ENSG00000196588	MRTFA	chr22	-	40552105	40552367	40463220	40463286	40594673	40594735	2112230520841790	0,4,6,0	2364211323772270	1,0,2,0	361	99	1	1	1.0,0.994,0.99,1.0	0.998,1.0,0.997,1.0	-0.003	Background
ENSG00000196588	MRTFA	chr22	-	40552105	40552367	40463220	40463286	40636477	40636649	1980223020211690	4,0,0,0	2278198522852130	4,3,1,0	361	99	1	1	0.993,1.0,1.0,1.0	0.994,0.995,0.998,1.0	0.001	Background
ENSG00000196588	MRTFA	chr22	-	40594673	40594735	40463220	40463286	40636477	40636685	276314312208	4,0,0,0	264301224272	4,3,1,0	161	99	1	1	0.977,1.0,1.0,1.0	0.976,0.984,0.993,1.0	0.006	Background
ENSG00000196588	MRTFA	chr22	-	40594673	40594735	40552105	40552367	40636477	40636685	533552542422	127169174110	486544498530	137117190125	161	99	0.806962	1	0.721,0.668,0.657,0.702	0.686,0.741,0.617,0.723	-0.005	Background
ENSG00000196588	MRTFA	chr22	-	40594673	40594735	40587142	40587578	40636477	40636685	276318306210	2,0,0,0	263302222274	0,0,6,0	161	99	1	1	0.988,1.0,1.0,1.0	1.0,1.0,0.958,1.0	0.007	Background
ENSG00000100060	MFNG	chr22	-	37472442	37472528	37469062	37470029	37474511	37474677	17,20,21,11	2,1,0,3	5,6,14,1	0,0,0,0	185	99	0.0426508	0.315172	0.82,0.915,1.0,0.662	1.0,1.0,1.0,1.0	-0.151	Background
ENSG00000100060	MFNG	chr22	-	37480720	37480769	37480196	37480299	37485915	37486387	14,16,8,18	0,0,0,2	10,8,11,6	0,0,0,0	148	99	1	1	1.0,1.0,1.0,0.858	1.0,1.0,1.0,1.0	-0.035	Background
ENSG00000100060	MFNG	chr22	-	37480720	37480769	37480196	37480299	37485922	37486384	42,26,17,30	0,0,0,0	23,7,16,17	0,0,0,2	148	99	1	1	1.0,1.0,1.0,1.0	1.0,1.0,1.0,0.85	0.037	Background
ENSG00000128311	TST	chr22	-	37018137	37018753	37010858	37011325	37019399	37019447	1241130910441480	2,0,2,0	543563561627	0,0,0,0	715	99	1	1	0.988,1.0,0.986,1.0	1.0,1.0,1.0,1.0	-0.006	Background
ENSG00000100201	DDX17	chr22	-	38487872	38488115	38483439	38486440	38493709	38493771	5560627552224450	7,2,7,13	5392563653725640	4,6,2,0	342	99	1	1	0.996,0.999,0.995,0.99	0.997,0.996,0.999,1.0	-0.003	Background
ENSG00000100201	DDX17	chr22	-	38487878	38488115	38483437	38486440	38493709	38493771	6465719462015250	7,2,7,13	6285659663306830	4,6,2,0	336	99	1	1	0.996,0.999,0.996,0.992	0.998,0.997,0.999,1.0	-0.003	Background
ENSG00000100201	DDX17	chr22	-	38487878	38492115	38485680	38486440	38493709	38493771	1.77092e+19	7,2,7,13	1.87172e+19	4,6,2,0	4336	99	0.0368212	0.28084121160042536	0.983,0.995,0.982,0.961	0.991,0.985,0.996,1.0	-0.013	Background
ENSG00000100201	DDX17	chr22	-	38489227	38489458	38488025	38488115	38492055	38492115	665716524477	4928543442873740	281345416424	4048503048884810	330	99	1.28482890993e-10	8.682722514693729e-9	0.039,0.038,0.035,0.037	0.02,0.02,0.025,0.026	0.014	Background
ENSG00000100201	DDX17	chr22	-	38489227	38489458	38488025	38488115	38493709	38493771	433396343330	2,0,0,20	211260333330	0,3,0,0	330	99	2.5728943136e-4	0.00475853	0.985,1.0,1.0,0.832	1.0,0.963,1.0,1.0	-0.037	Background
ENSG00000100201	DDX17	chr22	-	38492055	38492115	38487872	38488115	38493709	38493771	6110660553444590	2,0,0,20	4810613258945940	0,3,0,0	159	99	1	1	0.999,1.0,1.0,0.993	1.0,0.999,1.0,1.0	-0.002	Background
ENSG00000100201	DDX17	chr22	-	38492055	38492115	38489227	38489458	38493709	38493771	1433150812441010	2,0,0,0	845120011021242	0,0,0,0	159	99	1	1	0.998,1.0,1.0,1.0	1.0,1.0,1.0,1.0	0	Background
ENSG00000100201	DDX17	chr22	-	38494629	38494802	38494020	38494131	38494885	38495046	9040971985256840	3,1,2,0	6515826379588760	0,0,0,0	272	99	1	1	0.999,1.0,0.999,1.0	1.0,1.0,1.0,1.0	0	Background
ENSG00000100201	DDX17	chr22	-	38494629	38494802	38494020	38494131	38495795	38495937	5419570350534020	28,22,23,27	3521497745815090	0,0,0,0	272	99	0.0469569	0.33905884651235985	0.986,0.99,0.988,0.982	1.0,1.0,1.0,1.0	-0.014	Background
ENSG00000100201	DDX17	chr22	-	38494885	38495046	38494020	38494131	38495795	38495937	3568366934592550	28,22,23,27	2721308632513520	0,0,0,0	260	99	1.50052219472e-6	5.0633940905712374e-5	0.98,0.984,0.983,0.973	1.0,1.0,1.0,1.0	-0.02	Background
ENSG00000100201	DDX17	chr22	-	38494885	38495046	38494309	38494802	38495795	38495937	7192768869355370	6,4,6,1	5715637266287200	0,0,0,0	260	99	1	1	0.998,0.999,0.998,1.0	1.0,1.0,1.0,1.0	-0.001	Background
ENSG00000100201	DDX17	chr22	-	38494885	38495046	38494309	38494802	38498084	38498150	4543495643013450	2,0,0,0	3672402842214660	0,0,0,0	260	99	1	1	0.999,1.0,1.0,1.0	1.0,1.0,1.0,1.0	0	Background
ENSG00000100201	DDX17	chr22	-	38495795	38495937	38494020	38494131	38498439	38498573	235207194187	0,2,0,2	196202175210	0,0,0,0	241	99	1	1	1.0,0.977,1.0,0.975	1.0,1.0,1.0,1.0	-0.012	Background
ENSG00000100201	DDX17	chr22	-	38495795	38495937	38494020	38494131	38499399	38499499	238207196187	0,2,0,0	196202171211	0,0,0,0	241	99	1	1	1.0,0.977,1.0,1.0	1.0,1.0,1.0,1.0	-0.006	Background
ENSG00000100201	DDX17	chr22	-	38495795	38495937	38494629	38494802	38498084	38498150	4096434037293090	2,0,0,0	3473378441383870	0,0,0,0	241	99	1	1	0.999,1.0,1.0,1.0	1.0,1.0,1.0,1.0	0	Background
ENSG00000100201	DDX17	chr22	-	38495795	38495937	38494885	38495046	38498084	38498150	6746707063635010	7,2,6,2	5523613765506420	7,9,5,11	241	99	1	1	0.997,0.999,0.998,0.999	0.997,0.996,0.998,0.996	0.002	Background
ENSG00000100201	DDX17	chr22	-	38498084	38498150	38495795	38495937	38498439	38498573	7785816374045820	0,0,0,0	6886743978267460	0,0,4,1	165	99	1	1	1.0,1.0,1.0,1.0	1.0,1.0,0.999,1.0	0	Background
ENSG00000100201	DDX17	chr22	-	38498439	38498573	38494020	38494131	38499399	38499499	3447335132362480	0,2,0,0	2426315531723390	0,0,0,0	233	99	1	1	1.0,0.999,1.0,1.0	1.0,1.0,1.0,1.0	0	Background
ENSG00000100201	DDX17	chr22	-	38498439	38498573	38494020	38494131	38505950	38506294	23,27,44,18	0,0,0,0	30,25,23,31	0,2,0,0	233	99	1	1	1.0,1.0,1.0,1.0	1.0,0.842,1.0,1.0	0.039	Background
ENSG00000100201	DDX17	chr22	-	38498439	38498573	38495795	38495937	38499399	38499499	3447335132362470	3,0,2,0	2426315531763390	0,0,0,2	233	99	1	1	0.998,1.0,0.999,1.0	1.0,1.0,1.0,0.999	-0.001	Background
ENSG00000100201	DDX17	chr22	-	38499399	38499499	38494020	38494131	38505950	38506294	34,15,16,8	0,0,0,0	29,28,26,17	0,2,0,0	199	99	1	1	1.0,1.0,1.0,1.0	1.0,0.874,1.0,1.0	0.031	Background
ENSG00000100201	DDX17	chr22	-	38499399	38499499	38498439	38498573	38505950	38506294	2969288927882200	0,0,8,0	2154272827492910	0,0,0,0	199	99	1	1	1.0,1.0,0.994,1.0	1.0,1.0,1.0,1.0	-0.002	Background
ENSG00000100201	DDX17	chr22	-	38501129	38501280	38499399	38499499	38505950	38506294	7239812177335400	2,3,0,6	5892765465467530	6,6,0,7	250	99	1	1	0.999,0.999,1.0,0.997	0.997,0.998,1.0,0.998	0	Background
ENSG00000283900	TPTEP2-CSNK1E	chr22	-	38298785	38298934	38294341	38294534	38299894	38300065	1.15641e+19	0,0,0,0	1.17381e+19	0,1,0,0	248	99	1	1	1.0,1.0,1.0,1.0	1.0,1.0,1.0,1.0	0	Background
ENSG00000283900	TPTEP2-CSNK1E	chr22	-	38299894	38300065	38298785	38298934	38302860	38303009	9040871575857890	0,0,0,0	9207881196519070	2,0,3,0	270	99	1	1	1.0,1.0,1.0,1.0	0.999,1.0,0.999,1.0	0	Background
ENSG00000283900	TPTEP2-CSNK1E	chr22	-	38300723	38300952	38299894	38300065	38302860	38303009	1.39921e+19	0,2,0,14	1.48101e+19	0,0,0,0	328	99	1	1	1.0,1.0,1.0,0.996	1.0,1.0,1.0,1.0	-0.001	Background
ENSG00000283900	TPTEP2-CSNK1E	chr22	-	38336607	38336706	38314081	38314169	38361398	38361560	163188167144	0,2,0,0	169234196213	0,0,0,0	198	99	1	1	1.0,0.979,1.0,1.0	1.0,1.0,1.0,1.0	-0.005	Background
ENSG00000283900	TPTEP2-CSNK1E	chr22	-	38336607	38336706	38314081	38314169	38380369	38380423	100122110113	0,0,0,0	112160123159	0,2,1,0	198	99	1	1	1.0,1.0,1.0,1.0	1.0,0.976,0.984,1.0	0.01	Background
ENSG00000283900	TPTEP2-CSNK1E	chr22	-	38361398	38361560	38314081	38314169	38380369	38380423	266270223188	0,0,0,0	257294318308	0,2,1,0	261	99	1	1	1.0,1.0,1.0,1.0	1.0,0.982,0.992,1.0	0.006	Background
ENSG00000283900	TPTEP2-CSNK1E	chr22	-	38361398	38361560	38336607	38336706	38380369	38380423	346358299235	20,17,21,20	339394405383	24,20,13,19	261	99	0.197707	0.980916	0.868,0.889,0.844,0.817	0.843,0.882,0.922,0.884	-0.028	Background
ENSG00000100101	NA	chr22	+	37687909	37688015	37686413	37686475	37690696	37690794	576768592833	2,1,10,0	402545409612	0,11,0,0	205	99	1	1	0.993,0.997,0.966,1.0	1.0,0.96,1.0,1.0	-0.001	Background
ENSG00000100101	NA	chr22	+	37690696	37690794	37687909	37688015	37693331	37693410	8,11,0,0	2,0,0,0	2,1,0,2	0,0,0,0	197	99	1	1	0.668,1.0,NA,NA	1.0,1.0,NA,1.0	-0.166	Background
ENSG00000100101	NA	chr22	+	37690696	37690794	37688849	37688992	37693331	37693410	753731563784	0,0,0,6	544613560619	0,0,0,0	197	99	1	1	1.0,1.0,1.0,0.985	1.0,1.0,1.0,1.0	-0.004	Background
ENSG00000100101	NA	chr22	+	37691173	37691424	37690696	37690794	37693331	37693410	1641176413781960	4,5,1,0	1400139213481490	3,1,0,2	350	99	1	1	0.991,0.99,0.997,1.0	0.992,0.997,1.0,0.995	-0.002	Background
ENSG00000100101	NA	chr22	+	37693331	37693410	37691173	37691424	37697587	37697696	352368327484	1,1,2,0	328263344288	0,0,0,0	178	99	1	1	0.995,0.995,0.989,1.0	1.0,1.0,1.0,1.0	-0.005	Background
ENSG00000100101	NA	chr22	+	37701305	37701479	37697587	37697696	37710426	37710566	228308300139	0,2,0,0	295364319375	0,0,0,0	273	99	1	1	1.0,0.982,1.0,1.0	1.0,1.0,1.0,1.0	-0.004	Background
ENSG00000100101	NA	chr22	+	37710426	37710566	37701305	37701479	37713209	37713411	158,159,136,69	1,7,3,4	178160171199	2,2,6,4	239	99	0.376458	1	0.985,0.904,0.949,0.877	0.974,0.971,0.922,0.954	-0.026	Background
ENSG00000100101	NA	chr22	+	37710426	37710566	37701305	37701479	37715762	37715934	101,106,114,33	0,0,0,0	125121104126	0,4,0,2	239	99	0.46222	1	1.0,1.0,1.0,1.0	1.0,0.926,1.0,0.963	0.028	Background
ENSG00000100101	NA	chr22	+	37710426	37710566	37701305	37701479	37723184	37726503	95,105,117,33	3,2,4,4	128117106122	0,0,5,4	239	99	0.107075	0.6283460035599385	0.929,0.956,0.924,0.774	1.0,1.0,0.898,0.927	-0.06	Background
ENSG00000100101	NA	chr22	+	37713209	37713411	37701305	37701479	37715762	37715934	72,90,83,47	0,0,0,0	133,116,94,87	0,4,0,2	301	99	0.886909	1	1.0,1.0,1.0,1.0	1.0,0.905,1.0,0.935	0.04	Background
ENSG00000100101	NA	chr22	+	37713209	37713411	37701305	37701479	37723184	37726503	77,60,50,35	3,2,4,4	89,84,73,60	0,0,5,4	301	99	0.108188	0.6330159465877104	0.894,0.908,0.804,0.742	1.0,1.0,0.828,0.831	-0.078	Background
ENSG00000100106	TRIOBP	chr22	+	37713209	37713411	37710426	37710566	37715762	37715934	134,138,102,84	6,2,0,0	190160155162	6,7,0,6	301	99	0.0764597	0.4893412717786508	0.88,0.958,1.0,1.0	0.912,0.883,1.0,0.899	0.036	Background
ENSG00000100101	NA	chr22	+	37713209	37713411	37710426	37710566	37723184	37726503	139,108,69,72	0,1,3,0	146128134135	9,3,2,2	301	99	0.00177223	0.02434	1.0,0.973,0.883,1.0	0.842,0.933,0.957,0.957	0.042	Background
ENSG00000100101	NA	chr22	+	37715762	37715934	37701305	37701479	37723184	37726503	107,154,123,41	3,2,4,4	122101126113	0,0,5,4	271	99	0.217668	1	0.929,0.966,0.918,0.789	1.0,1.0,0.902,0.912	-0.053	Background
ENSG00000100101	NA	chr22	+	37715762	37715934	37710426	37710566	37723184	37726503	113,156,123,41	0,1,3,0	128104126117	9,3,2,2	271	99	4.53703804857e-4	0.00772728	1.0,0.983,0.937,1.0	0.839,0.927,0.958,0.955	0.06	Background
ENSG00000100101	NA	chr22	+	37715762	37715934	37713209	37713411	37723184	37726503	127,196,166,68	25,12,10,15	177144168150	11,15,17,12	271	99	0.261719	1	0.65,0.856,0.858,0.624	0.855,0.778,0.783,0.82	-0.062	Background
ENSG00000100097	LGALS1	chr22	+	37676855	37677065	37675656	37675711	37678482	37678654	8.06699e+16	0,4,1,0	3026283927242800	0,0,0,0	309	99	1	1	1.0,0.999,1.0,1.0	1.0,1.0,1.0,1.0	0	Background
ENSG00000100097	LGALS1	chr22	+	37676855	37677065	37675656	37675711	37679602	37679802	228310253406	4,0,0,0	131113127117	0,0,0,0	309	99	1	1	0.948,1.0,1.0,1.0	1.0,1.0,1.0,1.0	-0.013	Background
ENSG00000100097	LGALS1	chr22	+	37676985	37677065	37675635	37675711	37678482	37678654	2.29643e+19	0,4,1,0	8050842473217760	0,0,0,0	179	99	1	1	1.0,1.0,1.0,1.0	1.0,1.0,1.0,1.0	0	Background
ENSG00000100097	LGALS1	chr22	+	37676985	37677065	37675635	37675711	37679602	37679640	3946523837747480	4,0,0,0	1243151912051330	0,0,0,0	179	99	1	1	0.998,1.0,1.0,1.0	1.0,1.0,1.0,1.0	0	Background
ENSG00000100097	LGALS1	chr22	+	37678375	37678392	37676985	37677065	37678482	37678654	41,70,49,76	1.93162e+19	9,16,11,13	6945704262416570	116	99	1	1	0.002,0.002,0.003,0.002	0.001,0.002,0.002,0.002	0.001	Background
ENSG00000100097	LGALS1	chr22	+	37678375	37678654	37676998	37677065	37679602	37679802	1.23531e+19	249328288394	4934440745524550	114111109107	378	99	0.360189	1	0.929,0.922,0.91,0.93	0.919,0.912,0.916,0.918	0.007	Background
ENSG00000100097	LGALS1	chr22	+	37678482	37678654	37675635	37675711	37679602	37679640	1.19901e+19	4,0,0,0	4785426944184450	0,0,0,0	271	99	1	1	0.999,1.0,1.0,1.0	1.0,1.0,1.0,1.0	0	Background
ENSG00000100097	LGALS1	chr22	+	37678482	37678654	37676855	37677065	37679602	37679640	3.13064e+19	249328288394	1.17301e+19	114111109107	271	99	0.1472	0.7924223269954502	0.979,0.978,0.972,0.979	0.974,0.974,0.973,0.974	0.003	Background
ENSG00000100083	GGA1	chr22	+	37610576	37610699	37610141	37610486	37614189	37614195	6,4,2,10	0,2,0,0	7,2,3,2	0,0,1,0	222	99	1	1	1.0,0.471,1.0,1.0	1.0,1.0,0.572,1.0	-0.025	Background
ENSG00000100083	GGA1	chr22	+	37613023	37613191	37608844	37608903	37614189	37614274	76,78,64,84	319465325285	76,60,87,72	356317278308	267	99	0.553205	1	0.081,0.059,0.068,0.099	0.073,0.066,0.104,0.08	-0.004	Background
ENSG00000100083	GGA1	chr22	+	37613023	37613191	37608844	37608903	37614193	37614274	13,12,16,35	8,2,6,7	28,13,21,15	0,0,3,1	267	99	1.24900239925e-5	3.3964670062806e-4	0.376,0.69,0.497,0.65	1.0,1.0,0.722,0.848	-0.339	Significant
ENSG00000100083	GGA1	chr22	+	37613023	37613191	37608959	37609154	37614189	37614274	87,86,71,97	97,71,57,82	84,81,88,85	56,96,76,82	267	99	0.919047	1	0.25,0.31,0.316,0.305	0.357,0.238,0.3,0.278	0.002	Background
ENSG00000100083	GGA1	chr22	+	37613023	37613191	37608959	37609154	37614193	37614274	24,20,23,48	0,0,2,0	36,34,22,28	0,0,0,0	267	99	1	1	1.0,1.0,0.81,1.0	1.0,1.0,1.0,1.0	-0.047	Background
ENSG00000100083	GGA1	chr22	+	37613023	37613191	37609065	37609356	37614189	37614274	81,88,56,91	37,17,10,19	75,61,82,76	13,25,18,24	267	99	0.77165	1	0.448,0.657,0.675,0.64	0.681,0.475,0.628,0.54	0.024	Background
ENSG00000100083	GGA1	chr22	+	37613023	37613191	37609065	37609356	37614193	37614274	18,22,8,42	2,0,0,0	27,14,16,19	0,0,0,0	267	99	1	1	0.769,1.0,1.0,1.0	1.0,1.0,1.0,1.0	-0.058	Background
ENSG00000100083	GGA1	chr22	+	37613023	37613191	37610576	37610699	37614189	37614274	76,78,56,84	3,4,0,9	76,62,81,72	6,4,3,0	267	99	0.602353	1	0.904,0.878,1.0,0.776	0.824,0.852,0.909,1.0	-0.007	Background
ENSG00000100083	GGA1	chr22	+	37613032	37613191	37609039	37609356	37614189	37614274	67,69,54,73	37,17,10,19	70,55,77,71	13,25,18,24	258	99	0.925925	1	0.41,0.609,0.674,0.596	0.674,0.458,0.621,0.532	0.001	Background
ENSG00000100083	GGA1	chr22	+	37613032	37613191	37609059	37609154	37614189	37614274	67,69,54,73	97,71,57,82	68,55,77,71	56,96,76,82	258	99	0.887501	1	0.21,0.272,0.267,0.255	0.318,0.18,0.28,0.249	-0.006	Background
ENSG00000100083	GGA1	chr22	+	37613118	37613191	37608976	37609154	37614189	37614195	34,29,34,26	97,71,57,82	31,14,30,25	56,96,76,82	172	99	0.25004	1	0.168,0.19,0.256,0.154	0.242,0.077,0.185,0.149	0.029	Background
ENSG00000100083	GGA1	chr22	+	37613118	37613191	37609065	37609356	37614189	37614195	34,29,34,32	37,17,10,19	26,14,30,23	13,25,18,24	172	99	0.263132	1	0.346,0.495,0.662,0.492	0.535,0.244,0.49,0.356	0.093	Background
ENSG00000100083	GGA1	chr22	+	37613118	37613191	37610576	37610699	37614189	37614195	34,29,32,26	3,4,0,9	24,13,30,23	6,4,3,0	172	99	0.886898	1	0.867,0.807,1.0,0.624	0.697,0.652,0.852,1.0	0.024	Background
ENSG00000100083	GGA1	chr22	+	37614189	37614274	37608724	37608903	37616921	37616997	736847642610	0,0,9,0	756682646657	1,2,0,1	184	99	1	1	1.0,1.0,0.975,1.0	0.998,0.995,1.0,0.997	-0.004	Background
ENSG00000100083	GGA1	chr22	+	37614189	37614274	37608724	37608903	37618447	37618515	152219158126	0,0,0,0	159139102146	0,0,2,0	184	99	1	1	1.0,1.0,1.0,1.0	1.0,1.0,0.965,1.0	0.009	Background
ENSG00000100083	GGA1	chr22	+	37614193	37614274	37608834	37608903	37616921	37616997	408369311319	0,0,9,0	381361356337	1,2,0,1	180	99	0.872793	1	1.0,1.0,0.95,1.0	0.995,0.99,1.0,0.995	-0.007	Background
ENSG00000100083	GGA1	chr22	+	37614193	37614274	37608834	37608903	37618447	37618546	6,2,6,7	0,0,0,0	4,0,6,0	0,0,2,0	180	99	1	1	1.0,1.0,1.0,1.0	1.0,NA,0.623,NA	0.189	Background
ENSG00000100083	GGA1	chr22	+	37616921	37616997	37608833	37608903	37618447	37618515	267357272239	0,0,0,0	248329257320	0,0,2,0	175	99	1	1	1.0,1.0,1.0,1.0	1.0,1.0,0.986,1.0	0.004	Background
ENSG00000100083	GGA1	chr22	+	37616921	37616997	37614132	37614274	37618447	37618515	863973740734	0,0,0,2	842846805833	0,2,2,0	175	99	1	1	1.0,1.0,1.0,0.995	1.0,0.996,0.996,1.0	0.001	Background
ENSG00000100083	GGA1	chr22	+	37616921	37617048	37608724	37608903	37618447	37618546	3,4,4,7	0,0,0,0	8,6,6,10	0,0,2,0	226	99	1	1	1.0,1.0,1.0,1.0	1.0,1.0,0.568,1.0	0.108	Background
ENSG00000100083	GGA1	chr22	+	37616921	37617048	37614189	37614274	37618447	37618546	389389314332	0,0,0,2	400361377351	0,2,2,0	226	99	1	1	1.0,1.0,1.0,0.986	1.0,0.988,0.988,1.0	0.002	Background
ENSG00000100083	GGA1	chr22	+	37618447	37618546	37616921	37616997	37620237	37620267	1269137811211060	0,0,0,0	1073123811501260	2,0,0,0	198	99	1	1	1.0,1.0,1.0,1.0	0.996,1.0,1.0,1.0	0.001	Background
ENSG00000100083	GGA1	chr22	+	37620237	37620361	37618447	37618546	37620812	37620816	1822186215561520	0,3,2,0	1563170216231900	4,0,2,0	223	99	1	1	1.0,0.996,0.997,1.0	0.994,1.0,0.997,1.0	0	Background
ENSG00000100083	GGA1	chr22	+	37621615	37621696	37620812	37620913	37623326	37623467	9771050861889	1,0,0,3	884903966888	0,0,0,2	180	99	1	1	0.998,1.0,1.0,0.994	1.0,1.0,1.0,0.996	-0.001	Background
ENSG00000100083	GGA1	chr22	+	37623551	37623633	37623326	37623467	37629461	37629526	10361072830964	0,1,0,0	800977899964	0,0,0,0	181	99	1	1	1.0,0.998,1.0,1.0	1.0,1.0,1.0,1.0	0	Background
ENSG00000100083	GGA1	chr22	+	37624968	37625076	37623551	37623633	37625796	37625949	1540142412761340	8,2,10,1	1538135113941390	6,1,3,5	207	99	1	1	0.989,0.997,0.984,0.998	0.992,0.998,0.996,0.993	-0.003	Background
ENSG00000100083	GGA1	chr22	+	37624968	37625076	37623551	37623633	37629461	37629526	355364369318	122125159119	410358326331	124124152128	207	99	0.975133	1	0.582,0.582,0.526,0.561	0.613,0.58,0.506,0.553	0	Background
ENSG00000100083	GGA1	chr22	+	37625796	37625949	37623551	37623633	37629461	37629526	739751580548	122125159119	736711717740	124124152128	252	99	0.356797	1	0.704,0.702,0.589,0.644	0.7,0.693,0.65,0.694	-0.024	Background
ENSG00000100083	GGA1	chr22	+	37625796	37625949	37624968	37625076	37629461	37629526	1930182215031580	10,9,8,10	1875172318081810	10,14,2,7	252	99	0.516887	1	0.987,0.988,0.987,0.984	0.987,0.98,0.997,0.99	-0.002	Background
ENSG00000100083	GGA1	chr22	+	37629997	37630170	37629461	37629526	37630902	37631099	1917191215571590	0,0,0,0	1853190118331950	0,0,4,0	272	99	1	1	1.0,1.0,1.0,1.0	1.0,1.0,0.994,1.0	0.002	Background
ENSG00000100083	GGA1	chr22	+	37630902	37631099	37629997	37630170	37631995	37632165	1838181616821690	0,0,0,2	1765187417331710	0,0,0,4	296	99	1	1	1.0,1.0,1.0,0.996	1.0,1.0,1.0,0.993	0.001	Background
ENSG00000100083	GGA1	chr22	+	37631995	37632165	37630667	37631099	37632404	37632515	1961197417811900	3,0,0,6	1900193517321770	1,0,1,1	269	99	1	1	0.996,1.0,1.0,0.992	0.999,1.0,0.998,0.998	-0.002	Background
ENSG00000100099	HPS4	chr22	-	26452748	26453404	26443106	26444694	26457858	26457967	1608164014611630	12,7,8,26	1496143715091550	7,28,35,23	755	99	9.40341924079e-4	0.0142686	0.946,0.968,0.96,0.892	0.966,0.871,0.85,0.899	0.045	Background
ENSG00000100099	HPS4	chr22	-	26457858	26457967	26450881	26453404	26458444	26458577	649597568714	0,2,0,0	561543673576	0,0,0,0	208	99	1	1	1.0,0.993,1.0,1.0	1.0,1.0,1.0,1.0	-0.002	Background
ENSG00000100099	HPS4	chr22	-	26458444	26458577	26450881	26453404	26463916	26464015	710689651675	21,15,13,28	671603852664	1,19,12,12	232	99	0.00276803	0.0353707	0.935,0.951,0.955,0.911	0.997,0.931,0.968,0.959	-0.026	Background
ENSG00000100099	HPS4	chr22	-	26463916	26464826	26458444	26458577	26468550	26468623	3559363730453250	7,2,0,2	3406325733493480	4,14,12,5	1009	99	6.01106891737e-4	0.00977256	0.98,0.994,1.0,0.994	0.988,0.958,0.965,0.986	0.018	Background
ENSG00000100099	HPS4	chr22	-	26463916	26466262	26458444	26458577	26468550	26469273	3710391932663420	7,2,0,2	3613343535823780	4,14,12,5	2445	99	8.62148241837e-5	0.00184553	0.955,0.988,1.0,0.986	0.973,0.909,0.924,0.968	0.039	Background
ENSG00000100099	HPS4	chr22	-	26465454	26465551	26463916	26464826	26466050	26466104	618700585619	2,1,1,0	488541587568	0,0,0,5	196	99	1	1	0.994,0.997,0.997,1.0	1.0,1.0,1.0,0.983	0.001	Background
ENSG00000100099	HPS4	chr22	-	26465454	26465551	26463916	26464826	26466225	26466262	810924748795	36,84,58,34	692759743763	61,69,81,64	196	99	0.00152861	0.0215528	0.919,0.847,0.867,0.922	0.851,0.847,0.822,0.858	0.044	Background
ENSG00000100099	HPS4	chr22	-	26465454	26465551	26463916	26464826	26468550	26468623	572665553572	1,0,0,0	462512543532	1,10,1,1	196	99	0.857579	1	0.997,1.0,1.0,1.0	0.996,0.963,0.996,0.996	0.011	Background
ENSG00000100099	HPS4	chr22	-	26465454	26466262	26463916	26464826	26468550	26468623	702895747724	1,0,0,0	631686740755	1,10,1,1	907	99	0.00750028	0.0798768	0.987,1.0,1.0,1.0	0.986,0.882,0.988,0.988	0.036	Background
ENSG00000100099	HPS4	chr22	-	26466050	26466104	26463916	26464826	26466225	26466262	11,19,13,16	36,84,58,34	19,6,9,16	61,69,81,64	153	99	0.0619162	0.4183374880575884	0.165,0.128,0.127,0.233	0.168,0.053,0.067,0.139	0.056	Background
ENSG00000100099	HPS4	chr22	-	26466050	26466104	26465454	26465551	26466225	26466262	54,48,44,65	242267206228	37,36,52,46	237251202238	153	99	0.142377	0.7742591129300237	0.126,0.104,0.121,0.156	0.092,0.085,0.143,0.111	0.019	Background
ENSG00000100099	HPS4	chr22	-	26466225	26466262	26463916	26464826	26468550	26468623	75,146,103,74	1,0,0,0	97,98,124,98	1,10,1,1	136	99	0.00739494	0.0789712	0.982,1.0,1.0,1.0	0.986,0.877,0.989,0.986	0.036	Background
ENSG00000100099	HPS4	chr22	-	26466225	26466262	26463916	26464826	26470718	26470813	16,27,17,18	0,1,0,0	23,29,29,37	0,0,0,0	136	99	1	1	1.0,0.952,1.0,1.0	1.0,1.0,1.0,1.0	-0.012	Background
ENSG00000100099	HPS4	chr22	-	26466225	26466262	26465454	26465551	26468550	26468623	268319230249	0,1,0,0	263264239261	0,0,0,0	136	99	1	1	1.0,0.996,1.0,1.0	1.0,1.0,1.0,1.0	-0.001	Background
ENSG00000100099	HPS4	chr22	-	26466225	26466262	26465454	26465551	26472301	26472418	96,88,69,68	0,0,0,4	74,68,62,65	0,0,0,0	136	99	1	1	1.0,1.0,1.0,0.925	1.0,1.0,1.0,1.0	-0.019	Background
ENSG00000100099	HPS4	chr22	-	26466225	26468623	26465454	26465551	26472301	26472418	237225253165	0,0,0,4	244231245229	0,0,0,0	2497	99	0.442225	1	1.0,1.0,1.0,0.621	1.0,1.0,1.0,1.0	-0.095	Background
ENSG00000100099	HPS4	chr22	-	26467224	26467249	26466225	26466262	26468550	26468623	3,9,0,3	235324234242	0,6,1,6	268261263252	124	99	1	1	0.01,0.022,0.0,0.01	0.0,0.018,0.003,0.019	0.001	Background
ENSG00000100099	HPS4	chr22	-	26468550	26468623	26463916	26464826	26470718	26470813	446352286360	0,1,0,0	323362366369	0,0,0,0	172	99	1	1	1.0,0.995,1.0,1.0	1.0,1.0,1.0,1.0	-0.001	Background
ENSG00000100099	HPS4	chr22	-	26468550	26468623	26465454	26466262	26470718	26470813	680674520602	7,7,8,2	589613628620	3,7,0,0	172	99	0.212437	1	0.982,0.982,0.974,0.994	0.991,0.981,1.0,1.0	-0.01	Background
ENSG00000100099	HPS4	chr22	-	26468550	26468623	26465454	26466262	26472301	26472418	142206154155	6,2,2,1	174181178180	0,0,0,0	172	99	0.166653	0.8683214569519214	0.932,0.983,0.978,0.989	1.0,1.0,1.0,1.0	-0.03	Background
ENSG00000100099	HPS4	chr22	-	26470718	26470813	26466225	26466262	26472301	26472418	275297195282	6,2,2,1	238284272217	0,0,0,0	194	99	0.629062	1	0.959,0.987,0.98,0.993	1.0,1.0,1.0,1.0	-0.02	Background
ENSG00000100099	HPS4	chr22	-	26470718	26470813	26466225	26468623	26472301	26472418	789739544718	0,2,0,0	627696683628	0,0,0,0	194	99	1	1	1.0,0.995,1.0,1.0	1.0,1.0,1.0,1.0	-0.001	Background
ENSG00000100099	HPS4	chr22	-	26470718	26470922	26468550	26468623	26472301	26472418	402313255321	0,2,0,0	316355360295	0,0,0,0	303	99	1	1	1.0,0.981,1.0,1.0	1.0,1.0,1.0,1.0	-0.005	Background
ENSG00000100099	HPS4	chr22	-	26471212	26471288	26470718	26470813	26472301	26472418	18,7,3,13	474484326471	9,17,12,17	373431446402	175	99	0.098969	0.5933152203164243	0.021,0.008,0.005,0.015	0.013,0.022,0.015,0.023	-0.006	Background
ENSG00000100099	HPS4	chr22	-	26471212	26471388	26470718	26470813	26472301	26472418	67,33,50,60	474484326471	48,53,56,84	373431446402	275	99	0.11698	0.6703482901980772	0.048,0.024,0.052,0.044	0.044,0.042,0.043,0.07	-0.008	Background
ENSG00000100099	HPS4	chr22	-	26471212	26471388	26470718	26470922	26472301	26472418	40,17,50,29	44,29,23,47	35,27,31,51	28,47,56,31	275	99	0.896852	1	0.247,0.174,0.439,0.182	0.31,0.171,0.166,0.372	0.006	Background
ENSG00000100099	HPS4	chr22	-	26472301	26472418	26465454	26466262	26476992	26477011	14,12,10,17	0,0,0,0	6,6,2,6	0,2,0,0	216	99	1	1	1.0,1.0,1.0,1.0	1.0,0.579,1.0,1.0	0.105	Background
ENSG00000100099	HPS4	chr22	-	26472831	26472939	26470679	26472418	26476992	26477011	931891851672	0,0,3,0	7958969331051	0,0,0,0	207	99	1	1	1.0,1.0,0.993,1.0	1.0,1.0,1.0,1.0	-0.002	Background
ENSG00000100099	HPS4	chr22	-	26476992	26477136	26465454	26466262	26481721	26482240	53,51,41,42	0,0,0,0	32,43,44,69	0,1,0,0	243	99	1	1	1.0,1.0,1.0,1.0	1.0,0.946,1.0,1.0	0.014	Background
ENSG00000100099	HPS4	chr22	-	26476992	26477136	26470689	26472939	26479264	26479355	908934802705	4,2,6,11	690825833962	1,0,4,1	243	99	0.21198	1	0.989,0.995,0.982,0.963	0.996,1.0,0.988,0.997	-0.013	Background
ENSG00000100099	HPS4	chr22	-	26476992	26477136	26470689	26472939	26481721	26482240	519533447344	1,0,0,0	446461515599	0,0,0,0	243	99	1	1	0.995,1.0,1.0,1.0	1.0,1.0,1.0,1.0	-0.001	Background
ENSG00000100099	HPS4	chr22	-	26479264	26479355	26472831	26472939	26481721	26482240	231346277271	1,0,0,0	267282279280	0,0,0,0	190	99	1	1	0.992,1.0,1.0,1.0	1.0,1.0,1.0,1.0	-0.002	Background
ENSG00000100099	HPS4	chr22	-	26479264	26479355	26476618	26477136	26481721	26482240	626764649623	7,23,19,6	518661618667	9,15,23,25	190	99	0.0675886	0.4462785379865098	0.979,0.945,0.947,0.982	0.968,0.958,0.933,0.933	0.015	Background
ENSG00000100099	HPS4	chr22	-	26481721	26482240	26476992	26477136	26483764	26483783	1439170515131140	0,0,0,0	1211139314221610	0,2,0,0	618	99	1	1	1.0,1.0,1.0,1.0	1.0,0.991,1.0,1.0	0.002	Background
ENSG00000100099	HPS4	chr22	-	26482745	26482873	26481721	26482240	26483673	26483788	29,76,37,38	155,167,116,79	15,20,35,17	120135122143	227	99	5.36205748791e-6	1.5918610717909e-4	0.075,0.166,0.122,0.173	0.052,0.061,0.111,0.049	0.066	Background
ENSG00000100099	HPS4	chr22	-	26482745	26482873	26481721	26482240	26483744	26483849	14,38,12,20	15,12,12,9	12,6,28,10	15,17,21,21	227	99	0.0138821	0.1308388807869155	0.289,0.58,0.304,0.492	0.259,0.133,0.368,0.172	0.183	Background
ENSG00000100099	HPS4	chr22	-	26482745	26482873	26481721	26482240	26483764	26483856	24,39,24,26	61,70,47,58	14,6,29,12	69,71,60,53	227	99	4.2140699156e-4	0.00725515	0.146,0.195,0.182,0.164	0.081,0.036,0.174,0.09	0.076	Background
ENSG00000100099	HPS4	chr22	-	26482745	26482873	26481721	26482240	26483811	26483931	14,36,12,20	0,8,1,0	12,6,30,10	5,9,1,1	227	99	0.0636869	0.4269939056896713	1.0,0.662,0.84,1.0	0.511,0.225,0.929,0.813	0.256	Background
ENSG00000184979	USP18	chr22	+	18157557	18157820	18150117	18150222	18160171	18160268	618640538590	0,0,0,1	341382425375	1,0,2,0	362	99	1	1	1.0,1.0,1.0,0.994	0.989,1.0,0.983,1.0	0.005	Background
ENSG00000184979	USP18	chr22	+	18160171	18160268	18150117	18150222	18161789	18161935	167165146205	0,0,2,0	142,124,73,91	0,0,0,0	196	99	1	1	1.0,1.0,0.974,1.0	1.0,1.0,1.0,1.0	-0.006	Background
ENSG00000184979	USP18	chr22	+	18161789	18161935	18160171	18160268	18167254	18167334	459428337509	0,0,0,0	311302265236	0,2,0,0	245	99	1	1	1.0,1.0,1.0,1.0	1.0,0.984,1.0,1.0	0.004	Background
ENSG00000184979	USP18	chr22	+	18161789	18161935	18160171	18160268	18167889	18168036	256240223310	0,0,0,0	188190136131	0,2,0,0	245	99	1	1	1.0,1.0,1.0,1.0	1.0,0.975,1.0,1.0	0.006	Background
ENSG00000184979	USP18	chr22	+	18167254	18167334	18160171	18160268	18167889	18168036	127144113104	0,0,0,0	82,85,59,64	0,2,0,0	179	99	1	1	1.0,1.0,1.0,1.0	1.0,0.959,1.0,1.0	0.01	Background
ENSG00000184979	USP18	chr22	+	18167254	18167334	18161789	18161935	18167889	18168036	332333228304	0,2,0,4	211198187173	4,2,1,2	179	99	0.688603	1	1.0,0.989,1.0,0.977	0.967,0.982,0.99,0.98	0.012	Background
ENSG00000184979	USP18	chr22	+	18167889	18168036	18167254	18167334	18169843	18169939	466479331483	0,1,0,3	239285265270	0,0,0,0	246	99	1	1	1.0,0.995,1.0,0.985	1.0,1.0,1.0,1.0	-0.005	Background
ENSG00000184979	USP18	chr22	+	18170752	18170920	18169843	18169939	18173149	18173281	243239187248	3,2,4,17	121168136153	3,8,4,5	267	99	0.700593	1	0.968,0.978,0.945,0.844	0.937,0.886,0.927,0.919	0.016	Background
ENSG00000184979	USP18	chr22	+	18170752	18170920	18169843	18169939	18173792	18173842	235214171221	4,0,1,0	109154130144	0,0,0,0	267	99	1	1	0.956,1.0,0.984,1.0	1.0,1.0,1.0,1.0	-0.015	Background
ENSG00000184979	USP18	chr22	+	18173149	18173281	18169843	18169939	18173792	18173842	179107146144	4,0,1,0	64,94,76,108	0,0,0,0	231	99	1	1	0.95,1.0,0.984,1.0	1.0,1.0,1.0,1.0	-0.016	Background
ENSG00000184979	USP18	chr22	+	18173149	18173281	18170752	18170920	18173792	18173842	188130159155	4,0,1,1	73,100,78,112	0,0,0,0	231	99	0.564407	1	0.953,1.0,0.986,0.985	1.0,1.0,1.0,1.0	-0.019	Background
ENSG00000253352	TUG1	chr22	+	30971250	30971779	30969471	30969533	30972854	30973601	5451581648323360	2,0,0,0	5079557458496100	0,0,0,0	628	99	1	1	0.998,1.0,1.0,1.0	1.0,1.0,1.0,1.0	0	Background
ENSG00000253352	TUG1	chr22	+	30972047	30972172	30969268	30969386	30972854	30973587	298247233167	1,1,2,2	235314257222	2,2,2,2	224	99	0.618049	1	0.992,0.991,0.981,0.974	0.981,0.986,0.983,0.98	0.002	Background
ENSG00000253352	TUG1	chr22	+	30972047	30972172	30971196	30971610	30972854	30973587	298244233172	28,23,17,10	233324257225	12,20,16,20	224	99	0.226037	1	0.825,0.824,0.858,0.884	0.896,0.877,0.877,0.833	-0.023	Background
ENSG00000253352	TUG1	chr22	+	30972047	30972172	30971196	30971610	30972923	30973601	36,30,25,47	2,0,3,6	27,33,41,41	4,3,3,0	224	99	0.80413	1	0.888,1.0,0.786,0.776	0.749,0.829,0.858,1.0	0.004	Background
ENSG00000253352	TUG1	chr22	+	30972047	30972172	30971366	30971779	30972854	30973587	505505452316	2018194517131240	425551470445	1811212622552200	224	99	0.101975	0.6061682571673261	0.1,0.103,0.104,0.101	0.094,0.103,0.084,0.082	0.011	Background
ENSG00000253352	TUG1	chr22	+	30972047	30972172	30971366	30971779	30972923	30973601	239280226189	559697564439	209247246260	605657637713	224	99	0.187319	0.9438606936257186	0.159,0.151,0.15,0.16	0.132,0.142,0.146,0.139	0.015	Background
ENSG00000253352	TUG1	chr22	+	30972854	30973587	30969264	30971779	30975169	30976058	1.20191e+18	2,5,6,0	1.03151e+19	0,0,0,1	832	99	1	1	0.999,0.997,0.995,1.0	1.0,1.0,1.0,0.999	-0.002	Background
ENSG00000253352	TUG1	chr22	+	30972854	30973587	30969264	30971779	30975212	30978578	1.13031e+17	0,1,0,0	9.75312e+18	0,0,0,0	832	99	1	1	1.0,0.999,1.0,1.0	1.0,1.0,1.0,1.0	0	Background
ENSG00000253352	TUG1	chr22	+	30972854	30973601	30970301	30971779	30975169	30976022	1.20411e+18	2,5,6,0	1.03011e+19	0,0,0,1	846	99	1	1	0.999,0.997,0.995,1.0	1.0,1.0,1.0,0.999	-0.002	Background
ENSG00000253352	TUG1	chr22	+	30972923	30973587	30969852	30971779	30975169	30975997	9.5901e+16	2,5,6,0	8.0921e+16	0,0,0,1	763	99	1	1	0.998,0.996,0.995,1.0	1.0,1.0,1.0,0.999	-0.003	Background
ENSG00000253352	TUG1	chr22	+	30972923	30973601	30969958	30971779	30975169	30976063	9.6121e+16	2,5,6,0	8.0781e+16	0,0,0,1	777	99	1	1	0.998,0.996,0.994,1.0	1.0,1.0,1.0,0.999	-0.003	Background
ENSG00000253352	TUG1	chr22	+	30972923	30973601	30969958	30971779	30975212	30978578	8915969377995740	0,1,0,0	7542949792099030	0,0,0,0	777	99	1	1	1.0,0.999,1.0,1.0	1.0,1.0,1.0,1.0	0	Background
ENSG00000185339	TCN2	chr22	+	30610870	30611063	30607151	30607395	30612872	30612961	2798286524792440	0,0,2,0	2638292426942710	0,0,0,0	292	99	1	1	1.0,1.0,0.998,1.0	1.0,1.0,1.0,1.0	0	Background
ENSG00000185339	TCN2	chr22	+	30610870	30611063	30607151	30607395	30614348	30614501	1799173416121560	0,0,0,0	1866194617621730	4,0,0,0	292	99	1	1	1.0,1.0,1.0,1.0	0.994,1.0,1.0,1.0	0.002	Background
ENSG00000185339	TCN2	chr22	+	30610879	30611063	30607175	30607395	30612872	30613042	1443162713051280	0,0,2,0	1298147014401510	0,0,0,0	283	99	1	1	1.0,1.0,0.996,1.0	1.0,1.0,1.0,1.0	-0.001	Background
ENSG00000185339	TCN2	chr22	+	30612872	30612961	30607203	30607395	30614348	30614501	4,10,11,10	0,0,0,0	8,8,12,9	4,0,0,0	188	99	0.315123	1	1.0,1.0,1.0,1.0	0.513,1.0,1.0,1.0	0.122	Background
ENSG00000185339	TCN2	chr22	+	30612872	30612961	30607203	30607395	30615300	30615473	0,0,2,0	1,0,0,0	0,1,0,0	0,0,0,0	188	99	1	1	0.0,NA,1.0,NA	NA,1.0,NA,NA	-0.5	Background
ENSG00000185339	TCN2	chr22	+	30612872	30612961	30610870	30611063	30614348	30614501	546661525551	0,0,3,0	512539547577	0,1,0,0	188	99	1	1	1.0,1.0,0.989,1.0	1.0,0.996,1.0,1.0	-0.002	Background
ENSG00000185339	TCN2	chr22	+	30612872	30613042	30607082	30607395	30614348	30614501	1356130811571080	0,0,0,0	1127136112641410	4,0,0,0	269	99	1	1	1.0,1.0,1.0,1.0	0.99,1.0,1.0,1.0	0.002	Background
ENSG00000185339	TCN2	chr22	+	30612872	30613042	30607082	30607395	30615300	30615473	256218201222	1,0,0,0	197233210254	0,0,0,0	269	99	1	1	0.989,1.0,1.0,1.0	1.0,1.0,1.0,1.0	-0.003	Background
ENSG00000185339	TCN2	chr22	+	30612872	30613042	30610870	30611063	30614348	30614501	2342240920021940	0,0,3,0	1867231721732370	0,1,0,0	269	99	1	1	1.0,1.0,0.996,1.0	1.0,0.999,1.0,1.0	-0.001	Background
ENSG00000185339	TCN2	chr22	+	30612872	30614501	30607160	30607395	30615300	30615473	2116216718072070	1,0,0,0	1762229820572170	0,0,0,0	1728	99	1	1	0.992,1.0,1.0,1.0	1.0,1.0,1.0,1.0	-0.002	Background
ENSG00000185339	TCN2	chr22	+	30612884	30613042	30610870	30611063	30614348	30614501	123912261061986	0,0,3,0	1054127911771310	0,1,0,0	257	99	1	1	1.0,1.0,0.993,1.0	1.0,0.998,1.0,1.0	-0.001	Background
ENSG00000185339	TCN2	chr22	+	30614348	30614501	30607082	30607395	30615300	30615473	1807190215591830	1,0,0,0	1503201417721870	0,0,0,0	252	99	1	1	0.999,1.0,1.0,1.0	1.0,1.0,1.0,1.0	0	Background
ENSG00000185339	TCN2	chr22	+	30614348	30614501	30612872	30612961	30615300	30615473	1824194215911860	0,0,0,0	1538204418071900	0,2,0,0	252	99	1	1	1.0,1.0,1.0,1.0	1.0,0.998,1.0,1.0	0	Background
ENSG00000185339	TCN2	chr22	+	30614348	30614501	30612872	30613042	30615300	30615473	2909299225202710	2,0,5,9	2430314228303030	1,0,4,2	252	99	1	1	0.998,1.0,0.995,0.992	0.999,1.0,0.996,0.998	-0.002	Background
ENSG00000185339	TCN2	chr22	+	30617302	30617495	30615600	30615787	30622967	30623083	2384222719752130	53,49,33,59	2164231122502380	49,53,87,59	292	99	0.0916148	0.5599795343171937	0.938,0.939,0.953,0.924	0.937,0.937,0.898,0.932	0.012	Background
ENSG00000185339	TCN2	chr22	+	30617329	30617480	30615600	30615787	30622967	30623083	1268128010711130	53,49,33,59	1136128912541200	49,53,87,59	250	99	0.0704336	0.4603765114412983	0.905,0.912,0.928,0.884	0.902,0.906,0.851,0.89	0.02	Background
ENSG00000185339	TCN2	chr22	+	30617329	30617480	30615600	30615787	30626459	30627002	1229124510581120	0,0,0,0	1109127612281180	5,0,0,0	250	99	1	1	1.0,1.0,1.0,1.0	0.989,1.0,1.0,1.0	0.003	Background
ENSG00000185339	TCN2	chr22	+	30617329	30617495	30615600	30615787	30622967	30623083	3485334929063100	53,49,33,59	3132344233573390	49,53,87,59	265	99	0.0824321	0.5175497070312847	0.961,0.962,0.97,0.952	0.96,0.96,0.935,0.956	0.008	Background
ENSG00000185339	TCN2	chr22	+	30617329	30617495	30615600	30615787	30626459	30626943	1516158913271400	0,0,0,0	1381156915121500	5,0,0,0	265	99	1	1	1.0,1.0,1.0,1.0	0.99,1.0,1.0,1.0	0.002	Background
ENSG00000185339	TCN2	chr22	+	30617329	30617754	30615600	30615787	30622967	30623083	1525157713331390	53,49,33,59	1358156415081500	49,53,87,59	524	99	0.0598526	0.4079407314995622	0.845,0.859,0.884,0.817	0.84,0.848,0.766,0.828	0.031	Background
ENSG00000185339	TCN2	chr22	+	30617329	30618109	30615600	30615787	30622967	30623083	1529158713461400	53,49,33,59	1365157515141510	49,53,87,59	879	99	0.0820955	0.5158583642516674	0.765,0.785,0.821,0.729	0.758,0.77,0.662,0.743	0.042	Background
ENSG00000185339	TCN2	chr22	+	30622967	30623083	30615600	30615787	30626459	30627002	1402130810651210	0,0,0,0	1254132214051280	5,0,0,0	215	99	1	1	1.0,1.0,1.0,1.0	0.991,1.0,1.0,1.0	0.002	Background
ENSG00000185339	TCN2	chr22	+	30622967	30623083	30617302	30617495	30626459	30627002	3290298625732840	9,15,8,20	2971311131313090	39,14,19,10	215	99	0.0632886	0.4248794611562968	0.994,0.989,0.993,0.985	0.972,0.99,0.987,0.993	0.005	Background
ENSG00000185339	TCN2	chr22	+	30622967	30623083	30617329	30617480	30626459	30627002	1388129610451170	0,0,0,4	1230128213441240	0,0,0,0	215	99	1	1	1.0,1.0,1.0,0.993	1.0,1.0,1.0,1.0	-0.002	Background
ENSG00000185339	TCN2	chr22	+	30624095	30624217	30622967	30623083	30626459	30627002	2,0,0,0	1943180514561590	0,0,0,0	1631179918151780	221	99	1	1	0.0,0.0,0.0,0.0	0.0,0.0,0.0,0.0	0	Background
ENSG00000185022	MAFF	chr22	+	38213822	38213889	38201993	38202212	38214419	38214760	812830682652	0,0,0,0	724914799812	0,0,0,2	166	99	1	1	1.0,1.0,1.0,1.0	1.0,1.0,1.0,0.996	0.001	Background
ENSG00000235513	L3MBTL2-AS1	chr22	-	41213629	41214703	41207591	41209951	41217031	41217910	454498393476	30,57,15,55	323346373399	31,32,39,21	1173	99	0.775757	1	0.561,0.424,0.689,0.422	0.468,0.477,0.447,0.616	0.022	Background
ENSG00000235513	L3MBTL2-AS1	chr22	-	41213795	41214703	41208551	41209951	41217031	41217310	400424321338	30,57,15,55	254257324314	31,32,39,21	1007	99	0.713857	1	0.567,0.422,0.678,0.377	0.446,0.441,0.45,0.595	0.028	Background
ENSG00000100395	L3MBTL2	chr22	+	41206006	41206125	41205301	41205386	41209695	41209933	49,60,64,64	672775660638	34,31,32,25	593685637666	218	99	4.57025728884e-6	1.3803572827193e-4	0.032,0.034,0.042,0.044	0.025,0.02,0.022,0.017	0.017	Background
ENSG00000100395	L3MBTL2	chr22	+	41208314	41208457	41205311	41205386	41209695	41210008	0,10,0,2	672775660638	0,0,2,3	593685637666	242	99	1	1	0.0,0.005,0.0,0.001	0.0,0.0,0.001,0.002	0.001	Background
ENSG00000100395	L3MBTL2	chr22	+	41213850	41214026	41209695	41209933	41216138	41216262	504512362417	66,60,63,58	410493385472	33,50,40,50	275	99	0.00593957	0.0660877	0.733,0.754,0.674,0.721	0.817,0.78,0.776,0.773	-0.066	Background
ENSG00000100395	L3MBTL2	chr22	+	41213850	41214026	41209695	41209933	41219418	41219536	100,141,78,102	0,0,0,4	91,111,97,101	2,0,1,4	275	99	0.235183	1	1.0,1.0,1.0,0.902	0.942,1.0,0.972,0.901	0.022	Background
ENSG00000100395	L3MBTL2	chr22	+	41213892	41214026	41209695	41209933	41216138	41216262	10781186882957	66,60,63,58	83711429231058	33,50,40,50	233	99	0.00762737	0.0809599	0.874,0.894,0.856,0.875	0.915,0.907,0.907,0.9	-0.032	Background
ENSG00000100395	L3MBTL2	chr22	+	41213892	41214026	41209695	41209933	41219418	41219536	611742543594	0,0,0,4	476704581623	2,0,1,4	233	99	1	1	1.0,1.0,1.0,0.984	0.99,1.0,0.996,0.985	0.003	Background
ENSG00000100395	L3MBTL2	chr22	+	41219418	41219536	41209695	41209933	41220733	41220868	495526419469	0,3,0,0	417445458507	0,0,0,0	217	99	1	1	1.0,0.988,1.0,1.0	1.0,1.0,1.0,1.0	-0.003	Background
ENSG00000100395	L3MBTL2	chr22	+	41219418	41219536	41217122	41217202	41220733	41220868	949998769795	3,8,6,3	763881914934	9,9,13,10	217	99	0.00491964	0.0567152	0.993,0.983,0.983,0.992	0.975,0.978,0.97,0.977	0.013	Background
ENSG00000100395	L3MBTL2	chr22	+	41224724	41224801	41224019	41224251	41224966	41225071	895940756779	2,0,0,0	848881779864	0,0,0,0	176	99	1	1	0.996,1.0,1.0,1.0	1.0,1.0,1.0,1.0	-0.001	Background
ENSG00000100395	L3MBTL2	chr22	+	41224966	41225071	41224724	41224801	41225793	41225941	838915704713	18,7,10,5	865854805886	7,0,2,3	204	99	1.61139525004e-4	0.00318963	0.958,0.984,0.972,0.986	0.984,1.0,0.995,0.993	-0.018	Background
ENSG00000100395	L3MBTL2	chr22	+	41227574	41227679	41227088	41227323	41227803	41227869	14,15,8,11	509541433561	12,12,12,6	446428486460	204	99	0.984794	1	0.013,0.013,0.009,0.009	0.013,0.013,0.012,0.006	0	Background
ENSG00000100395	L3MBTL2	chr22	+	41229539	41229656	41227088	41227869	41230138	41230654	822825709895	8,7,3,10	696798800787	12,7,3,11	216	99	0.402642	1	0.979,0.982,0.991,0.976	0.964,0.981,0.992,0.97	0.005	Background
ENSG00000100325	ASCC2	chr22	-	29800990	29801110	29793359	29793676	29804637	29804824	750813676779	0,2,1,0	537540474559	0,0,0,0	219	99	1	1	1.0,0.995,0.997,1.0	1.0,1.0,1.0,1.0	-0.002	Background
ENSG00000100325	ASCC2	chr22	-	29801993	29802208	29800990	29801110	29804637	29804824	2113238419732320	3,2,2,0	1542177516821710	2,0,2,4	314	99	1	1	0.996,0.997,0.997,1.0	0.996,1.0,0.996,0.993	0.001	Background
ENSG00000100325	ASCC2	chr22	-	29802114	29802208	29800990	29801110	29804637	29804830	411466325382	3,2,2,0	359371368404	2,0,2,4	193	99	1	1	0.986,0.992,0.988,1.0	0.989,1.0,0.99,0.981	0.002	Background
ENSG00000100325	ASCC2	chr22	-	29806484	29806553	29806213	29806290	29806796	29806904	842979752934	2,0,0,0	720624673672	0,0,0,0	168	99	1	1	0.996,1.0,1.0,1.0	1.0,1.0,1.0,1.0	-0.001	Background
ENSG00000100325	ASCC2	chr22	-	29808110	29808185	29806796	29806904	29813429	29813542	562594551629	15,5,13,22	377412477458	13,13,12,4	174	99	0.909377	1	0.955,0.985,0.96,0.942	0.943,0.947,0.958,0.985	0.002	Background
ENSG00000100325	ASCC2	chr22	-	29814656	29814767	29813429	29813542	29816005	29816073	1606181813781530	0,0,2,0	1177127213791280	0,0,0,0	210	99	1	1	1.0,1.0,0.997,1.0	1.0,1.0,1.0,1.0	-0.001	Background
ENSG00000100325	ASCC2	chr22	-	29815171	29815289	29814656	29814767	29816005	29816073	5,1,6,4	722798659709	3,4,10,7	567643618575	217	99	1	1	0.003,0.001,0.004,0.003	0.002,0.003,0.007,0.006	-0.002	Background
ENSG00000100325	ASCC2	chr22	-	29822334	29822395	29816005	29816073	29825086	29825257	272329272250	2,1,5,4	214273214204	4,0,1,9	160	99	0.373573	1	0.988,0.995,0.971,0.975	0.971,1.0,0.993,0.933	0.008	Background
ENSG00000100325	ASCC2	chr22	-	29822334	29822464	29816005	29816073	29825086	29825257	1256127310201160	2,1,5,4	925946967927	4,0,1,9	229	99	1	1	0.996,0.998,0.989,0.992	0.99,1.0,0.998,0.978	0.002	Background
ENSG00000100325	ASCC2	chr22	-	29822334	29822464	29816005	29816073	29832244	29832342	549602496479	2,4,2,4	385456426403	3,0,0,4	229	99	1	1	0.992,0.985,0.991,0.981	0.982,1.0,1.0,0.978	-0.003	Background
ENSG00000100325	ASCC2	chr22	-	29822334	29822464	29816005	29816073	29838177	29838274	549604496479	4,0,1,0	385456425407	0,0,0,0	229	99	1	1	0.983,1.0,0.995,1.0	1.0,1.0,1.0,1.0	-0.005	Background
ENSG00000100325	ASCC2	chr22	-	29825086	29825257	29816005	29816073	29832244	29832342	441536323458	2,4,2,4	358389359431	3,0,0,4	270	99	0.695867	1	0.988,0.98,0.983,0.977	0.978,1.0,1.0,0.975	-0.006	Background
ENSG00000100325	ASCC2	chr22	-	29825086	29825257	29816005	29816073	29838177	29838274	285313216287	4,0,1,0	193177195237	0,0,0,0	270	99	1	1	0.963,1.0,0.988,1.0	1.0,1.0,1.0,1.0	-0.012	Background
ENSG00000100325	ASCC2	chr22	-	29825086	29825257	29822141	29822464	29832244	29832342	115212108481159	0,0,0,0	896884901953	0,0,1,0	270	99	1	1	1.0,1.0,1.0,1.0	1.0,1.0,0.997,1.0	0.001	Background
ENSG00000100325	ASCC2	chr22	-	29825086	29825257	29822141	29822464	29838177	29838274	996987741988	0,2,0,0	731672737759	0,0,0,4	270	99	1	1	1.0,0.995,1.0,1.0	1.0,1.0,1.0,0.986	0.002	Background
ENSG00000100325	ASCC2	chr22	-	29825621	29825780	29825086	29825257	29827476	29827600	661714600710	0,0,0,2	479414452497	0,0,0,0	258	99	1	1	1.0,1.0,1.0,0.993	1.0,1.0,1.0,1.0	-0.002	Background
ENSG00000100325	ASCC2	chr22	-	29825621	29825780	29825086	29825257	29832244	29832342	1259137611261320	174239123182	848807791843	184224178220	258	99	5.58764701175e-10	3.485962304835151e-8	0.735,0.688,0.778,0.736	0.639,0.58,0.63,0.595	0.123	Background
ENSG00000100325	ASCC2	chr22	-	29825621	29825780	29825086	29825257	29833540	29833614	631686561669	1,0,0,0	471410430470	0,0,0,0	258	99	1	1	0.996,1.0,1.0,1.0	1.0,1.0,1.0,1.0	-0.001	Background
ENSG00000100325	ASCC2	chr22	-	29825621	29825780	29825086	29825257	29834488	29834550	636697568673	0,3,0,0	469413438472	0,0,2,0	258	99	1	1	1.0,0.989,1.0,1.0	1.0,1.0,0.988,1.0	0	Background
ENSG00000100325	ASCC2	chr22	-	29825621	29825780	29825086	29825257	29838177	29838228	657713579700	18,16,16,11	490425440491	19,12,14,26	258	99	0.00792272	0.0834563	0.933,0.945,0.933,0.961	0.908,0.931,0.923,0.879	0.033	Background
ENSG00000100325	ASCC2	chr22	-	29827476	29827600	29825086	29825257	29832244	29832342	17,11,9,18	174239123182	5,7,6,8	184224178220	223	99	2.42312181197e-4	0.00452172	0.042,0.02,0.031,0.042	0.012,0.014,0.015,0.016	0.02	Background
ENSG00000100325	ASCC2	chr22	-	29827476	29827600	29825086	29825257	29833540	29833614	0,0,0,2	1,0,0,0	1,0,0,0	0,0,0,0	223	99	1	1	0.0,NA,NA,1.0	1.0,NA,NA,NA	-0.5	Background
ENSG00000100325	ASCC2	chr22	-	29827476	29827600	29825086	29825257	29834488	29834550	0,3,0,5	0,3,0,0	0,0,0,0	0,0,2,0	223	99	1	1	NA,0.307,NA,1.0	NA,NA,0.0,NA	0.653	Background
ENSG00000100325	ASCC2	chr22	-	29827476	29827600	29825086	29825257	29838177	29838274	0,3,0,2	18,16,16,11	0,0,0,0	19,12,14,26	223	99	0.519504	1	0.0,0.077,0.0,0.075	0.0,0.0,0.0,0.0	0.038	Background
ENSG00000100325	ASCC2	chr22	-	29827476	29827600	29825621	29825780	29832244	29832342	50,43,46,55	631694565651	19,15,28,35	383401361373	223	99	0.178034	0.9096981449582516	0.034,0.027,0.035,0.036	0.022,0.016,0.033,0.04	0.005	Background
ENSG00000100325	ASCC2	chr22	-	29827476	29827600	29825621	29825780	29833540	29833614	30,21,35,36	3,4,0,0	15,8,22,27	6,4,0,0	223	99	0.248315	1	0.816,0.7,1.0,1.0	0.526,0.47,1.0,1.0	0.13	Background
ENSG00000100325	ASCC2	chr22	-	29827476	29827600	29825621	29825780	29834488	29834550	30,24,35,41	8,15,7,4	14,8,22,27	4,7,8,2	223	99	0.741218	1	0.625,0.415,0.689,0.82	0.608,0.337,0.55,0.857	0.049	Background
ENSG00000100325	ASCC2	chr22	-	29827476	29827600	29825621	29825780	29838177	29838274	30,24,37,36	29,31,18,31	14,8,22,27	25,19,10,21	223	99	0.427338	1	0.315,0.256,0.477,0.34	0.199,0.157,0.494,0.363	0.044	Background
ENSG00000100325	ASCC2	chr22	-	29832244	29832342	29816005	29816073	29838177	29838274	144148174180	4,0,1,0	101,88,83,117	0,0,0,0	197	99	1	1	0.948,1.0,0.989,1.0	1.0,1.0,1.0,1.0	-0.016	Background
ENSG00000100325	ASCC2	chr22	-	29832244	29832342	29822141	29822464	29838177	29838274	142144172176	0,2,0,0	99,88,84,113	0,0,0,4	197	99	1	1	1.0,0.973,1.0,1.0	1.0,1.0,1.0,0.934	0.01	Background
ENSG00000100325	ASCC2	chr22	-	29832244	29832342	29825086	29825257	29833540	29833614	158193102162	1,0,0,0	155158128174	0,0,0,0	197	99	1	1	0.988,1.0,1.0,1.0	1.0,1.0,1.0,1.0	-0.003	Background
ENSG00000100325	ASCC2	chr22	-	29832244	29832342	29825086	29825257	29834488	29834550	179267184244	0,3,0,0	184183156210	0,0,2,0	197	99	1	1	1.0,0.978,1.0,1.0	1.0,1.0,0.975,1.0	0.001	Background
ENSG00000100325	ASCC2	chr22	-	29832244	29832342	29825086	29825257	29838177	29838274	297376292349	18,16,16,11	278310251326	19,12,14,26	197	99	0.160478	0.8442212053110097	0.892,0.922,0.902,0.941	0.88,0.928,0.9,0.863	0.021	Background
ENSG00000100325	ASCC2	chr22	-	29832244	29832342	29825621	29825780	29833540	29833614	453488434456	3,4,0,0	282305253297	6,4,0,0	197	99	0.669587	1	0.987,0.984,1.0,1.0	0.959,0.975,1.0,1.0	0.009	Background
ENSG00000100325	ASCC2	chr22	-	29832244	29832342	29825621	29825780	29834441	29834550	429470437444	3,0,0,0	274299241292	0,3,0,2	197	99	1	1	0.986,1.0,1.0,1.0	1.0,0.98,1.0,0.987	0.005	Background
ENSG00000100325	ASCC2	chr22	-	29832244	29832342	29825621	29825780	29834488	29834550	509622555563	8,15,7,4	319347290364	4,7,8,2	197	99	0.90882	1	0.97,0.954,0.976,0.986	0.976,0.961,0.948,0.989	0.003	Background
ENSG00000100325	ASCC2	chr22	-	29832244	29832342	29825621	29825780	29838177	29838274	702739679737	29,31,18,31	438449409444	25,19,10,21	197	99	0.543297	1	0.924,0.923,0.95,0.923	0.898,0.922,0.954,0.914	0.008	Background
ENSG00000100325	ASCC2	chr22	-	29832244	29832342	29827476	29827600	29833540	29833614	45,50,31,36	0,0,0,0	17,18,14,20	1,0,0,0	197	99	1	1	1.0,1.0,1.0,1.0	0.895,1.0,1.0,1.0	0.026	Background
ENSG00000100325	ASCC2	chr22	-	29832244	29832342	29827476	29827600	29834488	29834550	67124111115	0,3,0,5	42,44,40,53	0,0,0,0	197	99	0.290824	1	1.0,0.954,1.0,0.92	1.0,1.0,1.0,1.0	-0.032	Background
ENSG00000100325	ASCC2	chr22	-	29832244	29832342	29827476	29827600	29838177	29838274	162166183193	0,3,2,0	103,94,89,120	0,0,0,0	197	99	1	1	1.0,0.965,0.979,1.0	1.0,1.0,1.0,1.0	-0.014	Background
ENSG00000100325	ASCC2	chr22	-	29833540	29833614	29825086	29825257	29834488	29834550	8,2,2,4	0,3,0,0	1,6,0,1	0,0,2,0	173	99	0.924689	1	1.0,0.276,1.0,1.0	1.0,1.0,0.0,1.0	0.069	Background
ENSG00000100325	ASCC2	chr22	-	29833540	29833614	29825086	29825257	29838177	29838228	1,0,0,0	18,16,16,11	0,0,0,2	19,12,14,26	173	99	1	1	0.031,0.0,0.0,0.0	0.0,0.0,0.0,0.042	-0.003	Background
ENSG00000100325	ASCC2	chr22	-	29833540	29833614	29825621	29825780	29834441	29834550	5,2,0,0	3,0,0,0	6,2,0,0	0,3,0,2	173	99	1	1	0.488,1.0,NA,NA	1.0,0.276,NA,0.0	0.319	Background
ENSG00000100325	ASCC2	chr22	-	29833540	29833614	29825621	29825780	29834488	29834550	10,4,2,4	8,15,7,4	7,10,0,1	4,7,8,2	173	99	0.836499	1	0.417,0.132,0.141,0.364	0.5,0.45,0.0,0.222	-0.03	Background
ENSG00000100325	ASCC2	chr22	-	29833540	29833614	29825621	29825780	29838177	29838228	3,4,0,0	29,31,18,31	6,2,0,2	25,19,10,21	173	99	0.177894	0.9091444030034848	0.056,0.069,0.0,0.0	0.121,0.057,0.0,0.052	-0.026	Background
ENSG00000100325	ASCC2	chr22	-	29833540	29833614	29827476	29827600	29834488	29834550	7,2,2,4	0,3,0,5	2,6,0,1	0,0,0,0	173	99	1	1	1.0,0.276,1.0,0.314	1.0,1.0,NA,1.0	-0.353	Background
ENSG00000100325	ASCC2	chr22	-	29833540	29833614	29827476	29827600	29838177	29838228	0,0,0,0	0,3,2,0	1,0,0,2	0,0,0,0	173	99	1	1	NA,0.0,0.0,NA	1.0,NA,NA,1.0	-1	Background
ENSG00000100325	ASCC2	chr22	-	29833540	29833614	29832244	29832342	29834441	29834550	19,9,8,21	4,14,19,20	12,10,8,3	11,9,0,4	173	99	0.44303	1	0.731,0.269,0.194,0.375	0.384,0.389,1.0,0.3	-0.126	Background
ENSG00000100325	ASCC2	chr22	-	29833540	29833614	29832244	29832342	29834488	29834550	37,29,18,32	85166139144	19,18,12,7	59,57,51,78	173	99	0.998252	1	0.199,0.091,0.069,0.113	0.156,0.153,0.119,0.049	-0.001	Background
ENSG00000100325	ASCC2	chr22	-	29833540	29833614	29832244	29832342	29838177	29838228	17,9,8,25	306358305349	12,10,8,9	213234216211	173	99	0.869421	1	0.031,0.014,0.015,0.039	0.031,0.024,0.021,0.024	0	Background
ENSG00000100325	ASCC2	chr22	-	29834441	29834550	29825621	29825780	29838177	29838274	13,10,1,6	29,31,18,31	0,13,0,3	25,19,10,21	208	99	0.244816	1	0.176,0.133,0.026,0.084	0.0,0.246,0.0,0.064	0.027	Background
ENSG00000100325	ASCC2	chr22	-	29834441	29834550	29832244	29832342	29838177	29838274	14,24,20,24	306358305349	11,19,0,5	213234216211	208	99	0.0213507	0.1831209600538248	0.021,0.031,0.03,0.032	0.024,0.037,0.0,0.011	0.011	Background
ENSG00000100325	ASCC2	chr22	-	29834441	29834550	29833540	29833614	29838177	29838274	12,12,1,6	0,4,0,4	0,10,0,1	0,0,0,6	208	99	1	1	1.0,0.588,1.0,0.417	NA,1.0,NA,0.073	0.215	Background
ENSG00000100325	ASCC2	chr22	-	29834488	29834550	29825086	29825257	29838177	29838261	9,7,0,6	18,16,16,11	0,4,2,1	19,12,14,26	161	99	0.00129521	0.0187395	0.235,0.212,0.0,0.251	0.0,0.17,0.081,0.023	0.106	Background
ENSG00000100325	ASCC2	chr22	-	29834488	29834550	29825621	29825780	29838177	29838261	13,18,7,10	29,31,18,31	4,11,8,3	25,19,10,21	161	99	0.373708	1	0.216,0.263,0.193,0.166	0.09,0.263,0.33,0.081	0.018	Background
ENSG00000100325	ASCC2	chr22	-	29834488	29834550	29827476	29827600	29838177	29838261	9,7,0,11	0,3,2,0	0,4,0,1	0,0,0,0	161	99	1	1	1.0,0.589,0.0,1.0	NA,1.0,NA,1.0	-0.353	Background
ENSG00000100325	ASCC2	chr22	-	29834488	29834550	29832244	29832342	29838177	29838261	94166137145	306358305349	56,58,49,76	213234216211	161	99	2.94863529549e-4	0.00534751	0.159,0.222,0.216,0.203	0.139,0.132,0.122,0.181	0.056	Background
ENSG00000100325	ASCC2	chr22	-	29834488	29834550	29833540	29833614	29838177	29838261	30,26,10,17	0,4,0,4	7,14,4,5	0,0,0,6	161	99	0.362755	1	1.0,0.8,1.0,0.723	1.0,1.0,1.0,0.339	0.046	Background
ENSG00000100325	ASCC2	chr22	-	29836437	29836500	29832244	29832342	29838177	29838274	4,0,0,0	306358305349	0,0,0,0	213234216211	162	99	1	1	0.008,0.0,0.0,0.0	0.0,0.0,0.0,0.0	0.002	Background
ENSG00000099953	MMP11	chr22	+	23780581	23780715	23779186	23780502	23780858	23781007	928872736922	0,0,1,0	722686704754	0,0,1,0	233	99	1	1	1.0,1.0,0.997,1.0	1.0,1.0,0.997,1.0	0	Background
ENSG00000099953	MMP11	chr22	+	23781787	23782483	23781192	23781409	23783410	23783441	692651590564	0,2,0,10	569489581513	0,0,2,4	795	99	0.151463	0.8088642880064083	1.0,0.976,1.0,0.875	1.0,1.0,0.973,0.941	-0.016	Background
ENSG00000099953	MMP11	chr22	+	23782225	23782483	23781192	23781409	23783410	23784316	921898833804	0,2,0,10	734683814706	0,0,2,4	357	99	0.850643	1	1.0,0.992,1.0,0.957	1.0,1.0,0.991,0.98	-0.006	Background
ENSG00000099953	MMP11	chr22	+	23782367	23782483	23781192	23781409	23783410	23784316	293316287266	0,2,0,10	261230271223	0,0,2,4	215	99	0.284037	1	1.0,0.986,1.0,0.925	1.0,1.0,0.984,0.963	-0.009	Background
ENSG00000250479	CHCHD10	chr22	-	23766127	23766275	23765833	23766026	23767373	23767540	2408229323332910	0,2,0,3	2243240924432630	0,0,0,0	247	99	1	1	1.0,0.998,1.0,0.997	1.0,1.0,1.0,1.0	-0.001	Background
ENSG00000250479	CHCHD10	chr22	-	23766127	23766296	23765833	23766026	23767373	23767593	2189212621982710	0,2,0,3	2121223623032430	0,0,0,0	268	99	1	1	1.0,0.997,1.0,0.997	1.0,1.0,1.0,1.0	-0.002	Background
ENSG00000250479	CHCHD10	chr22	-	23767373	23767540	23766127	23766275	23767833	23767920	461409346498	3,0,5,5	301415336441	5,4,2,6	266	99	0.256809	1	0.983,1.0,0.963,0.974	0.957,0.975,0.984,0.965	0.01	Background
ENSG00000250479	CHCHD10	chr22	-	23767373	23767593	23766127	23766275	23767833	23767942	820972778850	3,0,5,5	752919603806	5,4,2,6	319	99	0.365576	1	0.988,1.0,0.98,0.981	0.979,0.986,0.989,0.977	0.005	Background
ENSG00000250479	CHCHD10	chr22	-	23767373	23767593	23766127	23766296	23767833	23767942	600805643652	0,0,0,0	630745463607	0,2,0,0	319	99	1	1	1.0,1.0,1.0,1.0	1.0,0.991,1.0,1.0	0.002	Background
ENSG00000100226	GTPBP1	chr22	+	38708844	38708956	38705943	38706147	38715906	38715962	1551177616801370	60,35,46,38	1628164715351680	17,21,10,17	211	99	1.35857991523e-11	1.0276183249000016e-9	0.924,0.96,0.945,0.944	0.978,0.974,0.986,0.979	-0.036	Background
ENSG00000100226	GTPBP1	chr22	+	38708844	38708956	38705943	38706147	38721741	38721865	439581527396	4,1,0,0	555467442515	0,0,0,0	211	99	1	1	0.981,0.996,1.0,1.0	1.0,1.0,1.0,1.0	-0.006	Background
ENSG00000100226	GTPBP1	chr22	+	38715906	38716087	38705948	38706147	38716651	38716669	2674313524352490	2,0,0,0	2564266927232570	0,0,0,0	280	99	1	1	0.998,1.0,1.0,1.0	1.0,1.0,1.0,1.0	0	Background
ENSG00000100226	GTPBP1	chr22	+	38716651	38717000	38705943	38706147	38721741	38721822	2107238919231660	4,1,0,0	2217195220892200	0,0,0,0	448	99	1	1	0.991,0.998,1.0,1.0	1.0,1.0,1.0,1.0	-0.003	Background
ENSG00000100226	GTPBP1	chr22	+	38726257	38726440	38726005	38726150	38727212	38727348	2253247719402030	6,1,0,3	2222214422812180	0,6,0,2	282	99	1	1	0.992,0.999,1.0,0.996	1.0,0.992,1.0,0.997	0	Background
ENSG00000100226	GTPBP1	chr22	+	38727212	38727348	38726257	38726440	38727982	38728161	2527246219552140	29,45,19,28	2454237126122440	10,7,13,19	235	99	1.41031357703e-8	7.179624645470028e-7	0.973,0.958,0.977,0.97	0.99,0.993,0.988,0.982	-0.019	Background
ENSG00000100226	GTPBP1	chr22	+	38734149	38734232	38730611	38730659	38734323	38734397	4,5,13,14	4,17,2,5	2,0,2,2	7,0,4,2	182	99	1	1	0.352,0.138,0.78,0.604	0.135,NA,0.214,0.352	0.235	Background
ENSG00000100226	GTPBP1	chr22	+	38734149	38734232	38730612	38730881	38734323	38734397	5,5,11,6	0,2,2,0	2,0,0,4	0,0,0,3	182	99	1	1	1.0,0.576,0.749,1.0	1.0,NA,NA,0.42	0.121	Background
ENSG00000100226	GTPBP1	chr22	+	38735173	38735310	38734323	38734397	38736028	38736175	15,46,36,59	2,24,11,16	20,17,22,28	8,4,4,4	236	99	0.310907	1	0.759,0.446,0.579,0.607	0.512,0.641,0.698,0.746	-0.051	Background
ENSG00000100226	GTPBP1	chr22	+	38736028	38736256	38734323	38734397	38737950	38738299	688723603763	0,0,0,12	756579646579	0,0,0,2	327	99	0.85212	1	1.0,1.0,1.0,0.951	1.0,1.0,1.0,0.989	-0.009	Background
ENSG00000100351	GRAP2	chr22	+	39947092	39947184	39926590	39926853	39955818	39955910	1,1,2,0	0,0,0,4	1,1,2,3	0,0,0,0	191	99	0.0654283	0.4356648764789901	1.0,1.0,1.0,0.0	1.0,1.0,1.0,1.0	-0.25	Background
ENSG00000100351	GRAP2	chr22	+	39965989	39966158	39960054	39960174	39968041	39968272	9,9,12,0	0,0,0,0	5,6,10,6	0,1,0,0	268	99	1	1	1.0,1.0,1.0,NA	1.0,0.689,1.0,1.0	0.078	Background
ENSG00000169635	HIC2	chr22	+	21442758	21442857	21417370	21417560	21444921	21449434	39,27,19,15	0,2,2,1	43,33,31,31	4,5,0,8	198	99	0.00983807	0.0994173	1.0,0.871,0.826,0.882	0.843,0.767,1.0,0.66	0.077	Background
ENSG00000169635	HIC2	chr22	+	21442758	21442857	21420635	21420757	21444921	21449434	29,11,11,17	0,0,0,1	31,20,25,23	0,0,0,0	198	99	1	1	1.0,1.0,1.0,0.895	1.0,1.0,1.0,1.0	-0.026	Background
ENSG00000100227	POLDIP3	chr22	-	42587505	42587572	42583720	42585968	42591954	42592084	2442235718251930	23,14,9,7	2091226122732210	31,37,7,11	166	99	0.0167097	0.15127213185642788	0.984,0.99,0.992,0.994	0.976,0.973,0.995,0.992	0.006	Background
ENSG00000100227	POLDIP3	chr22	-	42587505	42587572	42583720	42585968	42595536	42595603	11271074847962	12,10,8,10	1011100111071030	11,8,11,3	166	99	0.347562	1	0.982,0.985,0.984,0.983	0.982,0.987,0.984,0.995	-0.003	Background
ENSG00000100227	POLDIP3	chr22	-	42587505	42587572	42583720	42585968	42596185	42596365	10991023810916	1,0,4,2	100499711021024	0,0,0,0	166	99	1	1	0.998,1.0,0.992,0.996	1.0,1.0,1.0,1.0	-0.003	Background
ENSG00000100227	POLDIP3	chr22	-	42591954	42592084	42583720	42585968	42595536	42595603	2593262422542300	12,10,8,10	2417261322552680	11,8,11,3	229	99	1	1	0.989,0.991,0.992,0.99	0.99,0.993,0.989,0.997	-0.002	Background
ENSG00000100227	POLDIP3	chr22	-	42591954	42592084	42587505	42587572	42595536	42595603	3914395732633320	30,53,39,48	3478384334273860	7,4,5,7	229	99	1.11022302463e-16	1.3115404025379225e-14	0.983,0.97,0.973,0.968	0.995,0.998,0.997,0.996	-0.023	Background
ENSG00000100227	POLDIP3	chr22	-	42595536	42595603	42583720	42585968	42596185	42596365	4,11,3,0	1,0,4,2	7,1,6,2	0,0,0,0	166	99	1.75578848178e-4	0.00343441	0.705,1.0,0.309,0.0	1.0,1.0,1.0,1.0	-0.496	Significant
ENSG00000100227	POLDIP3	chr22	-	42595536	42595603	42587505	42587572	42596185	42596365	12,33,12,19	0,0,1,2	2,2,0,1	0,0,0,0	166	99	1	1	1.0,1.0,0.877,0.85	1.0,1.0,NA,1.0	-0.068	Background
ENSG00000100227	POLDIP3	chr22	-	42595536	42595614	42583720	42585968	42596185	42596365	109912371024976	1,0,4,2	1163126010211040	0,0,0,0	177	99	1	1	0.998,1.0,0.993,0.996	1.0,1.0,1.0,1.0	-0.003	Background
ENSG00000100227	POLDIP3	chr22	-	42595536	42595614	42587505	42587572	42596185	42596365	1117128010541010	0,0,1,2	1159125610151040	0,0,0,0	177	99	1	1	1.0,1.0,0.998,0.996	1.0,1.0,1.0,1.0	-0.001	Background
ENSG00000100227	POLDIP3	chr22	-	42596185	42596365	42583720	42585968	42599697	42599793	3170321925652620	4,2,1,0	2766293532992890	0,0,0,0	279	99	1	1	0.996,0.998,0.999,1.0	1.0,1.0,1.0,1.0	-0.002	Background
ENSG00000100227	POLDIP3	chr22	-	42597672	42597737	42596185	42596365	42599697	42599793	58,38,44,33	1945203916311700	41,50,65,31	1645188221261870	164	99	0.755426	1	0.018,0.011,0.016,0.012	0.015,0.016,0.018,0.01	-0.001	Background
ENSG00000100227	POLDIP3	chr22	-	42599697	42599793	42596185	42596365	42601969	42602056	2421244319532040	8,1,3,8	2055220924442240	3,4,4,17	195	99	1	1	0.994,0.999,0.997,0.992	0.997,0.996,0.997,0.985	0.002	Background
ENSG00000100227	POLDIP3	chr22	-	42599697	42599793	42596185	42596365	42602769	42603160	1687190114351530	0,1,0,0	1538175319541660	2,1,0,0	195	99	1	1	1.0,0.999,1.0,1.0	0.997,0.999,1.0,1.0	0.001	Background
ENSG00000100227	POLDIP3	chr22	-	42601969	42602056	42596185	42596365	42602769	42603012	124312491146882	0,1,0,0	1098115111341110	2,1,0,0	186	99	1	1	1.0,0.998,1.0,1.0	0.997,0.998,1.0,1.0	0.001	Background
ENSG00000100227	POLDIP3	chr22	-	42601969	42602056	42599697	42599793	42602769	42603012	2297225219861690	330457322312	1973204519742070	362438370403	186	99	0.130349	0.7250347485233454	0.787,0.724,0.767,0.743	0.744,0.713,0.74,0.733	0.023	Background
ENSG00000100227	POLDIP3	chr22	-	42601969	42602107	42596185	42596365	42602769	42603160	8,7,15,19	0,1,0,0	11,3,8,21	2,1,0,0	237	99	1	1	1.0,0.745,1.0,1.0	0.697,0.556,1.0,1.0	0.123	Background
ENSG00000100227	POLDIP3	chr22	-	42601969	42602107	42599697	42599793	42602769	42603160	776700602586	330457322312	600639594696	362438370403	237	99	0.0810948	0.5112263427240119	0.496,0.39,0.439,0.44	0.409,0.379,0.401,0.419	0.039	Background
ENSG00000100227	POLDIP3	chr22	-	42602769	42603160	42596185	42596365	42614798	42614857	5215529045704320	4,0,0,0	4442473044874980	0,2,0,0	490	99	1	1	0.996,1.0,1.0,1.0	1.0,0.998,1.0,1.0	-0.001	Background
ENSG00000100227	POLDIP3	chr22	-	42603595	42603686	42602767	42603160	42614798	42614877	7,3,2,0	1586171414091180	8,3,0,5	1254132112241360	190	99	1	1	0.002,0.001,0.001,0.0	0.003,0.001,0.0,0.002	-0.001	Background
ENSG00000187905	LRRC74B	chr22	+	21049313	21049456	21047883	21049157	21052248	21052358	0,2,0,0	6,0,2,4	1,1,0,0	0,1,1,2	242	99	0.60695	1	0.0,1.0,0.0,0.0	1.0,0.29,0.0,0.0	-0.073	Background
ENSG00000187905	LRRC74B	chr22	+	21053359	21053475	21047883	21048016	21061723	21062276	0,0,0,1	0,0,0,0	0,0,0,1	0,0,2,0	215	99	1	1	NA,NA,NA,1.0	NA,NA,0.0,1.0	0.5	Background
ENSG00000187905	LRRC74B	chr22	+	21053807	21053997	21053359	21053475	21055097	21055176	0,0,0,0	1,2,0,4	0,4,0,0	0,0,1,1	289	99	1	1	0.0,0.0,NA,0.0	NA,1.0,0.0,0.0	-0.333	Background
ENSG00000187905	LRRC74B	chr22	+	21060372	21060577	21056935	21057200	21061723	21062276	0,0,2,20	0,4,0,0	1,10,0,2	0,0,0,0	304	99	1	1	NA,0.0,1.0,1.0	1.0,1.0,NA,1.0	-0.333	Background
ENSG00000211683	NA	chr22	-	23632787	23632910	23631815	23631973	23635935	23636083	2,14,13,12	1,0,0,0	5,3,13,14	0,0,2,0	222	99	1	1	0.471,1.0,1.0,1.0	1.0,1.0,0.744,1.0	-0.068	Background
ENSG00000189269	DRICH1	chr22	-	23613638	23613660	23613286	23613330	23614134	23614214	11,8,13,18	2,4,0,0	8,22,19,23	0,0,4,4	121	99	0.609807	1	0.818,0.621,1.0,1.0	1.0,1.0,0.795,0.825	-0.045	Background
ENSG00000189269	DRICH1	chr22	-	23619363	23619393	23617574	23617657	23620593	23620615	2,12,6,1	0,0,0,0	9,13,15,12	0,0,2,0	129	99	1	1	1.0,1.0,1.0,1.0	1.0,1.0,0.852,1.0	0.037	Background
ENSG00000189269	DRICH1	chr22	-	23624882	23624904	23622090	23622176	23625980	23626048	0,0,0,6	0,0,0,0	2,0,4,1	1,0,0,0	121	99	1	1	NA,NA,NA,1.0	0.621,NA,1.0,1.0	0.126	Background
ENSG00000093072	ADA2	chr22	-	17189941	17190032	17188224	17188447	17191682	17191810	402361349271	0,2,0,0	257309286387	2,0,0,2	190	99	1	1	1.0,0.989,1.0,1.0	0.985,1.0,1.0,0.99	0.004	Background
ENSG00000093072	ADA2	chr22	-	17199162	17199279	17191682	17191810	17199548	17199783	2,4,2,0	111,153,103,70	0,0,0,1	70,95,61,81	216	99	1	1	0.008,0.012,0.009,0.0	0.0,0.0,0.0,0.006	0.006	Background
ENSG00000185651	UBE2L3	chr22	+	21592860	21592956	21567698	21567771	21610856	21611043	1.05441e+18	157189177198	7366915786448810	202215182204	195	99	6.42640257491e-5	0.00142339	0.972,0.969,0.965,0.968	0.949,0.956,0.96,0.956	0.013	Background
ENSG00000185651	UBE2L3	chr22	+	21592860	21592956	21567729	21568377	21610856	21611043	7667809168388130	0,0,4,0	5332654362966430	2,0,2,0	195	99	1	1	1.0,1.0,0.999,1.0	0.999,1.0,0.999,1.0	0	Background
ENSG00000185651	UBE2L3	chr22	+	21610856	21611043	21592860	21592956	21621514	21624034	2.25522e+19	2,10,0,0	1.56422e+19	0,2,0,0	286	99	1	1	1.0,0.999,1.0,1.0	1.0,1.0,1.0,1.0	0	Background
ENSG00000185651	UBE2L3	chr22	+	21614556	21614665	21610856	21611043	21621514	21621873	108,129,97,106	8448906076449180	68,94,86,109	5644762869447610	208	99	1	1	0.006,0.007,0.006,0.005	0.006,0.006,0.006,0.007	0	Background
ENSG00000251322	SHANK3	chr22	+	50679311	50679428	50679018	50679186	50684584	50684651	125,126,98,76	0,0,1,0	140,143,93,145	0,0,0,0	216	99	1	1	1.0,1.0,0.978,1.0	1.0,1.0,1.0,1.0	-0.006	Background
ENSG00000251322	SHANK3	chr22	+	50683339	50683417	50679311	50679428	50684584	50684651	310293269228	9,9,0,0	373304381276	0,1,0,0	177	99	0.00938648	0.0958283	0.951,0.948,1.0,1.0	1.0,0.994,1.0,1.0	-0.024	Background
ENSG00000251322	SHANK3	chr22	+	50694774	50695048	50684584	50684651	50698689	50698803	321357248227	0,0,0,0	400361364368	1,0,0,0	373	99	1	1	1.0,1.0,1.0,1.0	0.991,1.0,1.0,1.0	0.002	Background
ENSG00000251322	SHANK3	chr22	+	50694774	50695048	50684584	50684651	50703859	50703935	321355242227	0,0,0,3	399358368364	0,0,0,0	373	99	1	1	1.0,1.0,1.0,0.953	1.0,1.0,1.0,1.0	-0.012	Background
ENSG00000251322	SHANK3	chr22	+	50697563	50697715	50694774	50695048	50698689	50698803	368379356230	0,2,6,0	425479374431	5,3,0,4	251	99	0.620514	1	1.0,0.987,0.959,1.0	0.971,0.984,1.0,0.977	0.004	Background
ENSG00000251322	SHANK3	chr22	+	50698143	50698342	50697563	50697715	50698689	50698803	2,0,0,0	360372348208	1,3,6,4	423467365422	298	99	1	1	0.002,0.0,0.0,0.0	0.001,0.002,0.005,0.003	-0.002	Background
ENSG00000251322	SHANK3	chr22	+	50698689	50698803	50684584	50684651	50703859	50703918	495583522354	0,0,0,3	566581500658	0,0,0,0	213	99	1	1	1.0,1.0,1.0,0.982	1.0,1.0,1.0,1.0	-0.004	Background
ENSG00000251322	SHANK3	chr22	+	50698689	50698803	50694774	50695048	50703859	50703918	495585528354	0,0,0,0	570584500662	4,0,4,0	213	99	1	1	1.0,1.0,1.0,1.0	0.985,1.0,0.983,1.0	0.008	Background
ENSG00000251322	SHANK3	chr22	+	50704165	50704248	50703859	50703935	50704737	50704862	746825794518	0,0,0,0	716928806999	1,0,0,0	182	99	1	1	1.0,1.0,1.0,1.0	0.997,1.0,1.0,1.0	0.001	Background
ENSG00000251322	SHANK3	chr22	+	50711614	50711638	50705375	50706152	50714916	50715047	508635529318	162,117,142,65	541574584604	120141189151	123	99	0.500606	1	0.716,0.814,0.75,0.797	0.784,0.766,0.713,0.763	0.013	Background
ENSG00000251322	SHANK3	chr22	+	50715668	50715753	50714916	50715047	50720183	50722437	767849874484	2,6,2,6	931992842919	0,0,0,0	184	99	1	1	0.995,0.987,0.996,0.977	1.0,1.0,1.0,1.0	-0.011	Background
ENSG00000251322	SHANK3	chr22	+	50720183	50722437	50715668	50715753	50730720	50733212	6182689564404880	1,9,2,2	7490717373957530	1,0,2,13	2353	99	0.974981	1	0.996,0.97,0.993,0.99	0.997,1.0,0.994,0.961	-0.001	Background
ENSG00000251322	SHANK3	chr22	+	50724126	50724153	50720183	50722437	50730720	50733212	0,0,0,0	166157145120	0,0,4,0	138176131179	126	99	1	1	0.0,0.0,0.0,0.0	0.0,0.0,0.023,0.0	-0.006	Background
ENSG00000100211	CBY1	chr22	+	38656955	38657143	38656639	38656750	38665545	38665685	61,34,24,53	76,47,52,35	50,57,29,38	50,32,45,51	287	99	0.429966	1	0.217,0.2,0.137,0.343	0.256,0.381,0.182,0.204	-0.031	Background
ENSG00000100211	CBY1	chr22	+	38656955	38657143	38656639	38656750	38667568	38667662	55,28,17,47	0,0,0,0	44,50,25,33	2,2,0,0	287	99	0.808833	1	1.0,1.0,1.0,1.0	0.884,0.896,1.0,1.0	0.055	Background
ENSG00000100211	CBY1	chr22	+	38656955	38657143	38656639	38656750	38668016	38668132	75,37,42,60	668701528567	54,69,36,42	523616524574	287	99	0.830877	1	0.037,0.018,0.027,0.035	0.034,0.037,0.023,0.025	-0.001	Background
ENSG00000100211	CBY1	chr22	+	38656955	38657143	38656639	38656750	38670883	38670989	55,31,17,54	77,56,42,49	44,50,25,33	51,53,40,47	287	99	0.426904	1	0.198,0.16,0.123,0.275	0.229,0.246,0.177,0.195	-0.023	Background
ENSG00000100211	CBY1	chr22	+	38665545	38665685	38656650	38656750	38668016	38668132	174123138125	668701528567	110,79,101,112	523616524574	239	99	0.0190627	0.16792449506199733	0.097,0.068,0.098,0.084	0.08,0.05,0.074,0.075	0.017	Background
ENSG00000100211	CBY1	chr22	+	38665545	38665685	38656650	38656750	38670766	38670989	74,46,49,35	1,0,2,6	55,33,42,49	0,0,0,0	239	99	0.00248067	0.0322689	0.968,1.0,0.91,0.707	1.0,1.0,1.0,1.0	-0.104	Background
ENSG00000100211	CBY1	chr22	+	38665545	38665685	38656650	38656750	38670883	38670989	78,46,47,33	77,56,42,49	55,33,45,51	51,53,40,47	239	99	0.737599	1	0.296,0.254,0.317,0.218	0.309,0.205,0.318,0.31	-0.014	Background
ENSG00000100211	CBY1	chr22	+	38665545	38665685	38656955	38657143	38668016	38668132	104,82,94,96	20,9,25,13	66,54,61,66	10,19,11,9	239	99	0.68534	1	0.683,0.791,0.609,0.754	0.732,0.541,0.697,0.752	0.029	Background
ENSG00000100211	CBY1	chr22	+	38665545	38665685	38656955	38657143	38670883	38670989	12,6,7,6	0,3,0,7	12,9,8,9	0,0,0,0	239	99	4.53239856727e-5	0.00104914	1.0,0.453,1.0,0.262	1.0,1.0,1.0,1.0	-0.321	Significant
ENSG00000100211	CBY1	chr22	+	38667568	38667662	38656639	38656750	38668016	38668132	0,0,0,0	668701528567	2,2,0,0	523616524574	193	99	1	1	0.0,0.0,0.0,0.0	0.002,0.002,0.0,0.0	-0.001	Background
ENSG00000100211	CBY1	chr22	+	38668016	38668132	38656635	38656750	38670766	38670989	591603445512	1,0,2,6	490497455438	0,0,0,0	215	99	1	1	0.996,1.0,0.99,0.975	1.0,1.0,1.0,1.0	-0.01	Background
ENSG00000100211	CBY1	chr22	+	38668016	38668132	38656635	38656750	38670883	38670989	1641179114291470	77,56,42,49	1310156914701410	51,53,40,47	215	99	0.616044	1	0.908,0.936,0.94,0.933	0.922,0.932,0.944,0.933	-0.004	Background
ENSG00000100211	CBY1	chr22	+	38668016	38668132	38656635	38656750	38673158	38673413	488490370405	4,0,0,0	412418362362	0,1,0,0	215	99	1	1	0.983,1.0,1.0,1.0	1.0,0.995,1.0,1.0	-0.003	Background
ENSG00000100211	CBY1	chr22	+	38668016	38668132	38656955	38657143	38670883	38670989	10151131947946	0,3,0,7	803990973876	0,0,0,0	215	99	1	1	1.0,0.994,1.0,0.984	1.0,1.0,1.0,1.0	-0.006	Background
ENSG00000100211	CBY1	chr22	+	38668016	38668132	38665545	38665685	38670766	38670989	195166150175	2,0,2,2	159120142123	0,0,1,2	215	99	0.804982	1	0.978,1.0,0.972,0.976	1.0,1.0,0.985,0.966	-0.006	Background
ENSG00000100211	CBY1	chr22	+	38668016	38668132	38665545	38665685	38670883	38670989	1098120110151020	6,0,0,0	85410181026932	0,0,4,4	215	99	1	1	0.988,1.0,1.0,1.0	1.0,1.0,0.992,0.991	0.001	Background
ENSG00000100211	CBY1	chr22	+	38670766	38670989	38656687	38656750	38673158	38673413	180224203260	4,0,0,0	212187139240	0,1,0,0	322	99	1	1	0.933,1.0,1.0,1.0	1.0,0.983,1.0,1.0	-0.013	Background
ENSG00000100211	CBY1	chr22	+	38670766	38670989	38668016	38668132	38673158	38673413	293343281365	0,0,0,0	296274237318	2,0,4,0	322	99	1	1	1.0,1.0,1.0,1.0	0.978,1.0,0.948,1.0	0.018	Background
ENSG00000100211	CBY1	chr22	+	38670883	38670989	38656637	38656750	38673158	38673846	88,82,78,94	4,0,0,0	97,76,77,80	0,1,0,0	205	99	1	1	0.914,1.0,1.0,1.0	1.0,0.973,1.0,1.0	-0.015	Background
ENSG00000100211	CBY1	chr22	+	38670883	38670989	38668016	38668132	38673158	38673846	897984787829	0,0,0,0	754889871869	2,0,4,0	205	99	1	1	1.0,1.0,1.0,1.0	0.995,1.0,0.991,1.0	0.003	Background
ENSG00000100211	CBY1	chr22	+	38671069	38671188	38670766	38670989	38673158	38673413	2582258423442700	47,63,69,77	1779248920232250	52,45,55,53	218	99	0.748174	1	0.961,0.949,0.939,0.941	0.94,0.962,0.944,0.951	-0.002	Background
ENSG00000230051	NA	chr22	+	27335157	27335330	27331633	27331938	27336096	27336262	0,0,0,0	2,0,0,0	2,0,0,6	1,0,0,0	272	99	1	1	0.0,NA,NA,NA	0.421,NA,NA,1.0	-0.711	Background
ENSG00000099957	P2RX6	chr22	+	21015941	21016092	21015152	21015260	21022941	21023035	62,65,69,56	5,0,0,0	53,44,45,59	0,0,0,0	250	99	0.714279	1	0.831,1.0,1.0,1.0	1.0,1.0,1.0,1.0	-0.042	Background
ENSG00000099957	P2RX6	chr22	+	21015941	21016092	21015164	21015338	21022941	21023035	152127116127	0,0,0,0	112,106,94,115	0,0,2,0	250	99	1	1	1.0,1.0,1.0,1.0	1.0,1.0,0.949,1.0	0.013	Background
ENSG00000099957	P2RX6	chr22	+	21017920	21018060	21015941	21016092	21022941	21023035	40,59,43,54	8,7,4,5	13,35,35,34	13,13,8,5	239	99	0.00639844	0.0701791	0.674,0.777,0.817,0.817	0.293,0.527,0.644,0.738	0.221	Background
ENSG00000099957	P2RX6	chr22	+	21022675	21022751	21017988	21018060	21022941	21023035	290286215236	27,39,46,30	212205190213	26,44,25,44	175	99	0.242368	1	0.859,0.806,0.726,0.817	0.822,0.725,0.811,0.733	0.029	Background
ENSG00000099957	P2RX6	chr22	+	21023117	21023198	21022941	21023035	21023274	21023416	437497402499	20,27,20,16	371362385393	13,6,16,12	180	99	0.041667	0.30934390346886476	0.923,0.91,0.917,0.945	0.94,0.971,0.93,0.947	-0.023	Background
ENSG00000099957	P2RX6	chr22	+	21023117	21023198	21022941	21023035	21023508	21023618	161128146152	6,5,7,4	107128153119	2,0,0,2	180	99	5.46390062162e-5	0.00123667	0.937,0.934,0.92,0.954	0.967,1.0,1.0,0.97	-0.048	Background
ENSG00000099957	P2RX6	chr22	+	21023274	21023416	21022941	21023035	21023508	21023618	234261275239	6,5,7,4	199232213260	2,0,0,2	241	99	1.00928544765e-4	0.00212118	0.941,0.955,0.942,0.961	0.976,1.0,1.0,0.982	-0.04	Background
ENSG00000099957	P2RX6	chr22	+	21023274	21023416	21023117	21023198	21023508	21023618	492603519571	0,0,0,0	450461432522	0,0,2,0	241	99	1	1	1.0,1.0,1.0,1.0	1.0,1.0,0.989,1.0	0.003	Background
ENSG00000099957	P2RX6	chr22	+	21026010	21026076	21025804	21025898	21026251	21026329	320277212367	2,0,3,0	289295295249	3,0,0,6	165	99	0.87509	1	0.99,1.0,0.977,1.0	0.983,1.0,1.0,0.961	0.006	Background
ENSG00000099957	P2RX6	chr22	+	21026010	21026076	21025804	21025898	21026419	21026957	112,102,63,118	22,15,41,33	113,103,93,103	6,6,4,19	165	99	2.71904923486e-5	6.7356824442378e-4	0.753,0.803,0.48,0.682	0.919,0.912,0.933,0.765	-0.203	Significant
ENSG00000099957	P2RX6	chr22	+	21026010	21026329	21025804	21025898	21026419	21026597	218227138244	22,15,41,33	266240212220	6,6,4,19	418	99	1.01738405237e-5	2.8261959654086e-4	0.701,0.782,0.444,0.637	0.913,0.905,0.926,0.733	-0.228	Significant
ENSG00000099957	P2RX6	chr22	+	21026251	21026329	21025804	21025898	21026419	21026957	77,100,60,96	22,15,41,33	122,100,88,87	6,6,4,19	177	99	7.24146650244e-6	2.0817053862813e-4	0.662,0.789,0.45,0.619	0.919,0.903,0.925,0.719	-0.236	Significant
ENSG00000099957	P2RX6	chr22	+	21026251	21026329	21026010	21026076	21026419	21026957	281283208349	0,9,5,7	297287294228	9,0,3,2	177	99	0.202705	0.9976809701172968	1.0,0.946,0.959,0.965	0.949,1.0,0.982,0.985	-0.012	Background
ENSG00000100242	SUN2	chr22	-	38738872	38738988	38738586	38738754	38739341	38739426	4096409738043980	0,0,0,2	4404421840124160	0,0,0,0	215	99	1	1	1.0,1.0,1.0,0.999	1.0,1.0,1.0,1.0	0	Background
ENSG00000100242	SUN2	chr22	-	38739721	38739943	38739340	38739426	38740266	38740432	3888413035053940	0,0,0,0	4063411637403970	5,0,0,0	321	99	1	1	1.0,1.0,1.0,1.0	0.996,1.0,1.0,1.0	0.001	Background
ENSG00000100242	SUN2	chr22	-	38748712	38748783	38745683	38745811	38749765	38749859	1103116410211120	0,2,0,0	1215114911181170	0,0,1,0	170	99	1	1	1.0,0.997,1.0,1.0	1.0,1.0,0.998,1.0	0	Background
ENSG00000100242	SUN2	chr22	-	38749765	38749859	38748712	38748783	38750224	38750314	1640165315221430	0,0,0,0	1920152317351740	0,4,0,0	193	99	1	1	1.0,1.0,1.0,1.0	1.0,0.995,1.0,1.0	0.001	Background
ENSG00000100242	SUN2	chr22	-	38750897	38751035	38750224	38750320	38751209	38751373	2061215518591680	5,9,4,4	2068196319552150	2,3,7,0	237	99	1	1	0.994,0.99,0.995,0.994	0.998,0.996,0.992,1.0	-0.003	Background
ENSG00000100242	SUN2	chr22	-	38754641	38754690	38752506	38752665	38755271	38755429	182225199239	0,1,0,0	167204186209	0,0,0,0	148	99	1	1	1.0,0.993,1.0,1.0	1.0,1.0,1.0,1.0	-0.002	Background
ENSG00000100242	SUN2	chr22	-	38754641	38754690	38752506	38752665	38755557	38755634	180223195239	0,0,2,0	165208186209	1,0,0,0	148	99	1	1	1.0,1.0,0.985,1.0	0.991,1.0,1.0,1.0	-0.002	Background
ENSG00000100242	SUN2	chr22	-	38754641	38754690	38752506	38752665	38755762	38756000	180230196239	211263192178	165206186212	300260197215	148	99	0.0661665	0.4394157247458379	0.363,0.369,0.406,0.473	0.269,0.346,0.387,0.397	0.053	Background
ENSG00000100242	SUN2	chr22	-	38754641	38754706	38752506	38752665	38755271	38755528	268285260270	0,1,0,0	215239264289	0,0,0,0	164	99	1	1	1.0,0.994,1.0,1.0	1.0,1.0,1.0,1.0	-0.002	Background
ENSG00000100242	SUN2	chr22	-	38754641	38754706	38752506	38752665	38755557	38755634	240261240263	0,0,2,0	201228238264	1,0,0,0	164	99	1	1	1.0,1.0,0.986,1.0	0.992,1.0,1.0,1.0	-0.002	Background
ENSG00000100242	SUN2	chr22	-	38754641	38754706	38752506	38752665	38755762	38756000	352375323347	211263192178	309362299354	300260197215	164	99	0.0644019	0.4304882956497918	0.502,0.463,0.504,0.541	0.383,0.457,0.478,0.498	0.049	Background
ENSG00000100350	FOXRED2	chr22	-	36495966	36496208	36492540	36493803	36497990	36498156	2180216019091650	80,59,45,49	1624170116941860	52,36,70,42	341	99	0.919023	1	0.888,0.914,0.925,0.908	0.901,0.932,0.875,0.928	0	Background
ENSG00000100350	FOXRED2	chr22	-	36495966	36496208	36492540	36493803	36501240	36501407	1495137412731130	0,0,6,3	1002109410631120	0,0,2,0	341	99	1	1	1.0,1.0,0.984,0.991	1.0,1.0,0.994,1.0	-0.005	Background
ENSG00000100350	FOXRED2	chr22	-	36495966	36496208	36493498	36493798	36497990	36498156	1366138511791000	0,0,0,0	1070107610701220	0,2,0,0	341	99	1	1	1.0,1.0,1.0,1.0	1.0,0.994,1.0,1.0	0.002	Background
ENSG00000100350	FOXRED2	chr22	-	36495966	36496208	36493498	36493798	36501240	36501407	681599543477	0,0,0,2	448469439481	0,0,0,0	341	99	1	1	1.0,1.0,1.0,0.986	1.0,1.0,1.0,1.0	-0.004	Background
ENSG00000100350	FOXRED2	chr22	-	36497990	36498156	36493498	36493798	36501240	36501407	697730695434	0,0,0,2	599564635536	0,0,0,0	265	99	1	1	1.0,1.0,1.0,0.988	1.0,1.0,1.0,1.0	-0.003	Background
ENSG00000100350	FOXRED2	chr22	-	36497990	36498156	36493632	36493803	36501240	36501407	777789740483	0,0,6,3	651598705578	0,0,2,0	265	99	1	1	1.0,1.0,0.979,0.984	1.0,1.0,0.992,1.0	-0.007	Background
ENSG00000100350	FOXRED2	chr22	-	36497990	36498156	36495966	36496208	36501240	36501407	139715241339961	15,8,8,0	1225116912661270	4,0,0,0	265	99	0.156449	0.8286777261493831	0.972,0.986,0.984,1.0	0.991,1.0,1.0,1.0	-0.012	Background
ENSG00000100350	FOXRED2	chr22	-	36497990	36498156	36495966	36496208	36504097	36504367	734822672541	0,1,0,0	660629662756	0,0,0,0	265	99	1	1	1.0,0.997,1.0,1.0	1.0,1.0,1.0,1.0	-0.001	Background
ENSG00000100350	FOXRED2	chr22	-	36501240	36501407	36492540	36493803	36505895	36506423	110,138,142,99	0,0,2,0	106115132112	0,0,0,0	266	99	1	1	1.0,1.0,0.964,1.0	1.0,1.0,1.0,1.0	-0.009	Background
ENSG00000100350	FOXRED2	chr22	-	36501240	36501407	36495966	36496208	36504097	36504367	679736635539	0,1,0,0	422544451570	0,0,0,0	266	99	1	1	1.0,0.996,1.0,1.0	1.0,1.0,1.0,1.0	-0.001	Background
ENSG00000100350	FOXRED2	chr22	-	36501240	36501407	36497990	36498156	36504097	36504367	132714301294959	0,0,0,0	983108410551091	0,0,0,2	266	99	1	1	1.0,1.0,1.0,1.0	1.0,1.0,1.0,0.995	0.001	Background
ENSG00000100350	FOXRED2	chr22	-	36504097	36504367	36501240	36501407	36504514	36504766	1701157615661200	202191212148	1155130412221250	214212187194	369	99	0.00208725	0.0279367	0.693,0.689,0.665,0.686	0.592,0.623,0.637,0.634	0.062	Background
ENSG00000100350	FOXRED2	chr22	-	36504514	36504766	36501240	36501407	36505895	36506423	110110211092759	29,30,31,29	9519958101014	31,35,51,25	351	99	0.12205	0.6907226713383239	0.915,0.906,0.909,0.881	0.896,0.889,0.818,0.92	0.022	Background
ENSG00000100350	FOXRED2	chr22	-	36505895	36506423	36501240	36501407	36507008	36507040	1633158117171260	2,0,0,0	1474152713221340	0,0,0,0	627	99	1	1	0.992,1.0,1.0,1.0	1.0,1.0,1.0,1.0	-0.002	Background
ENSG00000183172	SMDT1	chr22	+	42081924	42082065	42079690	42079905	42083118	42083353	2064191716461870	7,6,7,6	1602169616371770	6,1,5,9	240	99	1	1	0.992,0.992,0.99,0.992	0.991,0.999,0.993,0.988	-0.001	Background
ENSG00000183172	SMDT1	chr22	+	42081924	42082065	42079699	42079954	42083118	42083353	3752351131283680	35,31,35,46	3204328534323390	31,32,44,22	240	99	0.592754	1	0.978,0.979,0.974,0.971	0.977,0.977,0.97,0.985	-0.002	Background
ENSG00000289517	NA	chr22	-	42619566	42619945	42615649	42616121	42623788	42623888	2.23822e+19	0,0,0,0	2.11392e+19	1,0,0,2	478	99	1	1	1.0,1.0,1.0,1.0	1.0,1.0,1.0,1.0	0	Background
ENSG00000289517	NA	chr22	-	42623788	42623888	42619566	42619945	42627303	42627389	1.37711e+19	4,8,2,5	1.16031e+19	1,1,6,2	199	99	1	1	0.999,0.999,1.0,0.999	1.0,1.0,0.999,1.0	0	Background
ENSG00000186951	PPARA	chr22	+	46175988	46176144	46151887	46151970	46176752	46176836	5,19,13,18	25,19,13,11	14,8,8,8	17,25,19,17	255	99	0.117441	0.6723409349324174	0.072,0.28,0.28,0.388	0.242,0.111,0.141,0.154	0.093	Background
ENSG00000186951	PPARA	chr22	+	46176752	46176836	46151887	46151970	46188722	46188822	22,6,11,8	2,1,9,0	22,18,14,17	0,2,2,1	183	99	0.0271757	0.22148227572987025	0.856,0.764,0.398,1.0	1.0,0.83,0.791,0.902	-0.126	Background
ENSG00000186951	PPARA	chr22	+	46176752	46176836	46151887	46151970	46198341	46198410	19,23,12,15	27,15,8,9	27,35,25,15	12,16,27,13	183	99	0.45097	1	0.276,0.453,0.448,0.474	0.549,0.542,0.334,0.384	-0.04	Background
ENSG00000186951	PPARA	chr22	+	46188722	46188822	46151887	46151970	46198341	46198591	3,3,7,2	27,15,8,9	5,2,3,2	12,16,27,13	199	99	0.395559	1	0.052,0.09,0.303,0.1	0.172,0.059,0.052,0.071	0.048	Background
ENSG00000186951	PPARA	chr22	+	46188722	46188822	46151887	46151970	46198344	46198410	13,18,20,0	3,23,23,15	9,5,7,12	16,29,13,13	199	99	0.415823	1	0.683,0.28,0.302,0.0	0.219,0.079,0.211,0.315	0.11	Background
ENSG00000186951	PPARA	chr22	+	46188722	46188822	46176752	46176836	46198341	46198591	13,2,5,4	9,20,8,9	16,2,4,11	15,24,16,11	199	99	0.933338	1	0.418,0.047,0.237,0.181	0.347,0.04,0.111,0.332	0.013	Background
ENSG00000186951	PPARA	chr22	+	46188722	46188822	46176752	46176836	46198344	46198410	24,18,20,2	7,21,10,7	21,6,10,25	5,15,7,6	199	99	0.532459	1	0.63,0.299,0.499,0.124	0.676,0.166,0.415,0.675	-0.095	Background
ENSG00000186951	PPARA	chr22	+	46198341	46198591	46151887	46151970	46215172	46215333	102,160,77,88	0,0,0,0	83108128112	2,0,0,0	349	99	1	1	1.0,1.0,1.0,1.0	0.922,1.0,1.0,1.0	0.019	Background
ENSG00000186951	PPARA	chr22	+	46198344	46198591	46151887	46151970	46215172	46215333	78,168,92,94	0,0,0,0	86121114112	2,0,0,0	346	99	1	1	1.0,1.0,1.0,1.0	0.925,1.0,1.0,1.0	0.019	Background
ENSG00000186951	PPARA	chr22	+	46218262	46218401	46215172	46215333	46231791	46232239	110,113,71,62	0,0,0,0	74,100,98,106	4,0,0,2	238	99	0.911515	1	1.0,1.0,1.0,1.0	0.885,1.0,1.0,0.957	0.04	Background
ENSG00000186951	PPARA	chr22	+	46219811	46220014	46218262	46218401	46231791	46232239	114,136,118,69	7,5,1,8	87148119140	4,3,4,7	302	99	0.474683	1	0.842,0.899,0.975,0.739	0.877,0.942,0.907,0.868	-0.035	Background
ENSG00000186951	PPARA	chr22	+	46231791	46232239	46218262	46218401	46235132	46235403	178197104153	4,6,3,2	190162216206	2,0,7,6	547	99	0.752121	1	0.89,0.856,0.863,0.933	0.945,1.0,0.848,0.861	-0.028	Background
ENSG00000100241	SBF1	chr22	-	50445617	50445744	50444329	50444453	50447088	50447240	51,52,44,56	4,0,0,0	36,17,50,34	0,0,2,0	226	99	0.872077	1	0.848,1.0,1.0,1.0	1.0,1.0,0.916,1.0	-0.017	Background
ENSG00000100241	SBF1	chr22	-	50445617	50445744	50444628	50444978	50447088	50447240	54,59,54,72	0,0,0,1	38,24,47,45	0,0,0,0	226	99	1	1	1.0,1.0,1.0,0.969	1.0,1.0,1.0,1.0	-0.008	Background
ENSG00000100241	SBF1	chr22	-	50447088	50447240	50445617	50445744	50447521	50447609	269276231257	0,0,0,0	328273288268	0,3,0,0	251	99	1	1	1.0,1.0,1.0,1.0	1.0,0.973,1.0,1.0	0.007	Background
ENSG00000100241	SBF1	chr22	-	50447321	50447422	50447088	50447240	50447521	50447609	1840188315971880	0,0,0,2	1811180219442010	0,0,0,0	200	99	1	1	1.0,1.0,1.0,0.998	1.0,1.0,1.0,1.0	0	Background
ENSG00000100241	SBF1	chr22	-	50447321	50447453	50444310	50447240	50447521	50447609	5325554846475060	0,0,0,2	5037524154635670	0,0,0,0	231	99	1	1	1.0,1.0,1.0,0.999	1.0,1.0,1.0,1.0	0	Background
ENSG00000100241	SBF1	chr22	-	50447521	50447609	50446805	50447453	50448232	50448375	3997426034243580	0,0,0,0	3759384241034160	0,1,0,0	187	99	1	1	1.0,1.0,1.0,1.0	1.0,1.0,1.0,1.0	0	Background
ENSG00000100241	SBF1	chr22	-	50447738	50447955	50447521	50447609	50448232	50448444	2,0,3,4	2056217516861740	0,4,6,4	2033184420982010	316	99	1	1	0.0,0.0,0.001,0.001	0.0,0.001,0.001,0.001	0	Background
ENSG00000100241	SBF1	chr22	-	50454511	50454706	50448542	50448650	50454813	50454944	3325347429223090	0,0,0,0	3346330932913430	2,1,0,0	294	99	1	1	1.0,1.0,1.0,1.0	0.998,0.999,1.0,1.0	0.001	Background
ENSG00000100241	SBF1	chr22	-	50454511	50454725	50448542	50448650	50454813	50454944	3496369630853250	0,0,0,0	3542351134983630	2,1,0,0	313	99	1	1	1.0,1.0,1.0,1.0	0.998,0.999,1.0,1.0	0.001	Background
ENSG00000100241	SBF1	chr22	-	50454511	50454742	50448526	50448650	50454813	50454927	5695617750295140	0,0,0,0	5590555355725880	2,1,0,0	330	99	1	1	1.0,1.0,1.0,1.0	0.999,0.999,1.0,1.0	0	Background
ENSG00000100241	SBF1	chr22	-	50454813	50454927	50454511	50454742	50455015	50455142	1745198215221520	6,0,0,0	1697163516391800	0,0,0,0	213	99	1	1	0.993,1.0,1.0,1.0	1.0,1.0,1.0,1.0	-0.002	Background
ENSG00000100241	SBF1	chr22	-	50454813	50454944	50454511	50454706	50455015	50455130	1961219618441620	0,0,0,0	1938202518802150	0,4,0,0	230	99	1	1	1.0,1.0,1.0,1.0	1.0,0.995,1.0,1.0	0.001	Background
ENSG00000100241	SBF1	chr22	-	50454813	50454944	50454511	50454742	50455015	50455130	3921443135293320	6,0,0,0	3742384437034210	0,0,0,0	230	99	1	1	0.996,1.0,1.0,1.0	1.0,1.0,1.0,1.0	-0.001	Background
ENSG00000100241	SBF1	chr22	-	50455478	50455582	50455223	50455409	50456215	50456395	749694621605	11,1,2,2	731764843762	0,0,0,0	203	99	0.85109	1	0.971,0.997,0.993,0.993	1.0,1.0,1.0,1.0	-0.012	Background
ENSG00000100241	SBF1	chr22	-	50455480	50455582	50454813	50455409	50456215	50456395	2771269224542110	11,1,2,2	2756260330642820	0,0,0,0	201	99	1	1	0.992,0.999,0.998,0.998	1.0,1.0,1.0,1.0	-0.003	Background
ENSG00000100241	SBF1	chr22	-	50457033	50457111	50456491	50456673	50459254	50459392	1569154513641250	1530154113941150	1616155714681550	1579160515781570	177	99	0.559971	1	0.365,0.359,0.354,0.377	0.364,0.352,0.342,0.356	0.01	Background
ENSG00000100241	SBF1	chr22	-	50459254	50459381	50456491	50456673	50459469	50459666	1493148813021130	0,1,0,0	1535154215031490	0,0,0,0	226	99	1	1	1.0,0.998,1.0,1.0	1.0,1.0,1.0,1.0	0	Background
ENSG00000100241	SBF1	chr22	-	50459254	50459392	50456491	50456673	50459469	50459666	2632261023472050	0,1,0,0	2648255127042640	0,0,0,0	237	99	1	1	1.0,0.999,1.0,1.0	1.0,1.0,1.0,1.0	0	Background
ENSG00000100241	SBF1	chr22	-	50459254	50459410	50456491	50456673	50459469	50459666	1571158514161190	0,1,0,0	1642166016171610	0,0,0,0	255	99	1	1	1.0,0.998,1.0,1.0	1.0,1.0,1.0,1.0	0	Background
ENSG00000100241	SBF1	chr22	-	50459469	50459666	50456491	50459392	50459951	50460000	2641264623542100	0,0,0,0	2885244627392620	0,0,2,1	296	99	1	1	1.0,1.0,1.0,1.0	1.0,1.0,0.998,0.999	0.001	Background
ENSG00000100241	SBF1	chr22	-	50460533	50460685	50460271	50460408	50461158	50461286	3603368132232730	0,0,0,1	3531324232043510	0,0,0,0	251	99	1	1	1.0,1.0,1.0,0.999	1.0,1.0,1.0,1.0	0	Background
ENSG00000100241	SBF1	chr22	-	50460533	50460712	50460271	50460408	50461158	50461275	6030630954514700	0,0,0,1	5961560354935940	0,0,0,0	278	99	1	1	1.0,1.0,1.0,0.999	1.0,1.0,1.0,1.0	0	Background
ENSG00000100241	SBF1	chr22	-	50462558	50462682	50462204	50462473	50462869	50462938	2679300427252190	0,0,0,0	2437260925252780	1,0,0,0	223	99	1	1	1.0,1.0,1.0,1.0	0.999,1.0,1.0,1.0	0	Background
ENSG00000100241	SBF1	chr22	-	50462558	50462714	50462204	50462473	50462869	50462938	3250370732632650	0,0,0,0	2939327530493350	1,0,0,0	255	99	1	1	1.0,1.0,1.0,1.0	0.999,1.0,1.0,1.0	0	Background
ENSG00000100241	SBF1	chr22	-	50462558	50462717	50462204	50462473	50462869	50462938	5762652656514940	0,0,0,0	5316598056755920	1,0,0,0	258	99	1	1	1.0,1.0,1.0,1.0	1.0,1.0,1.0,1.0	0	Background
ENSG00000100241	SBF1	chr22	-	50464328	50464441	50463282	50463432	50464533	50464738	3256371827652360	0,1,2,0	3652325433453320	0,0,0,0	212	99	1	1	1.0,0.999,0.998,1.0	1.0,1.0,1.0,1.0	-0.001	Background
ENSG00000100241	SBF1	chr22	-	50465000	50465125	50464818	50464917	50465214	50465328	2366268823231830	5,19,8,12	2629262725302520	3,8,20,26	224	99	0.583195	1	0.995,0.984,0.992,0.985	0.997,0.993,0.982,0.977	0.002	Background
ENSG00000100241	SBF1	chr22	-	50465000	50465129	50464818	50464917	50465214	50465328	3878419336242810	5,19,8,12	4027399539614060	3,8,20,26	228	99	0.776075	1	0.997,0.99,0.995,0.99	0.998,0.995,0.989,0.985	0.001	Background
ENSG00000100241	SBF1	chr22	-	50465960	50465998	50465762	50465840	50466149	50466258	222231189190	9,15,4,2	250196231187	0,0,0,0	137	99	1.23389117479e-7	5.279199030832615e-6	0.947,0.918,0.972,0.986	1.0,1.0,1.0,1.0	-0.044	Background
ENSG00000100241	SBF1	chr22	-	50465960	50466043	50465762	50465840	50466149	50466258	11161107992779	9,15,4,2	117096311471054	0,0,0,0	182	99	0.464214	1	0.985,0.976,0.993,0.995	1.0,1.0,1.0,1.0	-0.013	Background
ENSG00000100241	SBF1	chr22	-	50465960	50466074	50465762	50465840	50466149	50466258	3047308328762270	9,15,4,2	3277287432972990	0,0,0,0	213	99	1	1	0.994,0.99,0.997,0.998	1.0,1.0,1.0,1.0	-0.005	Background
ENSG00000100241	SBF1	chr22	-	50466149	50466258	50465960	50466074	50466349	50466482	3044310328562180	0,0,1,0	3440301831613150	2,0,0,2	208	99	1	1	1.0,1.0,0.999,1.0	0.999,1.0,1.0,0.999	0	Background
ENSG00000100241	SBF1	chr22	-	50466604	50466710	50466349	50466482	50467337	50467443	1858204918791600	0,0,2,3	1836174817751950	0,0,4,0	205	99	1	1	1.0,1.0,0.998,0.996	1.0,1.0,0.995,1.0	0	Background
ENSG00000100241	SBF1	chr22	-	50466977	50467001	50466604	50466710	50467337	50467448	424487343201	10381180997936	550416492526	9969639621080	123	99	3.88954020109e-5	9.1853200046145e-4	0.247,0.249,0.217,0.147	0.308,0.258,0.292,0.282	-0.07	Background
ENSG00000100241	SBF1	chr22	-	50468375	50468449	50467785	50467923	50474785	50475010	1628172214861180	0,0,2,0	1545169419201740	1,0,0,0	173	99	1	1	1.0,1.0,0.998,1.0	0.999,1.0,1.0,1.0	0	Background
ENSG00000100241	SBF1	chr22	-	50468375	50468461	50467531	50467923	50474785	50474786	2378266622681880	0,0,2,0	2415250827342540	1,0,0,0	185	99	1	1	1.0,1.0,0.998,1.0	0.999,1.0,1.0,1.0	0	Background
ENSG00000100154	TTC28	chr22	-	27989877	27990007	27985248	27985356	27992586	27992663	227265198235	0,0,0,2	157162149203	0,0,0,0	229	99	1	1	1.0,1.0,1.0,0.981	1.0,1.0,1.0,1.0	-0.005	Background
ENSG00000100154	TTC28	chr22	-	27990788	27990812	27989877	27990007	27992586	27992663	142166132103	2,8,4,0	160134120149	12,0,2,1	123	99	0.635779	1	0.983,0.944,0.964,1.0	0.915,1.0,0.98,0.992	0.001	Background
ENSG00000100154	TTC28	chr22	-	27993286	27993518	27992586	27992663	27996134	27996239	830822683745	6,0,0,2	639633605698	0,0,0,6	331	99	1	1	0.976,1.0,1.0,0.991	1.0,1.0,1.0,0.972	-0.001	Background
ENSG00000100154	TTC28	chr22	-	28014247	28014392	28001373	28001553	28030225	28030366	515602395401	0,4,0,3	379368372367	0,2,3,0	244	99	1	1	1.0,0.984,1.0,0.982	1.0,0.987,0.981,1.0	0	Background
ENSG00000100154	TTC28	chr22	-	28163091	28163599	28107061	28108403	28296197	28296328	1433182313661040	4,0,0,0	1122125910371200	0,0,0,0	607	99	1	1	0.983,1.0,1.0,1.0	1.0,1.0,1.0,1.0	-0.004	Background
ENSG00000100154	TTC28	chr22	-	28296197	28296328	28163091	28163599	28306495	28306643	240369282145	2,6,0,0	158246191191	4,2,0,0	230	99	0.881037	1	0.981,0.964,1.0,1.0	0.944,0.981,1.0,1.0	0.005	Background
ENSG00000100154	TTC28	chr22	-	28297579	28297852	28296197	28296328	28306495	28306643	702790728537	0,8,0,0	431562510561	0,0,0,1	372	99	0.903275	1	1.0,0.963,1.0,1.0	1.0,1.0,1.0,0.993	-0.007	Background
ENSG00000100154	TTC28	chr22	-	28306495	28306643	28163091	28163599	28442885	28443073	85,142,69,76	2,0,1,0	60,69,62,58	0,0,0,0	247	99	1	1	0.945,1.0,0.965,1.0	1.0,1.0,1.0,1.0	-0.023	Background
ENSG00000100154	TTC28	chr22	-	28306495	28306643	28163091	28163599	28629551	28629830	86,83,59,40	0,0,0,0	111,84,84,66	0,0,2,0	247	99	1	1	1.0,1.0,1.0,1.0	1.0,1.0,0.944,1.0	0.014	Background
ENSG00000133460	SLC2A11	chr22	+	23857420	23857531	23856871	23856991	23862103	23862202	86,80,82,66	46,77,52,68	99,99,90,104	61,58,85,41	210	99	0.248714	1	0.468,0.329,0.426,0.314	0.433,0.446,0.333,0.545	-0.055	Background
ENSG00000133460	SLC2A11	chr22	+	23857420	23857531	23856871	23856991	23868480	23868641	6,2,2,1	0,4,0,0	0,4,10,4	0,0,0,0	210	99	1	1	1.0,0.191,1.0,1.0	NA,1.0,1.0,1.0	-0.202	Background
ENSG00000133460	SLC2A11	chr22	+	23862103	23862202	23856702	23856991	23868480	23868641	333417368312	0,4,0,0	309305345282	0,0,0,0	198	99	1	1	1.0,0.981,1.0,1.0	1.0,1.0,1.0,1.0	-0.005	Background
ENSG00000133460	SLC2A11	chr22	+	23862103	23862202	23856999	23857531	23868480	23868641	375420407312	6,0,0,0	353346344346	0,0,2,0	198	99	1	1	0.969,1.0,1.0,1.0	1.0,1.0,0.989,1.0	-0.005	Background
ENSG00000133460	SLC2A11	chr22	+	23862103	23862202	23856999	23857531	23875116	23875189	44,49,75,32	0,2,0,0	89,52,68,52	0,0,0,0	198	99	1	1	1.0,0.925,1.0,1.0	1.0,1.0,1.0,1.0	-0.019	Background
ENSG00000133460	SLC2A11	chr22	+	23867734	23867899	23862103	23862202	23868480	23868641	0,0,4,4	471534481416	0,0,1,0	364442383419	264	99	1	1	0.0,0.0,0.003,0.004	0.0,0.0,0.001,0.0	0.002	Background
ENSG00000133460	SLC2A11	chr22	+	23868480	23868641	23856999	23857531	23875116	23875189	310312273275	0,2,0,0	218286229274	0,0,0,0	260	99	1	1	1.0,0.983,1.0,1.0	1.0,1.0,1.0,1.0	-0.004	Background
ENSG00000133460	SLC2A11	chr22	+	23868480	23868641	23862103	23862202	23875116	23875189	775846754691	0,0,4,0	582728610693	2,6,0,0	260	99	1	1	1.0,1.0,0.986,1.0	0.991,0.979,1.0,1.0	0.004	Background
ENSG00000133460	SLC2A11	chr22	+	23868480	23868641	23862103	23862202	23875120	23875241	608675608496	0,2,2,1	454551466512	0,0,2,0	260	99	1	1	1.0,0.992,0.991,0.995	1.0,1.0,0.989,1.0	-0.003	Background
ENSG00000133460	SLC2A11	chr22	+	23877384	23877869	23877041	23877171	23882458	23882646	236288318197	248295242270	216247242323	139154138168	584	99	1.18600468335e-8	6.112483321982613e-7	0.139,0.142,0.182,0.11	0.209,0.214,0.229,0.246	-0.081	Background
ENSG00000133460	SLC2A11	chr22	+	23877384	23877869	23877041	23877171	23882758	23882869	166220246146	1,6,5,1	177183189265	5,5,4,4	584	99	0.374924	1	0.966,0.861,0.893,0.961	0.857,0.861,0.889,0.918	0.039	Background
ENSG00000133460	SLC2A11	chr22	+	23877720	23877869	23877041	23877171	23882458	23882646	163183198146	248295242270	139171125142	139154138168	248	99	2.09324149087e-4	0.00399343	0.208,0.198,0.246,0.178	0.285,0.307,0.266,0.252	-0.07	Background
ENSG00000133460	SLC2A11	chr22	+	23877720	23877869	23877041	23877171	23882758	23882869	93,115,126,95	1,6,5,1	100,107,72,84	5,5,4,4	248	99	0.162206	0.8513667835272254	0.974,0.884,0.91,0.974	0.889,0.895,0.878,0.893	0.047	Background
ENSG00000133460	SLC2A11	chr22	+	23882458	23882646	23877041	23877171	23882758	23882869	566648578499	1,6,5,1	336361333375	5,5,4,4	287	99	0.0298981	0.23859566740827087	0.995,0.974,0.976,0.994	0.959,0.961,0.966,0.97	0.021	Background
ENSG00000133460	SLC2A11	chr22	+	23882458	23882646	23877384	23877869	23882758	23882869	389421408280	0,0,0,0	241271248265	1,0,0,0	287	99	1	1	1.0,1.0,1.0,1.0	0.988,1.0,1.0,1.0	0.003	Background
ENSG00000133460	SLC2A11	chr22	+	23882494	23882646	23877041	23877171	23882758	23882952	259293292201	1,6,5,1	174180163173	5,5,4,4	251	99	0.044394	0.32486884940822747	0.99,0.951,0.958,0.988	0.932,0.934,0.941,0.945	0.034	Background
ENSG00000133460	SLC2A11	chr22	+	23883771	23883873	23882758	23882869	23883948	23884024	170155130111	6,15,5,13	161171142162	2,2,6,8	201	99	0.0013074	0.0188955	0.933,0.836,0.928,0.808	0.975,0.977,0.921,0.909	-0.069	Background
ENSG00000133460	SLC2A11	chr22	+	23883771	23883873	23882758	23882869	23884301	23884429	141118101120	0,9,2,0	119140111138	0,0,0,0	201	99	0.0172542	0.1552450683335008	1.0,0.866,0.961,1.0	1.0,1.0,1.0,1.0	-0.043	Background
ENSG00000133460	SLC2A11	chr22	+	23883873	23884024	23882758	23882869	23884301	23884429	69,98,52,58	0,9,2,0	56,55,61,62	0,0,0,0	250	99	3.75238110093e-4	0.0065811	1.0,0.812,0.911,1.0	1.0,1.0,1.0,1.0	-0.069	Background
ENSG00000133460	SLC2A11	chr22	+	23883948	23884024	23882758	23882869	23884301	23884429	43,76,37,57	0,9,2,0	46,40,50,53	0,0,0,0	175	99	6.23713204397e-4	0.010087832632981771	1.0,0.827,0.913,1.0	1.0,1.0,1.0,1.0	-0.065	Background
ENSG00000133460	SLC2A11	chr22	+	23883948	23884024	23883771	23883873	23884301	23884429	83,112,68,65	17,14,7,30	99,74,89,87	13,5,13,18	175	99	0.195854	0.9746001515762444	0.734,0.819,0.846,0.551	0.812,0.893,0.795,0.732	-0.071	Background
ENSG00000133460	SLC2A11	chr22	+	23883948	23884024	23883771	23883873	23884648	23884784	31,39,25,15	0,0,0,1	42,20,35,28	0,0,0,0	175	99	1	1	1.0,1.0,1.0,0.895	1.0,1.0,1.0,1.0	-0.026	Background
ENSG00000133460	SLC2A11	chr22	+	23884301	23884429	23882758	23884024	23884648	23884784	168205157165	0,0,4,0	184165182202	0,0,0,0	227	99	1	1	1.0,1.0,0.945,1.0	1.0,1.0,1.0,1.0	-0.014	Background
ENSG00000133460	SLC2A11	chr22	+	23884301	23884429	23883771	23883873	23884648	23884784	127138114137	0,0,0,1	137106136150	0,0,0,0	227	99	1	1	1.0,1.0,1.0,0.984	1.0,1.0,1.0,1.0	-0.004	Background
ENSG00000138942	RNF185	chr22	+	31182968	31183066	31160242	31160303	31187046	31187270	61,62,71,39	95711521023860	43,27,69,68	873940873972	197	99	0.782654	1	0.031,0.026,0.034,0.022	0.024,0.014,0.038,0.034	0.001	Background
ENSG00000138942	RNF185	chr22	+	31182968	31183066	31160242	31160303	31192683	31192702	15,5,26,7	87,94,107,106	10,4,20,14	94,87,71,107	197	99	0.950793	1	0.08,0.026,0.109,0.032	0.051,0.023,0.124,0.062	-0.003	Background
ENSG00000138942	RNF185	chr22	+	31182968	31183066	31160242	31160303	31201497	31201615	15,5,17,7	0,0,4,0	11,4,20,14	2,10,3,9	197	99	1.27708899791e-4	0.00259686	1.0,1.0,0.681,1.0	0.734,0.167,0.77,0.439	0.393	Significant
ENSG00000138942	RNF185	chr22	+	31187046	31187270	31160181	31160303	31192683	31192702	2132231920481740	87,94,107,106	1823189518471850	94,87,71,107	323	99	0.975068	1	0.883,0.883,0.854,0.834	0.856,0.87,0.889,0.842	-0.001	Background
ENSG00000138942	RNF185	chr22	+	31187046	31187270	31160181	31160303	31195468	31195581	1474164914191230	0,0,0,0	1322135713001380	0,0,4,0	323	99	1	1	1.0,1.0,1.0,1.0	1.0,1.0,0.99,1.0	0.002	Background
ENSG00000138942	RNF185	chr22	+	31187046	31187270	31160181	31160303	31201497	31201615	1475164914181230	0,0,4,0	1333135813061370	2,10,3,9	323	99	0.478586	1	1.0,1.0,0.991,1.0	0.995,0.977,0.993,0.979	0.012	Background
ENSG00000138942	RNF185	chr22	+	31187046	31187270	31182968	31183066	31192683	31192702	122512241085915	0,0,10,0	9839781030942	0,0,0,0	323	99	0.874501	1	1.0,1.0,0.971,1.0	1.0,1.0,1.0,1.0	-0.007	Background
ENSG00000138942	RNF185	chr22	+	31187046	31187270	31182968	31183066	31201497	31201615	568554455402	0,0,0,0	493441489462	1,0,0,0	323	99	1	1	1.0,1.0,1.0,1.0	0.993,1.0,1.0,1.0	0.002	Background
ENSG00000138942	RNF185	chr22	+	31192683	31192702	31160182	31160303	31195468	31195581	126,136,155,99	0,0,0,0	137112127151	0,0,4,0	118	99	1	1	1.0,1.0,1.0,1.0	1.0,1.0,0.964,1.0	0.009	Background
ENSG00000138942	RNF185	chr22	+	31192683	31192702	31160182	31160303	31201497	31201615	23,14,12,13	0,0,4,0	11,12,18,14	2,10,3,9	118	99	1.18229564815e-5	3.2339987068518e-4	1.0,1.0,0.716,1.0	0.822,0.502,0.834,0.566	0.248	Significant
ENSG00000138942	RNF185	chr22	+	31192683	31192702	31182968	31183066	31201497	31201615	5,2,3,1	0,0,0,0	1,1,1,4	1,0,0,0	118	99	1	1	1.0,1.0,1.0,1.0	0.456,1.0,1.0,1.0	0.136	Background
ENSG00000138942	RNF185	chr22	+	31192683	31192702	31187046	31187270	31195468	31195581	639665615496	0,0,2,0	498493544472	0,0,2,3	118	99	1	1	1.0,1.0,0.996,1.0	1.0,1.0,0.996,0.992	0.002	Background
ENSG00000138942	RNF185	chr22	+	31192683	31192702	31187046	31187270	31201497	31201615	126,112,102,97	1,0,1,0	52,116,87,71	11,1,8,1	118	99	1.29066750609e-6	4.425465379661117e-5	0.991,1.0,0.988,1.0	0.799,0.99,0.901,0.983	0.076	Background
ENSG00000138942	RNF185	chr22	+	31195468	31195581	31160181	31160303	31201497	31201615	15,9,8,2	0,0,4,0	8,4,16,14	2,10,3,9	212	99	2.72877984694e-4	0.00500513	1.0,1.0,0.483,1.0	0.651,0.157,0.714,0.421	0.385	Significant
ENSG00000138942	RNF185	chr22	+	31195468	31195581	31187046	31187270	31201497	31201615	15,9,10,2	1,0,1,0	8,4,14,14	11,1,8,1	212	99	1.29683963479e-6	4.442053771683037e-5	0.875,1.0,0.824,1.0	0.254,0.651,0.45,0.867	0.369	Significant
ENSG00000138942	RNF185	chr22	+	31195468	31195581	31192683	31192702	31196935	31196990	1660167914891240	84,60,90,72	1467125214021440	70,90,68,74	212	99	0.512819	1	0.902,0.929,0.885,0.89	0.907,0.867,0.906,0.901	0.006	Background
ENSG00000138942	RNF185	chr22	+	31195468	31195581	31192683	31192702	31201497	31201615	519559525411	25,19,18,27	454371461461	11,37,18,28	212	99	0.281382	1	0.906,0.932,0.932,0.877	0.951,0.824,0.923,0.885	0.016	Background
ENSG00000138942	RNF185	chr22	+	31196935	31196990	31195468	31195581	31201497	31201615	122311911031842	0,0,4,0	110996410071066	0,2,0,0	154	99	1	1	1.0,1.0,0.994,1.0	1.0,0.997,1.0,1.0	-0.001	Background
ENSG00000138942	RNF185	chr22	+	31196935	31197157	31192683	31192702	31201497	31201615	134134138106	25,19,18,27	77,112,68,86	11,37,18,28	321	99	0.0651382	0.4342757895038148	0.623,0.685,0.703,0.548	0.683,0.483,0.538,0.486	0.092	Background
ENSG00000138942	RNF185	chr22	+	31196935	31197157	31195468	31195581	31201497	31201615	690702570484	0,0,4,0	586571490558	0,2,0,0	321	99	1	1	1.0,1.0,0.978,1.0	1.0,0.989,1.0,1.0	-0.003	Background
ENSG00000138942	RNF185	chr22	+	31201497	31201615	31192683	31192702	31204488	31204571	390421388318	0,2,0,0	304342415447	0,0,0,0	217	99	1	1	1.0,0.99,1.0,1.0	1.0,1.0,1.0,1.0	-0.002	Background
ENSG00000138942	RNF185	chr22	+	31201497	31201615	31196935	31196990	31204488	31204571	109311201038828	2,1,2,3	94786810771069	0,0,0,0	217	99	1	1	0.996,0.998,0.996,0.992	1.0,1.0,1.0,1.0	-0.004	Background
ENSG00000073169	SELENOO	chr22	+	50206316	50206520	50201010	50201590	50208535	50208716	311316248274	0,0,0,0	271236208202	2,0,0,0	303	99	1	1	1.0,1.0,1.0,1.0	0.978,1.0,1.0,1.0	0.006	Background
ENSG00000100206	DMC1	chr22	-	38552665	38552707	38538538	38538612	38555356	38555409	0,0,2,0	0,0,0,0	0,0,0,4	0,2,0,0	141	99	1	1	NA,NA,1.0,NA	NA,0.0,NA,1.0	0.5	Background
ENSG00000100077	GRK3	chr22	+	25604376	25604453	25564674	25565153	25644591	25644665	91,113,130,68	2,0,9,0	129145108124	6,2,4,2	176	99	0.700196	1	0.962,1.0,0.89,1.0	0.924,0.976,0.938,0.972	0.01	Background
ENSG00000100077	GRK3	chr22	+	25604376	25604453	25564674	25565153	25661575	25661677	58,71,100,39	2,0,0,0	74,112,64,89	0,1,0,2	176	99	1	1	0.942,1.0,1.0,1.0	1.0,0.984,1.0,0.962	-0.001	Background
ENSG00000100077	GRK3	chr22	+	25604376	25604453	25564674	25565153	25667738	25667800	41,58,80,33	0,0,1,0	55,82,41,55	0,0,0,0	176	99	1	1	1.0,1.0,0.978,1.0	1.0,1.0,1.0,1.0	-0.006	Background
ENSG00000100077	GRK3	chr22	+	25644591	25644665	25564674	25565153	25661575	25661677	30,34,65,17	2,0,0,0	44,43,37,53	0,1,0,2	173	99	1	1	0.896,1.0,1.0,1.0	1.0,0.961,1.0,0.938	-0.001	Background
ENSG00000100077	GRK3	chr22	+	25644591	25644665	25564674	25565153	25667738	25667800	2,0,10,0	0,0,1,0	1,2,4,2	0,0,0,0	173	99	1	1	1.0,NA,0.851,NA	1.0,1.0,1.0,1.0	-0.075	Background
ENSG00000100077	GRK3	chr22	+	25644591	25644665	25604376	25604453	25661575	25661677	92,98,113,53	20,15,21,7	115112104126	21,36,27,34	173	99	0.0374711	0.28492543759355454	0.725,0.789,0.755,0.812	0.758,0.64,0.688,0.68	0.079	Background
ENSG00000100077	GRK3	chr22	+	25644591	25644665	25604376	25604453	25667738	25667800	38,33,41,13	3,2,1,1	35,36,42,44	2,2,1,0	173	99	0.226731	1	0.879,0.904,0.959,0.882	0.909,0.912,0.96,1.0	-0.039	Background
ENSG00000100077	GRK3	chr22	+	25644591	25644665	25604376	25604453	25672295	25672347	39,33,38,13	0,0,0,0	35,35,42,43	0,0,4,0	173	99	0.773259	1	1.0,1.0,1.0,1.0	1.0,1.0,0.857,1.0	0.036	Background
ENSG00000100077	GRK3	chr22	+	25644591	25644665	25604376	25604453	25685169	25685248	38,33,38,13	4,2,2,0	37,35,42,42	4,0,4,1	173	99	0.989659	1	0.845,0.904,0.916,1.0	0.841,1.0,0.857,0.96	0.002	Background
ENSG00000100077	GRK3	chr22	+	25644591	25644665	25604376	25604453	25709897	25709964	38,33,39,13	0,0,0,0	35,35,42,42	0,0,0,3	173	99	1	1	1.0,1.0,1.0,1.0	1.0,1.0,1.0,0.889	0.028	Background
ENSG00000100077	GRK3	chr22	+	25661575	25661677	25644591	25644665	25663629	25663704	164,177,153,78	0,0,1,0	191226195271	0,0,2,0	201	99	1	1	1.0,1.0,0.987,1.0	1.0,1.0,0.98,1.0	0.002	Background
ENSG00000100077	GRK3	chr22	+	25663629	25663704	25644591	25644665	25667738	25667800	48,61,56,24	0,0,3,0	84,60,68,56	0,1,0,2	174	99	1	1	1.0,1.0,0.914,1.0	1.0,0.972,1.0,0.941	0	Background
ENSG00000100077	GRK3	chr22	+	25667738	25667800	25604376	25604453	25672295	25672347	117,185,121,47	0,0,0,0	105171152165	0,0,4,0	161	99	1	1	1.0,1.0,1.0,1.0	1.0,1.0,0.959,1.0	0.01	Background
ENSG00000100077	GRK3	chr22	+	25667738	25667800	25604376	25604453	25685169	25685248	5,1,5,1	4,2,2,0	3,0,0,0	4,0,4,1	161	99	1	1	0.435,0.235,0.606,1.0	0.316,NA,0.0,0.0	0.464	Background
ENSG00000100077	GRK3	chr22	+	25667738	25667800	25644591	25644665	25672295	25672347	114,183,123,46	1,0,0,0	105170152167	0,0,0,1	161	99	1	1	0.986,1.0,1.0,1.0	1.0,1.0,1.0,0.99	-0.001	Background
ENSG00000100077	GRK3	chr22	+	25667738	25667800	25644591	25644665	25685169	25685248	2,0,4,0	0,0,0,0	1,0,0,0	2,0,0,0	161	99	1	1	1.0,NA,1.0,NA	0.235,NA,NA,NA	0.765	Background
ENSG00000100077	GRK3	chr22	+	25672295	25672347	25667738	25667800	25674436	25674528	359410341202	5,9,5,3	309420441466	9,3,7,10	151	99	0.766577	1	0.979,0.968,0.978,0.978	0.957,0.989,0.976,0.968	0.003	Background
ENSG00000100077	GRK3	chr22	+	25672295	25672347	25667738	25667800	25678815	25678915	31,43,31,12	0,2,0,0	35,36,32,20	3,0,0,2	151	99	0.690536	1	1.0,0.934,1.0,1.0	0.884,1.0,1.0,0.868	0.046	Background
ENSG00000100077	GRK3	chr22	+	25674436	25674528	25667738	25667800	25678815	25678915	183,185,130,79	0,2,0,0	222197249241	3,0,0,2	191	99	1	1	1.0,0.98,1.0,1.0	0.975,1.0,1.0,0.984	0.005	Background
ENSG00000100077	GRK3	chr22	+	25674436	25674528	25667738	25667800	25685169	25685248	3,7,6,2	2,0,4,0	7,6,11,8	3,0,0,0	191	99	0.0338886	0.263136	0.437,1.0,0.437,1.0	0.547,1.0,1.0,1.0	-0.168	Background
ENSG00000100077	GRK3	chr22	+	25674436	25674528	25672295	25672347	25678815	25678915	508544428267	0,4,0,0	495580655679	2,0,3,0	191	99	1	1	1.0,0.986,1.0,1.0	0.992,1.0,0.991,1.0	0.001	Background
ENSG00000100077	GRK3	chr22	+	25678815	25678915	25667738	25667800	25685169	25685248	220247193121	2,0,4,0	234288314346	3,0,0,0	199	99	0.89871	1	0.982,1.0,0.96,1.0	0.975,1.0,1.0,1.0	-0.008	Background
ENSG00000100077	GRK3	chr22	+	25678815	25678915	25674436	25674528	25685169	25685248	567555439284	0,2,4,0	553613743767	0,2,6,1	199	99	1	1	1.0,0.993,0.982,1.0	1.0,0.993,0.984,0.997	0	Background
ENSG00000100077	GRK3	chr22	+	25685169	25685248	25674436	25674528	25687536	25687667	126,155,135,96	0,0,0,0	130152168189	0,0,1,0	178	99	1	1	1.0,1.0,1.0,1.0	1.0,1.0,0.989,1.0	0.003	Background
ENSG00000100077	GRK3	chr22	+	25687536	25687667	25685169	25685248	25690188	25690283	445476444306	2,0,0,0	449568627696	0,0,0,0	230	99	1	1	0.99,1.0,1.0,1.0	1.0,1.0,1.0,1.0	-0.002	Background
ENSG00000100077	GRK3	chr22	+	25695106	25695214	25690188	25690283	25709897	25709964	148,138,149,79	0,1,0,0	159195185225	0,0,0,0	207	99	1	1	1.0,0.985,1.0,1.0	1.0,1.0,1.0,1.0	-0.004	Background
ENSG00000100077	GRK3	chr22	+	25703509	25703576	25695106	25695214	25709897	25709964	136,113,142,78	0,1,0,0	123172208157	0,1,0,1	166	99	1	1	1.0,0.985,1.0,1.0	1.0,0.99,1.0,0.989	0.001	Background
ENSG00000100077	GRK3	chr22	+	25704108	25704209	25703509	25703576	25709897	25709964	428457409352	0,2,0,0	482628683674	0,1,0,0	200	99	1	1	1.0,0.991,1.0,1.0	1.0,0.997,1.0,1.0	-0.001	Background
ENSG00000100077	GRK3	chr22	+	25714407	25714570	25711067	25711163	25718244	25718381	770807820452	2,0,0,0	7501070942998	0,0,0,0	262	99	1	1	0.993,1.0,1.0,1.0	1.0,1.0,1.0,1.0	-0.002	Background
ENSG00000100077	GRK3	chr22	+	25718244	25718381	25714407	25714570	25721283	25721397	637765721487	0,0,7,0	710974799936	0,4,0,0	236	99	1	1	1.0,1.0,0.977,1.0	1.0,0.99,1.0,1.0	-0.003	Background
ENSG00000100077	GRK3	chr22	+	25721283	25721397	25714407	25714570	25722288	25729294	223178156105	0,0,0,6	171246280220	2,0,2,0	213	99	0.806419	1	1.0,1.0,1.0,0.891	0.975,1.0,0.985,1.0	-0.017	Background
ENSG00000198832	SELENOM	chr22	-	31107376	31107533	31105929	31105965	31107683	31107886	1219153613171600	0,0,0,0	113811349881042	0,2,0,0	256	99	1	1	1.0,1.0,1.0,1.0	1.0,0.995,1.0,1.0	0.001	Background
ENSG00000244752	CRYBB2	chr22	+	25224917	25225036	25221403	25221483	25227852	25227985	14,14,25,23	0,0,0,0	8,13,13,19	6,0,0,0	218	99	0.0621358	0.419183	1.0,1.0,1.0,1.0	0.377,1.0,1.0,1.0	0.156	Background
ENSG00000100053	CRYBB3	chr22	+	25205219	25205362	25203762	25203895	25207046	25207359	2,2,6,0	1,0,0,0	0,0,2,0	2,2,0,2	242	99	1	1	0.45,1.0,1.0,NA	0.0,0.0,1.0,0.0	0.567	Background
ENSG00000214491	SEC14L6	chr22	-	30525349	30525519	30522798	30525109	30525610	30525750	2,14,1,8	136180131134	0,0,12,8	134134151188	269	99	0.401823	1	0.005,0.028,0.003,0.021	0.0,0.0,0.028,0.015	0.004	Background
ENSG00000214491	SEC14L6	chr22	-	30525610	30525750	30522809	30525109	30529086	30529170	123179130134	0,0,0,0	126125152170	2,0,0,2	239	99	1	1	1.0,1.0,1.0,1.0	0.963,1.0,1.0,0.972	0.016	Background
ENSG00000214491	SEC14L6	chr22	-	30525610	30525750	30522809	30525109	30532796	30532856	123172128134	2,0,0,0	126125150170	0,0,0,0	239	99	1	1	0.962,1.0,1.0,1.0	1.0,1.0,1.0,1.0	-0.01	Background
ENSG00000214491	SEC14L6	chr22	-	30525825	30525932	30525610	30525750	30529086	30529170	256244267143	0,7,2,0	178193203274	0,1,2,0	206	99	0.67616	1	1.0,0.944,0.985,1.0	1.0,0.989,0.98,1.0	-0.01	Background
ENSG00000214491	SEC14L6	chr22	-	30525825	30525932	30525610	30525750	30532796	30532856	80,86,65,32	0,0,0,0	50,72,47,82	0,1,0,0	206	99	1	1	1.0,1.0,1.0,1.0	1.0,0.972,1.0,1.0	0.007	Background
ENSG00000214491	SEC14L6	chr22	-	30529086	30529170	30522798	30525109	30532796	30532856	1,0,0,0	2,0,0,0	6,0,0,2	0,0,0,0	183	99	1	1	0.213,NA,NA,NA	1.0,NA,NA,1.0	-0.787	Background
ENSG00000214491	SEC14L6	chr22	-	30529086	30529170	30525610	30525750	30532796	30532856	1,4,1,0	0,0,0,0	4,1,2,0	0,1,0,0	183	99	1	1	1.0,1.0,1.0,NA	1.0,0.351,1.0,NA	0.216	Background
ENSG00000214491	SEC14L6	chr22	-	30529086	30529170	30525825	30525932	30529288	30529349	249280267167	0,0,4,0	184186235265	5,0,6,0	183	99	0.407457	1	1.0,1.0,0.973,1.0	0.952,1.0,0.955,1.0	0.016	Background
ENSG00000214491	SEC14L6	chr22	-	30529086	30529170	30525825	30525932	30532796	30532856	145,112,161,83	2,1,0,0	118100129146	0,2,0,0	183	99	1	1	0.975,0.984,1.0,1.0	1.0,0.964,1.0,1.0	-0.001	Background
ENSG00000214491	SEC14L6	chr22	-	30529288	30529349	30525825	30525932	30531902	30531998	23,28,19,20	2,2,0,4	23,44,52,44	0,0,0,0	160	99	0.00263197	0.0339097	0.877,0.897,1.0,0.756	1.0,1.0,1.0,1.0	-0.117	Background
ENSG00000214491	SEC14L6	chr22	-	30529288	30529349	30525825	30525932	30532524	30532713	18,23,28,19	0,0,6,0	20,25,21,25	0,0,0,0	160	99	0.395328	1	1.0,1.0,0.743,1.0	1.0,1.0,1.0,1.0	-0.064	Background
ENSG00000214491	SEC14L6	chr22	-	30529288	30529349	30525825	30525932	30532796	30532856	11,24,21,33	2,1,0,0	22,10,6,10	0,2,0,0	160	99	1	1	0.773,0.937,1.0,1.0	1.0,0.756,1.0,1.0	-0.012	Background
ENSG00000214491	SEC14L6	chr22	-	30529288	30529349	30529086	30529170	30532179	30532713	58,96,63,55	0,0,0,2	35,51,59,76	0,0,0,0	160	99	1	1	1.0,1.0,1.0,0.944	1.0,1.0,1.0,1.0	-0.014	Background
ENSG00000214491	SEC14L6	chr22	-	30529288	30529349	30529086	30529170	30532796	30532856	69,122,82,92	0,0,0,0	47,47,54,64	4,0,0,0	160	99	1	1	1.0,1.0,1.0,1.0	0.879,1.0,1.0,1.0	0.03	Background
ENSG00000214491	SEC14L6	chr22	-	30531902	30531998	30525825	30525932	30532524	30532641	53,27,35,55	0,0,6,0	39,41,27,33	0,0,0,0	195	99	0.223882	1	1.0,1.0,0.748,1.0	1.0,1.0,1.0,1.0	-0.063	Background
ENSG00000214491	SEC14L6	chr22	-	30531902	30531998	30525825	30525932	30532796	30532856	7,7,4,17	2,1,0,0	2,1,3,3	0,2,0,0	195	99	0.677617	1	0.64,0.78,1.0,1.0	1.0,0.202,1.0,1.0	0.054	Background
ENSG00000214491	SEC14L6	chr22	-	30531902	30531998	30529288	30529349	30532179	30532713	46,59,43,29	13,22,8,7	38,73,77,57	13,24,28,26	195	99	0.177365	0.907442	0.642,0.577,0.732,0.678	0.597,0.607,0.583,0.527	0.079	Background
ENSG00000214491	SEC14L6	chr22	-	30531902	30531998	30529288	30529349	30532524	30532641	106,94,80,86	20,40,34,19	86,118,111,97	28,26,28,43	195	99	0.993107	1	0.729,0.544,0.544,0.697	0.609,0.697,0.668,0.534	0.002	Background
ENSG00000214491	SEC14L6	chr22	-	30531902	30531998	30529288	30529349	30532796	30532856	52,66,46,44	24,47,27,44	39,69,81,59	24,20,23,15	195	99	0.00321886	0.040023	0.524,0.416,0.464,0.337	0.452,0.637,0.641,0.666	-0.164	Significant
ENSG00000214491	SEC14L6	chr22	-	30532179	30532713	30529086	30529170	30532796	30532856	152218118148	0,0,0,0	193164146137	4,0,0,0	633	99	0.810482	1	1.0,1.0,1.0,1.0	0.883,1.0,1.0,1.0	0.029	Background
ENSG00000214491	SEC14L6	chr22	-	30532179	30532713	30529288	30529349	30532796	30532856	165240126153	24,47,27,44	206188174163	24,20,23,15	633	99	6.13751834536e-4	0.00995089	0.518,0.444,0.422,0.352	0.573,0.595,0.542,0.63	-0.151	Significant
ENSG00000214491	SEC14L6	chr22	-	30532179	30532713	30531902	30531998	30532796	30532856	152220120147	6,9,5,16	194171154142	2,3,12,7	633	99	0.160112	0.8427840119333296	0.798,0.793,0.79,0.59	0.938,0.899,0.667,0.76	-0.073	Background
ENSG00000214491	SEC14L6	chr22	-	30532524	30532713	30525825	30525932	30532796	30532856	84,109,68,82	2,1,0,0	94,99,83,85	0,2,0,0	288	99	1	1	0.935,0.974,1.0,1.0	1.0,0.944,1.0,1.0	-0.009	Background
ENSG00000214491	SEC14L6	chr22	-	30532524	30532713	30529288	30529349	30532796	30532856	104,149,96,101	24,47,27,44	122125111128	24,20,23,15	288	99	0.0010758	0.016003	0.598,0.521,0.55,0.441	0.636,0.682,0.624,0.746	-0.145	Background
ENSG00000214491	SEC14L6	chr22	-	30532524	30532713	30531902	30531998	30532796	30532856	144146101140	6,9,5,16	143151125130	2,3,12,7	288	99	0.122973	0.6945736948495218	0.892,0.848,0.874,0.75	0.961,0.945,0.782,0.865	-0.047	Background
ENSG00000214491	SEC14L6	chr22	-	30533995	30534039	30532796	30532856	30538826	30538877	206182160201	0,0,4,0	204168172146	0,0,0,0	143	99	1	1	1.0,1.0,0.965,1.0	1.0,1.0,1.0,1.0	-0.009	Background
ENSG00000214491	SEC14L6	chr22	-	30538826	30538902	30533995	30534039	30542155	30542224	189157175162	0,0,0,0	166151152140	0,0,1,0	175	99	1	1	1.0,1.0,1.0,1.0	1.0,1.0,0.989,1.0	0.003	Background
ENSG00000130540	SULT4A1	chr22	-	43827513	43827640	43824509	43826113	43829059	43829198	16,28,23,18	599560540548	16,18,22,20	668768746798	226	99	0.0283682	0.22897056264551513	0.012,0.021,0.018,0.014	0.01,0.01,0.013,0.011	0.005	Background
ENSG00000130540	SULT4A1	chr22	-	43829059	43829198	43824508	43826113	43833639	43833734	1530149113971180	6,7,3,1	1898199718832100	0,1,2,4	238	99	1	1	0.991,0.989,0.995,0.998	1.0,0.999,0.997,0.995	-0.005	Background
ENSG00000130540	SULT4A1	chr22	-	43833639	43833734	43828805	43829198	43862213	43862406	453425450322	2,5,1,2	598626569610	3,4,2,2	194	99	1	1	0.991,0.977,0.996,0.988	0.99,0.988,0.993,0.994	-0.003	Background
ENSG00000130540	SULT4A1	chr22	-	43838866	43838993	43833639	43833734	43839944	43840025	1477157413471030	2,3,4,2	1963192418612120	0,0,0,1	226	99	1	1	0.997,0.996,0.993,0.996	1.0,1.0,1.0,0.999	-0.004	Background
ENSG00000130540	SULT4A1	chr22	-	43839944	43840025	43833639	43833734	43862213	43862406	38,31,9,18	22,25,19,17	28,32,14,14	18,24,11,20	180	99	0.759254	1	0.487,0.405,0.207,0.368	0.461,0.423,0.412,0.278	-0.027	Background
ENSG00000130540	SULT4A1	chr22	-	43841801	43841932	43839944	43840025	43862213	43862470	1486150014091190	48,39,13,17	1990187519731930	42,41,19,20	230	99	0.0661009	0.4390672982879917	0.93,0.943,0.979,0.968	0.953,0.952,0.978,0.977	-0.01	Background
ENSG00000100221	JOSD1	chr22	-	38688934	38689129	38685542	38688001	38699802	38699970	1449177815261450	0,2,0,4	1139149113321440	3,2,2,0	294	99	1	1	1.0,0.997,1.0,0.992	0.992,0.996,0.996,1.0	0.001	Background
ENSG00000100221	JOSD1	chr22	-	38689295	38689424	38688934	38689129	38699802	38700123	1322158212361010	0,1,3,0	1102123211291280	0,0,2,0	228	99	1	1	1.0,0.999,0.994,1.0	1.0,1.0,0.996,1.0	-0.001	Background
ENSG00000187860	CCDC157	chr22	+	30365943	30366248	30361960	30362114	30369431	30369603	221190177164	0,0,2,0	269188244268	1,0,3,0	404	99	1	1	1.0,1.0,0.956,1.0	0.985,1.0,0.952,1.0	0.005	Background
ENSG00000187860	CCDC157	chr22	+	30365943	30366248	30361960	30362114	30371649	30371727	202167159159	0,2,0,0	242168217257	0,0,0,0	404	99	1	1	1.0,0.953,1.0,1.0	1.0,1.0,1.0,1.0	-0.012	Background
ENSG00000187860	CCDC157	chr22	+	30365943	30366248	30361960	30362114	30373596	30373764	203169160157	10,1,0,0	243172217259	4,1,2,4	404	99	0.77824	1	0.833,0.976,1.0,1.0	0.937,0.977,0.964,0.941	-0.002	Background
ENSG00000187860	CCDC157	chr22	+	30365989	30366248	30361960	30362114	30369431	30369603	576574435434	0,0,2,0	655505557623	1,0,3,0	358	99	1	1	1.0,1.0,0.984,1.0	0.995,1.0,0.981,1.0	0.002	Background
ENSG00000187860	CCDC157	chr22	+	30365989	30366248	30361960	30362114	30371649	30371727	557551417429	0,2,0,0	628485530612	0,0,0,0	358	99	1	1	1.0,0.987,1.0,1.0	1.0,1.0,1.0,1.0	-0.003	Background
ENSG00000187860	CCDC157	chr22	+	30365989	30366248	30361960	30362114	30373596	30373764	558553418427	10,1,0,0	629489530614	4,1,2,4	358	99	0.81777	1	0.939,0.994,1.0,1.0	0.978,0.993,0.987,0.977	-0.001	Background
ENSG00000187860	CCDC157	chr22	+	30369431	30369603	30361960	30362114	30373596	30373764	15,6,10,3	10,1,0,0	11,16,22,4	4,1,2,4	271	99	0.474739	1	0.354,0.687,1.0,1.0	0.501,0.854,0.801,0.268	0.154	Background
ENSG00000187860	CCDC157	chr22	+	30369431	30369603	30365943	30366248	30373596	30373764	34,30,26,12	1,3,1,2	38,36,46,15	2,4,0,2	271	99	0.87881	1	0.925,0.785,0.905,0.687	0.874,0.767,1.0,0.733	-0.018	Background
ENSG00000187860	CCDC157	chr22	+	30370325	30370950	30369431	30369603	30373596	30373764	267302251232	4,0,0,0	242207282239	2,4,1,3	724	99	0.0138394	0.1305409322618487	0.901,1.0,1.0,1.0	0.943,0.876,0.975,0.916	0.048	Background
ENSG00000187860	CCDC157	chr22	+	30370325	30371727	30369431	30369603	30373596	30373764	395426359337	4,0,0,0	310269359350	2,4,1,3	1501	99	0.00670553	0.0728711	0.867,1.0,1.0,1.0	0.911,0.816,0.959,0.885	0.074	Background
ENSG00000187860	CCDC157	chr22	+	30371649	30371727	30361960	30362114	30373596	30373764	3,3,8,0	10,1,0,0	1,5,1,14	4,1,2,4	177	99	1	1	0.144,0.627,1.0,NA	0.123,0.737,0.219,0.662	0.155	Background
ENSG00000187860	CCDC157	chr22	+	30371649	30371727	30365943	30366248	30373596	30373764	3,2,8,4	1,3,1,2	2,5,1,14	2,4,0,2	177	99	0.840972	1	0.627,0.272,0.817,0.528	0.359,0.411,1.0,0.797	-0.081	Background
ENSG00000187860	CCDC157	chr22	+	30371649	30371727	30370325	30370950	30373596	30373764	15,42,35,9	2,2,0,6	9,19,16,40	2,0,0,0	177	99	3.47546732358e-4	0.00616784	0.808,0.922,1.0,0.456	0.716,1.0,1.0,1.0	-0.133	Background
ENSG00000187860	CCDC157	chr22	+	30372074	30372286	30370325	30371727	30373596	30373764	93,105,66,93	3,2,10,0	99,80,67,100	1,5,2,18	311	99	0.224028	1	0.908,0.944,0.678,1.0	0.969,0.836,0.914,0.639	0.043	Background
ENSG00000187860	CCDC157	chr22	+	30373596	30373764	30361960	30362114	30373922	30374091	71,60,64,39	2,0,0,0	52,48,22,45	0,0,0,0	267	99	1	1	0.929,1.0,1.0,1.0	1.0,1.0,1.0,1.0	-0.018	Background
ENSG00000187860	CCDC157	chr22	+	30375478	30375663	30373922	30374091	30376258	30376347	117,102,62,98	33,30,39,45	102,87,97,94	33,28,27,19	284	99	0.100484	0.59978	0.553,0.542,0.357,0.432	0.519,0.52,0.556,0.633	-0.086	Background
ENSG00000187860	CCDC157	chr22	+	30375485	30375663	30373922	30374091	30376258	30376347	73,81,54,74	33,30,39,45	75,69,73,62	33,28,27,19	277	99	0.0960783	0.5806524737724568	0.442,0.491,0.331,0.37	0.448,0.468,0.491,0.538	-0.078	Background
ENSG00000184949	FAM227A	chr22	-	38591360	38591540	38578119	38586199	38597203	38597356	111,105,84,75	0,0,0,0	91117106142	1,0,4,0	279	99	0.645467	1	1.0,1.0,1.0,1.0	0.97,1.0,0.904,1.0	0.031	Background
ENSG00000184949	FAM227A	chr22	-	38591434	38591540	38578117	38586199	38597203	38597356	85,71,76,42	0,0,0,0	56,94,86,109	1,0,4,0	205	99	0.559957	1	1.0,1.0,1.0,1.0	0.964,1.0,0.912,1.0	0.031	Background
ENSG00000184949	FAM227A	chr22	-	38607388	38607476	38605253	38605348	38620211	38620291	102,47,94,67	0,0,0,0	55,61,57,59	0,2,0,0	187	99	1	1	1.0,1.0,1.0,1.0	1.0,0.942,1.0,1.0	0.014	Background
ENSG00000184949	FAM227A	chr22	-	38620211	38620291	38607388	38607476	38623171	38623279	58,38,85,70	7,1,1,3	44,52,52,39	4,0,0,0	179	99	0.0116897	0.1141203680870728	0.821,0.955,0.979,0.928	0.859,1.0,1.0,1.0	-0.044	Background
ENSG00000184949	FAM227A	chr22	-	38626179	38626303	38623171	38623279	38628237	38628342	35,44,53,28	0,0,0,0	50,51,75,45	0,0,2,0	223	99	1	1	1.0,1.0,1.0,1.0	1.0,1.0,0.943,1.0	0.014	Background
ENSG00000184949	FAM227A	chr22	-	38626179	38626303	38623171	38623279	38628833	38628935	35,38,44,21	0,0,0,0	42,51,45,39	0,0,1,4	223	99	0.668297	1	1.0,1.0,1.0,1.0	1.0,1.0,0.952,0.812	0.059	Background
ENSG00000184949	FAM227A	chr22	-	38626179	38626303	38623171	38623279	38636450	38636551	33,32,32,20	0,0,6,4	29,36,48,24	0,0,0,0	223	99	5.86421380635e-5	0.00131487	1.0,1.0,0.703,0.689	1.0,1.0,1.0,1.0	-0.152	Significant
ENSG00000184949	FAM227A	chr22	-	38628237	38628342	38623171	38623279	38628833	38628935	26,24,25,21	0,0,0,0	27,21,12,39	0,0,1,4	204	99	0.439009	1	1.0,1.0,1.0,1.0	1.0,1.0,0.853,0.826	0.08	Background
ENSG00000184949	FAM227A	chr22	-	38628237	38628342	38626179	38626303	38628833	38628935	32,34,44,29	6,6,12,1	48,36,40,56	13,15,1,15	204	99	0.460683	1	0.721,0.733,0.64,0.934	0.642,0.538,0.951,0.644	0.063	Background
ENSG00000184949	FAM227A	chr22	-	38628833	38628935	38623171	38623279	38636450	38636551	9,9,12,11	0,0,6,4	9,6,10,11	0,0,0,0	201	99	1.22757247284e-5	3.3466936249767e-4	1.0,1.0,0.496,0.575	1.0,1.0,1.0,1.0	-0.232	Significant
ENSG00000184949	FAM227A	chr22	-	38628833	38628935	38626179	38626303	38636450	38636551	15,15,24,11	4,0,0,0	22,18,10,22	0,0,4,0	201	99	0.783174	1	0.649,1.0,1.0,1.0	1.0,1.0,0.552,1.0	0.024	Background
ENSG00000184949	FAM227A	chr22	-	38638745	38638822	38636450	38636597	38645562	38645645	22,23,29,12	2,0,0,0	30,13,35,40	0,0,0,0	176	99	1	1	0.861,1.0,1.0,1.0	1.0,1.0,1.0,1.0	-0.035	Background
ENSG00000184949	FAM227A	chr22	-	38639614	38639724	38638745	38638822	38645562	38645645	18,37,38,23	8,1,4,0	23,16,15,15	6,2,10,8	209	99	0.00701285	0.0755573	0.516,0.946,0.818,1.0	0.645,0.791,0.415,0.47	0.24	Background
ENSG00000184949	FAM227A	chr22	-	38639654	38639724	38638745	38638822	38645562	38645645	21,25,31,21	8,1,4,0	24,23,14,15	6,2,10,8	169	99	0.0224705	0.19067931816468495	0.606,0.936,0.819,1.0	0.701,0.871,0.451,0.523	0.204	Background
ENSG00000100228	RAB36	chr22	+	23146604	23146685	23145365	23145551	23150062	23150154	367367287213	0,7,7,2	290328280277	11,4,7,12	180	99	0.00430159	0.0508551	1.0,0.966,0.958,0.983	0.935,0.978,0.957,0.927	0.027	Background
ENSG00000100228	RAB36	chr22	+	23150062	23150154	23146604	23146685	23152460	23152526	686733678440	4,0,2,0	545666565635	0,0,0,2	191	99	1	1	0.989,1.0,0.994,1.0	1.0,1.0,1.0,0.994	-0.003	Background
ENSG00000100228	RAB36	chr22	+	23150062	23150154	23146604	23146685	23153032	23153134	310256218177	0,0,0,0	236246228228	0,0,0,4	191	99	1	1	1.0,1.0,1.0,1.0	1.0,1.0,1.0,0.967	0.008	Background
ENSG00000100228	RAB36	chr22	+	23152460	23152526	23146604	23146685	23153032	23153134	300310293233	0,0,0,0	240264216332	0,0,0,4	165	99	1	1	1.0,1.0,1.0,1.0	1.0,1.0,1.0,0.98	0.005	Background
ENSG00000100228	RAB36	chr22	+	23152460	23152526	23150062	23150154	23153032	23153134	663782739492	1,3,0,0	551682556740	0,0,1,4	165	99	1	1	0.997,0.994,1.0,1.0	1.0,1.0,0.997,0.991	0.001	Background
ENSG00000100228	RAB36	chr22	+	23152460	23152526	23150062	23150154	23155967	23156032	96,146,136,77	11,8,6,4	125130119121	11,12,15,12	165	99	0.0488792	0.34958511581456336	0.84,0.916,0.932,0.92	0.872,0.867,0.826,0.858	0.046	Background
ENSG00000100228	RAB36	chr22	+	23153032	23153134	23150062	23150154	23155967	23156032	229268236173	11,8,6,4	199218174286	11,12,15,12	201	99	0.0122476	0.1185659673120086	0.911,0.943,0.951,0.955	0.899,0.899,0.851,0.921	0.047	Background
ENSG00000100228	RAB36	chr22	+	23153032	23153134	23150062	23150154	23157991	23158043	13,19,29,14	0,0,0,0	18,18,13,16	3,3,0,2	201	99	2.44934267438e-4	0.00456	1.0,1.0,1.0,1.0	0.747,0.747,1.0,0.798	0.177	Significant
ENSG00000100228	RAB36	chr22	+	23153032	23153134	23152460	23152526	23155967	23156032	801895841591	0,0,0,0	621759610896	0,0,2,0	201	99	1	1	1.0,1.0,1.0,1.0	1.0,1.0,0.993,1.0	0.002	Background
ENSG00000100228	RAB36	chr22	+	23155967	23156032	23150062	23150154	23157991	23158043	258249264203	0,0,0,0	211219143295	3,3,0,2	164	99	0.948174	1	1.0,1.0,1.0,1.0	0.977,0.978,1.0,0.989	0.014	Background
ENSG00000100228	RAB36	chr22	+	23155967	23156032	23153032	23153134	23157991	23158043	658738682512	19,25,39,19	547613436785	28,28,22,18	164	99	0.857147	1	0.954,0.947,0.913,0.942	0.922,0.93,0.923,0.963	0.004	Background
ENSG00000100228	RAB36	chr22	+	23159162	23159253	23158897	23158979	23160878	23160998	555527587500	9,23,12,18	468480540599	14,22,25,18	190	99	0.124215	0.6996376798259474	0.97,0.923,0.962,0.935	0.946,0.919,0.918,0.945	0.016	Background
ENSG00000206140	TMEM191C	chr22	+	21468151	21468202	21467893	21468017	21468353	21468431	25,28,22,26	1,2,0,0	21,17,21,25	0,0,0,0	150	99	1	1	0.943,0.902,1.0,1.0	1.0,1.0,1.0,1.0	-0.039	Background
ENSG00000206140	TMEM191C	chr22	+	21469129	21469194	21468943	21469003	21469273	21469346	0,0,0,0	9,2,0,0	0,0,0,2	3,4,0,11	164	99	1	1	0.0,0.0,NA,NA	0.0,0.0,NA,0.099	-0.033	Background
ENSG00000100299	ARSA	chr22	-	50625578	50625681	50622753	50625464	50625935	50626063	1622180815411750	64,29,33,25	1465151314191440	61,29,46,53	202	99	0.00513582	0.0587195	0.925,0.968,0.958,0.972	0.922,0.962,0.938,0.931	0.017	Background
ENSG00000100299	ARSA	chr22	-	50626153	50626278	50625935	50626063	50626590	50626760	1532174314791700	4,4,1,1	1492131212761350	0,2,2,0	224	99	1	1	0.994,0.995,0.998,0.999	1.0,0.997,0.996,1.0	-0.002	Background
ENSG00000100299	ARSA	chr22	-	50626153	50626278	50625935	50626063	50626833	50627052	682728576631	0,0,0,0	662561561579	0,2,0,0	224	99	1	1	1.0,1.0,1.0,1.0	1.0,0.992,1.0,1.0	0.002	Background
ENSG00000100299	ARSA	chr22	-	50626590	50626760	50625935	50626063	50626833	50627052	704828701749	0,0,0,0	573574582607	0,2,0,0	269	99	1	1	1.0,1.0,1.0,1.0	1.0,0.991,1.0,1.0	0.002	Background
ENSG00000100299	ARSA	chr22	-	50626590	50626760	50625935	50626063	50627165	50627406	220221175206	0,0,0,0	172217184198	0,0,5,0	269	99	1	1	1.0,1.0,1.0,1.0	1.0,1.0,0.931,1.0	0.017	Background
ENSG00000100299	ARSA	chr22	-	50626590	50626760	50626153	50626278	50626833	50627052	1555184116031820	0,0,0,0	1408133012961380	1,0,0,0	269	99	1	1	1.0,1.0,1.0,1.0	0.998,1.0,1.0,1.0	0	Background
ENSG00000100299	ARSA	chr22	-	50626833	50627052	50625935	50626063	50627165	50627406	1601167413881600	0,0,0,0	1369131313581310	0,0,5,0	318	99	1	1	1.0,1.0,1.0,1.0	1.0,1.0,0.988,1.0	0.003	Background
ENSG00000100299	ARSA	chr22	-	50626833	50627052	50626590	50626760	50627165	50627406	2146234019422180	58,59,27,37	1833173618171790	61,68,61,69	318	99	4.92352664905e-6	1.4750126784555e-4	0.92,0.925,0.957,0.949	0.903,0.888,0.903,0.89	0.042	Background
ENSG00000100299	ARSA	chr22	-	50627555	50627792	50627165	50627406	50627897	50628155	9131119927976	3,0,0,4	927840814966	0,0,0,0	336	99	1	1	0.989,1.0,1.0,0.986	1.0,1.0,1.0,1.0	-0.006	Background
ENSG00000100299	ARSA	chr22	-	50627555	50627792	50627165	50627406	50627945	50628170	1239146912571270	25,48,36,20	1161113010611220	42,30,25,26	336	99	0.54668	1	0.936,0.9,0.911,0.949	0.891,0.917,0.926,0.933	0.007	Background
ENSG00000100299	ARSA	chr22	-	50627555	50627792	50627165	50627406	50627990	50628159	93511709701021	0,4,6,0	951831811968	2,13,1,5	336	99	0.0897072	0.551272	1.0,0.989,0.979,1.0	0.993,0.95,0.996,0.983	0.011	Background
ENSG00000008735	MAPK8IP2	chr22	+	50601788	50601894	50600792	50600883	50603222	50603498	5700640156004950	4,0,0,0	5234560653965960	0,0,0,0	205	99	1	1	0.999,1.0,1.0,1.0	1.0,1.0,1.0,1.0	0	Background
ENSG00000008735	MAPK8IP2	chr22	+	50603625	50603719	50603132	50603498	50603840	50605064	3076364628492560	0,2,0,0	2730301528203350	0,0,0,0	193	99	1	1	1.0,0.999,1.0,1.0	1.0,1.0,1.0,1.0	0	Background
ENSG00000008735	MAPK8IP2	chr22	+	50605824	50605934	50605561	50605734	50606657	50606765	4443436435903890	8,7,8,9	4355399743704450	4,2,6,7	209	99	1	1	0.996,0.997,0.995,0.995	0.998,0.999,0.997,0.997	-0.002	Background
ENSG00000008735	MAPK8IP2	chr22	+	50605824	50605934	50605561	50605734	50606920	50606991	1553163013151380	0,0,0,0	1548147214961660	0,0,0,2	209	99	1	1	1.0,1.0,1.0,1.0	1.0,1.0,1.0,0.997	0.001	Background
ENSG00000008735	MAPK8IP2	chr22	+	50606657	50606765	50605561	50605734	50606920	50606991	3790364329923200	0,0,0,0	3864338937703740	0,0,0,2	207	99	1	1	1.0,1.0,1.0,1.0	1.0,1.0,1.0,0.999	0	Background
ENSG00000008735	MAPK8IP2	chr22	+	50606657	50606765	50605824	50605934	50606920	50606991	6686637552615710	8,2,0,0	6672591566396540	0,0,0,0	207	99	1	1	0.998,0.999,1.0,1.0	1.0,1.0,1.0,1.0	-0.001	Background
ENSG00000254413	CHKB-CPT1B	chr22	-	50572202	50572308	50572005	50572122	50572874	50573060	445394430442	0,0,0,6	424412547570	0,0,6,1	205	99	1	1	1.0,1.0,1.0,0.973	1.0,1.0,0.978,0.996	0	Background
ENSG00000254413	CHKB-CPT1B	chr22	-	50574334	50574419	50573519	50573715	50574492	50574600	294352281318	1,0,2,0	340287383424	0,0,0,0	184	99	1	1	0.994,1.0,0.987,1.0	1.0,1.0,1.0,1.0	-0.005	Background
ENSG00000254413	CHKB-CPT1B	chr22	-	50576197	50576335	50576034	50576112	50576535	50576593	605543473493	2,0,0,0	578571617689	0,0,0,0	237	99	1	1	0.992,1.0,1.0,1.0	1.0,1.0,1.0,1.0	-0.002	Background
ENSG00000254413	CHKB-CPT1B	chr22	-	50576535	50576637	50576197	50576335	50577323	50577463	215226160146	0,0,0,0	203185188271	0,0,0,1	201	99	1	1	1.0,1.0,1.0,1.0	1.0,1.0,1.0,0.993	0.002	Background
ENSG00000254413	CHKB-CPT1B	chr22	-	50576856	50577034	50576535	50576637	50577323	50577463	322267267262	0,4,2,0	307253307315	0,0,0,0	277	99	1	1	1.0,0.96,0.979,1.0	1.0,1.0,1.0,1.0	-0.015	Background
ENSG00000254413	CHKB-CPT1B	chr22	-	50578548	50578659	50577774	50577934	50579035	50579255	339374399345	36,70,67,45	451373418549	47,64,89,71	210	99	0.88771	1	0.816,0.716,0.737,0.783	0.819,0.733,0.689,0.785	0.006	Background
ENSG00000254413	CHKB-CPT1B	chr22	-	50579726	50579830	50579425	50579507	50579973	50580082	94910768221081	0,0,0,1	927860972941	2,0,0,1	203	99	1	1	1.0,1.0,1.0,0.998	0.996,1.0,1.0,0.998	0.001	Background
ENSG00000254413	CHKB-CPT1B	chr22	-	50579726	50579830	50579425	50579507	50580189	50580416	505565437565	8,5,8,17	468489566488	21,4,7,4	203	99	0.87466	1	0.969,0.982,0.964,0.942	0.916,0.984,0.975,0.983	0	Background
ENSG00000254413	CHKB-CPT1B	chr22	-	50579726	50579830	50579425	50579507	50580564	50580660	497541432556	6,0,1,3	463477552471	5,0,5,0	203	99	1	1	0.976,1.0,0.995,0.989	0.978,1.0,0.982,1.0	0	Background
ENSG00000254413	CHKB-CPT1B	chr22	-	50579973	50580082	50579425	50579507	50580189	50580416	421451444494	8,5,8,17	415463460489	21,4,7,4	208	99	0.777762	1	0.962,0.977,0.964,0.933	0.904,0.982,0.969,0.983	0	Background
ENSG00000254413	CHKB-CPT1B	chr22	-	50579973	50580082	50579425	50579507	50580564	50580660	8,6,26,31	6,0,1,3	16,19,20,11	5,0,5,0	208	99	0.975073	1	0.388,1.0,0.925,0.831	0.604,1.0,0.656,1.0	-0.029	Background
ENSG00000254413	CHKB-CPT1B	chr22	-	50579973	50580082	50579726	50579830	50580189	50580416	8479758311013	8,24,5,15	866828874945	5,12,17,17	208	99	0.918119	1	0.981,0.951,0.988,0.97	0.988,0.97,0.961,0.964	0.002	Background
ENSG00000254413	CHKB-CPT1B	chr22	-	50579973	50580082	50579726	50579830	50580564	50580660	348414321473	0,0,0,6	347320344363	0,0,3,0	208	99	1	1	1.0,1.0,1.0,0.974	1.0,1.0,0.982,1.0	-0.002	Background
ENSG00000254413	CHKB-CPT1B	chr22	-	50580189	50580416	50579425	50579507	50580564	50580660	380447364397	6,0,1,3	401380389343	5,0,5,0	326	99	0.924237	1	0.951,1.0,0.991,0.976	0.961,1.0,0.959,1.0	0	Background
ENSG00000254413	CHKB-CPT1B	chr22	-	50580189	50580416	50579425	50579507	50581419	50581553	123144125128	22,5,3,7	144122106119	2,1,0,0	326	99	5.39573719038e-9	2.910798402273508e-7	0.629,0.897,0.927,0.847	0.956,0.974,1.0,1.0	-0.157	Significant
ENSG00000254413	CHKB-CPT1B	chr22	-	50580189	50580416	50579425	50579507	50581748	50582965	123137122128	1,1,0,0	144122106119	0,1,4,0	326	99	0.728959	1	0.974,0.977,1.0,1.0	1.0,0.974,0.889,1.0	0.022	Background
ENSG00000254413	CHKB-CPT1B	chr22	-	50580189	50580416	50579726	50579830	50580564	50580660	378462360394	0,0,0,6	384388395352	0,0,3,0	326	99	1	1	1.0,1.0,1.0,0.952	1.0,1.0,0.976,1.0	-0.006	Background
ENSG00000254413	CHKB-CPT1B	chr22	-	50580189	50580416	50579973	50580082	50580564	50580660	783902801834	0,0,0,0	807776848830	0,5,2,0	326	99	1	1	1.0,1.0,1.0,1.0	1.0,0.979,0.992,1.0	0.007	Background
ENSG00000254413	CHKB-CPT1B	chr22	-	50580564	50580660	50579425	50579507	50581419	50581553	562565437552	22,5,3,7	598527510521	2,1,0,0	195	99	1.56063271206e-6	5.244014675512898e-5	0.928,0.983,0.987,0.976	0.993,0.996,1.0,1.0	-0.029	Background
ENSG00000254413	CHKB-CPT1B	chr22	-	50580564	50580660	50579425	50579507	50581748	50582965	10,8,5,10	1,1,0,0	20,9,15,5	0,1,4,0	195	99	0.175969	0.9023779199247364	0.835,0.802,1.0,1.0	1.0,0.82,0.656,1.0	0.04	Background
ENSG00000254413	CHKB-CPT1B	chr22	-	50580564	50580660	50580189	50580416	50581419	50581553	9491006811962	0,7,3,0	962920909873	0,0,0,0	195	99	1	1	1.0,0.986,0.993,1.0	1.0,1.0,1.0,1.0	-0.005	Background
ENSG00000254413	CHKB-CPT1B	chr22	-	50580564	50580660	50580189	50580416	50581748	50582965	282338295328	0,0,0,0	307293308272	0,0,0,4	195	99	1	1	1.0,1.0,1.0,1.0	1.0,1.0,1.0,0.972	0.007	Background
ENSG00000254413	CHKB-CPT1B	chr22	-	50581419	50581553	50579425	50579507	50581748	50582965	492369310451	1,1,0,0	371322438379	0,1,4,0	233	99	1	1	0.995,0.994,1.0,1.0	1.0,0.993,0.979,1.0	0.004	Background
ENSG00000254413	CHKB-CPT1B	chr22	-	50581419	50581553	50580189	50580416	50581748	50582965	470371310444	0,0,0,0	369321438379	0,0,0,4	233	99	1	1	1.0,1.0,1.0,1.0	1.0,1.0,1.0,0.976	0.006	Background
ENSG00000254413	CHKB-CPT1B	chr22	-	50581419	50581553	50580564	50580660	50581748	50582965	115210508361115	5,8,10,20	10399741070996	16,14,13,3	233	99	0.718727	1	0.99,0.982,0.973,0.959	0.965,0.967,0.972,0.993	0.002	Background
ENSG00000025770	NCAPH2	chr22	+	50515719	50515774	50508258	50508445	50516446	50516548	8,31,30,15	583614566545	12,27,20,27	526588529686	154	99	0.894805	1	0.009,0.031,0.033,0.017	0.014,0.029,0.024,0.025	0	Background
ENSG00000025770	NCAPH2	chr22	+	50516446	50516548	50508223	50508445	50517426	50517482	10171042958974	0,6,0,0	96910109531174	0,1,0,4	201	99	1	1	1.0,0.988,1.0,1.0	1.0,0.998,1.0,0.993	-0.001	Background
ENSG00000025770	NCAPH2	chr22	+	50517576	50517661	50517426	50517482	50518648	50518732	468445400431	0,0,0,0	431432441500	0,0,0,2	184	99	1	1	1.0,1.0,1.0,1.0	1.0,1.0,1.0,0.993	0.002	Background
[truncated: 197,804 more rows]

## Sheet: TDP43_KD_vs_CTRL_Splicing_Event
GeneID	geneSymbol	chr	strand	exonStart_0base	exonEnd	upstreamES	upstreamEE	downstreamES	downstreamEE	IJC_SAMPLE_1	SJC_SAMPLE_1	IJC_SAMPLE_2	SJC_SAMPLE_2	IncFormLen	SkipFormLen	PValue	FDR	IncLevel1	IncLevel2	IncLevelDifference	event_sig
[truncated: 175,785 more rows]

[truncated: 1 more sheets: Carmen_Orozco_et_al_BioRxiv_202]
