# Supplementary material for: A model of human neural networks reveals NPTX2 pathology in ALS and FTLD
Source: Nature. 2024 Feb 14;626(8001):1073–83. doi: 10.1038/s41586-024-07042-7 (PMC10901740; doi:10.1038/s41586-024-07042-7)
Supplement: Supplementary file 10 — Shared genes (overexpression, knockdown, patient brain) downregulated [file 41586_2024_7042_MOESM10_ESM.xlsx]

## Sheet: Shared genes (OE, KD, patient b
liu_gene	liu_logFC	liu_FDR	TDP43_b_vs_NT_shRNA_logFC	TDP43_b_vs_NT_shRNA_FDR	TDP43_Ind_vs_TDP43_Unind_logFC	TDP43_Ind_vs_TDP43_Unind_FDR	liu_status	TDP43_b_vs_NT_shRNA_status	TDP43_Ind_vs_TDP43_Unind_status
ABCA1	-1.17	0.000424	-0.326	0.00036	-0.564	5.24e-07	liu_down	TDP43_b_vs_NT_shRNA_down	TDP43_Ind_vs_TDP43_Unind_down
ABCC9	-1.58	0.00518	-1.55	8.19e-14	-0.944	8.22e-10	liu_down	TDP43_b_vs_NT_shRNA_down	TDP43_Ind_vs_TDP43_Unind_down
ACER3	-0.38	0.0017	-0.336	0.0064	-0.243	0.0444	liu_down	TDP43_b_vs_NT_shRNA_down	TDP43_Ind_vs_TDP43_Unind_down
ADCY8	-0.831	0.000666	-0.934	2.79e-12	-0.78	2.05e-10	liu_down	TDP43_b_vs_NT_shRNA_down	TDP43_Ind_vs_TDP43_Unind_down
AFF2	-0.659	0.000146	-0.283	0.0133	-0.661	3.32e-06	liu_down	TDP43_b_vs_NT_shRNA_down	TDP43_Ind_vs_TDP43_Unind_down
AK4	-0.24	0.0314	-0.355	5e-05	-0.202	0.0101	liu_down	TDP43_b_vs_NT_shRNA_down	TDP43_Ind_vs_TDP43_Unind_down
AK9	-0.396	0.0124	-0.56	3.68e-09	-0.39	1.34e-06	liu_down	TDP43_b_vs_NT_shRNA_down	TDP43_Ind_vs_TDP43_Unind_down
ALCAM	-0.412	0.0248	-0.154	0.000984	-0.31	2.49e-07	liu_down	TDP43_b_vs_NT_shRNA_down	TDP43_Ind_vs_TDP43_Unind_down
AMH	-1.38	0.0226	-0.283	0.0269	-0.508	0.000361	liu_down	TDP43_b_vs_NT_shRNA_down	TDP43_Ind_vs_TDP43_Unind_down
ANGPT1	-2.1	0.00105	-0.438	5.04e-07	-0.249	0.000667	liu_down	TDP43_b_vs_NT_shRNA_down	TDP43_Ind_vs_TDP43_Unind_down
ANK1	-2.16	0.00591	-0.294	3.98e-05	-0.705	3.19e-10	liu_down	TDP43_b_vs_NT_shRNA_down	TDP43_Ind_vs_TDP43_Unind_down
ANKRD20A11P	-0.756	0.000666	-0.603	0.0119	-1.61	1.94e-06	liu_down	TDP43_b_vs_NT_shRNA_down	TDP43_Ind_vs_TDP43_Unind_down
ANKRD44	-0.69	0.0067	-0.44	2.14e-05	-0.34	0.000415	liu_down	TDP43_b_vs_NT_shRNA_down	TDP43_Ind_vs_TDP43_Unind_down
ANO4	-0.765	0.000335	-0.606	7.56e-09	-0.207	0.00472	liu_down	TDP43_b_vs_NT_shRNA_down	TDP43_Ind_vs_TDP43_Unind_down
AP3M2	-0.432	0.00613	-0.102	0.0395	-0.239	3.44e-05	liu_down	TDP43_b_vs_NT_shRNA_down	TDP43_Ind_vs_TDP43_Unind_down
ARHGAP12	-0.728	0.00336	-0.646	2.31e-10	-0.163	0.00858	liu_down	TDP43_b_vs_NT_shRNA_down	TDP43_Ind_vs_TDP43_Unind_down
ARL4C	-1.13	0.0279	-0.0959	0.041	-0.372	4.59e-08	liu_down	TDP43_b_vs_NT_shRNA_down	TDP43_Ind_vs_TDP43_Unind_down
ASCL1	-2.57	0.00573	-0.389	3.34e-07	-0.561	2.72e-09	liu_down	TDP43_b_vs_NT_shRNA_down	TDP43_Ind_vs_TDP43_Unind_down
ASTN2	-1.16	3.5e-05	-0.138	0.00462	-0.482	1.48e-09	liu_down	TDP43_b_vs_NT_shRNA_down	TDP43_Ind_vs_TDP43_Unind_down
BCKDHB	-0.379	0.00111	-0.596	6.06e-09	-0.305	8.29e-05	liu_down	TDP43_b_vs_NT_shRNA_down	TDP43_Ind_vs_TDP43_Unind_down
BEND6	-0.254	0.0456	-1.19	1.02e-15	-0.225	0.000162	liu_down	TDP43_b_vs_NT_shRNA_down	TDP43_Ind_vs_TDP43_Unind_down
BMP5	-1.38	0.0234	-0.268	0.00394	-1	4.42e-10	liu_down	TDP43_b_vs_NT_shRNA_down	TDP43_Ind_vs_TDP43_Unind_down
BTBD8	-0.328	0.0243	-0.56	3.55e-08	-0.341	4.45e-05	liu_down	TDP43_b_vs_NT_shRNA_down	TDP43_Ind_vs_TDP43_Unind_down
BVES-AS1	-0.953	0.0137	-0.726	6.41e-06	-0.268	0.0487	liu_down	TDP43_b_vs_NT_shRNA_down	TDP43_Ind_vs_TDP43_Unind_down
C12orf42	-1.48	0.000692	-1.46	5.15e-05	-0.913	0.00467	liu_down	TDP43_b_vs_NT_shRNA_down	TDP43_Ind_vs_TDP43_Unind_down
C1QTNF6	-0.669	0.0082	-0.368	9.9e-05	-0.211	0.0136	liu_down	TDP43_b_vs_NT_shRNA_down	TDP43_Ind_vs_TDP43_Unind_down
C1RL	-0.469	0.00753	-0.352	0.00814	-0.527	0.000238	liu_down	TDP43_b_vs_NT_shRNA_down	TDP43_Ind_vs_TDP43_Unind_down
C20orf203	-0.939	0.000293	-0.931	7.88e-05	-0.897	0.000196	liu_down	TDP43_b_vs_NT_shRNA_down	TDP43_Ind_vs_TDP43_Unind_down
C4orf36	-0.778	0.00506	-0.622	0.000103	-0.461	0.00206	liu_down	TDP43_b_vs_NT_shRNA_down	TDP43_Ind_vs_TDP43_Unind_down
C4orf36	-0.778	0.00506	-0.783	0.000119	-0.461	0.00206	liu_down	TDP43_b_vs_NT_shRNA_down	TDP43_Ind_vs_TDP43_Unind_down
C8orf34	-1.4	0.000456	-0.192	0.0344	-0.671	1.25e-07	liu_down	TDP43_b_vs_NT_shRNA_down	TDP43_Ind_vs_TDP43_Unind_down
CA2	-2.48	0.00502	-0.588	6.55e-06	-0.215	0.0485	liu_down	TDP43_b_vs_NT_shRNA_down	TDP43_Ind_vs_TDP43_Unind_down
CACNA1S	-1.32	0.0286	-0.706	0.00719	-0.609	0.0138	liu_down	TDP43_b_vs_NT_shRNA_down	TDP43_Ind_vs_TDP43_Unind_down
CADPS2	-0.364	0.0168	-0.745	7.12e-08	-0.486	3.68e-05	liu_down	TDP43_b_vs_NT_shRNA_down	TDP43_Ind_vs_TDP43_Unind_down
CAPN8	-1.9	0.0416	-2.16	0.000256	-0.944	0.0462	liu_down	TDP43_b_vs_NT_shRNA_down	TDP43_Ind_vs_TDP43_Unind_down
CCDC148	-0.208	0.0429	-0.436	0.00888	-0.398	0.0147	liu_down	TDP43_b_vs_NT_shRNA_down	TDP43_Ind_vs_TDP43_Unind_down
CDHR1	-0.721	0.00129	-0.668	3.33e-09	-0.682	5.49e-09	liu_down	TDP43_b_vs_NT_shRNA_down	TDP43_Ind_vs_TDP43_Unind_down
CHRM5	-1.25	0.0169	-0.987	1.03e-09	-0.9	9.39e-09	liu_down	TDP43_b_vs_NT_shRNA_down	TDP43_Ind_vs_TDP43_Unind_down
CHRNA6	-2.14	0.0142	-0.702	1.89e-09	-0.472	1.21e-06	liu_down	TDP43_b_vs_NT_shRNA_down	TDP43_Ind_vs_TDP43_Unind_down
CLEC2L	-0.323	0.0467	-1.02	1.67e-09	-0.678	1.27e-06	liu_down	TDP43_b_vs_NT_shRNA_down	TDP43_Ind_vs_TDP43_Unind_down
CLMN	-0.907	0.00831	-1.32	9.05e-10	-0.438	0.0019	liu_down	TDP43_b_vs_NT_shRNA_down	TDP43_Ind_vs_TDP43_Unind_down
CLMP	-1.94	0.00067	-0.834	3.08e-12	-0.262	0.000111	liu_down	TDP43_b_vs_NT_shRNA_down	TDP43_Ind_vs_TDP43_Unind_down
CMPK2	-1.25	0.0457	-0.73	2.51e-09	-0.544	2.82e-07	liu_down	TDP43_b_vs_NT_shRNA_down	TDP43_Ind_vs_TDP43_Unind_down
CNR1	-0.428	0.0445	-0.609	1.72e-07	-0.698	3.89e-08	liu_down	TDP43_b_vs_NT_shRNA_down	TDP43_Ind_vs_TDP43_Unind_down
CNTNAP2	-0.356	0.00896	-0.284	0.00315	-0.873	4.2e-09	liu_down	TDP43_b_vs_NT_shRNA_down	TDP43_Ind_vs_TDP43_Unind_down
COBLL1	-1.48	0.0169	-0.529	5.48e-05	-0.267	0.0202	liu_down	TDP43_b_vs_NT_shRNA_down	TDP43_Ind_vs_TDP43_Unind_down
COL9A1	-1.52	0.00482	-0.274	0.01	-0.261	0.018	liu_down	TDP43_b_vs_NT_shRNA_down	TDP43_Ind_vs_TDP43_Unind_down
CPLX1	-0.399	0.00262	-0.344	5.59e-05	-0.487	7.53e-07	liu_down	TDP43_b_vs_NT_shRNA_down	TDP43_Ind_vs_TDP43_Unind_down
CRH	-2.89	0.0228	-0.579	2.17e-09	-0.753	1.14e-10	liu_down	TDP43_b_vs_NT_shRNA_down	TDP43_Ind_vs_TDP43_Unind_down
CUEDC1	-0.468	0.0262	-0.282	4.06e-05	-0.3	2.17e-05	liu_down	TDP43_b_vs_NT_shRNA_down	TDP43_Ind_vs_TDP43_Unind_down
CYTH1	-0.331	0.0201	-0.34	5.99e-08	-0.23	1.91e-05	liu_down	TDP43_b_vs_NT_shRNA_down	TDP43_Ind_vs_TDP43_Unind_down
DNER	-1.15	0.00492	-0.185	0.00156	-0.577	9.89e-10	liu_down	TDP43_b_vs_NT_shRNA_down	TDP43_Ind_vs_TDP43_Unind_down
DNM3	-0.347	0.00692	-0.281	0.00239	-0.418	4.45e-05	liu_down	TDP43_b_vs_NT_shRNA_down	TDP43_Ind_vs_TDP43_Unind_down
DPY19L1	-1.08	0.000926	-0.809	6.8e-09	-0.562	2.18e-06	liu_down	TDP43_b_vs_NT_shRNA_down	TDP43_Ind_vs_TDP43_Unind_down
EDNRA	-2.23	0.00238	-1.37	1.98e-12	-0.369	0.000387	liu_down	TDP43_b_vs_NT_shRNA_down	TDP43_Ind_vs_TDP43_Unind_down
EEF1DP4	-0.901	0.00891	-1.25	1.26e-05	-0.524	0.0239	liu_down	TDP43_b_vs_NT_shRNA_down	TDP43_Ind_vs_TDP43_Unind_down
EMB	-0.55	0.00884	-1.31	1.05e-13	-0.199	0.0122	liu_down	TDP43_b_vs_NT_shRNA_down	TDP43_Ind_vs_TDP43_Unind_down
EPHX2	-0.764	0.0421	-0.556	0.000226	-0.666	3.35e-05	liu_down	TDP43_b_vs_NT_shRNA_down	TDP43_Ind_vs_TDP43_Unind_down
ESRRB	-0.497	0.0101	-1.44	6.39e-12	-0.63	3.64e-06	liu_down	TDP43_b_vs_NT_shRNA_down	TDP43_Ind_vs_TDP43_Unind_down
ETV6	-0.309	0.0192	-0.252	5.71e-07	-0.246	1.22e-06	liu_down	TDP43_b_vs_NT_shRNA_down	TDP43_Ind_vs_TDP43_Unind_down
FAM217B	-0.511	0.00157	-0.369	0.000509	-0.218	0.0284	liu_down	TDP43_b_vs_NT_shRNA_down	TDP43_Ind_vs_TDP43_Unind_down
FAM222A	-1.03	0.0178	-0.296	0.000116	-0.228	0.00161	liu_down	TDP43_b_vs_NT_shRNA_down	TDP43_Ind_vs_TDP43_Unind_down
FGD6	-0.327	0.0487	-0.667	4.33e-08	-0.39	8.07e-05	liu_down	TDP43_b_vs_NT_shRNA_down	TDP43_Ind_vs_TDP43_Unind_down
FHDC1	-1.38	0.00853	-0.164	0.00545	-0.341	2.47e-06	liu_down	TDP43_b_vs_NT_shRNA_down	TDP43_Ind_vs_TDP43_Unind_down
FHIT	-0.394	0.00203	-0.442	0.000943	-0.439	0.000926	liu_down	TDP43_b_vs_NT_shRNA_down	TDP43_Ind_vs_TDP43_Unind_down
GABRA5	-0.343	0.0356	-0.282	8.2e-05	-0.494	7.31e-08	liu_down	TDP43_b_vs_NT_shRNA_down	TDP43_Ind_vs_TDP43_Unind_down
GABRG3	-1.06	0.000201	-0.358	0.000133	-0.267	0.00246	liu_down	TDP43_b_vs_NT_shRNA_down	TDP43_Ind_vs_TDP43_Unind_down
GALNT10	-0.36	0.0149	-1.22	3.36e-12	-0.298	0.00152	liu_down	TDP43_b_vs_NT_shRNA_down	TDP43_Ind_vs_TDP43_Unind_down
GALR1	-2.01	0.000502	-1	0.000104	-0.657	0.00821	liu_down	TDP43_b_vs_NT_shRNA_down	TDP43_Ind_vs_TDP43_Unind_down
GFRA1	-0.507	0.00393	-0.695	1.18e-08	-0.85	1.28e-09	liu_down	TDP43_b_vs_NT_shRNA_down	TDP43_Ind_vs_TDP43_Unind_down
GHR	-1.11	0.000105	-0.809	1.83e-07	-0.337	0.00464	liu_down	TDP43_b_vs_NT_shRNA_down	TDP43_Ind_vs_TDP43_Unind_down
GLDN	-0.513	0.023	-0.861	2.35e-08	-0.84	5.43e-08	liu_down	TDP43_b_vs_NT_shRNA_down	TDP43_Ind_vs_TDP43_Unind_down
GNB4	-0.309	0.0121	-1.41	8.16e-15	-0.445	1.42e-06	liu_down	TDP43_b_vs_NT_shRNA_down	TDP43_Ind_vs_TDP43_Unind_down
GPC5	-0.445	0.0112	-0.568	4.8e-05	-0.447	0.000776	liu_down	TDP43_b_vs_NT_shRNA_down	TDP43_Ind_vs_TDP43_Unind_down
GPR137C	-0.406	0.00274	-0.778	2.59e-11	-0.503	5.59e-08	liu_down	TDP43_b_vs_NT_shRNA_down	TDP43_Ind_vs_TDP43_Unind_down
GPR155	-0.572	5.85e-05	-1.2	2.73e-11	-0.23	0.0197	liu_down	TDP43_b_vs_NT_shRNA_down	TDP43_Ind_vs_TDP43_Unind_down
GPR158	-0.361	0.000533	-0.385	4.78e-05	-0.333	0.000264	liu_down	TDP43_b_vs_NT_shRNA_down	TDP43_Ind_vs_TDP43_Unind_down
GPR158-AS1	-1.12	0.00192	-0.521	0.00744	-0.654	0.0015	liu_down	TDP43_b_vs_NT_shRNA_down	TDP43_Ind_vs_TDP43_Unind_down
GPR39	-1.01	0.00135	-0.288	0.0105	-0.692	1.45e-06	liu_down	TDP43_b_vs_NT_shRNA_down	TDP43_Ind_vs_TDP43_Unind_down
GRIN3A	-2.07	0.0017	-0.286	0.0015	-1.01	1.96e-10	liu_down	TDP43_b_vs_NT_shRNA_down	TDP43_Ind_vs_TDP43_Unind_down
HCRTR2	-0.965	0.000948	-0.708	4.37e-10	-0.58	2.2e-08	liu_down	TDP43_b_vs_NT_shRNA_down	TDP43_Ind_vs_TDP43_Unind_down
HGF	-3.23	0.00164	-0.401	0.0155	-1.38	2.6e-08	liu_down	TDP43_b_vs_NT_shRNA_down	TDP43_Ind_vs_TDP43_Unind_down
HIVEP2	-0.249	0.00557	-0.598	1.17e-07	-0.453	7.77e-06	liu_down	TDP43_b_vs_NT_shRNA_down	TDP43_Ind_vs_TDP43_Unind_down
HMCN2	-1.39	0.00487	-0.29	0.0165	-0.459	0.000498	liu_down	TDP43_b_vs_NT_shRNA_down	TDP43_Ind_vs_TDP43_Unind_down
HSDL2	-0.64	0.041	-0.627	1.83e-11	-0.209	0.000206	liu_down	TDP43_b_vs_NT_shRNA_down	TDP43_Ind_vs_TDP43_Unind_down
HSPA4L	-0.681	0.000368	-0.509	3.14e-08	-0.32	2.86e-05	liu_down	TDP43_b_vs_NT_shRNA_down	TDP43_Ind_vs_TDP43_Unind_down
IGDCC4	-1.07	0.00955	-0.265	2.32e-06	-0.437	2.6e-09	liu_down	TDP43_b_vs_NT_shRNA_down	TDP43_Ind_vs_TDP43_Unind_down
IGF1	-2.84	0.0202	-1.3	5.51e-12	-0.251	0.00981	liu_down	TDP43_b_vs_NT_shRNA_down	TDP43_Ind_vs_TDP43_Unind_down
IGIP	-0.359	0.0354	-0.379	0.000163	-0.348	0.000547	liu_down	TDP43_b_vs_NT_shRNA_down	TDP43_Ind_vs_TDP43_Unind_down
IGSF1	-0.827	0.0288	-0.606	2.58e-11	-0.691	1.44e-11	liu_down	TDP43_b_vs_NT_shRNA_down	TDP43_Ind_vs_TDP43_Unind_down
IL1RAP	-0.952	0.000152	-0.889	1.73e-13	-0.396	1.68e-07	liu_down	TDP43_b_vs_NT_shRNA_down	TDP43_Ind_vs_TDP43_Unind_down
INPP5F	-0.379	0.0127	-0.0967	0.0285	-0.238	8.47e-06	liu_down	TDP43_b_vs_NT_shRNA_down	TDP43_Ind_vs_TDP43_Unind_down
IQGAP2	-1.16	0.013	-0.378	4.2e-05	-0.36	8.94e-05	liu_down	TDP43_b_vs_NT_shRNA_down	TDP43_Ind_vs_TDP43_Unind_down
ISM1	-0.672	0.0389	-0.479	0.00205	-1.17	9.18e-08	liu_down	TDP43_b_vs_NT_shRNA_down	TDP43_Ind_vs_TDP43_Unind_down
KAT2B	-0.28	0.0332	-1.14	3.14e-12	-0.398	3.23e-05	liu_down	TDP43_b_vs_NT_shRNA_down	TDP43_Ind_vs_TDP43_Unind_down
KAZN	-0.615	0.00197	-0.66	5.18e-10	-0.601	5.34e-09	liu_down	TDP43_b_vs_NT_shRNA_down	TDP43_Ind_vs_TDP43_Unind_down
KBTBD6	-0.753	0.008	-0.304	1.41e-05	-0.365	1.56e-06	liu_down	TDP43_b_vs_NT_shRNA_down	TDP43_Ind_vs_TDP43_Unind_down
KCNH5	-0.915	6.77e-05	-0.273	0.00443	-0.507	9.5e-06	liu_down	TDP43_b_vs_NT_shRNA_down	TDP43_Ind_vs_TDP43_Unind_down
KIT	-3.83	0.00172	-0.785	3.86e-08	-0.199	0.0496	liu_down	TDP43_b_vs_NT_shRNA_down	TDP43_Ind_vs_TDP43_Unind_down
L3MBTL4	-0.635	0.0202	-0.788	5.98e-10	-0.356	7.27e-05	liu_down	TDP43_b_vs_NT_shRNA_down	TDP43_Ind_vs_TDP43_Unind_down
LCP2	-0.971	0.00722	-0.844	0.000179	-0.508	0.0108	liu_down	TDP43_b_vs_NT_shRNA_down	TDP43_Ind_vs_TDP43_Unind_down
LETM2	-0.481	0.0156	-0.354	0.00713	-0.296	0.0223	liu_down	TDP43_b_vs_NT_shRNA_down	TDP43_Ind_vs_TDP43_Unind_down
LGI2	-1.85	0.0188	-1.37	8.21e-14	-0.237	0.00421	liu_down	TDP43_b_vs_NT_shRNA_down	TDP43_Ind_vs_TDP43_Unind_down
LIFR	-0.491	0.000577	-1.19	1.33e-11	-0.627	4.98e-07	liu_down	TDP43_b_vs_NT_shRNA_down	TDP43_Ind_vs_TDP43_Unind_down
LINC00173	-1.02	0.018	-0.868	0.000176	-0.914	0.000147	liu_down	TDP43_b_vs_NT_shRNA_down	TDP43_Ind_vs_TDP43_Unind_down
LINC00877	-1.56	0.0493	-0.437	0.0262	-0.535	0.00656	liu_down	TDP43_b_vs_NT_shRNA_down	TDP43_Ind_vs_TDP43_Unind_down
LINC00923	-1.48	0.00121	-0.514	4.54e-05	-0.44	0.000276	liu_down	TDP43_b_vs_NT_shRNA_down	TDP43_Ind_vs_TDP43_Unind_down
LNPEP	-0.297	0.00835	-0.427	5.33e-08	-0.258	6.4e-05	liu_down	TDP43_b_vs_NT_shRNA_down	TDP43_Ind_vs_TDP43_Unind_down
LPGAT1	-0.354	0.00884	-0.954	1.16e-11	-0.325	0.000115	liu_down	TDP43_b_vs_NT_shRNA_down	TDP43_Ind_vs_TDP43_Unind_down
LRAT	-2.24	0.000501	-0.374	0.00425	-1.25	3.68e-09	liu_down	TDP43_b_vs_NT_shRNA_down	TDP43_Ind_vs_TDP43_Unind_down
LRRC37A3	-0.343	0.0138	-0.547	2.64e-06	-0.338	0.000798	liu_down	TDP43_b_vs_NT_shRNA_down	TDP43_Ind_vs_TDP43_Unind_down
LRRC4C	-0.259	0.0152	-0.25	0.000771	-0.661	3.58e-09	liu_down	TDP43_b_vs_NT_shRNA_down	TDP43_Ind_vs_TDP43_Unind_down
LUZP2	-1.55	0.000294	-0.322	0.000162	-0.186	0.0179	liu_down	TDP43_b_vs_NT_shRNA_down	TDP43_Ind_vs_TDP43_Unind_down
MAMLD1	-0.596	0.000493	-0.354	8.76e-08	-0.192	0.000307	liu_down	TDP43_b_vs_NT_shRNA_down	TDP43_Ind_vs_TDP43_Unind_down
MB21D2	-0.389	0.0202	-0.347	7.26e-08	-0.675	8.1e-12	liu_down	TDP43_b_vs_NT_shRNA_down	TDP43_Ind_vs_TDP43_Unind_down
MEGF9	-0.256	0.0163	-0.965	1.26e-11	-0.311	0.000226	liu_down	TDP43_b_vs_NT_shRNA_down	TDP43_Ind_vs_TDP43_Unind_down
MIAT	-0.427	0.0175	-0.329	0.003	-0.62	3.64e-06	liu_down	TDP43_b_vs_NT_shRNA_down	TDP43_Ind_vs_TDP43_Unind_down
MID1	-1.37	0.00014	-0.24	7.78e-05	-0.215	0.000307	liu_down	TDP43_b_vs_NT_shRNA_down	TDP43_Ind_vs_TDP43_Unind_down
MTUS1	-1.06	0.012	-0.265	7.07e-05	-0.369	1.35e-06	liu_down	TDP43_b_vs_NT_shRNA_down	TDP43_Ind_vs_TDP43_Unind_down
MYH15	-0.593	0.00868	-1.87	4.87e-13	-0.265	0.0256	liu_down	TDP43_b_vs_NT_shRNA_down	TDP43_Ind_vs_TDP43_Unind_down
MYO16	-1.77	0.000146	-0.369	0.00061	-0.418	0.000183	liu_down	TDP43_b_vs_NT_shRNA_down	TDP43_Ind_vs_TDP43_Unind_down
MYO3A	-1.28	0.00518	-0.837	0.00354	-1.08	0.000523	liu_down	TDP43_b_vs_NT_shRNA_down	TDP43_Ind_vs_TDP43_Unind_down
NCOA2	-0.252	0.00347	-0.383	0.000499	-0.374	0.000691	liu_down	TDP43_b_vs_NT_shRNA_down	TDP43_Ind_vs_TDP43_Unind_down
NEK1	-0.271	0.0208	-0.305	1.97e-07	-0.1	0.0239	liu_down	TDP43_b_vs_NT_shRNA_down	TDP43_Ind_vs_TDP43_Unind_down
NHS	-0.706	0.0196	-0.732	3.5e-10	-0.24	0.00137	liu_down	TDP43_b_vs_NT_shRNA_down	TDP43_Ind_vs_TDP43_Unind_down
NIPAL3	-0.324	0.00897	-0.269	0.000104	-0.261	0.000151	liu_down	TDP43_b_vs_NT_shRNA_down	TDP43_Ind_vs_TDP43_Unind_down
NKAIN3	-1.37	0.00223	-0.583	1.82e-05	-1.06	5.82e-09	liu_down	TDP43_b_vs_NT_shRNA_down	TDP43_Ind_vs_TDP43_Unind_down
NME5	-0.441	0.00485	-0.205	0.00286	-0.251	0.000425	liu_down	TDP43_b_vs_NT_shRNA_down	TDP43_Ind_vs_TDP43_Unind_down
NPFFR2	-1.08	0.00726	-1.34	2.4e-09	-0.361	0.0157	liu_down	TDP43_b_vs_NT_shRNA_down	TDP43_Ind_vs_TDP43_Unind_down
NRIP3	-1.37	0.000304	-0.275	0.000136	-0.3	5.53e-05	liu_down	TDP43_b_vs_NT_shRNA_down	TDP43_Ind_vs_TDP43_Unind_down
NT5C1A	-0.562	0.044	-0.499	7.27e-06	-0.288	0.00343	liu_down	TDP43_b_vs_NT_shRNA_down	TDP43_Ind_vs_TDP43_Unind_down
OR2L13	-0.244	0.0337	-0.665	0.000152	-0.418	0.00806	liu_down	TDP43_b_vs_NT_shRNA_down	TDP43_Ind_vs_TDP43_Unind_down
OSBPL2	-0.41	0.0294	-0.727	2.2e-14	-0.194	2.97e-05	liu_down	TDP43_b_vs_NT_shRNA_down	TDP43_Ind_vs_TDP43_Unind_down
PACRG	-0.273	0.0107	-0.649	2.69e-08	-0.421	1.68e-05	liu_down	TDP43_b_vs_NT_shRNA_down	TDP43_Ind_vs_TDP43_Unind_down
PANX1	-0.431	0.0259	-0.666	6.12e-10	-0.236	0.000915	liu_down	TDP43_b_vs_NT_shRNA_down	TDP43_Ind_vs_TDP43_Unind_down
PARM1	-0.538	0.0047	-0.744	3.56e-08	-0.279	0.00394	liu_down	TDP43_b_vs_NT_shRNA_down	TDP43_Ind_vs_TDP43_Unind_down
PBXIP1	-1.28	0.00152	-0.332	2.78e-06	-0.4	2.99e-07	liu_down	TDP43_b_vs_NT_shRNA_down	TDP43_Ind_vs_TDP43_Unind_down
PCBP3	-0.963	0.000489	-1.01	2.08e-13	-0.436	2.76e-07	liu_down	TDP43_b_vs_NT_shRNA_down	TDP43_Ind_vs_TDP43_Unind_down
PCDHB16	-0.448	0.0309	-0.176	0.0334	-0.398	4.05e-05	liu_down	TDP43_b_vs_NT_shRNA_down	TDP43_Ind_vs_TDP43_Unind_down
PCDHGA1	-0.804	0.00179	-0.238	0.00471	-0.728	9.16e-09	liu_down	TDP43_b_vs_NT_shRNA_down	TDP43_Ind_vs_TDP43_Unind_down
PCOLCE2	-0.951	0.00176	-1.84	8.39e-14	-0.458	0.000126	liu_down	TDP43_b_vs_NT_shRNA_down	TDP43_Ind_vs_TDP43_Unind_down
PCTP	-0.713	0.00019	-0.312	0.000147	-0.292	0.000326	liu_down	TDP43_b_vs_NT_shRNA_down	TDP43_Ind_vs_TDP43_Unind_down
PDE10A	-0.241	0.0233	-0.688	1.17e-09	-0.306	0.000132	liu_down	TDP43_b_vs_NT_shRNA_down	TDP43_Ind_vs_TDP43_Unind_down
PDPN	-1.71	0.00189	-0.36	1.79e-05	-0.315	9.89e-05	liu_down	TDP43_b_vs_NT_shRNA_down	TDP43_Ind_vs_TDP43_Unind_down
PGAP2	-0.55	0.0484	-0.293	2.35e-05	-0.207	0.00112	liu_down	TDP43_b_vs_NT_shRNA_down	TDP43_Ind_vs_TDP43_Unind_down
PHKA1	-0.72	0.0049	-0.492	1.98e-09	-0.357	4.39e-07	liu_down	TDP43_b_vs_NT_shRNA_down	TDP43_Ind_vs_TDP43_Unind_down
PID1	-0.621	0.000304	-0.406	6.19e-07	-0.538	1.61e-08	liu_down	TDP43_b_vs_NT_shRNA_down	TDP43_Ind_vs_TDP43_Unind_down
PITPNC1	-1.15	0.000524	-0.6	2.95e-07	-0.778	1.11e-08	liu_down	TDP43_b_vs_NT_shRNA_down	TDP43_Ind_vs_TDP43_Unind_down
PLA2R1	-1.82	3.5e-05	-0.382	0.00143	-0.341	0.0037	liu_down	TDP43_b_vs_NT_shRNA_down	TDP43_Ind_vs_TDP43_Unind_down
PLCXD2	-2.88	0.00304	-0.598	9.15e-08	-0.262	0.00218	liu_down	TDP43_b_vs_NT_shRNA_down	TDP43_Ind_vs_TDP43_Unind_down
PLEKHA7	-0.781	0.017	-0.188	0.0108	-0.476	7.15e-07	liu_down	TDP43_b_vs_NT_shRNA_down	TDP43_Ind_vs_TDP43_Unind_down
PPP1R9A	-0.239	0.0162	-0.866	3.5e-10	-0.458	6.8e-06	liu_down	TDP43_b_vs_NT_shRNA_down	TDP43_Ind_vs_TDP43_Unind_down
PRKCQ	-0.586	0.00879	-0.573	1.17e-08	-0.581	1.77e-08	liu_down	TDP43_b_vs_NT_shRNA_down	TDP43_Ind_vs_TDP43_Unind_down
PRUNE2	-0.213	0.0403	-0.909	6.11e-12	-0.49	2.15e-07	liu_down	TDP43_b_vs_NT_shRNA_down	TDP43_Ind_vs_TDP43_Unind_down
PTHLH	-1.76	0.0239	-1.14	3.78e-16	-0.727	4.09e-12	liu_down	TDP43_b_vs_NT_shRNA_down	TDP43_Ind_vs_TDP43_Unind_down
RAB27B	-0.445	0.0131	-0.926	5.34e-09	-0.578	6.86e-06	liu_down	TDP43_b_vs_NT_shRNA_down	TDP43_Ind_vs_TDP43_Unind_down
RAB3B	-2.07	0.000268	-0.306	0.00217	-0.467	2.9e-05	liu_down	TDP43_b_vs_NT_shRNA_down	TDP43_Ind_vs_TDP43_Unind_down
RARB	-0.774	0.00272	-0.844	2.04e-10	-1.03	4.93e-11	liu_down	TDP43_b_vs_NT_shRNA_down	TDP43_Ind_vs_TDP43_Unind_down
RBM20	-1.87	5.62e-05	-0.161	0.00447	-0.119	0.0326	liu_down	TDP43_b_vs_NT_shRNA_down	TDP43_Ind_vs_TDP43_Unind_down
RGS17	-0.269	0.00368	-0.478	2.11e-07	-0.444	9.1e-07	liu_down	TDP43_b_vs_NT_shRNA_down	TDP43_Ind_vs_TDP43_Unind_down
RHOU	-1.15	0.0312	-0.11	0.0239	-0.145	0.004	liu_down	TDP43_b_vs_NT_shRNA_down	TDP43_Ind_vs_TDP43_Unind_down
RIN2	-1.35	0.00207	-0.242	0.00104	-0.361	1.59e-05	liu_down	TDP43_b_vs_NT_shRNA_down	TDP43_Ind_vs_TDP43_Unind_down
RND2	-1.73	0.0034	-0.464	2.09e-09	-0.476	3.29e-09	liu_down	TDP43_b_vs_NT_shRNA_down	TDP43_Ind_vs_TDP43_Unind_down
RNF144B	-2.99	0.00433	-1.23	9.47e-13	-0.844	1.46e-09	liu_down	TDP43_b_vs_NT_shRNA_down	TDP43_Ind_vs_TDP43_Unind_down
ROR2	-1.6	0.0104	-0.89	1.52e-09	-0.575	1.62e-06	liu_down	TDP43_b_vs_NT_shRNA_down	TDP43_Ind_vs_TDP43_Unind_down
RPH3A	-1	5.12e-05	-0.524	6.63e-06	-0.554	4.52e-06	liu_down	TDP43_b_vs_NT_shRNA_down	TDP43_Ind_vs_TDP43_Unind_down
RPH3AL	-1.01	0.0146	-0.868	9.39e-07	-0.503	0.000709	liu_down	TDP43_b_vs_NT_shRNA_down	TDP43_Ind_vs_TDP43_Unind_down
RXRA	-0.795	0.00189	-0.196	0.000308	-0.529	6.65e-10	liu_down	TDP43_b_vs_NT_shRNA_down	TDP43_Ind_vs_TDP43_Unind_down
S100PBP	-0.44	0.0128	-0.152	0.00243	-0.171	0.000866	liu_down	TDP43_b_vs_NT_shRNA_down	TDP43_Ind_vs_TDP43_Unind_down
SCGB2B2	-0.205	0.0435	-0.489	0.00349	-0.338	0.0403	liu_down	TDP43_b_vs_NT_shRNA_down	TDP43_Ind_vs_TDP43_Unind_down
SCN7A	-2.33	0.0023	-0.501	2.87e-06	-0.76	1.21e-08	liu_down	TDP43_b_vs_NT_shRNA_down	TDP43_Ind_vs_TDP43_Unind_down
SCN9A	-1.97	0.000588	-0.361	0.000126	-0.629	1.18e-07	liu_down	TDP43_b_vs_NT_shRNA_down	TDP43_Ind_vs_TDP43_Unind_down
SCUBE1	-1.87	0.0116	-0.23	0.0025	-0.676	5.14e-09	liu_down	TDP43_b_vs_NT_shRNA_down	TDP43_Ind_vs_TDP43_Unind_down
SEMA3E	-1.93	0.000145	-0.529	1.93e-05	-0.412	0.000381	liu_down	TDP43_b_vs_NT_shRNA_down	TDP43_Ind_vs_TDP43_Unind_down
SENP7	-0.339	0.00805	-0.366	2.08e-05	-0.373	1.98e-05	liu_down	TDP43_b_vs_NT_shRNA_down	TDP43_Ind_vs_TDP43_Unind_down
SFMBT2	-0.635	0.00247	-0.239	0.000918	-0.611	7.63e-09	liu_down	TDP43_b_vs_NT_shRNA_down	TDP43_Ind_vs_TDP43_Unind_down
SFRP1	-1.68	0.0265	-0.729	6.34e-11	-0.201	0.00252	liu_down	TDP43_b_vs_NT_shRNA_down	TDP43_Ind_vs_TDP43_Unind_down
SGMS1	-0.237	0.00607	-0.382	3.78e-06	-0.174	0.0115	liu_down	TDP43_b_vs_NT_shRNA_down	TDP43_Ind_vs_TDP43_Unind_down
SH3RF1	-0.269	0.0292	-0.226	8.11e-05	-0.397	6.19e-08	liu_down	TDP43_b_vs_NT_shRNA_down	TDP43_Ind_vs_TDP43_Unind_down
SHH	-2.31	0.00381	-0.707	0.00231	-0.572	0.0123	liu_down	TDP43_b_vs_NT_shRNA_down	TDP43_Ind_vs_TDP43_Unind_down
SLC17A8	-3.14	0.00335	-0.967	2.17e-06	-1.03	1.54e-06	liu_down	TDP43_b_vs_NT_shRNA_down	TDP43_Ind_vs_TDP43_Unind_down
SLC24A2	-0.201	0.0302	-0.444	8.15e-05	-0.506	2.08e-05	liu_down	TDP43_b_vs_NT_shRNA_down	TDP43_Ind_vs_TDP43_Unind_down
SLC26A11	-0.564	0.00591	-0.142	0.0113	-0.468	1.69e-08	liu_down	TDP43_b_vs_NT_shRNA_down	TDP43_Ind_vs_TDP43_Unind_down
SLC39A6	-0.325	0.0283	-0.276	3.52e-07	-0.0849	0.0412	liu_down	TDP43_b_vs_NT_shRNA_down	TDP43_Ind_vs_TDP43_Unind_down
SLC44A5	-0.947	0.000766	-1.55	7.62e-16	-0.845	8.18e-11	liu_down	TDP43_b_vs_NT_shRNA_down	TDP43_Ind_vs_TDP43_Unind_down
SLC6A1	-2.69	0.00288	-1.04	1.78e-10	-1.09	2.83e-10	liu_down	TDP43_b_vs_NT_shRNA_down	TDP43_Ind_vs_TDP43_Unind_down
SLC7A8	-0.272	0.0248	-0.474	2.35e-06	-0.308	0.00047	liu_down	TDP43_b_vs_NT_shRNA_down	TDP43_Ind_vs_TDP43_Unind_down
SLCO5A1	-0.815	0.000221	-0.27	0.00314	-0.467	1.2e-05	liu_down	TDP43_b_vs_NT_shRNA_down	TDP43_Ind_vs_TDP43_Unind_down
SMAD9	-0.49	0.00288	-0.737	7.31e-08	-0.59	2.33e-06	liu_down	TDP43_b_vs_NT_shRNA_down	TDP43_Ind_vs_TDP43_Unind_down
SMOC2	-1.49	0.017	-0.615	8.8e-05	-1.13	3.59e-08	liu_down	TDP43_b_vs_NT_shRNA_down	TDP43_Ind_vs_TDP43_Unind_down
SNTB1	-1.56	0.000463	-0.243	0.0134	-0.878	8.09e-09	liu_down	TDP43_b_vs_NT_shRNA_down	TDP43_Ind_vs_TDP43_Unind_down
SOCS2	-0.884	0.0207	-0.314	0.00038	-0.664	3.28e-08	liu_down	TDP43_b_vs_NT_shRNA_down	TDP43_Ind_vs_TDP43_Unind_down
SPHKAP	-1.91	0.00128	-0.294	0.000711	-0.703	1.51e-08	liu_down	TDP43_b_vs_NT_shRNA_down	TDP43_Ind_vs_TDP43_Unind_down
SRGAP2B	-0.374	0.00159	-0.564	2.71e-08	-0.216	0.00353	liu_down	TDP43_b_vs_NT_shRNA_down	TDP43_Ind_vs_TDP43_Unind_down
SST	-3.07	0.000354	-0.311	7.91e-05	-0.362	1.68e-05	liu_down	TDP43_b_vs_NT_shRNA_down	TDP43_Ind_vs_TDP43_Unind_down
STC1	-2	0.00579	-0.684	1.15e-08	-0.197	0.0172	liu_down	TDP43_b_vs_NT_shRNA_down	TDP43_Ind_vs_TDP43_Unind_down
STK32B	-0.919	0.00583	-0.286	6.79e-06	-0.106	0.0466	liu_down	TDP43_b_vs_NT_shRNA_down	TDP43_Ind_vs_TDP43_Unind_down
STMN2	-1.05	0.00031	-2.18	1.56e-20	-0.453	2.44e-09	liu_down	TDP43_b_vs_NT_shRNA_down	TDP43_Ind_vs_TDP43_Unind_down
STOM	-0.881	0.0358	-0.514	5.83e-08	-0.392	4.13e-06	liu_down	TDP43_b_vs_NT_shRNA_down	TDP43_Ind_vs_TDP43_Unind_down
STX12	-0.288	0.00706	-0.292	1.95e-06	-0.315	9.45e-07	liu_down	TDP43_b_vs_NT_shRNA_down	TDP43_Ind_vs_TDP43_Unind_down
STXBP5-AS1	-0.403	0.000532	-0.599	8.81e-09	-0.804	3.19e-10	liu_down	TDP43_b_vs_NT_shRNA_down	TDP43_Ind_vs_TDP43_Unind_down
SULF1	-2.67	5.35e-05	-0.301	0.00408	-0.278	0.00766	liu_down	TDP43_b_vs_NT_shRNA_down	TDP43_Ind_vs_TDP43_Unind_down
SULF2	-1.44	0.00826	-0.957	8.59e-15	-0.66	2.7e-11	liu_down	TDP43_b_vs_NT_shRNA_down	TDP43_Ind_vs_TDP43_Unind_down
SULT4A1	-0.397	0.00888	-0.328	4.01e-07	-0.64	4.64e-11	liu_down	TDP43_b_vs_NT_shRNA_down	TDP43_Ind_vs_TDP43_Unind_down
SUPT7L	-0.28	0.0207	-0.15	0.000145	-0.107	0.00363	liu_down	TDP43_b_vs_NT_shRNA_down	TDP43_Ind_vs_TDP43_Unind_down
SUSD4	-0.38	0.00172	-0.212	0.000849	-0.392	6.42e-07	liu_down	TDP43_b_vs_NT_shRNA_down	TDP43_Ind_vs_TDP43_Unind_down
SV2C	-0.8	0.0164	-0.91	2.6e-08	-0.469	0.000215	liu_down	TDP43_b_vs_NT_shRNA_down	TDP43_Ind_vs_TDP43_Unind_down
SYT9	-0.474	0.00335	-0.822	2.52e-07	-0.599	2.73e-05	liu_down	TDP43_b_vs_NT_shRNA_down	TDP43_Ind_vs_TDP43_Unind_down
SYTL5	-2.58	0.00163	-0.742	2.31e-10	-0.374	9.26e-06	liu_down	TDP43_b_vs_NT_shRNA_down	TDP43_Ind_vs_TDP43_Unind_down
TAC1	-2	0.0147	-0.849	2.85e-13	-0.645	1.15e-10	liu_down	TDP43_b_vs_NT_shRNA_down	TDP43_Ind_vs_TDP43_Unind_down
TCAF2	-0.939	0.000289	-0.598	1.48e-05	-0.292	0.0139	liu_down	TDP43_b_vs_NT_shRNA_down	TDP43_Ind_vs_TDP43_Unind_down
TCEA3	-1.32	0.00337	-0.358	0.00194	-0.35	0.00243	liu_down	TDP43_b_vs_NT_shRNA_down	TDP43_Ind_vs_TDP43_Unind_down
TIMP2	-1.21	0.0038	-0.31	1.32e-07	-0.191	0.000102	liu_down	TDP43_b_vs_NT_shRNA_down	TDP43_Ind_vs_TDP43_Unind_down
TLL2	-0.743	0.0259	-1.01	2.07e-15	-0.372	6.43e-08	liu_down	TDP43_b_vs_NT_shRNA_down	TDP43_Ind_vs_TDP43_Unind_down
TMC3	-0.887	0.0292	-1.01	1.42e-05	-0.98	5.72e-05	liu_down	TDP43_b_vs_NT_shRNA_down	TDP43_Ind_vs_TDP43_Unind_down
TMC7	-0.598	0.0197	-0.437	1.04e-05	-0.196	0.0211	liu_down	TDP43_b_vs_NT_shRNA_down	TDP43_Ind_vs_TDP43_Unind_down
TMEM255A	-2.54	0.000778	-1.05	1.71e-10	-0.453	5.44e-05	liu_down	TDP43_b_vs_NT_shRNA_down	TDP43_Ind_vs_TDP43_Unind_down
TMEM51-AS1	-1.08	0.043	-1.14	1.39e-09	-0.686	4e-06	liu_down	TDP43_b_vs_NT_shRNA_down	TDP43_Ind_vs_TDP43_Unind_down
TMEM72-AS1	-1.07	0.000145	-0.509	0.00439	-0.794	6.68e-05	liu_down	TDP43_b_vs_NT_shRNA_down	TDP43_Ind_vs_TDP43_Unind_down
TRAF3IP2-AS1	-0.229	0.01	-0.384	9.7e-06	-0.426	3.1e-06	liu_down	TDP43_b_vs_NT_shRNA_down	TDP43_Ind_vs_TDP43_Unind_down
TRIQK	-0.975	0.0115	-0.812	1.03e-10	-0.285	0.000336	liu_down	TDP43_b_vs_NT_shRNA_down	TDP43_Ind_vs_TDP43_Unind_down
TRPC1	-0.173	0.034	-0.625	5.76e-07	-0.375	0.000367	liu_down	TDP43_b_vs_NT_shRNA_down	TDP43_Ind_vs_TDP43_Unind_down
TRPC3	-1.98	0.00345	-0.567	6.88e-07	-0.904	1.24e-09	liu_down	TDP43_b_vs_NT_shRNA_down	TDP43_Ind_vs_TDP43_Unind_down
TRPC4	-1.12	0.00173	-0.793	3.35e-10	-0.49	1e-06	liu_down	TDP43_b_vs_NT_shRNA_down	TDP43_Ind_vs_TDP43_Unind_down
TRPC7	-1.72	0.00057	-0.245	0.0135	-0.419	0.00013	liu_down	TDP43_b_vs_NT_shRNA_down	TDP43_Ind_vs_TDP43_Unind_down
TSHZ2	-1.44	0.0297	-1.02	4.41e-11	-0.553	9.4e-07	liu_down	TDP43_b_vs_NT_shRNA_down	TDP43_Ind_vs_TDP43_Unind_down
TTC29	-0.643	0.0169	-0.755	0.000132	-0.616	0.000756	liu_down	TDP43_b_vs_NT_shRNA_down	TDP43_Ind_vs_TDP43_Unind_down
TTC33	-0.307	0.0343	-0.239	9.93e-05	-0.225	0.000205	liu_down	TDP43_b_vs_NT_shRNA_down	TDP43_Ind_vs_TDP43_Unind_down
TUBB2A	-0.464	0.0373	-0.286	2.48e-06	-0.331	4.79e-07	liu_down	TDP43_b_vs_NT_shRNA_down	TDP43_Ind_vs_TDP43_Unind_down
TXNDC16	-0.173	0.0331	-0.37	0.000158	-0.406	6.24e-05	liu_down	TDP43_b_vs_NT_shRNA_down	TDP43_Ind_vs_TDP43_Unind_down
UBL3	-0.187	0.0356	-0.364	4.86e-07	-0.284	1.8e-05	liu_down	TDP43_b_vs_NT_shRNA_down	TDP43_Ind_vs_TDP43_Unind_down
VAMP2	-0.328	0.0455	-0.195	5.61e-05	-0.341	4.06e-08	liu_down	TDP43_b_vs_NT_shRNA_down	TDP43_Ind_vs_TDP43_Unind_down
VAT1L	-0.773	0.00542	-0.158	0.00597	-0.706	6.32e-11	liu_down	TDP43_b_vs_NT_shRNA_down	TDP43_Ind_vs_TDP43_Unind_down
VAV2	-2.65	0.000394	-0.135	0.000514	-0.171	4.19e-05	liu_down	TDP43_b_vs_NT_shRNA_down	TDP43_Ind_vs_TDP43_Unind_down
VAV3	-0.619	0.00722	-0.281	0.000118	-0.285	0.000117	liu_down	TDP43_b_vs_NT_shRNA_down	TDP43_Ind_vs_TDP43_Unind_down
VEGFC	-1.34	0.00868	-1.16	3.6e-10	-0.265	0.0189	liu_down	TDP43_b_vs_NT_shRNA_down	TDP43_Ind_vs_TDP43_Unind_down
VWA5A	-1.07	0.00973	-0.453	7.41e-11	-0.344	1.35e-08	liu_down	TDP43_b_vs_NT_shRNA_down	TDP43_Ind_vs_TDP43_Unind_down
VWA8	-0.292	0.00845	-0.656	3.41e-10	-0.237	0.000554	liu_down	TDP43_b_vs_NT_shRNA_down	TDP43_Ind_vs_TDP43_Unind_down
WASF3	-0.744	0.00013	-0.397	2.02e-06	-0.429	9.49e-07	liu_down	TDP43_b_vs_NT_shRNA_down	TDP43_Ind_vs_TDP43_Unind_down
XKR4	-0.417	0.000919	-0.335	0.0102	-0.578	8.12e-05	liu_down	TDP43_b_vs_NT_shRNA_down	TDP43_Ind_vs_TDP43_Unind_down
ZEB1	-0.363	0.00157	-0.379	0.000118	-0.273	0.00305	liu_down	TDP43_b_vs_NT_shRNA_down	TDP43_Ind_vs_TDP43_Unind_down
ZNF337	-0.275	0.012	-0.468	1.96e-08	-0.277	4.16e-05	liu_down	TDP43_b_vs_NT_shRNA_down	TDP43_Ind_vs_TDP43_Unind_down
ZNF536	-2.84	0.0345	-1.23	1.12e-13	-0.352	3.94e-05	liu_down	TDP43_b_vs_NT_shRNA_down	TDP43_Ind_vs_TDP43_Unind_down
ZNF629	-0.544	0.0494	-0.244	1.1e-06	-0.281	2.35e-07	liu_down	TDP43_b_vs_NT_shRNA_down	TDP43_Ind_vs_TDP43_Unind_down
ZNF84	-0.235	0.0476	-0.236	0.000786	-0.365	6.15e-06	liu_down	TDP43_b_vs_NT_shRNA_down	TDP43_Ind_vs_TDP43_Unind_down
