# Supplementary material for: A model of human neural networks reveals NPTX2 pathology in ALS and FTLD
Source: Nature. 2024 Feb 14;626(8001):1073–83. doi: 10.1038/s41586-024-07042-7 (PMC10901740; doi:10.1038/s41586-024-07042-7)
Supplement: Supplementary file 11 — Shared genes (overexpression, knockdown, patient brain) upregulated [file 41586_2024_7042_MOESM11_ESM.xlsx]

## Sheet: Shared genes (OE, KD, patient b
liu_gene	liu_logFC	liu_FDR	TDP43_b_vs_NT_shRNA_logFC	TDP43_b_vs_NT_shRNA_FDR	TDP43_Ind_vs_TDP43_Unind_logFC	TDP43_Ind_vs_TDP43_Unind_FDR	liu_status	TDP43_b_vs_NT_shRNA_status	TDP43_Ind_vs_TDP43_Unind_status
ADAMTS16	0.444	0.0363	0.282	0.0484	0.916	1e-06	liu_up	TDP43_b_vs_NT_shRNA_up	TDP43_Ind_vs_TDP43_Unind_up
ANXA5	0.879	0.00186	0.246	0.000521	0.73	3.82e-10	liu_up	TDP43_b_vs_NT_shRNA_up	TDP43_Ind_vs_TDP43_Unind_up
ARHGEF2	0.418	0.00343	0.249	0.000321	0.258	0.000238	liu_up	TDP43_b_vs_NT_shRNA_up	TDP43_Ind_vs_TDP43_Unind_up
ARNTL	0.234	0.0126	0.148	0.019	0.144	0.0228	liu_up	TDP43_b_vs_NT_shRNA_up	TDP43_Ind_vs_TDP43_Unind_up
ASCC2	0.277	0.0279	0.155	0.00582	0.191	0.00106	liu_up	TDP43_b_vs_NT_shRNA_up	TDP43_Ind_vs_TDP43_Unind_up
ASNS	0.245	0.0233	0.274	0.000166	0.251	0.000453	liu_up	TDP43_b_vs_NT_shRNA_up	TDP43_Ind_vs_TDP43_Unind_up
ASTE1	0.41	0.0119	0.357	0.000114	0.226	0.00804	liu_up	TDP43_b_vs_NT_shRNA_up	TDP43_Ind_vs_TDP43_Unind_up
BMS1	0.18	0.0365	0.15	0.00432	0.177	0.00115	liu_up	TDP43_b_vs_NT_shRNA_up	TDP43_Ind_vs_TDP43_Unind_up
BPGM	0.573	0.0427	0.307	2.87e-06	0.524	1.83e-09	liu_up	TDP43_b_vs_NT_shRNA_up	TDP43_Ind_vs_TDP43_Unind_up
BRPF1	0.631	0.0306	0.179	0.000288	0.175	0.000393	liu_up	TDP43_b_vs_NT_shRNA_up	TDP43_Ind_vs_TDP43_Unind_up
CD109	0.732	0.00248	0.407	0.00142	0.319	0.0101	liu_up	TDP43_b_vs_NT_shRNA_up	TDP43_Ind_vs_TDP43_Unind_up
CDC40	0.456	0.000202	0.233	0.000262	0.252	0.000126	liu_up	TDP43_b_vs_NT_shRNA_up	TDP43_Ind_vs_TDP43_Unind_up
CHCHD3	0.267	0.00612	0.297	3.37e-05	0.334	9.22e-06	liu_up	TDP43_b_vs_NT_shRNA_up	TDP43_Ind_vs_TDP43_Unind_up
CIT	0.289	0.00533	0.195	0.0291	0.33	0.000647	liu_up	TDP43_b_vs_NT_shRNA_up	TDP43_Ind_vs_TDP43_Unind_up
COG2	0.562	0.00099	0.728	1.21e-12	0.116	0.0208	liu_up	TDP43_b_vs_NT_shRNA_up	TDP43_Ind_vs_TDP43_Unind_up
COL5A3	0.831	0.0102	1	6.6e-08	0.829	1.42e-06	liu_up	TDP43_b_vs_NT_shRNA_up	TDP43_Ind_vs_TDP43_Unind_up
COL9A3	0.989	0.0477	1.28	1.24e-05	1.64	4.7e-07	liu_up	TDP43_b_vs_NT_shRNA_up	TDP43_Ind_vs_TDP43_Unind_up
CPVL	1.09	0.000551	0.798	3.42e-09	0.556	1.04e-06	liu_up	TDP43_b_vs_NT_shRNA_up	TDP43_Ind_vs_TDP43_Unind_up
CRLF1	0.423	0.043	1.71	2.34e-07	1.14	4.28e-05	liu_up	TDP43_b_vs_NT_shRNA_up	TDP43_Ind_vs_TDP43_Unind_up
CRLF3	0.232	0.0155	0.686	2.49e-10	0.636	2.16e-09	liu_up	TDP43_b_vs_NT_shRNA_up	TDP43_Ind_vs_TDP43_Unind_up
CSMD1	0.636	0.0011	0.696	1.42e-07	1.39	1.25e-11	liu_up	TDP43_b_vs_NT_shRNA_up	TDP43_Ind_vs_TDP43_Unind_up
CTSK	0.41	0.0459	0.321	0.00638	0.389	0.0017	liu_up	TDP43_b_vs_NT_shRNA_up	TDP43_Ind_vs_TDP43_Unind_up
DAGLB	0.451	0.0143	0.17	0.000612	0.189	0.000227	liu_up	TDP43_b_vs_NT_shRNA_up	TDP43_Ind_vs_TDP43_Unind_up
DCLK3	1.06	0.0199	0.612	4.48e-09	3.51	3.95e-22	liu_up	TDP43_b_vs_NT_shRNA_up	TDP43_Ind_vs_TDP43_Unind_up
DDIT3	0.891	0.0154	0.591	5.56e-10	0.655	3.32e-10	liu_up	TDP43_b_vs_NT_shRNA_up	TDP43_Ind_vs_TDP43_Unind_up
DGCR8	0.29	0.02	0.283	7.75e-06	0.161	0.00357	liu_up	TDP43_b_vs_NT_shRNA_up	TDP43_Ind_vs_TDP43_Unind_up
DYNLL1	0.241	0.0325	0.3	3.05e-05	0.13	0.0382	liu_up	TDP43_b_vs_NT_shRNA_up	TDP43_Ind_vs_TDP43_Unind_up
EIF2S2	1.37	0.0129	0.247	0.000354	0.383	2.09e-06	liu_up	TDP43_b_vs_NT_shRNA_up	TDP43_Ind_vs_TDP43_Unind_up
EIF3E	0.535	0.00273	0.269	0.000519	0.395	7.16e-06	liu_up	TDP43_b_vs_NT_shRNA_up	TDP43_Ind_vs_TDP43_Unind_up
EIF4EBP1	1.06	0.0349	0.191	0.0341	0.698	6.54e-08	liu_up	TDP43_b_vs_NT_shRNA_up	TDP43_Ind_vs_TDP43_Unind_up
EPHA6	0.738	0.00207	0.547	0.00195	0.361	0.0354	liu_up	TDP43_b_vs_NT_shRNA_up	TDP43_Ind_vs_TDP43_Unind_up
FAM104A	0.273	0.0158	0.305	5.12e-07	0.341	1.62e-07	liu_up	TDP43_b_vs_NT_shRNA_up	TDP43_Ind_vs_TDP43_Unind_up
FAM120A	0.201	0.0193	0.122	0.00726	0.15	0.00148	liu_up	TDP43_b_vs_NT_shRNA_up	TDP43_Ind_vs_TDP43_Unind_up
FAM133B	0.489	0.00122	0.185	0.00583	0.208	0.00244	liu_up	TDP43_b_vs_NT_shRNA_up	TDP43_Ind_vs_TDP43_Unind_up
FGFR1OP2	0.542	0.000308	0.414	4.86e-08	0.297	7.55e-06	liu_up	TDP43_b_vs_NT_shRNA_up	TDP43_Ind_vs_TDP43_Unind_up
FOXF2	1.2	0.0484	0.807	5.4e-07	3.97	3.74e-19	liu_up	TDP43_b_vs_NT_shRNA_up	TDP43_Ind_vs_TDP43_Unind_up
FOXM1	0.876	0.00306	0.746	0.00935	2.74	2.56e-09	liu_up	TDP43_b_vs_NT_shRNA_up	TDP43_Ind_vs_TDP43_Unind_up
FRMD8	0.695	0.000952	1.59	2e-16	0.204	0.00236	liu_up	TDP43_b_vs_NT_shRNA_up	TDP43_Ind_vs_TDP43_Unind_up
GALNT18	0.363	0.00604	0.369	3.4e-07	0.158	0.00555	liu_up	TDP43_b_vs_NT_shRNA_up	TDP43_Ind_vs_TDP43_Unind_up
GLCE	0.519	0.00603	0.835	4.98e-11	0.245	0.00128	liu_up	TDP43_b_vs_NT_shRNA_up	TDP43_Ind_vs_TDP43_Unind_up
HEXB	0.187	0.0445	0.219	0.000411	0.379	5.88e-07	liu_up	TDP43_b_vs_NT_shRNA_up	TDP43_Ind_vs_TDP43_Unind_up
HMGN1	0.53	0.00276	0.487	1.09e-07	0.285	0.000157	liu_up	TDP43_b_vs_NT_shRNA_up	TDP43_Ind_vs_TDP43_Unind_up
HMGXB3	0.321	0.00325	0.114	0.00385	0.215	4.91e-06	liu_up	TDP43_b_vs_NT_shRNA_up	TDP43_Ind_vs_TDP43_Unind_up
HNRNPDL	0.219	0.0149	0.541	3.37e-10	0.127	0.0163	liu_up	TDP43_b_vs_NT_shRNA_up	TDP43_Ind_vs_TDP43_Unind_up
HNRNPLL	0.483	0.00118	0.173	0.000521	0.116	0.0132	liu_up	TDP43_b_vs_NT_shRNA_up	TDP43_Ind_vs_TDP43_Unind_up
HNRNPU	0.243	0.0261	0.3	6.23e-05	0.193	0.00489	liu_up	TDP43_b_vs_NT_shRNA_up	TDP43_Ind_vs_TDP43_Unind_up
IFRD1	0.312	0.01	0.442	2.88e-11	0.363	1.88e-09	liu_up	TDP43_b_vs_NT_shRNA_up	TDP43_Ind_vs_TDP43_Unind_up
IGFBP5	1.09	0.00125	0.514	5.34e-07	0.224	0.00601	liu_up	TDP43_b_vs_NT_shRNA_up	TDP43_Ind_vs_TDP43_Unind_up
IPO5	0.586	0.000881	0.145	0.000808	0.318	5.52e-08	liu_up	TDP43_b_vs_NT_shRNA_up	TDP43_Ind_vs_TDP43_Unind_up
IQGAP1	0.442	0.00872	0.574	1.15e-07	0.866	4.86e-10	liu_up	TDP43_b_vs_NT_shRNA_up	TDP43_Ind_vs_TDP43_Unind_up
ITGA7	0.74	0.0145	0.246	0.00777	1.04	2.47e-10	liu_up	TDP43_b_vs_NT_shRNA_up	TDP43_Ind_vs_TDP43_Unind_up
JAG1	1.17	5.85e-05	0.938	4.12e-14	0.136	0.012	liu_up	TDP43_b_vs_NT_shRNA_up	TDP43_Ind_vs_TDP43_Unind_up
KCNG1	0.693	0.0158	0.274	0.00667	0.397	0.000225	liu_up	TDP43_b_vs_NT_shRNA_up	TDP43_Ind_vs_TDP43_Unind_up
KDELR2	0.227	0.0481	0.164	0.00513	0.499	1.05e-08	liu_up	TDP43_b_vs_NT_shRNA_up	TDP43_Ind_vs_TDP43_Unind_up
KHDRBS2	0.321	0.00752	0.786	3.09e-10	1.57	1.23e-14	liu_up	TDP43_b_vs_NT_shRNA_up	TDP43_Ind_vs_TDP43_Unind_up
KIAA1522	0.572	0.00151	0.842	4.48e-14	0.205	0.000122	liu_up	TDP43_b_vs_NT_shRNA_up	TDP43_Ind_vs_TDP43_Unind_up
LARP6	0.353	0.0322	0.233	0.00487	0.235	0.00478	liu_up	TDP43_b_vs_NT_shRNA_up	TDP43_Ind_vs_TDP43_Unind_up
LINC-PINT	0.398	0.00993	0.196	0.000928	0.79	9.64e-12	liu_up	TDP43_b_vs_NT_shRNA_up	TDP43_Ind_vs_TDP43_Unind_up
LMO4	0.434	0.00293	0.0917	0.0407	0.151	0.00143	liu_up	TDP43_b_vs_NT_shRNA_up	TDP43_Ind_vs_TDP43_Unind_up
LRRC28	0.169	0.0227	0.749	1.12e-08	0.222	0.0135	liu_up	TDP43_b_vs_NT_shRNA_up	TDP43_Ind_vs_TDP43_Unind_up
LTK	1.38	0.00164	1.18	0.00416	1.18	0.00354	liu_up	TDP43_b_vs_NT_shRNA_up	TDP43_Ind_vs_TDP43_Unind_up
MAN1B1	0.665	0.0027	0.181	0.00153	0.302	6.12e-06	liu_up	TDP43_b_vs_NT_shRNA_up	TDP43_Ind_vs_TDP43_Unind_up
MBNL1	0.39	0.0146	1.14	1.21e-14	0.37	1.38e-06	liu_up	TDP43_b_vs_NT_shRNA_up	TDP43_Ind_vs_TDP43_Unind_up
MED27	0.187	0.0393	0.278	0.00264	0.204	0.0228	liu_up	TDP43_b_vs_NT_shRNA_up	TDP43_Ind_vs_TDP43_Unind_up
MOB1A	0.251	0.0376	0.292	7.18e-07	0.324	2.1e-07	liu_up	TDP43_b_vs_NT_shRNA_up	TDP43_Ind_vs_TDP43_Unind_up
MPP7	0.237	0.045	0.237	0.0307	1.85	3.42e-13	liu_up	TDP43_b_vs_NT_shRNA_up	TDP43_Ind_vs_TDP43_Unind_up
MRPL14	0.555	0.0447	0.226	0.00874	0.413	3.14e-05	liu_up	TDP43_b_vs_NT_shRNA_up	TDP43_Ind_vs_TDP43_Unind_up
MTMR2	0.489	0.00124	0.39	1.05e-09	0.164	0.000237	liu_up	TDP43_b_vs_NT_shRNA_up	TDP43_Ind_vs_TDP43_Unind_up
MYO1D	0.659	0.00157	0.644	5.86e-05	0.763	9.15e-06	liu_up	TDP43_b_vs_NT_shRNA_up	TDP43_Ind_vs_TDP43_Unind_up
N4BP1	0.24	0.0207	0.142	0.0118	0.116	0.0389	liu_up	TDP43_b_vs_NT_shRNA_up	TDP43_Ind_vs_TDP43_Unind_up
NAPA	0.423	0.0224	0.337	5.29e-09	0.119	0.00302	liu_up	TDP43_b_vs_NT_shRNA_up	TDP43_Ind_vs_TDP43_Unind_up
NIPA2	0.512	0.0265	0.288	5.74e-07	0.146	0.00186	liu_up	TDP43_b_vs_NT_shRNA_up	TDP43_Ind_vs_TDP43_Unind_up
NOB1	0.466	0.0316	0.625	5.7e-11	0.29	8.96e-06	liu_up	TDP43_b_vs_NT_shRNA_up	TDP43_Ind_vs_TDP43_Unind_up
NPTX2	1.08	0.0158	0.402	2.06e-08	3.27	2.4e-23	liu_up	TDP43_b_vs_NT_shRNA_up	TDP43_Ind_vs_TDP43_Unind_up
PABPC1	0.177	0.0446	0.397	5.18e-06	0.372	1.51e-05	liu_up	TDP43_b_vs_NT_shRNA_up	TDP43_Ind_vs_TDP43_Unind_up
PDE6A	0.71	0.0108	0.245	0.0422	0.416	0.00112	liu_up	TDP43_b_vs_NT_shRNA_up	TDP43_Ind_vs_TDP43_Unind_up
PDIA6	0.383	0.00612	0.474	2.27e-06	0.345	0.000139	liu_up	TDP43_b_vs_NT_shRNA_up	TDP43_Ind_vs_TDP43_Unind_up
PHGDH	1.76	0.000111	0.946	2.74e-14	0.509	2.03e-09	liu_up	TDP43_b_vs_NT_shRNA_up	TDP43_Ind_vs_TDP43_Unind_up
PLAGL2	0.248	0.0443	0.795	5.63e-15	0.103	0.0116	liu_up	TDP43_b_vs_NT_shRNA_up	TDP43_Ind_vs_TDP43_Unind_up
PNLDC1	1.45	4.66e-05	1.99	0.00849	1.74	0.0132	liu_up	TDP43_b_vs_NT_shRNA_up	TDP43_Ind_vs_TDP43_Unind_up
POLR3C	0.56	0.00325	0.447	2.73e-10	0.107	0.0129	liu_up	TDP43_b_vs_NT_shRNA_up	TDP43_Ind_vs_TDP43_Unind_up
PPARGC1B	0.188	0.0406	0.585	4.65e-06	1.88	2.2e-13	liu_up	TDP43_b_vs_NT_shRNA_up	TDP43_Ind_vs_TDP43_Unind_up
PPP1R12A	0.255	0.0334	0.491	1.82e-07	0.191	0.00807	liu_up	TDP43_b_vs_NT_shRNA_up	TDP43_Ind_vs_TDP43_Unind_up
PRICKLE1	0.34	0.00411	0.275	0.00716	0.356	0.000922	liu_up	TDP43_b_vs_NT_shRNA_up	TDP43_Ind_vs_TDP43_Unind_up
PRKAB1	0.448	0.0144	0.721	1.15e-14	0.117	0.00306	liu_up	TDP43_b_vs_NT_shRNA_up	TDP43_Ind_vs_TDP43_Unind_up
PRKCB	0.404	0.00283	0.666	3.41e-06	1.22	8.75e-10	liu_up	TDP43_b_vs_NT_shRNA_up	TDP43_Ind_vs_TDP43_Unind_up
PROSER1	0.351	0.00918	0.795	2.09e-12	0.129	0.0244	liu_up	TDP43_b_vs_NT_shRNA_up	TDP43_Ind_vs_TDP43_Unind_up
RAP2B	0.565	0.016	0.462	1.13e-07	0.126	0.0486	liu_up	TDP43_b_vs_NT_shRNA_up	TDP43_Ind_vs_TDP43_Unind_up
RAPH1	0.751	6.03e-05	0.641	3.82e-09	0.303	0.000156	liu_up	TDP43_b_vs_NT_shRNA_up	TDP43_Ind_vs_TDP43_Unind_up
RBBP5	0.318	0.0389	0.59	7.12e-11	0.149	0.0052	liu_up	TDP43_b_vs_NT_shRNA_up	TDP43_Ind_vs_TDP43_Unind_up
RBM3	0.614	0.0251	0.784	2.83e-11	0.296	6.57e-05	liu_up	TDP43_b_vs_NT_shRNA_up	TDP43_Ind_vs_TDP43_Unind_up
RGS7	0.642	0.00359	0.379	5.41e-07	0.271	5.44e-05	liu_up	TDP43_b_vs_NT_shRNA_up	TDP43_Ind_vs_TDP43_Unind_up
RIPK2	0.47	0.00988	0.413	2.41e-07	0.239	0.000312	liu_up	TDP43_b_vs_NT_shRNA_up	TDP43_Ind_vs_TDP43_Unind_up
RMND1	0.268	0.00868	0.287	7.67e-06	0.264	2.48e-05	liu_up	TDP43_b_vs_NT_shRNA_up	TDP43_Ind_vs_TDP43_Unind_up
RPAP1	0.553	0.00294	0.473	2.86e-07	0.157	0.0258	liu_up	TDP43_b_vs_NT_shRNA_up	TDP43_Ind_vs_TDP43_Unind_up
SDCBP2	0.861	0.0018	0.366	0.000855	0.687	4.33e-07	liu_up	TDP43_b_vs_NT_shRNA_up	TDP43_Ind_vs_TDP43_Unind_up
SEC22C	0.275	0.0414	0.176	0.00936	0.222	0.00165	liu_up	TDP43_b_vs_NT_shRNA_up	TDP43_Ind_vs_TDP43_Unind_up
SERTAD2	0.37	0.00703	1.15	5e-16	0.315	9.26e-07	liu_up	TDP43_b_vs_NT_shRNA_up	TDP43_Ind_vs_TDP43_Unind_up
SH3BP5L	0.503	0.00873	0.351	7.13e-08	0.124	0.0102	liu_up	TDP43_b_vs_NT_shRNA_up	TDP43_Ind_vs_TDP43_Unind_up
SLC6A8	0.752	0.00303	0.461	6.83e-11	0.0945	0.0206	liu_up	TDP43_b_vs_NT_shRNA_up	TDP43_Ind_vs_TDP43_Unind_up
SLC7A5	0.496	0.0122	0.797	1.38e-08	1.11	2.17e-10	liu_up	TDP43_b_vs_NT_shRNA_up	TDP43_Ind_vs_TDP43_Unind_up
SLK	0.342	0.00613	0.258	4.84e-05	0.159	0.0058	liu_up	TDP43_b_vs_NT_shRNA_up	TDP43_Ind_vs_TDP43_Unind_up
SNAP23	0.71	0.000202	0.27	0.00176	0.615	1.14e-07	liu_up	TDP43_b_vs_NT_shRNA_up	TDP43_Ind_vs_TDP43_Unind_up
SPATS2	0.289	0.00939	0.114	0.0282	0.108	0.0368	liu_up	TDP43_b_vs_NT_shRNA_up	TDP43_Ind_vs_TDP43_Unind_up
SPON2	0.543	0.0122	1.02	1.16e-07	0.348	0.0133	liu_up	TDP43_b_vs_NT_shRNA_up	TDP43_Ind_vs_TDP43_Unind_up
SRSF11	0.222	0.0133	0.105	0.00977	0.094	0.0203	liu_up	TDP43_b_vs_NT_shRNA_up	TDP43_Ind_vs_TDP43_Unind_up
STARD9	0.264	0.00796	0.487	4.75e-05	0.277	0.0101	liu_up	TDP43_b_vs_NT_shRNA_up	TDP43_Ind_vs_TDP43_Unind_up
STX2	0.388	0.00667	0.731	1.77e-12	0.104	0.0447	liu_up	TDP43_b_vs_NT_shRNA_up	TDP43_Ind_vs_TDP43_Unind_up
TCEA1	0.471	0.00915	0.111	0.0174	0.235	1.84e-05	liu_up	TDP43_b_vs_NT_shRNA_up	TDP43_Ind_vs_TDP43_Unind_up
TEK	0.821	0.000577	1.32	4.83e-07	1.12	5.58e-06	liu_up	TDP43_b_vs_NT_shRNA_up	TDP43_Ind_vs_TDP43_Unind_up
TEX10	0.295	0.00358	0.16	0.00234	0.384	7.91e-08	liu_up	TDP43_b_vs_NT_shRNA_up	TDP43_Ind_vs_TDP43_Unind_up
TMPO	0.532	0.00302	0.222	0.00167	0.292	0.000112	liu_up	TDP43_b_vs_NT_shRNA_up	TDP43_Ind_vs_TDP43_Unind_up
TPM3	0.343	0.00152	0.444	1.05e-08	0.216	0.000226	liu_up	TDP43_b_vs_NT_shRNA_up	TDP43_Ind_vs_TDP43_Unind_up
TRAM2	0.237	0.0358	0.578	4.9e-05	1.07	1.47e-08	liu_up	TDP43_b_vs_NT_shRNA_up	TDP43_Ind_vs_TDP43_Unind_up
TRIB3	0.849	0.00359	0.86	2.07e-12	0.448	1.33e-07	liu_up	TDP43_b_vs_NT_shRNA_up	TDP43_Ind_vs_TDP43_Unind_up
TWF2	0.204	0.0409	0.377	9.14e-06	0.182	0.012	liu_up	TDP43_b_vs_NT_shRNA_up	TDP43_Ind_vs_TDP43_Unind_up
TXNL4A	0.352	0.00262	0.261	0.0153	0.23	0.0327	liu_up	TDP43_b_vs_NT_shRNA_up	TDP43_Ind_vs_TDP43_Unind_up
UBN1	0.4	0.0269	0.303	1.71e-08	0.288	7.12e-08	liu_up	TDP43_b_vs_NT_shRNA_up	TDP43_Ind_vs_TDP43_Unind_up
USP36	0.3	0.0117	0.348	4.24e-06	0.284	6.97e-05	liu_up	TDP43_b_vs_NT_shRNA_up	TDP43_Ind_vs_TDP43_Unind_up
VAMP3	0.305	0.0372	0.803	5.88e-12	0.356	2.61e-06	liu_up	TDP43_b_vs_NT_shRNA_up	TDP43_Ind_vs_TDP43_Unind_up
VPS37A	0.274	0.00526	0.0849	0.0478	0.137	0.00228	liu_up	TDP43_b_vs_NT_shRNA_up	TDP43_Ind_vs_TDP43_Unind_up
ZBTB2	0.417	0.0476	0.204	0.000152	0.425	1.08e-08	liu_up	TDP43_b_vs_NT_shRNA_up	TDP43_Ind_vs_TDP43_Unind_up
ZC3H8	0.354	0.00351	0.515	3e-06	0.379	0.000152	liu_up	TDP43_b_vs_NT_shRNA_up	TDP43_Ind_vs_TDP43_Unind_up
ZNF586	0.23	0.0111	0.206	0.00362	0.196	0.00607	liu_up	TDP43_b_vs_NT_shRNA_up	TDP43_Ind_vs_TDP43_Unind_up
