# Supplementary material for: A model of human neural networks reveals NPTX2 pathology in ALS and FTLD
Source: Nature. 2024 Feb 14;626(8001):1073–83. doi: 10.1038/s41586-024-07042-7 (PMC10901740; doi:10.1038/s41586-024-07042-7)
Supplement: Supplementary file 12 — Source Data Fig. 1, 3–5 and Source Data Extended Data Fig. 2, 3, 5, 7, 10, 11, 13 [file 41586_2024_7042_MOESM12_ESM.xlsx]

## Sheet: Figure 1l-n + Ext.D.Fig. 3f (2)
		MEA data used for Figure 1 and for Extended Data Figure 4
			BD [s]	IBI [s]	IBI cv	Bu/min	AE [%]	MSA [uV]	ISI cv	MFR [Hz]	HWHM [s]	PTr	PtV [s]	RepS [V/s]	RecS [uV/s]	Vel [mm/s]	BL [electrodes]	BL [um]
		Young	2.217	4.93729	0.313792	12	19.1515	30.8876	1.51914	1.10099	0.000307185	-0.204337	0.000800963	100350	-4920.03	495.653	4.83333	84.5833
		Young	NaN	NaN	NaN	NaN	17.5909	32.8031	1.88399	0.933022	0.000318411	-0.206898	0.000848972	102665	-5566.36	410.716	5.38095	94.1667
		Young	NaN	NaN	NaN	NaN	5.33333	49.1399	0.683606	0.231938	0.000297907	-0.201977	0.000794186	161766	-7533.19	472.977	4.875	85.3125
		Young	2.14565	6.59067	0.343062	9	23.5	39.9118	1.9977	1.35263	0.000351292	-0.217859	0.00078264	130449	-7202.16	444.099	4.9	85.75
		Young	2.43227	6.67628	0.328032	8.8	22.1667	37.167	1.99639	1.51879	0.000318503	-0.213405	0.000776122	124873	-6410.73	380.458	5.07407	88.7963
		Young	1.86419	6.78952	0.422238	8.4	19.5152	42.2248	2.02496	1.40853	0.00030936	-0.194588	0.000816221	141153	-6623.61	447.768	5.15385	90.1923
		Young	2.04792	5.55577	0.474088	10	24.5303	32.5269	1.93348	1.51728	0.000334843	-0.220713	0.000757799	113497	-5431.19	423.672	5.75	100.625
		Middle	1.94881	5.01897	0.139387	11.8	18.2879	43.0972	1.90117	2.17836	0.000369896	-0.231007	0.000909896	132179	-7339.28	504.167	7.44828	130.345
		Middle	1.67333	5.26821	0.283805	11.4	21.3939	43.4505	1.89933	1.67911	0.00029587	-0.186555	0.000820435	142981	-6177.25	402.527	5.56	97.3
		Middle	1.77692	3.85117	0.194213	15.6	18.5152	28.0762	1.41147	1.4291	0.00031125	-0.195333	0.000934792	84174.4	-4371.64	435.635	5.45455	95.4545
		Middle	1.85433	4.45848	0.116159	13.4	20.1364	48.4285	1.47993	1.5978	0.000292308	-0.186384	0.000802077	168251	-7674.7	470.82	5.92683	103.72
		Middle	1.72217	6.45067	0.280033	9.2	26.2121	38.6051	1.7563	1.3532	0.000314758	-0.186624	0.000858548	120175	-5724.16	462.064	5.3871	94.2742
		Middle	1.57692	7.61368	0.389752	7.8	17.8485	46.7325	1.51704	1.0067	0.0003308	-0.229488	0.00081928	152215	-7227.46	527.186	6.68182	116.932
		Middle	1.61324	4.01699	0.281767	14.6	19.4697	43.812	1.74549	1.79669	0.000291631	-0.186851	0.000801418	151155	-6896.48	473.275	6.09524	106.667
		Middle	1.77455	5.35593	0.300495	10.8	19.303	42.9738	1.62105	1.59656	0.000301493	-0.201574	0.000804701	152358	-7080.17	478.572	6.18518	108.241
		Middle	1.76182	5.3037	0.353499	11	20.9242	38.1928	1.66093	1.57057	0.00029635	-0.183096	0.00082955	123267	-5360.35	504.171	6.42593	112.454
		Middle	1.59545	4.50154	0.150874	13.2	19.7273	43.2457	1.55429	1.46828	0.000288774	-0.182683	0.000807226	150160	-6481.32	516.846	6.57143	115
		Old	1.86957	6.41778	0.199649	9	41.5152	32.9054	1.42378	1.55241	0.0003376	-0.206696	0.000818267	107987	-5801.6	438.315	6.13953	107.442
		Old	2.01325	3.58177	0.408648	14.8	51.5909	38.1607	1.49411	1.86561	0.000331757	-0.228362	0.000825847	130353	-6212.21	487.819	6.54472	114.533
		Old	2.01581	6.7019	0.269609	8.2	44.7879	32.7792	1.49775	1.39166	0.000329042	-0.243491	0.00082387	104579	-5807.13	459.118	6.63	116.025
		Old	2.21792	6.14979	0.268231	9.2	40.2879	34.1976	1.4265	1.92819	0.000355393	-0.275373	0.000816292	111411	-6676.33	443.635	6.5	113.75
		Old	2.97475	4.874	0.398517	12	42.9848	36.5159	1.42815	1.60607	0.000346967	-0.187862	0.000848934	124232	-5799.75	438.518	6.22917	109.01
		Old	2.85176	5.7476	0.243617	9.8	49.2576	37.3583	1.5312	1.80701	0.000319056	-0.185872	0.000824611	128091	-5492.28	431.72	6.6	115.5
		Old	3.05849	5.64962	0.331425	10.2	49.7879	34.481	1.52804	1.91667	0.00035087	-0.217952	0.000864275	109994	-5798.06	499.183	7.15094	125.142
		Old	2.16977	6.95762	0.186967	8.6	53.9697	36.8721	1.49245	1.51636	0.000336094	-0.209876	0.000842812	115825	-5997.56	449.706	6.48485	113.485
		Old	1.74381	7.20146	0.247785	8.4	44.2424	34.8182	1.48653	1.27855	0.000288902	-0.195804	0.000807572	112014	-5711.17	512.704	5.33333	93.3333
		Old	1.61846	7.75158	0.317862	7.8	37.6818	37.2141	1.20851	1.18142	0.000299686	-0.184328	0.000836021	114576	-5632.82	440.393	5.72549	100.196

## Sheet: Figure 3b
Quantification of TDP-43-HA overexpressing cells - normalized by DAPI and expressed in %
Related to Main Figure 3a (differently shaded datapoints are from different experiments)
Time point:	OFF 4 weeks	1 week	2 weeks	4 weeks
	0.194	3.744	1.955	0.938
	0.105	2.304	2.315	1.477
	0.077	2.667	1.529	1.583
				1.67
				2.186
				1.164
	0.018	2.935	1.881
	0.115	3.7	2.879
	0.182	2.689	2.015

## Sheet: Figure 4c
Dual-Glo Luciferase Assay in HEK293T cells to asses the effect of TDP-43 manipulation on 3'UTR reporters
Renilla:Firefly ratio for each well (differently shaded datapoints are from different experiments)
3'UTR:	TDP-43		NPTX2
shRNA:	CTRL (EGFP1)	TARDBPb	CTRL (EGFP1)	TARDBPb
	0.093699	0.111657	0.099538	0.102072
	0.08274	0.119507	0.073887	0.095647
	0.088546	0.107861	0.088459	0.085945
	0.090462	0.114486	0.071446	0.078456
	0.09268	0.113754	0.078727	0.080236
	0.079216	0.155184	0.073259	0.146453
	0.077485	0.162391	0.059444	0.104525
	0.085606	0.159529	0.089748	0.145752
	0.07682	0.162052	0.062448	0.111986
	0.086079	0.222732	0.066711	0.12968
	0.085457	0.200637	0.072541	0.128786
	0.076747	0.213031	0.072462	0.133121
	0.10044	0.198982	0.074495	0.13467
	0.09606	0.211953	0.074572	0.146694

## Sheet: Figure 4d
Dual-Glo Luciferase Assay in HEK293T cells to asses the effect of TDP-43 manipulation on 3'UTR reporters
Renilla:Firefly ratio for each well (differently shaded datapoints are from different experiments)
3'UTR:	TDP-43		NPTX2
TDP-43 OE:	OFF	ON	OFF	ON
	0.140633	0.052612	0.09071	0.07156
	0.158916	0.0705	0.09057	0.065529
	0.163368	0.066325	0.084377	0.06116
	0.170678	0.065523	0.083163	0.066662
	0.161464	0.080583	0.094731	0.067671
	0.122197	0.029121	0.087298	0.063245
	0.113119	0.030574	0.082064	0.065267
	0.115573	0.036539	0.076118	0.051168
	0.123626	0.036769	0.082491	0.051969
	0.092722	0.034804	0.079393	0.050335
	0.126844	0.079186	0.120817	0.068342
	0.116255	0.042361	0.09689	0.068564
	0.149015	0.095187	0.113124	0.0668
	0.124481	0.068795	0.083997	0.058865

## Sheet: Figure 5c
Quantification of neurons expressing HA-tagged transgenes - normalized by DAPI and MAP2 and expressed in %
Related to Main Figure 5b and Extended Figure 11a
Promoter:	EF‐1α	EF‐1α	TRE	TRE	EF‐1α	EF‐1α	EF‐1α	EF‐1α	EF‐1α	EF‐1α
Trangene:	NPTX2-HA	NPTX2-HA	TDP-43-HA	TDP-43-HA	TDP-43-HA	TDP-43-HA	TDP-43-HA	TDP-43-HA	HA-FUS	HA-FUS
3'UTR:	None	None	None	None	None	None	TDP-43-HA	TDP-43-HA	None	None
Time point:	1 week	2 weeks	1 week	2 weeks	1 week	2 weeks	1 week	2 weeks	1 week	2 weeks
	111.138	59.5642	106.381	22.8901	92.381	52.9524	140.641	148.061	111.375	108.75
	98.3051	65.1332	87.7727	25.8543	108.762	40.7619	126.138	141.315	93.5625	106.313
	92.2518	67.5545	109.675	29.9712	105.714	37.5238	86.0034	143.339	95.0625	115.125
	98.3051		96.1713	12.5154	93.1429	36.5714	47.2175	165.261

## Sheet: Figure 5f
Quantification of TDP-43-HA overexpressing cells simultaneously expressing NPTX2 shRNA - normalised by DAPI
Related to Main Figure 5e and Extended Figure 13 g and h (differently shaded datapoints are from different experiments)
TDP-43-HA OE:	YES	YES	YES	YES	YES	YES
Time point:	1 week	2 weeks	1 week	2 weeks	1 week	2 weeks
shRNA:	None	None	CTRL (HaloTag)	CTRL (HaloTag)	NPTX2d	NPTX2d
	106.499	63.3979	87.8641	56.172	79.9136	78.4737
	125.124	56.1764	103.745	54.3689	113.247	71.5623
	95.477		94.6602	66.5742	106.767	92.5126
	72.9		113.731	67.0596	100.072	81.0655
	94.9476	22.0681	116.427	6.89751	101.467	42.8232
	101.466	20.9686	103.712	8.06094	107.653	48.414
	103.586	27.4084	79.8615	15.374	90.8803	55.5511
	95.1277	54.3587			79.6163	105.995
	99.3416	35.0803			88.729	59.4724
	104.188	50.1449			129.017	83.9329
	101.343	54.7801			102.638	68.5851

## Sheet: Extended Data Figure 2c
iNets differentiation / maturation characterization via IF - neurons (NeuN staining) - normalized by DAPI and expressed in %
Time point:	4 weeks	8 weeks	12 weeks
	11.3821	16.1137	30
	19.4175	28.3784	25.2336
	17.2414	25.6281	34.2857
	22.2222	48.8189	32.6531
	23.0769	32.2981	49.505
	30.0752	31.2977	50
	27.5229	31.9018	34.965
	35.6322	39.0909

## Sheet: Extended Data Figure 2d
iNets differentiation / maturation characterization via IF - proliferating cells (Ki67 staining) - normalized by DAPI and expressed in %
Time point:	4 weeks	8 weeks	12 weeks
	40.4762	2.71669	3.55556
	40.4762	4.12783	11.2113
	40.4762	9.05563	22.3479
	40.4762	6.54339	6.52681
	40.4762	7.08215	7.22733
	40.4762	6.9241	6.29471
	40.4762	5.52846	9.12343
	40.4762	7.59162	11.557
	40.4762	6.26151	3.25477
	40.4762	5.54622	5.51948
	40.4762	7.32899	10.1266
	40.4762	4.95751	5.32178
	40.4762	7.84672	3.36037

## Sheet: Extended Data Figure 3i 
Whole-cell patch clamp of iNets human neurons at 4 months. Average action potential and input resistance.
Parameter	cell #	AP_fwhm	R_input
unit		ms	MOhm
	1	NaN	2615.82
	2	2.4768	1782.11
	3	2.5894	4314.39
	4	1.4805	800.814
	5	3.4184	1028.85
	6	2.7594	421.129
	7	5.4777	2128.84
	8	8.1366	2599.31
	9	5.4963	801.526
	10	3.7999	1942.26
	11	3.8383	1258.02

## Sheet: Extended Data Figure 3k
Whole-cell patch clamp of iNets human neurons at 4 months. Peak Na+ and K+ current densities plotted vs. voltage.
cell		1	2	3	4	5	6	7	8	9	10
Parameter	Voltage	Na_current	Na_current	Na_current	Na_current	Na_current	Na_current	Na_current	Na_current	Na_current	Na_current
unit	mV	pA/pF	pA/pF	pA/pF	pA/pF	pA/pF	pA/pF	pA/pF	pA/pF	pA/pF	pA/pF
	-50	0	0	0	0	-0.629212	-1.70511	0	0	0	0
	-40	0	0	0	0	-44.0744	-1.86441	-1.40244	0	0	0
	-30	0	-1.65326	0	-14.8569	-59.3768	-174.776	-52.3221	-1.19589	-22.2317	-30.8997
	-20	-0.885764	-1.95282	-16.0602	-42.5511	-108.484	-254.182	-103.233	-3.43946	-41.9925	-75.6201
	-10	-17.71	-71.586	-40.688	-43.4371	-130.002	-241.102	-122.658	-45.7054	-79.5937	-75.0052
	0	-27.7517	-71.5599	-52.6748	-41.5647	-118.435	-205.511	-116.422	-53.3335	-85.7265	-70.4732
	10	-32.5776	-67.1017	-50.6431	-37.4873	-98.9097	-170.399	-101.511	-50.4252	-80.0706	-64.1744
	20	-33.5993	-58.2877	-40.8566	-25.2371	-77.4154	-136.164	-78.6634	-40.7789	-72.4114	-56.8373
	30	-27.1099	-49.211	-32.3173	-18.5351	-56.8659	-100.739	-62.4034	-29.9944	-62.6788	-47.9213
	40	-19.3081	-39.0219	-25.1273	-10.4819	-36.4105	-67.4871	-49.2634	-23.4035	-52.9406	-39.4915
Parameter	Voltage	K_current	K_current	K_current	K_current	K_current	K_current	K_current	K_current	K_current	K_current
unit	mV	pA/pF	pA/pF	pA/pF	pA/pF	pA/pF	pA/pF	pA/pF	pA/pF	pA/pF	pA/pF
	-50	0.0118439	-0.237238	0.128795	0.808065	-0.0323604	-0.514452	0.419855	-0.172545	-0.0275555	0.120762
	-40	-0.0742865	-0.441031	0.0228558	0.847194	0.54141	1.60092	0.926466	0.43155	-0.320944	0.699118
	-30	0.0538572	-0.30698	-0.101612	2.04519	2.37207	7.50059	5.38359	1.4218	-0.902572	2.99584
	-20	0.598483	0.302758	-0.0334664	5.36409	7.38876	19.6669	18.9227	2.50526	0.478092	7.43601
	-10	2.25107	2.4943	1.19583	11.0645	19.9819	43.9085	49.6241	7.61406	6.63449	15.3957
	0	6.85877	11.1285	8.47095	29.1472	50.5669	81.3301	106.549	23.195	21.021	28.3156
	10	18.1497	25.8283	31.327	54.9368	92.5993	121.775	183.721	59.6834	41.0288	45.4308
	20	34.3471	45.5497	62.6442	71.9928	129.183	154.818	258.295	104.427	64.1845	64.905
	30	53.775	68.7479	94.1336	85.5065	157.605	187.088	317.441	139.48	85.3722	85.8448
	40	70.4139	88.8414	114.484	88.1978	178.746	212.69	365.431	163.455	105.87	105.728

[truncated: 10 more sheets: Extended Data Figure 5d, Extended Data Figure 5g, Extended Data Figure 7d, Extended Data Figure 7e, Extended Data Figure 10c, Extended Data Figure 11b, Extended Data Figure 13b, Extended Data Figure 13d, Extended Data Figure 13f, Extended Data Figure 13i]
